# Supplementary material for: RNA Sequencing Unveils Very Small RNAs With Potential Regulatory Functions in Bacteria
Source: Front Mol Biosci. 2022 Jun 3;9:914991. doi: 10.3389/fmolb.2022.914991 (PMC9203972; doi:10.3389/fmolb.2022.914991)
Supplement: Supplementary file 1 [file DataSheet1.ZIP]

Archive with 100 entries (81 files):
- Supplementary_Files/
- Supplementary_Files/.DS_Store
- __MACOSX/
- __MACOSX/Supplementary_Files/
- __MACOSX/Supplementary_Files/._.DS_Store
- Supplementary_Files/Supplementary_File_A_Workflow/
- Supplementary_Files/Supplementary_File_A_Workflow/Supplementary_File_A_workflow.docx
- __MACOSX/Supplementary_Files/Supplementary_File_A_Workflow/
- __MACOSX/Supplementary_Files/Supplementary_File_A_Workflow/._Supplementary_File_A_workflow.docx
- __MACOSX/Supplementary_Files/._Supplementary_File_A_Workflow
- Supplementary_Files/Supplementary_File_C_GenomeDatabase/
- Supplementary_Files/Supplementary_File_C_GenomeDatabase/Supplementary_File_C_Genome Database.docx
- __MACOSX/Supplementary_Files/Supplementary_File_C_GenomeDatabase/
- __MACOSX/Supplementary_Files/Supplementary_File_C_GenomeDatabase/._Supplementary_File_C_Genome Database.docx
- __MACOSX/Supplementary_Files/._Supplementary_File_C_GenomeDatabase
- Supplementary_Files/Supplementary_File_E_Targets/
- Supplementary_Files/Supplementary_File_E_Targets/DIANA-MICRO-T/
- Supplementary_Files/Supplementary_File_E_Targets/DIANA-MICRO-T/human-AGGCTTGTAGCTC_Ile-tRF.txt
- __MACOSX/Supplementary_Files/Supplementary_File_E_Targets/
- __MACOSX/Supplementary_Files/Supplementary_File_E_Targets/DIANA-MICRO-T/
- __MACOSX/Supplementary_Files/Supplementary_File_E_Targets/DIANA-MICRO-T/._human-AGGCTTGTAGCTC_Ile-tRF.txt
- Supplementary_Files/Supplementary_File_E_Targets/DIANA-MICRO-T/human-CGGAGTGTAGCTC_Pro-tRF.txt
- __MACOSX/Supplementary_Files/Supplementary_File_E_Targets/DIANA-MICRO-T/._human-CGGAGTGTAGCTC_Pro-tRF.txt
- Supplementary_Files/Supplementary_File_E_Targets/DIANA-MICRO-T/human-GCGGGAATAGCTCA_Gly-tRF.txt
- __MACOSX/Supplementary_Files/Supplementary_File_E_Targets/DIANA-MICRO-T/._human-GCGGGAATAGCTCA_Gly-tRF.txt
- Supplementary_Files/Supplementary_File_E_Targets/DIANA-MICRO-T/human-GCTCATGTAGCTC_Thr-tRF.txt
- __MACOSX/Supplementary_Files/Supplementary_File_E_Targets/DIANA-MICRO-T/._human-GCTCATGTAGCTC_Thr-tRF.txt
- Supplementary_Files/Supplementary_File_E_Targets/DIANA-MICRO-T/human-GGGGCTATAGCTC_Ala-tRF.txt
- __MACOSX/Supplementary_Files/Supplementary_File_E_Targets/DIANA-MICRO-T/._human-GGGGCTATAGCTC_Ala-tRF.txt
- Supplementary_Files/Supplementary_File_E_Targets/DIANA-MICRO-T/human-GTGGGCGTAGCTC_His-tRF.txt
- __MACOSX/Supplementary_Files/Supplementary_File_E_Targets/DIANA-MICRO-T/._human-GTGGGCGTAGCTC_His-tRF.txt
- __MACOSX/Supplementary_Files/Supplementary_File_E_Targets/._DIANA-MICRO-T
- Supplementary_Files/Supplementary_File_E_Targets/.DS_Store
- __MACOSX/Supplementary_Files/Supplementary_File_E_Targets/._.DS_Store
- Supplementary_Files/Supplementary_File_E_Targets/BLASTN/
- Supplementary_Files/Supplementary_File_E_Targets/BLASTN/XM7RTTJ9013-Alignment_Gly-tRF.txt
- __MACOSX/Supplementary_Files/Supplementary_File_E_Targets/BLASTN/
- __MACOSX/Supplementary_Files/Supplementary_File_E_Targets/BLASTN/._XM7RTTJ9013-Alignment_Gly-tRF.txt
- Supplementary_Files/Supplementary_File_E_Targets/BLASTN/XM11A6H6013-Alignment_Ile-tRF.txt
- __MACOSX/Supplementary_Files/Supplementary_File_E_Targets/BLASTN/._XM11A6H6013-Alignment_Ile-tRF.txt
- Supplementary_Files/Supplementary_File_E_Targets/BLASTN/XM7UHJPA013-Alignment_Thr-tRF.txt
- __MACOSX/Supplementary_Files/Supplementary_File_E_Targets/BLASTN/._XM7UHJPA013-Alignment_Thr-tRF.txt
- Supplementary_Files/Supplementary_File_E_Targets/BLASTN/XM7MBMB5013-Alignment_His-tRF.txt
- __MACOSX/Supplementary_Files/Supplementary_File_E_Targets/BLASTN/._XM7MBMB5013-Alignment_His-tRF.txt
- Supplementary_Files/Supplementary_File_E_Targets/BLASTN/XM1VFSV8013-Alignment_Aa-tRF.txt
- __MACOSX/Supplementary_Files/Supplementary_File_E_Targets/BLASTN/._XM1VFSV8013-Alignment_Aa-tRF.txt
- Supplementary_Files/Supplementary_File_E_Targets/BLASTN/XM7XDDAJ013-Alignment_Pro-tRF.txt
- __MACOSX/Supplementary_Files/Supplementary_File_E_Targets/BLASTN/._XM7XDDAJ013-Alignment_Pro-tRF.txt
- __MACOSX/Supplementary_Files/Supplementary_File_E_Targets/._BLASTN
- __MACOSX/Supplementary_Files/._Supplementary_File_E_Targets
- Supplementary_Files/Supplementary_File_D_Alignement/
- Supplementary_Files/Supplementary_File_D_Alignement/S. aureus_mRNA.txt
- __MACOSX/Supplementary_Files/Supplementary_File_D_Alignement/
- __MACOSX/Supplementary_Files/Supplementary_File_D_Alignement/._S. aureus_mRNA.txt
- Supplementary_Files/Supplementary_File_D_Alignement/E. coli_mRNA.txt
- __MACOSX/Supplementary_Files/Supplementary_File_D_Alignement/._E. coli_mRNA.txt
- Supplementary_Files/Supplementary_File_D_Alignement/L. pneumophila_tRNA.txt
- __MACOSX/Supplementary_Files/Supplementary_File_D_Alignement/._L. pneumophila_tRNA.txt
- Supplementary_Files/Supplementary_File_D_Alignement/E. coli_ncRNA.txt
- __MACOSX/Supplementary_Files/Supplementary_File_D_Alignement/._E. coli_ncRNA.txt
- Supplementary_Files/Supplementary_File_D_Alignement/P. aeruginosa(PA7)_ncRNA.txt
- __MACOSX/Supplementary_Files/Supplementary_File_D_Alignement/._P. aeruginosa(PA7)_ncRNA.txt
- Supplementary_Files/Supplementary_File_D_Alignement/P. aeruginosa(PA7)_tRNA.txt
- __MACOSX/Supplementary_Files/Supplementary_File_D_Alignement/._P. aeruginosa(PA7)_tRNA.txt
- Supplementary_Files/Supplementary_File_D_Alignement/S. enterica_mRNA.txt
- __MACOSX/Supplementary_Files/Supplementary_File_D_Alignement/._S. enterica_mRNA.txt
- Supplementary_Files/Supplementary_File_D_Alignement/P. aeruginosa(PAO1)_mRNA.txt
- __MACOSX/Supplementary_Files/Supplementary_File_D_Alignement/._P. aeruginosa(PAO1)_mRNA.txt
- Supplementary_Files/Supplementary_File_D_Alignement/S. enterica_ncRNA.txt
- __MACOSX/Supplementary_Files/Supplementary_File_D_Alignement/._S. enterica_ncRNA.txt
- Supplementary_Files/Supplementary_File_D_Alignement/S. aureus_tRNA.txt
- __MACOSX/Supplementary_Files/Supplementary_File_D_Alignement/._S. aureus_tRNA.txt
- Supplementary_Files/Supplementary_File_D_Alignement/L. pneumophila_ncRNA.txt
- __MACOSX/Supplementary_Files/Supplementary_File_D_Alignement/._L. pneumophila_ncRNA.txt
- Supplementary_Files/Supplementary_File_D_Alignement/L. pneumophila_mRNA.txt
- __MACOSX/Supplementary_Files/Supplementary_File_D_Alignement/._L. pneumophila_mRNA.txt
- Supplementary_Files/Supplementary_File_D_Alignement/E. coli_tRNA.txt
- __MACOSX/Supplementary_Files/Supplementary_File_D_Alignement/._E. coli_tRNA.txt
- Supplementary_Files/Supplementary_File_D_Alignement/P. aeruginosa(PA7)_mRNA.txt
- __MACOSX/Supplementary_Files/Supplementary_File_D_Alignement/._P. aeruginosa(PA7)_mRNA.txt
- Supplementary_Files/Supplementary_File_D_Alignement/P. aeruginosa(PAO1)_ncRNA.txt
- __MACOSX/Supplementary_Files/Supplementary_File_D_Alignement/._P. aeruginosa(PAO1)_ncRNA.txt
- Supplementary_Files/Supplementary_File_D_Alignement/P. aeruginosa(PAO1)_tRNA.txt
- __MACOSX/Supplementary_Files/Supplementary_File_D_Alignement/._P. aeruginosa(PAO1)_tRNA.txt
- Supplementary_Files/Supplementary_File_D_Alignement/S. aureus_ncRNA.txt
- __MACOSX/Supplementary_Files/Supplementary_File_D_Alignement/._S. aureus_ncRNA.txt
- Supplementary_Files/Supplementary_File_D_Alignement/S. enterica_tRNA.txt
- __MACOSX/Supplementary_Files/Supplementary_File_D_Alignement/._S. enterica_tRNA.txt
- __MACOSX/Supplementary_Files/._Supplementary_File_D_Alignement
- Supplementary_Files/Supplementary_File_B_Sample_QC/
- Supplementary_Files/Supplementary_File_B_Sample_QC/Supplementary_File_B_Sample_QC.pdf
- __MACOSX/Supplementary_Files/Supplementary_File_B_Sample_QC/
- __MACOSX/Supplementary_Files/Supplementary_File_B_Sample_QC/._Supplementary_File_B_Sample_QC.pdf
- __MACOSX/Supplementary_Files/._Supplementary_File_B_Sample_QC
- Supplementary_Files/Supplementary_File_F_PANTHER/
- Supplementary_Files/Supplementary_File_F_PANTHER/Supplementary_File_B_PANTHER.xlsx
- __MACOSX/Supplementary_Files/Supplementary_File_F_PANTHER/
- __MACOSX/Supplementary_Files/Supplementary_File_F_PANTHER/._Supplementary_File_B_PANTHER.xlsx
- __MACOSX/Supplementary_Files/._Supplementary_File_F_PANTHER
- __MACOSX/._Supplementary_Files
