# Supplementary material for: RNA Sequencing Unveils Very Small RNAs With Potential Regulatory Functions in Bacteria
Source: Front Mol Biosci. 2022 Jun 3;9:914991. doi: 10.3389/fmolb.2022.914991 (PMC9203972; doi:10.3389/fmolb.2022.914991)
Supplement: Supplementary file 1 [file DataSheet1.ZIP › Supplementary_Files/Supplementary_File_E_Targets/DIANA-MICRO-T/human-AGGCTTGTAGCTC_Ile-tRF.txt]

>AGGCTTGTAGCTC|ENST00000233892|0.999976279786555
UTR3 	349-357	0.18475510331412
>AGGCTTGTAGCTC|ENST00000430298|0.997775524442464
UTR3 	119-127	0.0896302682780292
UTR3 	177-185	0.00436467587100794
UTR3 	595-603	0.00360701678583736
UTR3 	679-687	0.00232329021011384
UTR3 	866-874	0.00260007689283755
UTR3 	1155-1163	0.00226402747333564
UTR3 	1513-1521	0.0016698100353867
UTR3 	1821-1829	0.0020433895058352
UTR3 	2266-2274	0.00199949745756164
>AGGCTTGTAGCTC|ENST00000490078|0.986257086022205
UTR3 	57-65	0.0319217779013531
UTR3 	311-319	0.0486281324805436
>AGGCTTGTAGCTC|ENST00000339450|0.974941996510714
UTR3 	2445-2453	0.0705439969554201
>AGGCTTGTAGCTC|ENST00000307003|0.968915096236205
UTR3 	256-264	0.0671930873733348
CDS 	420-428	0.0157294799964186
>AGGCTTGTAGCTC|ENST00000370339|0.966748182487335
UTR3 	1246-1254	0.0657820877960902
>AGGCTTGTAGCTC|ENST00000455799|0.964286920003155
UTR3 	173-181	0.0476089130713313
UTR3 	231-239	0.00439634335778679
UTR3 	399-407	0.00372872632013784
UTR3 	539-547	0.00292064467959174
UTR3 	651-659	0.00310399646116337
UTR3 	735-743	0.00281471855619818
>AGGCTTGTAGCTC|ENST00000267460|0.963181412711122
UTR3 	4080-4088	0.0640563357959639
>AGGCTTGTAGCTC|ENST00000264716|0.962103540495136
UTR3 	239-247	0.00817050637028039
UTR3 	1084-1092	0.00226363660156825
UTR3 	3953-3961	0.0115561563684171
UTR3 	4631-4639	0.00456663720844776
UTR3 	4693-4701	0.0370094961220535
>AGGCTTGTAGCTC|ENST00000456470|0.959477417863323
UTR3 	50-58	0.062426687210657
>AGGCTTGTAGCTC|ENST00000495910|0.958686600139397
UTR3 	816-824	0.03471860031347
UTR3 	1442-1450	0.00452415545280865
UTR3 	1815-1823	0.00266062831901305
UTR3 	4928-4936	0.00240770503154657
UTR3 	6420-6428	0.0177862339353119
>AGGCTTGTAGCTC|ENST00000003912|0.956276810267858
UTR3 	123-131	0.00718893017510532
UTR3 	261-269	0.00500577199825168
UTR3 	933-941	0.0431478674136836
UTR3 	1299-1307	0.00210531404160283
UTR3 	3279-3287	0.00368173832256256
>AGGCTTGTAGCTC|ENST00000367634|0.95353370269953
UTR3 	2531-2539	0.00162759778725692
UTR3 	2652-2660	0.00121318735298701
UTR3 	4775-4783	0.00513866593031044
UTR3 	5245-5253	0.0521087132644137
>AGGCTTGTAGCTC|ENST00000261667|0.953117043024035
UTR3 	126-134	0.0115939454263574
UTR3 	496-504	0.0444630163757693
UTR3 	717-725	0.00387815750139898
>AGGCTTGTAGCTC|ENST00000324545|0.95160113045551
UTR3 	2596-2604	0.00689228207982823
UTR3 	3972-3980	0.052496720753714
>AGGCTTGTAGCTC|ENST00000341418|0.94899739092967
UTR3 	26-34	0.0119486144808999
UTR3 	81-89	0.0465391788711789
>AGGCTTGTAGCTC|ENST00000511516|0.942792549685096
UTR3 	682-690	0.00482141292121631
UTR3 	964-972	0.0249533091400577
UTR3 	1786-1794	0.002052294725209
UTR3 	2814-2822	0.0113462879717604
UTR3 	3018-3026	0.00677394445186683
UTR3 	3365-3373	0.00243639009573838
UTR3 	5250-5258	0.00412053573226876
>AGGCTTGTAGCTC|ENST00000512140|0.941945150452479
UTR3 	1184-1192	0.051082050753421
UTR3 	2416-2424	0.00516710427516096
>AGGCTTGTAGCTC|ENST00000370748|0.940885913735796
UTR3 	1503-1511	0.0559352506732249
>AGGCTTGTAGCTC|ENST00000493018|0.9373533923074
UTR3 	138-146	0.00789232680660229
UTR3 	202-210	0.0470328380248544
>AGGCTTGTAGCTC|ENST00000252996|0.933537649274528
UTR3 	246-254	0.0445156867898855
UTR3 	943-951	0.00804212317699939
CDS 	3215-3223	0.0218409156326864
>AGGCTTGTAGCTC|ENST00000528070|0.933124290556262
UTR3 	165-173	0.0537835687462617
>AGGCTTGTAGCTC|ENST00000572111|0.932747481013759
UTR3 	55-63	0.0345086369896476
UTR3 	118-126	0.0055596387658516
UTR3 	190-198	0.00802417795586941
CDS 	772-780	0.00741367297318855
UTR3 	808-816	0.00516766739365096
>AGGCTTGTAGCTC|ENST00000271411|0.929735708614931
UTR3 	244-252	0.00780058978254555
UTR3 	690-698	0.0122263850654826
UTR3 	981-989	0.0080007716050765
UTR3 	1199-1207	0.00644390032732881
UTR3 	1387-1395	0.00628757046073058
UTR3 	1792-1800	0.00179927529028028
UTR3 	2248-2256	0.00136681154950975
UTR3 	7056-7064	0.00122226103622901
UTR3 	9031-9039	0.00336173660852604
UTR3 	10654-10662	0.00146326979452112
UTR3 	13493-13501	0.00294368989053284
>AGGCTTGTAGCTC|ENST00000395275|0.9274737581901
UTR3 	2529-2537	0.00167451663681154
UTR3 	2805-2813	0.00156645158607944
UTR3 	3692-3700	0.00156090962587616
UTR3 	5681-5689	0.0042898036106778
UTR3 	6389-6397	0.00188528419938299
UTR3 	6593-6601	0.00258154295067029
UTR3 	7004-7012	0.00323116226983248
UTR3 	7428-7436	0.00823123207258527
UTR3 	7505-7513	0.0273376932573313
>AGGCTTGTAGCTC|ENST00000421671|0.924673001200779
UTR3 	483-491	0.045933949602688
UTR3 	1239-1247	0.00252519405234708
UTR3 	1841-1849	0.00323074791371272
>AGGCTTGTAGCTC|ENST00000366562|0.924455312391909
UTR3 	32-40	0.0516388788343944
>AGGCTTGTAGCTC|ENST00000478136|0.921762326360264
UTR3 	77-85	0.0510187203302412
>AGGCTTGTAGCTC|ENST00000262160|0.917052785655016
UTR3 	723-731	0.00646274775976136
UTR3 	1940-1948	0.00178140162176108
UTR3 	1989-1997	0.00086117699832729
UTR3 	3999-4007	0.00145847699177669
UTR3 	9735-9743	0.001713879617179
UTR3 	10624-10632	0.00283473304408024
UTR3 	10780-10788	0.00793678919576089
UTR3 	12687-12695	0.00126172358871342
UTR3 	15341-15349	0.00174095203361149
UTR3 	15406-15414	0.00185387502673847
UTR3 	15661-15669	0.00327682837457012
UTR3 	16956-16964	0.00364387638444799
UTR3 	18728-18736	0.00187749122464432
UTR3 	19779-19787	0.00210482828412085
UTR3 	19905-19913	0.000771859395848351
UTR3 	20169-20177	0.0021555048804053
UTR3 	24509-24517	0.00118579869662697
UTR3 	25641-25649	0.00229857096098572
UTR3 	26044-26052	0.00315666276890609
UTR3 	27123-27131	0.00160246840115166
>AGGCTTGTAGCTC|ENST00000380006|0.916277433474914
UTR3 	386-394	0.0498137548169632
>AGGCTTGTAGCTC|ENST00000333861|0.915671117502741
UTR3 	225-233	0.00771065134163099
UTR3 	248-256	0.00986359488740317
UTR3 	264-272	0.0321107541472233
>AGGCTTGTAGCTC|ENST00000423035|0.914407903693428
UTR3 	526-534	0.0110565041118101
UTR3 	3196-3204	0.00192626070805099
UTR3 	8029-8037	0.00474737130257559
UTR3 	8544-8552	0.0316892909830544
>AGGCTTGTAGCTC|ENST00000372009|0.912819292963841
UTR3 	858-866	0.00424264076208692
UTR3 	938-946	0.0448478000783621
>AGGCTTGTAGCTC|ENST00000355044|0.910109953090827
CDS 	1827-1835	0.0121858468567918
UTR3 	3063-3071	0.00171115762091321
UTR3 	3953-3961	0.0398779981009358
UTR3 	4119-4127	0.00587533362824554
>AGGCTTGTAGCTC|ENST00000316549|0.909017314178479
UTR3 	53-61	0.0248383141609797
UTR3 	124-132	0.00496743295299121
UTR3 	747-755	0.00807168211093947
UTR3 	1103-1111	0.0104471347966409
>AGGCTTGTAGCTC|ENST00000228872|0.903404451454367
UTR3 	1146-1154	0.047244928011527
>AGGCTTGTAGCTC|ENST00000314616|0.903251762540186
UTR3 	309-317	0.0421129495273171
UTR3 	613-621	0.00378301648298071
CDS 	1923-1931	0.0136398298322512
>AGGCTTGTAGCTC|ENST00000586293|0.899450421224332
UTR3 	98-106	0.00546941382162818
UTR3 	182-190	0.0060674566901556
UTR3 	350-358	0.0076483434633504
UTR3 	518-526	0.00386115388213548
UTR3 	602-610	0.00351504298556284
UTR3 	854-862	0.00713915705835038
UTR3 	1078-1086	0.00457195616797275
UTR3 	1106-1114	0.00824502159771398
>AGGCTTGTAGCTC|ENST00000225430|0.89734515291024
UTR3 	62-70	0.0461405758165098
>AGGCTTGTAGCTC|ENST00000586096|0.893158093397233
UTR3 	71-79	0.0454107392826481
>AGGCTTGTAGCTC|ENST00000511739|0.892541636101602
UTR3 	207-215	0.0230173019202534
UTR3 	473-481	0.0121657183850955
UTR3 	657-665	0.00639409250566845
UTR3 	765-773	0.00372831154477137
>AGGCTTGTAGCTC|ENST00000455783|0.891730815282381
UTR3 	246-254	0.0411247442512507
UTR3 	710-718	0.0040429664653841
>AGGCTTGTAGCTC|ENST00000482512|0.890402494678005
UTR3 	395-403	0.0154061432549273
UTR3 	512-520	0.0159584346656748
UTR3 	980-988	0.00311023537435258
UTR3 	2421-2429	0.00211560983826249
UTR3 	3464-3472	0.00174498462846297
UTR3 	4023-4031	0.00160119160662813
UTR3 	10032-10040	0.00500744857557302
>AGGCTTGTAGCTC|ENST00000334095|0.890070406547297
UTR3 	266-274	0.0329494299386912
UTR3 	531-539	0.00404532811949446
UTR3 	2222-2230	0.0033392925051566
UTR3 	2452-2460	0.00184304891142033
UTR3 	2789-2797	0.00271140318948734
>AGGCTTGTAGCTC|ENST00000313005|0.889347370695169
UTR3 	498-506	0.0309482823819826
UTR3 	1718-1726	0.0138197916373286
>AGGCTTGTAGCTC|ENST00000467709|0.889071960850471
UTR3 	32-40	0.0146916247666169
UTR3 	445-453	0.00677328639112467
UTR3 	956-964	0.00835835711957143
UTR3 	1547-1555	0.00620994015607507
UTR3 	3327-3335	0.00381707987388569
UTR3 	3779-3787	0.00487209471497528
>AGGCTTGTAGCTC|ENST00000421745|0.887774234046587
UTR3 	41-49	0.0412151778692017
CDS 	3608-3616	0.00830794832390291
CDS 	12919-12927	0.0187091197577245
>AGGCTTGTAGCTC|ENST00000607495|0.887538090916286
UTR3 	254-262	0.0272938673870238
UTR3 	557-565	0.0171758443544385
>AGGCTTGTAGCTC|ENST00000607599|0.886120802323936
UTR3 	49-57	0.0149548386288955
UTR3 	548-556	0.0292840672614855
>AGGCTTGTAGCTC|ENST00000303538|0.886054613924088
UTR3 	2408-2416	0.0442281884367323
>AGGCTTGTAGCTC|ENST00000599847|0.8834070147063
UTR3 	1452-1460	0.00777481428753519
UTR3 	1832-1840	0.0218600297287209
UTR3 	2238-2246	0.0141690162945088
>AGGCTTGTAGCTC|ENST00000413052|0.880677012051263
UTR3 	28-36	0.0236045668217645
UTR3 	119-127	0.01021915620701
UTR3 	227-235	0.00955127227654189
>AGGCTTGTAGCTC|ENST00000379719|0.879889898098855
UTR3 	618-626	0.0277599443525266
UTR3 	1275-1283	0.00977324051032167
UTR3 	2570-2578	0.00571973753155532
>AGGCTTGTAGCTC|ENST00000391788|0.87664818029745
UTR3 	66-74	0.0281071571079103
UTR3 	474-482	0.00432904972362234
UTR3 	558-566	0.00235921965024572
UTR3 	642-650	0.00267722820458982
UTR3 	1062-1070	0.00236273117628527
UTR3 	1230-1238	0.00172589037023991
UTR3 	1314-1322	0.00119605196849739
>AGGCTTGTAGCTC|ENST00000283943|0.876544612448103
UTR3 	3132-3140	0.00924097493081004
UTR3 	3517-3525	0.0322774682010919
CDS 	3883-3891	0.0101708416155361
>AGGCTTGTAGCTC|ENST00000581287|0.876388648511316
UTR3 	202-210	0.00750339433420187
UTR3 	756-764	0.0352147430357414
>AGGCTTGTAGCTC|ENST00000483536|0.875742385853828
UTR3 	835-843	0.00637263973940055
UTR3 	1516-1524	0.00463592188147007
UTR3 	2479-2487	0.0055343123793527
UTR3 	4755-4763	0.016041701751835
UTR3 	5046-5054	0.0100362783379364
>AGGCTTGTAGCTC|ENST00000368990|0.87530081241959
CDS 	274-282	0.0380096290867936
UTR3 	3346-3354	0.00170584330645943
UTR3 	6435-6443	0.00176194070454891
UTR3 	8812-8820	0.00125256902752798
UTR3 	10622-10630	0.00400122183347302
UTR3 	12350-12358	0.00391932127649195
UTR3 	12607-12615	0.024437756869779
>AGGCTTGTAGCTC|ENST00000482914|0.87489986395291
UTR3 	113-121	0.0240010346145192
UTR3 	617-625	0.00517639837502404
UTR3 	1274-1282	0.00359528853907128
UTR3 	1653-1661	0.00459767308108636
UTR3 	1718-1726	0.00366518713716327
UTR3 	1799-1807	0.00145909557834152
>AGGCTTGTAGCTC|ENST00000630992|0.874179010479349
UTR3 	283-291	0.0100945707373832
UTR3 	389-397	0.0108263628921799
UTR3 	694-702	0.0112597489697051
UTR3 	3382-3390	0.00187357147361921
UTR3 	4208-4216	0.00315021420917015
UTR3 	8185-8193	0.00518283027027433
>AGGCTTGTAGCTC|ENST00000356799|0.873999726131497
UTR3 	254-262	0.0286286989819794
UTR3 	691-699	0.0137319750849467
>AGGCTTGTAGCTC|ENST00000424319|0.873509795330158
UTR3 	2353-2361	0.0422880822478
>AGGCTTGTAGCTC|ENST00000263377|0.872904815677326
CDS 	159-167	0.0139698489239337
UTR3 	269-277	0.00282683132905065
CDS 	417-425	0.0171282315709303
UTR3 	551-559	0.0165183467778477
UTR3 	2664-2672	0.0185013571276586
>AGGCTTGTAGCTC|ENST00000430834|0.872784486779741
UTR3 	807-815	0.00378377382276024
UTR3 	3428-3436	0.00457502842375943
UTR3 	3994-4002	0.0338222530484761
>AGGCTTGTAGCTC|ENST00000357491|0.872611537215889
UTR3 	2533-2541	0.0421556117640789
>AGGCTTGTAGCTC|ENST00000373471|0.872172926718361
UTR3 	170-178	0.010097821445203
UTR3 	523-531	0.0159929171994269
UTR3 	966-974	0.00714795451368262
UTR3 	1645-1653	0.00456207201404624
UTR3 	1700-1708	0.00429045227837422
>AGGCTTGTAGCTC|ENST00000531293|0.871562903584138
UTR3 	256-264	0.0206876715005538
UTR3 	307-315	0.0213142985739221
>AGGCTTGTAGCTC|ENST00000467067|0.871382379897829
UTR3 	1442-1450	0.030165847311417
UTR3 	1675-1683	0.0118097811758481
>AGGCTTGTAGCTC|ENST00000564812|0.869740063292494
UTR3 	677-685	0.00743728391390132
UTR3 	1086-1094	0.0295307381748011
UTR3 	1239-1247	0.00202281539835816
UTR3 	1478-1486	0.0017909699994247
UTR3 	1496-1504	0.00095561358786688
>AGGCTTGTAGCTC|ENST00000468893|0.869546755349312
UTR3 	1457-1465	0.00500842445767529
UTR3 	1860-1868	0.0293387763262136
UTR3 	2263-2271	0.00736235057152198
>AGGCTTGTAGCTC|ENST00000595001|0.869311073138604
UTR3 	421-429	0.0217233900246913
UTR3 	686-694	0.00400479351289354
UTR3 	1542-1550	0.00347574443239715
UTR3 	2276-2284	0.0017171778567101
UTR3 	2612-2620	0.00156105306446069
UTR3 	2854-2862	0.00640691007900006
UTR3 	3447-3455	0.00278655090278722
>AGGCTTGTAGCTC|ENST00000570587|0.868370016340929
UTR3 	1310-1318	0.00220588054492081
UTR3 	1875-1883	0.0247130737262503
UTR3 	2090-2098	0.0146216963624984
>AGGCTTGTAGCTC|ENST00000555330|0.868088973829043
UTR3 	2210-2218	0.0358956145314113
UTR3 	2333-2341	0.00560488694447058
>AGGCTTGTAGCTC|ENST00000382148|0.866944420419553
UTR3 	945-953	0.0413377381899414
>AGGCTTGTAGCTC|ENST00000392249|0.865941449573461
UTR3 	54-62	0.0411960804606757
>AGGCTTGTAGCTC|ENST00000438610|0.865047614747967
UTR3 	209-217	0.00368221515912234
UTR3 	250-258	0.00216626491173829
UTR3 	301-309	0.00258171346030497
UTR3 	712-720	0.0293500093927679
CDS 	1077-1085	0.0234512364770087
>AGGCTTGTAGCTC|ENST00000420627|0.864940371372293
UTR3 	208-216	0.0156222380778296
UTR3 	1038-1046	0.00447565213947761
UTR3 	1333-1341	0.00312272118851693
UTR3 	2101-2109	0.00247759995331207
UTR3 	2251-2259	0.00436617535362198
UTR3 	2905-2913	0.00364296998255868
UTR3 	3781-3789	0.0049766473077934
UTR3 	6112-6120	0.00237157646317157
>AGGCTTGTAGCTC|ENST00000318238|0.864759428962646
UTR3 	138-146	0.0410302793117862
>AGGCTTGTAGCTC|ENST00000615667|0.860901766083516
UTR3 	452-460	0.0361947618187739
CDS 	709-717	0.0153627932976173
UTR3 	1864-1872	0.0021976685748935
>AGGCTTGTAGCTC|ENST00000615892|0.859650991409372
UTR3 	538-546	0.0403274582933308
>AGGCTTGTAGCTC|ENST00000571981|0.858622861874449
UTR3 	80-88	0.00782781959410902
UTR3 	86-94	0.0120719239748573
UTR3 	345-353	0.00999672448478536
UTR3 	505-513	0.0102921398903067
>AGGCTTGTAGCTC|ENST00000397492|0.857759449147302
UTR3 	359-367	0.00702630262817524
UTR3 	467-475	0.00421986470159106
UTR3 	488-496	0.0288264856695918
>AGGCTTGTAGCTC|ENST00000379361|0.857673865766912
UTR3 	555-563	0.00363180213158595
UTR3 	1383-1391	0.0123150475992424
UTR3 	4822-4830	0.00150610565027467
UTR3 	4973-4981	0.00171807121618272
UTR3 	5441-5449	0.00199916034501117
UTR3 	6030-6038	0.00128987859020824
UTR3 	6585-6593	0.00185676461458952
UTR3 	9465-9473	0.0157443611646646
>AGGCTTGTAGCTC|ENST00000396307|0.857229796380827
UTR3 	2456-2464	0.0400018117778091
>AGGCTTGTAGCTC|ENST00000285243|0.855427985758065
UTR3 	58-66	0.0271696480715593
UTR3 	181-189	0.0125927984995444
>AGGCTTGTAGCTC|ENST00000545297|0.854691378182062
UTR3 	107-115	0.0396653042740608
>AGGCTTGTAGCTC|ENST00000524655|0.853630122912884
UTR3 	299-307	0.019051841947326
UTR3 	782-790	0.00624917175256449
UTR3 	2764-2772	0.00452847023776143
UTR3 	3565-3573	0.00270860295144683
UTR3 	4566-4574	0.00698797723068451
>AGGCTTGTAGCTC|ENST00000205061|0.852991484030096
UTR3 	2193-2201	0.00308472886559
UTR3 	4441-4449	0.0363579464791852
>AGGCTTGTAGCTC|ENST00000628377|0.852845940023101
UTR3 	1248-1256	0.039423713249946
>AGGCTTGTAGCTC|ENST00000515826|0.845837218918291
UTR3 	85-93	0.0134160393888399
UTR3 	813-821	0.0155015181716291
CDS 	825-833	0.0055183844564163
UTR3 	2734-2742	0.00446364290496208
UTR3 	2751-2759	0.0043721081123815
>AGGCTTGTAGCTC|ENST00000437844|0.845398296174729
UTR3 	1434-1442	0.00532291096498347
UTR3 	1838-1846	0.000963226691143614
UTR3 	3504-3512	0.00329157629243719
UTR3 	5441-5449	0.0248139651015061
UTR3 	5708-5716	0.00408174561819325
>AGGCTTGTAGCTC|ENST00000394123|0.844763411731443
UTR3 	398-406	0.00493105733028809
UTR3 	7547-7555	0.0334631082868689
>AGGCTTGTAGCTC|ENST00000546772|0.844734499196871
UTR3 	466-474	0.038390562478335
>AGGCTTGTAGCTC|ENST00000372037|0.839677318174012
UTR3 	345-353	0.0115495490090509
UTR3 	667-675	0.0185907946312716
UTR3 	5644-5652	0.00171329689616338
UTR3 	7117-7125	0.0014690663298803
UTR3 	8915-8923	0.00444585899927351
>AGGCTTGTAGCTC|ENST00000264047|0.835975211198439
UTR3 	146-154	0.032086722397635
UTR3 	325-333	0.00358723013551017
UTR3 	974-982	0.00164927773312947
>AGGCTTGTAGCTC|ENST00000487109|0.835747233005192
UTR3 	580-588	0.0243331678433687
UTR3 	3227-3235	0.00238841632056806
UTR3 	3332-3340	0.00273393332713896
UTR3 	3695-3703	0.0078405543229347
>AGGCTTGTAGCTC|ENST00000629575|0.835653828504908
UTR3 	35-43	0.00986206243599831
UTR3 	86-94	0.0074666663451246
UTR3 	355-363	0.0067715629305243
UTR3 	2438-2446	0.00754973209373848
UTR3 	2736-2744	0.00563492971867216
>AGGCTTGTAGCTC|ENST00000600120|0.834865433142231
UTR3 	1041-1049	0.00192623777418893
UTR3 	1144-1152	0.00300685200635289
UTR3 	1228-1236	0.00300598369457634
UTR3 	1377-1385	0.00203874312686263
UTR3 	1433-1441	0.00162827897858979
UTR3 	1480-1488	0.00649162529999208
UTR3 	2138-2146	0.0190935885790764
>AGGCTTGTAGCTC|ENST00000617233|0.833237205853539
UTR3 	368-376	0.0369990408420738
>AGGCTTGTAGCTC|ENST00000340828|0.832942962265895
UTR3 	29-37	0.00943531735564154
UTR3 	90-98	0.00522825566651481
UTR3 	214-222	0.00632393212950384
UTR3 	240-248	0.0159769505119496
>AGGCTTGTAGCTC|ENST00000564558|0.832537002605195
UTR3 	86-94	0.0143523356545302
UTR3 	564-572	0.00672741697524172
UTR3 	861-869	0.00449843920033578
UTR3 	1029-1037	0.00446689849045116
UTR3 	1506-1514	0.00323753628405815
UTR3 	1590-1598	0.00178094518466668
UTR3 	2778-2786	0.00185324751880109
>AGGCTTGTAGCTC|ENST00000379081|0.830029016609623
UTR3 	393-401	0.00208444263253177
UTR3 	539-547	0.00552081320261732
UTR3 	1157-1165	0.00146576088505137
UTR3 	1205-1213	0.00387887411835006
UTR3 	2771-2779	0.0236746605757143
>AGGCTTGTAGCTC|ENST00000374163|0.829835359895485
UTR3 	52-60	0.00962442715794802
UTR3 	490-498	0.00805083790481781
UTR3 	502-510	0.00730271926767149
UTR3 	661-669	0.00548322578760628
UTR3 	1612-1620	0.00614091668673797
>AGGCTTGTAGCTC|ENST00000634028|0.829388871241144
UTR3 	115-123	0.0118156438849633
UTR3 	661-669	0.00638886462983755
UTR3 	1551-1559	0.000908689507030032
UTR3 	2616-2624	0.00257139632376361
UTR3 	3816-3824	0.00534436216069217
UTR3 	4126-4134	0.00952154603579135
>AGGCTTGTAGCTC|ENST00000626993|0.826191498859508
UTR3 	1686-1694	0.00372977561726734
UTR3 	1946-1954	0.00282759339578214
UTR3 	2229-2237	0.00350536919739675
CDS 	2622-2630	0.0228453130272264
UTR3 	3234-3242	0.00195241176214135
UTR3 	4004-4012	0.0202933169923365
>AGGCTTGTAGCTC|ENST00000331728|0.825375748687491
UTR3 	120-128	0.033705532527997
UTR3 	660-668	0.00238570406564257
>AGGCTTGTAGCTC|ENST00000530537|0.824539609792942
UTR3 	1362-1370	0.0359965994977999
>AGGCTTGTAGCTC|ENST00000394942|0.823735282259476
UTR3 	95-103	0.0315034418945725
UTR3 	1617-1625	0.00440245545666112
>AGGCTTGTAGCTC|ENST00000432845|0.82319349455221
UTR3 	381-389	0.0253910063671447
UTR3 	1307-1315	0.0104539780801073
>AGGCTTGTAGCTC|ENST00000327812|0.822585777824348
UTR3 	130-138	0.0158939020086786
UTR3 	1571-1579	0.0198829313181455
>AGGCTTGTAGCTC|ENST00000371030|0.822248053987254
UTR3 	132-140	0.0303352993463314
UTR3 	1124-1132	0.00308414463942479
UTR3 	1182-1190	0.00131354647576976
CDS 	3698-3706	0.00642259921917411
>AGGCTTGTAGCTC|ENST00000328078|0.820331074172786
UTR3 	236-244	0.00461817248088233
UTR3 	579-587	0.0309073991230334
>AGGCTTGTAGCTC|ENST00000333877|0.816629207441671
UTR3 	1127-1135	0.0351183245367009
>AGGCTTGTAGCTC|ENST00000296092|0.815497742948494
UTR3 	197-205	0.00431947123211581
UTR3 	393-401	0.0064318272220787
UTR3 	477-485	0.00699554243064479
UTR3 	645-653	0.00431893877978415
UTR3 	729-737	0.00527370099822069
UTR3 	813-821	0.00369756848561588
UTR3 	1865-1873	0.00395807639300863
>AGGCTTGTAGCTC|ENST00000395631|0.815422851815453
UTR3 	303-311	0.0349869917170825
>AGGCTTGTAGCTC|ENST00000367284|0.814853036041021
UTR3 	204-212	0.034925188243346
>AGGCTTGTAGCTC|ENST00000389959|0.812601325095322
CDS 	128-136	0.0146817861656433
UTR3 	1193-1201	0.00261463096696911
UTR3 	2020-2028	0.0215568971493763
UTR3 	2108-2116	0.00801029940668286
>AGGCTTGTAGCTC|ENST00000310078|0.811819366291047
UTR3 	115-123	0.00892739374629939
CDS 	391-399	0.0182478541522044
UTR3 	520-528	0.0160704413222131
UTR3 	4372-4380	0.00309351233196761
UTR3 	5961-5969	0.00332438900541711
>AGGCTTGTAGCTC|ENST00000615002|0.811664149344084
UTR3 	845-853	0.00616664098398664
UTR3 	1729-1737	0.00347851171052198
UTR3 	2529-2537	0.0203696827463226
UTR3 	2636-2644	0.00456716210228162
>AGGCTTGTAGCTC|ENST00000609686|0.811618099873235
UTR3 	3676-3684	0.00423239627951413
CDS 	4278-4286	0.0101792964586256
UTR3 	5104-5112	0.00155670338940951
UTR3 	6933-6941	0.00151927418309884
UTR3 	7994-8002	0.00229745667955069
UTR3 	13318-13326	0.00624062047283163
UTR3 	14017-14025	0.00434366579925176
UTR3 	15058-15066	0.00768343081247478
UTR3 	15977-15985	0.0036933958522936
UTR3 	18195-18203	0.00131460097155243
>AGGCTTGTAGCTC|ENST00000373367|0.810060419013822
UTR3 	233-241	0.0102237885682632
UTR3 	279-287	0.00893378303322755
UTR3 	515-523	0.00449991718317549
UTR3 	1794-1802	0.00679745006459746
UTR3 	3573-3581	0.00395614956431327
>AGGCTTGTAGCTC|ENST00000357988|0.809772052158769
UTR3 	419-427	0.00675182577842204
UTR3 	686-694	0.00436344344446392
UTR3 	1610-1618	0.00276196544372974
UTR3 	1729-1737	0.00153207595075616
UTR3 	2255-2263	0.0189711639917822
>AGGCTTGTAGCTC|ENST00000361357|0.808843796840827
UTR3 	1418-1426	0.0157656132245923
UTR3 	1424-1432	0.00236685059313947
UTR3 	2022-2030	0.0161497050838096
>AGGCTTGTAGCTC|ENST00000338965|0.808375182225938
UTR3 	418-426	0.016766387539034
UTR3 	2325-2333	0.0135046881006765
UTR3 	3847-3855	0.00396160367872856
>AGGCTTGTAGCTC|ENST00000504334|0.8083025692409
UTR3 	233-241	0.00739223697753845
UTR3 	262-270	0.0186073853787887
UTR3 	1548-1556	0.00173117140210151
UTR3 	2362-2370	0.00649422529454192
>AGGCTTGTAGCTC|ENST00000425217|0.807368199022204
UTR3 	1158-1166	0.00205619260747642
UTR3 	2952-2960	0.00196270990502597
UTR3 	4503-4511	0.00185847994154137
UTR3 	7955-7963	0.00206758157570391
UTR3 	9139-9147	0.00158305407511523
UTR3 	9563-9571	0.00194129421751495
UTR3 	9782-9790	0.00162835058407014
UTR3 	11902-11910	0.00185666518450823
UTR3 	12639-12647	0.00137127985810349
UTR3 	13456-13464	0.00385299255812216
UTR3 	14056-14064	0.0139480445261597
>AGGCTTGTAGCTC|ENST00000621039|0.806937890672387
UTR3 	888-896	0.00152559120403897
UTR3 	3506-3514	0.032555871536235
>AGGCTTGTAGCTC|ENST00000315930|0.806613199068683
CDS 	561-569	0.0173773040881878
UTR3 	8183-8191	0.00099181785530103
UTR3 	9590-9598	0.00716783571249777
UTR3 	10002-10010	0.00549442798251692
UTR3 	14197-14205	0.00166042915493598
UTR3 	14283-14291	0.000799809884557732
UTR3 	17187-17195	0.0148610646132211
>AGGCTTGTAGCTC|ENST00000230053|0.806388598591115
UTR3 	4948-4956	0.0288223787268674
UTR3 	4954-4962	0.00520151962360315
>AGGCTTGTAGCTC|ENST00000481848|0.806109497374141
UTR3 	1168-1176	0.0126473905656116
UTR3 	1362-1370	0.00434566028004303
UTR3 	1734-1742	0.00150327452964957
UTR3 	6608-6616	0.00162153942491978
UTR3 	7573-7581	0.00341148673817126
UTR3 	7896-7904	0.0104653452721256
>AGGCTTGTAGCTC|ENST00000435893|0.806024875484426
UTR3 	2387-2395	0.00212435958333871
UTR3 	4342-4350	0.00522553014340632
UTR3 	4618-4626	0.0266359596522976
>AGGCTTGTAGCTC|ENST00000607157|0.805708829831285
UTR3 	248-256	0.0339528318981705
>AGGCTTGTAGCTC|ENST00000612180|0.805506970943774
UTR3 	71-79	0.00957455641263458
UTR3 	242-250	0.024357208489999
>AGGCTTGTAGCTC|ENST00000373480|0.805048309760639
UTR3 	146-154	0.0176710154970119
UTR3 	1899-1907	0.0112549258683083
UTR3 	2011-2019	0.00495801695359744
>AGGCTTGTAGCTC|ENST00000308259|0.804143483037018
UTR3 	234-242	0.0234195109400837
UTR3 	1562-1570	0.00875852979859821
UTR3 	2241-2249	0.00161185614914078
>AGGCTTGTAGCTC|ENST00000383763|0.802542097250131
UTR3 	349-357	0.0157923801525497
UTR3 	2358-2366	0.00253638806352372
UTR3 	4848-4856	0.0152954585561191
>AGGCTTGTAGCTC|ENST00000426342|0.802494835702875
UTR3 	829-837	0.03361935279565
>AGGCTTGTAGCTC|ENST00000620444|0.801496455081786
UTR3 	1984-1992	0.00529005102043793
UTR3 	2399-2407	0.0282265457816244
>AGGCTTGTAGCTC|ENST00000282892|0.800911002134449
UTR3 	71-79	0.026192567270833
UTR3 	352-360	0.0072639539365036
>AGGCTTGTAGCTC|ENST00000327268|0.798956408579543
UTR3 	1540-1548	0.0332569084163721
>AGGCTTGTAGCTC|ENST00000458646|0.797081987708692
UTR3 	875-883	0.0330668429434263
>AGGCTTGTAGCTC|ENST00000592581|0.796612957909537
UTR3 	606-614	0.00876876406282283
UTR3 	997-1005	0.00366156996017991
UTR3 	1159-1167	0.00235779089401701
UTR3 	1495-1503	0.00346835928992381
UTR3 	1663-1671	0.00509639297238854
UTR3 	2084-2092	0.00390974946419591
UTR3 	2360-2368	0.00575686191646421
>AGGCTTGTAGCTC|ENST00000405262|0.796531142989536
UTR3 	54-62	0.0264741883795692
UTR3 	736-744	0.00653704828240386
>AGGCTTGTAGCTC|ENST00000394480|0.79608859437565
CDS 	1095-1103	0.00762690882163704
CDS 	1569-1577	0.00558986597335489
UTR3 	4264-4272	0.00256796951064183
UTR3 	8773-8781	0.00175597679833246
UTR3 	9382-9390	0.00210722478109881
UTR3 	9815-9823	0.0116613990634952
UTR3 	10122-10130	0.00191564925132088
UTR3 	11612-11620	0.0034530031791736
UTR3 	13158-13166	0.00276682084280889
UTR3 	13524-13532	0.000889379149442383
UTR3 	13710-13718	0.00348637598125228
>AGGCTTGTAGCTC|ENST00000379066|0.795968773917138
UTR3 	2163-2171	0.0329545825356987
>AGGCTTGTAGCTC|ENST00000426639|0.794291132541159
UTR3 	1849-1857	0.00715110370444457
UTR3 	2926-2934	0.0256351565789163
>AGGCTTGTAGCTC|ENST00000502773|0.794052966609311
UTR3 	2559-2567	0.0146494583275577
UTR3 	2618-2626	0.018112988756161
>AGGCTTGTAGCTC|ENST00000403625|0.79343603825964
UTR3 	1374-1382	0.00707577242088663
UTR3 	1869-1877	0.00326488729846132
UTR3 	2098-2106	0.020509503532445
CDS 	6573-6581	0.00231171873620731
CDS 	7293-7301	0.0081173371588722
>AGGCTTGTAGCTC|ENST00000373736|0.792785770474583
UTR3 	760-768	0.003526796932915
UTR3 	912-920	0.00382528971923355
UTR3 	1192-1200	0.00232802743852816
UTR3 	1206-1214	0.0050518261717585
UTR3 	1782-1790	0.00341454113902566
UTR3 	1823-1831	0.0144896056978826
>AGGCTTGTAGCTC|ENST00000497160|0.792598014402525
UTR3 	115-123	0.00546372061533153
UTR3 	212-220	0.00511394271475869
UTR3 	450-458	0.00277212241860887
UTR3 	665-673	0.00352668804766515
UTR3 	1066-1074	0.00301422928838005
UTR3 	1150-1158	0.0013911847776794
UTR3 	1402-1410	0.00296034685928759
UTR3 	1570-1578	0.00445599240008391
UTR3 	2164-2172	0.00391918627938757
>AGGCTTGTAGCTC|ENST00000440623|0.791994732431936
UTR3 	244-252	0.0240306123386271
UTR3 	4126-4134	0.00325598274808774
UTR3 	4483-4491	0.00527090189284837
>AGGCTTGTAGCTC|ENST00000484019|0.791876960074344
UTR3 	92-100	0.0186085778402684
UTR3 	974-982	0.0139372372486723
>AGGCTTGTAGCTC|ENST00000412735|0.791029608054713
UTR3 	134-142	0.0184445066138026
UTR3 	152-160	0.00561629388051695
UTR3 	737-745	0.00189347046114889
UTR3 	914-922	0.0039098880669394
UTR3 	921-929	0.00259775012158099
>AGGCTTGTAGCTC|ENST00000324068|0.790267353319262
UTR3 	707-715	0.00233739108086515
UTR3 	976-984	0.0213942334978429
UTR3 	1244-1252	0.00865501871316912
>AGGCTTGTAGCTC|ENST00000416605|0.789691322351745
UTR3 	432-440	0.0216889654436522
UTR3 	625-633	0.0106409331464031
>AGGCTTGTAGCTC|ENST00000379073|0.789202882568766
UTR3 	648-656	0.0265374550478695
UTR3 	1992-2000	0.00338645224588506
UTR3 	2046-2054	0.00235796446300008
>AGGCTTGTAGCTC|ENST00000575225|0.789157762420099
UTR3 	1360-1368	0.00419899876341776
UTR3 	1675-1683	0.00245922485153786
UTR3 	3036-3044	0.00587375402598967
UTR3 	3110-3118	0.0197454617034853
>AGGCTTGTAGCTC|ENST00000264775|0.788546101597879
UTR3 	89-97	0.0221306749714303
UTR3 	203-211	0.0100867458469168
>AGGCTTGTAGCTC|ENST00000300061|0.7876436066587
UTR3 	126-134	0.00574843573281243
UTR3 	939-947	0.0165670125787811
UTR3 	1276-1284	0.00828431098195142
CDS 	1394-1402	0.00855343908138826
>AGGCTTGTAGCTC|ENST00000564991|0.787172173306371
UTR3 	1360-1368	0.00420075149012506
UTR3 	1675-1683	0.00226852931637217
UTR3 	3036-3044	0.00587375402598967
UTR3 	3110-3118	0.0197400323566206
>AGGCTTGTAGCTC|ENST00000489615|0.786743568489868
UTR3 	101-109	0.016960891248183
UTR3 	1890-1898	0.00217855885655891
UTR3 	4702-4710	0.00382605158985819
UTR3 	5170-5178	0.00907578272619659
>AGGCTTGTAGCTC|ENST00000366847|0.78661453454816
UTR3 	7381-7389	0.00175276281225336
UTR3 	11173-11181	0.00143654353230787
UTR3 	12286-12294	0.0288394111256773
>AGGCTTGTAGCTC|ENST00000307050|0.785963957678064
UTR3 	640-648	0.00237095789797294
CDS 	1144-1152	0.00922362088712732
UTR3 	3088-3096	0.0232415860343936
UTR3 	3996-4004	0.0013413691199892
UTR3 	6743-6751	0.00143992044166029
UTR3 	7050-7058	0.0019076977377302
>AGGCTTGTAGCTC|ENST00000543500|0.785904793361767
UTR3 	58-66	0.0189692195326307
UTR3 	66-74	0.0129904731836884
>AGGCTTGTAGCTC|ENST00000541731|0.785605482544098
UTR3 	1020-1028	0.0319306336371619
>AGGCTTGTAGCTC|ENST00000261168|0.78551839241352
UTR3 	2233-2241	0.00517345959680701
CDS 	2644-2652	0.0206043314078218
UTR3 	3365-3373	0.00275987623757973
UTR3 	4810-4818	0.0200116191361574
>AGGCTTGTAGCTC|ENST00000375290|0.784744701643324
UTR3 	149-157	0.0201840455890298
UTR3 	1170-1178	0.00243830261893038
UTR3 	2558-2566	0.00235466934803124
UTR3 	3292-3300	0.00151472179498795
UTR3 	4737-4745	0.00402953650209753
UTR3 	7867-7875	0.00132595146360881
>AGGCTTGTAGCTC|ENST00000613943|0.784410283236825
UTR3 	169-177	0.0148535174923051
UTR3 	433-441	0.0169613712891985
>AGGCTTGTAGCTC|ENST00000527604|0.784044048455901
UTR3 	119-127	0.0317795152805418
>AGGCTTGTAGCTC|ENST00000376255|0.783956985553342
UTR3 	249-257	0.025052843551856
UTR3 	504-512	0.00423407403792663
UTR3 	828-836	0.00248419494721396
>AGGCTTGTAGCTC|ENST00000376550|0.783074602719762
UTR3 	23-31	0.0316860887230541
>AGGCTTGTAGCTC|ENST00000330430|0.782405905566918
UTR3 	123-131	0.0144499542951825
UTR3 	283-291	0.00985624246523785
UTR3 	1402-1410	0.00731562469512353
>AGGCTTGTAGCTC|ENST00000437296|0.782175010785425
UTR3 	23-31	0.0315996637046182
>AGGCTTGTAGCTC|ENST00000344951|0.782166106960682
UTR3 	130-138	0.0209692051642724
UTR3 	1582-1590	0.0106296044268504
>AGGCTTGTAGCTC|ENST00000368986|0.781754745548159
CDS 	20-28	0.0131160871843874
UTR3 	60-68	0.0291094687357329
>AGGCTTGTAGCTC|ENST00000471595|0.78087153980398
UTR3 	39-47	0.00446097324227182
UTR3 	464-472	0.00533871194915171
UTR3 	1335-1343	0.00130809148046529
UTR3 	1446-1454	0.000748993200608904
UTR3 	1662-1670	0.00183855564551004
UTR3 	1760-1768	0.000857384196421107
UTR3 	1793-1801	0.000781314873584496
UTR3 	2135-2143	0.00118218926789434
UTR3 	2414-2422	0.00138198321693739
UTR3 	2751-2759	0.0065650830338899
UTR3 	3378-3386	0.00701161297998025
>AGGCTTGTAGCTC|ENST00000575069|0.780575003603465
UTR3 	793-801	0.0206704560626798
UTR3 	865-873	0.00448472256874231
UTR3 	1411-1419	0.00210048823763004
UTR3 	1971-1979	0.00419091587494066
>AGGCTTGTAGCTC|ENST00000441556|0.779904122391385
CDS 	436-444	0.0412456785526285
UTR3 	602-610	0.0091658655515293
CDS 	1496-1504	0.0344006076226772
>AGGCTTGTAGCTC|ENST00000521891|0.779416587343131
UTR3 	267-275	0.0171450991776885
UTR3 	455-463	0.0129978510182147
CDS 	8603-8611	0.0065838547164738
>AGGCTTGTAGCTC|ENST00000394607|0.778414742812699
UTR3 	280-288	0.00395840121419067
UTR3 	1484-1492	0.0198021128907748
UTR3 	2977-2985	0.0015339461048771
UTR3 	5058-5066	0.00594670665115822
>AGGCTTGTAGCTC|ENST00000427043|0.77815261478922
UTR3 	163-171	0.00987799012093438
UTR3 	1968-1976	0.00589412038363077
UTR3 	2148-2156	0.0154442287456132
>AGGCTTGTAGCTC|ENST00000446165|0.777254209505306
UTR3 	45-53	0.00353615537810641
UTR3 	141-149	0.00640410210205927
UTR3 	393-401	0.0052527766220758
UTR3 	477-485	0.00611906463358947
UTR3 	813-821	0.0032093591566341
UTR3 	1149-1157	0.00378056813834968
UTR3 	1401-1409	0.00282937894316259
>AGGCTTGTAGCTC|ENST00000521169|0.777161437922685
UTR3 	2398-2406	0.00468602553810504
UTR3 	3171-3179	0.0264366228483269
>AGGCTTGTAGCTC|ENST00000481416|0.776865067342678
UTR3 	1020-1028	0.00778402794943405
UTR3 	1242-1250	0.0128939075303878
UTR3 	1649-1657	0.010416756285202
>AGGCTTGTAGCTC|ENST00000269053|0.776445589885057
UTR3 	64-72	0.0310551676795287
>AGGCTTGTAGCTC|ENST00000579973|0.775303676137242
UTR3 	327-335	0.0309478407995495
>AGGCTTGTAGCTC|ENST00000439326|0.775037421086065
UTR3 	24-32	0.00970650270400337
UTR3 	192-200	0.00665608057562038
UTR3 	360-368	0.00561041397886352
CDS 	381-389	0.0081486078718836
UTR3 	528-536	0.00337652487108782
UTR3 	612-620	0.00267690605157436
UTR3 	2181-2189	0.00138770122260073
>AGGCTTGTAGCTC|ENST00000435422|0.77499538530686
UTR3 	86-94	0.0118152568875373
UTR3 	955-963	0.00234745090937203
UTR3 	1524-1532	0.00506780512037001
UTR3 	1626-1634	0.00185310536274813
UTR3 	2124-2132	0.0020012593433984
UTR3 	3579-3587	0.00133715306233119
UTR3 	5009-5017	0.0020254624579679
UTR3 	6566-6574	0.00160343276501398
UTR3 	7701-7709	0.00286800553609677
>AGGCTTGTAGCTC|ENST00000532402|0.773943756727271
UTR3 	356-364	0.0151710041441169
UTR3 	437-445	0.00730584394551427
UTR3 	2516-2524	0.00545276532301716
UTR3 	3366-3374	0.0028909145373532
>AGGCTTGTAGCTC|ENST00000369851|0.773106815514636
UTR3 	77-85	0.00412172511440023
UTR3 	2737-2745	0.00423269219663218
UTR3 	3846-3854	0.00157020053357422
UTR3 	8099-8107	0.00231566689920561
UTR3 	10218-10226	0.00186291528854218
UTR3 	10988-10996	0.0051103569773155
UTR3 	13912-13920	0.00099646783307339
UTR3 	14309-14317	0.00275893720491725
UTR3 	16149-16157	0.00183786313928429
UTR3 	17225-17233	0.00100605679009517
UTR3 	20806-20814	0.00231472871094069
UTR3 	24000-24008	0.00162559469782092
UTR3 	24130-24138	0.000989239268750575
>AGGCTTGTAGCTC|ENST00000370708|0.772852039302968
UTR3 	1173-1181	0.00453701880716159
UTR3 	5855-5863	0.00110251776500562
UTR3 	7570-7578	0.0250791788994353
>AGGCTTGTAGCTC|ENST00000376131|0.772802566208062
UTR3 	572-580	0.00743657037222978
UTR3 	2069-2077	0.00330139021402128
UTR3 	7191-7199	0.00373786665544387
UTR3 	8575-8583	0.00220514693380101
UTR3 	11848-11856	0.0140331356823582
>AGGCTTGTAGCTC|ENST00000216733|0.770891651251992
UTR3 	181-189	0.0305367549812755
>AGGCTTGTAGCTC|ENST00000625662|0.769387589572178
UTR3 	77-85	0.00714356196019745
UTR3 	194-202	0.00744859221541354
UTR3 	443-451	0.00876442078020213
UTR3 	980-988	0.00486974485207397
UTR3 	3699-3707	0.00217157096952641
>AGGCTTGTAGCTC|ENST00000442677|0.768881579235403
UTR3 	1014-1022	0.00222679075923233
UTR3 	1409-1417	0.000763364320953528
UTR3 	2310-2318	0.00181808937553767
UTR3 	3864-3872	0.0255430710571727
>AGGCTTGTAGCTC|ENST00000554611|0.768760463147758
UTR3 	373-381	0.00391546852562731
UTR3 	1396-1404	0.00179268967763192
UTR3 	1651-1659	0.00104536812127707
UTR3 	1776-1784	0.00177581814515538
UTR3 	2288-2296	0.00163192848020039
UTR3 	2664-2672	0.00685616232046434
UTR3 	3268-3276	0.00523354296909724
UTR3 	6188-6196	0.00808919983608988
>AGGCTTGTAGCTC|ENST00000359236|0.768578547200442
CDS 	872-880	0.0138093016492362
UTR3 	1274-1282	0.00974249540283239
UTR3 	2757-2765	0.0178924189231248
>AGGCTTGTAGCTC|ENST00000584193|0.76834098871121
UTR3 	140-148	0.0126271829667455
UTR3 	297-305	0.0176744531079863
>AGGCTTGTAGCTC|ENST00000398411|0.767767206949272
UTR3 	182-190	0.0115906035337459
UTR3 	357-365	0.00247653482283622
UTR3 	2157-2165	0.00421200190016443
UTR3 	2543-2551	0.0119698546613722
>AGGCTTGTAGCTC|ENST00000617312|0.767451976707286
CDS 	860-868	0.0106763909656278
CDS 	1586-1594	0.0163375002372184
UTR3 	2606-2614	0.00395843673409848
UTR3 	5781-5789	0.0205495193993046
>AGGCTTGTAGCTC|ENST00000275732|0.767053188307349
UTR3 	735-743	0.0015418888282882
UTR3 	892-900	0.00156294644109781
UTR3 	1961-1969	0.0270787790930896
>AGGCTTGTAGCTC|ENST00000340080|0.767015675234531
UTR3 	79-87	0.0147365377603135
CDS 	266-274	0.0271992747233668
CDS 	644-652	0.0313367231835754
>AGGCTTGTAGCTC|ENST00000369426|0.767006955231644
UTR3 	2051-2059	0.0219202478620155
UTR3 	2134-2142	0.00825913789122813
>AGGCTTGTAGCTC|ENST00000397023|0.766528459667629
UTR3 	321-329	0.0105470001552017
UTR3 	1290-1298	0.00237758751130849
UTR3 	1462-1470	0.0172110677759606
>AGGCTTGTAGCTC|ENST00000618621|0.766055997012493
UTR3 	579-587	0.0155109723533349
UTR3 	1326-1334	0.00254483212926637
UTR3 	3850-3858	0.00355638343063831
UTR3 	6087-6095	0.00182542460843763
UTR3 	7929-7937	0.00153263071034774
UTR3 	9717-9725	0.00149669593922667
UTR3 	10224-10232	0.00156706685708951
UTR3 	10831-10839	0.00205853156879567
>AGGCTTGTAGCTC|ENST00000507257|0.764949063073666
UTR3 	260-268	0.0231331558901934
UTR3 	1515-1523	0.00685859701572191
>AGGCTTGTAGCTC|ENST00000265801|0.764238388024778
UTR3 	433-441	0.00734003021532243
CDS 	462-470	0.00840916293146043
UTR3 	552-560	0.00209255203674843
CDS 	605-613	0.00580756137794452
UTR3 	1740-1748	0.00229639502974479
UTR3 	2159-2167	0.0106158450971505
UTR3 	2788-2796	0.0018270127685408
UTR3 	3236-3244	0.00294828970203557
>AGGCTTGTAGCTC|ENST00000498824|0.764159034681676
UTR3 	1145-1153	0.0299200229400863
>AGGCTTGTAGCTC|ENST00000334884|0.763914696234492
UTR3 	102-110	0.0114910421717181
UTR3 	1165-1173	0.006731970766238
UTR3 	1501-1509	0.00365561454746364
UTR3 	1881-1889	0.00357511582352829
UTR3 	2309-2317	0.00444412878133838
>AGGCTTGTAGCTC|ENST00000509093|0.763701713269234
UTR3 	45-53	0.0203771889691024
UTR3 	227-235	0.00950138776548004
>AGGCTTGTAGCTC|ENST00000439458|0.763493722921491
UTR3 	273-281	0.00982131334121363
UTR3 	507-515	0.0127607748448247
UTR3 	2116-2124	0.00219805293109111
UTR3 	2929-2937	0.00507960415971534
>AGGCTTGTAGCTC|ENST00000259750|0.76243573955332
UTR3 	1248-1256	0.00152476146313077
UTR3 	1526-1534	0.00226719948233492
UTR3 	2736-2744	0.00487265455546464
CDS 	2836-2844	0.00512148839819886
UTR3 	2863-2871	0.0201343676409893
>AGGCTTGTAGCTC|ENST00000325102|0.762420099654766
UTR3 	412-420	0.0297627205983683
>AGGCTTGTAGCTC|ENST00000621332|0.76174885546506
UTR3 	244-252	0.00596808562089878
UTR3 	1179-1187	0.00243579633569609
UTR3 	1391-1399	0.00216518980578666
UTR3 	2477-2485	0.00143501342788149
UTR3 	3087-3095	0.00336128427352703
UTR3 	3481-3489	0.00139193858340398
UTR3 	4066-4074	0.0129449046770027
>AGGCTTGTAGCTC|ENST00000532027|0.761491233098249
UTR3 	362-370	0.00826839034925872
UTR3 	975-983	0.00383494682842052
UTR3 	2437-2445	0.00114384052378458
UTR3 	4215-4223	0.0164318433260666
>AGGCTTGTAGCTC|ENST00000615466|0.761435691134097
UTR3 	617-625	0.00807032234673204
UTR3 	785-793	0.00363881568520325
UTR3 	841-849	0.00331038875168404
UTR3 	1009-1017	0.00414386103567357
UTR3 	1037-1045	0.00341546709786562
UTR3 	1634-1642	0.00709516836325003
>AGGCTTGTAGCTC|ENST00000404795|0.761341989821495
UTR3 	672-680	0.0296655937099742
>AGGCTTGTAGCTC|ENST00000190983|0.7613388960894
UTR3 	487-495	0.0296653154299738
>AGGCTTGTAGCTC|ENST00000503400|0.761122283842817
UTR3 	906-914	0.0296458373952949
>AGGCTTGTAGCTC|ENST00000209929|0.760977636312659
UTR3 	1535-1543	0.0110431278675087
UTR3 	1990-1998	0.0185897093952164
>AGGCTTGTAGCTC|ENST00000298282|0.760756195155396
UTR3 	343-351	0.0296129457860799
>AGGCTTGTAGCTC|ENST00000453705|0.759578950308217
UTR3 	141-149	0.0295074081742068
>AGGCTTGTAGCTC|ENST00000315033|0.759489075781306
UTR3 	572-580	0.00414082344608689
UTR3 	1302-1310	0.0253585421967836
>AGGCTTGTAGCTC|ENST00000299106|0.759290564806135
UTR3 	158-166	0.0263382767863105
UTR3 	1818-1826	0.0031433321345094
>AGGCTTGTAGCTC|ENST00000277865|0.758402199889048
UTR3 	249-257	0.00489348883889024
UTR3 	590-598	0.0245087784447716
>AGGCTTGTAGCTC|ENST00000526355|0.756236362419444
UTR3 	33-41	0.0211873978588985
UTR3 	1447-1455	0.00130522345424069
CDS 	2186-2194	0.00815631479920207
UTR3 	7600-7608	0.00512847655192854
>AGGCTTGTAGCTC|ENST00000628452|0.755368822231366
UTR3 	239-247	0.0291328367082781
>AGGCTTGTAGCTC|ENST00000340908|0.754155629368919
UTR3 	2341-2349	0.0290257119046647
>AGGCTTGTAGCTC|ENST00000346991|0.754063040064036
UTR3 	289-297	0.0246466652421889
CDS 	2078-2086	0.00997390460438693
CDS 	4539-4547	0.0107697987669828
>AGGCTTGTAGCTC|ENST00000357464|0.753784775555131
UTR3 	220-228	0.0266220736998019
UTR3 	4450-4458	0.00237096302814532
>AGGCTTGTAGCTC|ENST00000398868|0.753055657234033
UTR3 	30-38	0.0106336857497175
UTR3 	223-231	0.00982738043345759
CDS 	818-826	0.00766924198146003
UTR3 	4987-4995	0.00696615729674214
>AGGCTTGTAGCTC|ENST00000296218|0.752989605523693
UTR3 	115-123	0.0210257576615933
UTR3 	713-721	0.00369640460551289
UTR3 	909-917	0.00134748853945885
UTR3 	1211-1219	0.00285343660768914
>AGGCTTGTAGCTC|ENST00000448461|0.750977889259687
UTR3 	57-65	0.00701665911569212
UTR3 	225-233	0.00352160354103014
UTR3 	309-317	0.00401602323416122
UTR3 	393-401	0.00326121931800481
UTR3 	477-485	0.00296057539179744
UTR3 	645-653	0.00315032014455151
UTR3 	813-821	0.00289496400330077
UTR3 	978-986	0.00192542887776323
>AGGCTTGTAGCTC|ENST00000260327|0.749154834577849
UTR3 	1114-1122	0.00242286765610587
UTR3 	1178-1186	0.00302718231156663
CDS 	1219-1227	0.045099639949349
UTR3 	1739-1747	0.0059408943961266
UTR3 	3382-3390	0.00199797509584716
UTR3 	3742-3750	0.00392277810155155
>AGGCTTGTAGCTC|ENST00000523864|0.749093328712337
UTR3 	477-485	0.00510444886893022
UTR3 	1767-1775	0.00316728430092519
UTR3 	2037-2045	0.00197656419391717
UTR3 	2437-2445	0.0010122950798842
UTR3 	3381-3389	0.00289264949692777
UTR3 	3463-3471	0.00114324200198323
UTR3 	4162-4170	0.0132860206064354
>AGGCTTGTAGCTC|ENST00000395366|0.748430334175498
UTR3 	993-1001	0.0144068115704299
UTR3 	1735-1743	0.00344892346688733
UTR3 	2572-2580	0.00307784303489948
UTR3 	3154-3162	0.0075913244384415
>AGGCTTGTAGCTC|ENST00000394409|0.748121018015634
UTR3 	1786-1794	0.00172254660499026
UTR3 	3482-3490	0.00274580443263801
UTR3 	4717-4725	0.00282767385880601
UTR3 	5918-5926	0.00155135089768855
UTR3 	6033-6041	0.0031137761234826
UTR3 	6280-6288	0.00227026263320539
UTR3 	8228-8236	0.0142666485560539
>AGGCTTGTAGCTC|ENST00000621127|0.748043698236335
UTR3 	361-369	0.028491357476098
>AGGCTTGTAGCTC|ENST00000286063|0.748002795105701
UTR3 	390-398	0.0284878106654603
>AGGCTTGTAGCTC|ENST00000484445|0.747700983858653
UTR3 	455-463	0.00432030921461986
UTR3 	623-631	0.00578392484706201
UTR3 	875-883	0.00611270245522366
UTR3 	959-967	0.00538736794882121
UTR3 	1043-1051	0.00685734719781065
>AGGCTTGTAGCTC|ENST00000296499|0.747683364769884
UTR3 	170-178	0.0260881603582936
UTR3 	1697-1705	0.00237196484003339
>AGGCTTGTAGCTC|ENST00000488564|0.747529168868386
UTR3 	900-908	0.0239313151607145
UTR3 	2353-2361	0.00451545397755098
>AGGCTTGTAGCTC|ENST00000402868|0.74664885498077
UTR3 	251-259	0.0283706217750584
>AGGCTTGTAGCTC|ENST00000317402|0.746421857129565
UTR3 	314-322	0.0182059256007694
UTR3 	1743-1751	0.00191188695581874
UTR3 	6891-6899	0.00823320222414179
>AGGCTTGTAGCTC|ENST00000263381|0.746421514935556
UTR3 	99-107	0.0188511141638674
UTR3 	1111-1119	0.00176947291002347
CDS 	2041-2049	0.00844126147080691
UTR3 	2441-2449	0.00290213339832666
UTR3 	2758-2766	0.00314087854844742
>AGGCTTGTAGCTC|ENST00000299191|0.745960208139913
UTR3 	130-138	0.0283111754515033
>AGGCTTGTAGCTC|ENST00000226230|0.745661422745821
UTR3 	268-276	0.0023693634652366
UTR3 	1357-1365	0.0128642107571394
UTR3 	1526-1534	0.00917104618809175
UTR3 	1768-1776	0.00388079594131317
>AGGCTTGTAGCTC|ENST00000443339|0.745647585267081
UTR3 	1546-1554	0.00459044612957992
UTR3 	2066-2074	0.00236465948357003
UTR3 	2081-2089	0.00224310626528096
UTR3 	2616-2624	0.0190860119900853
>AGGCTTGTAGCTC|ENST00000491718|0.745265755375646
UTR3 	784-792	0.00436744498755506
UTR3 	2056-2064	0.00240089625303966
UTR3 	5299-5307	0.00910402197665627
UTR3 	7340-7348	0.0123789722407842
>AGGCTTGTAGCTC|ENST00000263812|0.744538112920148
UTR3 	107-115	0.0236880832567241
UTR3 	1879-1887	0.00450066738033646
>AGGCTTGTAGCTC|ENST00000218652|0.744517670934753
UTR3 	155-163	0.0281869941068117
>AGGCTTGTAGCTC|ENST00000561768|0.744391136077635
UTR3 	271-279	0.0251570925667296
UTR3 	452-460	0.00301903076014595
>AGGCTTGTAGCTC|ENST00000493950|0.743557545279187
UTR3 	607-615	0.0056302534776002
UTR3 	1020-1028	0.0130075376323593
UTR3 	2025-2033	0.00176238269165026
UTR3 	3568-3576	0.00293029593600175
UTR3 	5002-5010	0.00477412679157333
>AGGCTTGTAGCTC|ENST00000552941|0.743096354113525
UTR3 	549-557	0.00711729620140458
UTR3 	1121-1129	0.0209477929738883
>AGGCTTGTAGCTC|ENST00000286067|0.743052436258595
UTR3 	84-92	0.0239121791956034
UTR3 	830-838	0.00414915023409165
>AGGCTTGTAGCTC|ENST00000264028|0.743017692669787
UTR3 	83-91	0.0280583553779127
>AGGCTTGTAGCTC|ENST00000588933|0.742703800070322
UTR3 	182-190	0.011423372571779
UTR3 	546-554	0.0166081255060236
>AGGCTTGTAGCTC|ENST00000510477|0.742235956621332
UTR3 	1224-1232	0.0279915081338126
>AGGCTTGTAGCTC|ENST00000391736|0.741369302538882
UTR3 	20-28	0.0109026177883472
UTR3 	1537-1545	0.00537302677367195
UTR3 	2172-2180	0.0116419093550086
>AGGCTTGTAGCTC|ENST00000399151|0.740319038539413
UTR3 	95-103	0.0246354613109578
CDS 	1113-1121	0.00691322757649773
CDS 	4786-4794	0.00823456416226023
>AGGCTTGTAGCTC|ENST00000322315|0.740165964234405
UTR3 	356-364	0.00446551130356117
UTR3 	896-904	0.00223341971778015
UTR3 	1130-1138	0.00801662730126546
UTR3 	1664-1672	0.00147617920979877
UTR3 	2193-2201	0.00240775855119769
UTR3 	2856-2864	0.00290962996222804
UTR3 	2921-2929	0.00630601037749459
>AGGCTTGTAGCTC|ENST00000337002|0.739105756336673
UTR3 	527-535	0.0211333626221707
UTR3 	2686-2694	0.00238578345474403
UTR3 	3734-3742	0.00194463853390385
UTR3 	4050-4058	0.00226137110698191
>AGGCTTGTAGCTC|ENST00000618498|0.738697444963315
UTR3 	145-153	0.0144459371477791
UTR3 	1100-1108	0.00406909442536431
UTR3 	1319-1327	0.00327294662572829
UTR3 	1377-1385	0.00210987757199959
UTR3 	1428-1436	0.0037927093742834
>AGGCTTGTAGCTC|ENST00000262241|0.738657414263635
CDS 	1183-1191	0.0384049325948718
UTR3 	4032-4040	0.0182853180450353
>AGGCTTGTAGCTC|ENST00000320152|0.738365030867663
CDS 	477-485	0.0806894663531901
>AGGCTTGTAGCTC|ENST00000283206|0.738009360973162
UTR3 	23-31	0.0043281121431946
UTR3 	1309-1317	0.00186034983039247
UTR3 	2487-2495	0.00557528690169297
UTR3 	2808-2816	0.0158686033614859
>AGGCTTGTAGCTC|ENST00000422437|0.73780531737794
UTR3 	103-111	0.0173548861002504
CDS 	105-113	0.00996713248563203
UTR3 	274-282	0.00333141999850944
UTR3 	796-804	0.00331834479030225
UTR3 	1243-1251	0.00155930203898353
>AGGCTTGTAGCTC|ENST00000348165|0.737665160302046
UTR3 	456-464	0.0266906844720968
CDS 	1125-1133	0.00456858474826349
>AGGCTTGTAGCTC|ENST00000544824|0.737599506774621
UTR3 	59-67	0.0275977248374201
>AGGCTTGTAGCTC|ENST00000382199|0.737360696812089
CDS 	1072-1080	0.0220353521591075
UTR3 	1667-1675	0.022705191898496
>AGGCTTGTAGCTC|ENST00000402314|0.737267456352635
UTR3 	1646-1654	0.0275696963987024
>AGGCTTGTAGCTC|ENST00000429261|0.736303129535857
UTR3 	54-62	0.00639413119652904
UTR3 	715-723	0.0026265311118411
UTR3 	1579-1587	0.00252364715612953
UTR3 	2115-2123	0.00946238136745207
UTR3 	2199-2207	0.00296941474236937
UTR3 	2263-2271	0.00351232077166381
>AGGCTTGTAGCTC|ENST00000393307|0.736292245196189
UTR3 	55-63	0.003991604602552
UTR3 	1955-1963	0.00162986506684156
UTR3 	3518-3526	0.0218660404735385
>AGGCTTGTAGCTC|ENST00000185206|0.736250640718845
UTR3 	107-115	0.00793244583793627
UTR3 	2136-2144	0.00189468812191118
UTR3 	4487-4495	0.0176568742972822
>AGGCTTGTAGCTC|ENST00000025301|0.735336679535779
UTR3 	45-53	0.0141033307776475
UTR3 	1715-1723	0.00464817435329174
UTR3 	3975-3983	0.00865566339595436
>AGGCTTGTAGCTC|ENST00000432918|0.734693481104308
UTR3 	216-224	0.0273531945081774
>AGGCTTGTAGCTC|ENST00000260364|0.734307791650127
UTR3 	937-945	0.00145474961903322
UTR3 	1900-1908	0.00171500854799023
UTR3 	1987-1995	0.00104757830554203
UTR3 	2039-2047	0.000901997665118832
UTR3 	3241-3249	0.00176459053251276
UTR3 	3373-3381	0.00184254598754627
UTR3 	5448-5456	0.00614887404667506
UTR3 	5907-5915	0.0124455247552569
>AGGCTTGTAGCTC|ENST00000178638|0.7340578377753
UTR3 	787-795	0.00481045976809167
CDS 	1023-1031	0.0155471863816303
UTR3 	1630-1638	0.00343238169307928
UTR3 	1757-1765	0.000860659814736378
UTR3 	2984-2992	0.00134978149099829
UTR3 	3368-3376	0.00170471455927624
UTR3 	4326-4334	0.00357525978874577
UTR3 	4377-4385	0.00823413657285012
>AGGCTTGTAGCTC|ENST00000381908|0.734051696448086
UTR3 	2748-2756	0.00605237501056763
UTR3 	3028-3036	0.00132884750509219
UTR3 	3292-3300	0.0016342952012399
UTR3 	3785-3793	0.00144389727119753
UTR3 	4931-4939	0.0037720208472655
UTR3 	6490-6498	0.00714580639060625
UTR3 	7034-7042	0.00276662448319795
UTR3 	14105-14113	0.003155555677958
>AGGCTTGTAGCTC|ENST00000473414|0.733581120036119
UTR3 	2168-2176	0.0213187208117461
UTR3 	2895-2903	0.00594132675689582
>AGGCTTGTAGCTC|ENST00000401395|0.733527187917853
UTR3 	31-39	0.0241156328613906
UTR3 	2301-2309	0.00158207853081532
UTR3 	2838-2846	0.00155782631324202
>AGGCTTGTAGCTC|ENST00000344636|0.733382489831528
CDS 	98-106	0.0146837460709828
CDS 	1006-1014	0.0601978696211871
UTR3 	1074-1082	0.00262627093781614
>AGGCTTGTAGCTC|ENST00000372172|0.733130038463437
UTR3 	191-199	0.0123606955401903
UTR3 	255-263	0.0148616499678409
>AGGCTTGTAGCTC|ENST00000367895|0.732552875268608
UTR3 	1839-1847	0.00208379282329777
UTR3 	3041-3049	0.0250903715875351
>AGGCTTGTAGCTC|ENST00000564238|0.731809562414167
UTR3 	97-105	0.00253153585367828
UTR3 	2372-2380	0.00534011034827668
UTR3 	2620-2628	0.0192405642209693
>AGGCTTGTAGCTC|ENST00000436978|0.731471685724416
UTR3 	598-606	0.0270840848930574
>AGGCTTGTAGCTC|ENST00000615331|0.731072063902488
UTR3 	172-180	0.00738939478815774
UTR3 	621-629	0.00437023625808293
UTR3 	830-838	0.00849284654537181
UTR3 	1675-1683	0.00679837087770533
>AGGCTTGTAGCTC|ENST00000300540|0.730788016209428
UTR3 	714-722	0.0270272432904667
>AGGCTTGTAGCTC|ENST00000298943|0.730760355387374
UTR3 	547-555	0.0160210617521202
UTR3 	587-595	0.0110038836855202
>AGGCTTGTAGCTC|ENST00000433355|0.730450422952901
UTR3 	613-621	0.00301594138986765
UTR3 	694-702	0.00594627193474706
UTR3 	2710-2718	0.00141073991803604
UTR3 	3258-3266	0.0022310445332026
UTR3 	4418-4426	0.00283902259580704
UTR3 	5716-5724	0.00456968379222968
UTR3 	5925-5933	0.00136991049513119
UTR3 	10161-10169	0.00561659411107548
>AGGCTTGTAGCTC|ENST00000323816|0.730288597537411
UTR3 	2401-2409	0.0027113066827206
UTR3 	3364-3372	0.00227177361822787
UTR3 	3787-3795	0.0188918232853727
UTR3 	5469-5477	0.00136874802297121
UTR3 	5887-5895	0.00174212666244049
>AGGCTTGTAGCTC|ENST00000507800|0.730080972155433
UTR3 	40-48	0.00682757752966005
UTR3 	336-344	0.00454575750060734
UTR3 	593-601	0.0108531694854108
UTR3 	949-957	0.00474204958743304
>AGGCTTGTAGCTC|ENST00000555408|0.729201054116497
UTR3 	1317-1325	0.0169885477172174
UTR3 	1791-1799	0.00423622604190202
UTR3 	1877-1885	0.00567087665742016
>AGGCTTGTAGCTC|ENST00000539084|0.728927382341101
UTR3 	800-808	0.015766796676386
UTR3 	2170-2178	0.00286472901492427
UTR3 	3514-3522	0.00489333610860174
UTR3 	3667-3675	0.00334814452455699
>AGGCTTGTAGCTC|ENST00000367005|0.728760466429217
UTR3 	190-198	0.0106262995914207
CDS 	292-300	0.0567853565437178
>AGGCTTGTAGCTC|ENST00000396435|0.728574128721164
UTR3 	207-215	0.00424405039382754
UTR3 	1077-1085	0.0225997483129158
>AGGCTTGTAGCTC|ENST00000453318|0.728307859527653
CDS 	1267-1275	0.0113132544843318
UTR3 	1627-1635	0.000888528404282013
UTR3 	2602-2610	0.000875075423440123
UTR3 	3597-3605	0.0105703152686327
UTR3 	3732-3740	0.00419410820786892
UTR3 	4038-4046	0.00789649502864291
>AGGCTTGTAGCTC|ENST00000428443|0.727880535145328
UTR3 	481-489	0.00350766759864055
UTR3 	5424-5432	0.00320900669829022
UTR3 	5698-5706	0.0020626204613007
UTR3 	6257-6265	0.0028944241340132
UTR3 	7960-7968	0.0151128015945569
>AGGCTTGTAGCTC|ENST00000618691|0.727713296143305
UTR3 	754-762	0.0212829489799086
UTR3 	3164-3172	0.00260571376824823
UTR3 	3895-3903	0.0015009450541824
UTR3 	9822-9830	0.00138311547212212
>AGGCTTGTAGCTC|ENST00000443785|0.727618503495709
UTR3 	99-107	0.0267649052390741
>AGGCTTGTAGCTC|ENST00000367701|0.72737552503607
CDS 	1275-1283	0.0145953466376667
UTR3 	2223-2231	0.00265912434968309
UTR3 	7412-7420	0.00221728574925973
UTR3 	10244-10252	0.00178727820048914
UTR3 	17058-17066	0.0169228739911833
>AGGCTTGTAGCTC|ENST00000634296|0.727302157274039
UTR3 	225-233	0.011539298655406
UTR3 	866-874	0.00392115491258364
UTR3 	1778-1786	0.00302906597079214
UTR3 	1955-1963	0.00824930731655578
>AGGCTTGTAGCTC|ENST00000389794|0.727002980414818
UTR3 	284-292	0.00427712918298477
UTR3 	527-535	0.00639919857009942
UTR3 	1732-1740	0.00465099834826399
UTR3 	2152-2160	0.00516496509160692
UTR3 	7066-7074	0.00171171511787397
UTR3 	7662-7670	0.00451017493046569
>AGGCTTGTAGCTC|ENST00000295851|0.726563714395039
CDS 	1139-1147	0.0392362629992791
UTR3 	5336-5344	0.00211781877671692
UTR3 	9647-9655	0.00308213955236873
UTR3 	11572-11580	0.00228843775379556
UTR3 	15351-15359	0.00552213197706907
UTR3 	19289-19297	0.00373914038406353
>AGGCTTGTAGCTC|ENST00000276416|0.726068921181287
UTR3 	904-912	0.00378543646907729
UTR3 	978-986	0.0228519070618933
>AGGCTTGTAGCTC|ENST00000611972|0.725658725886951
CDS 	426-434	0.00692239000416148
UTR3 	669-677	0.0251642473806443
>AGGCTTGTAGCTC|ENST00000378856|0.725553391539934
UTR3 	2383-2391	0.0013894180907724
UTR3 	2805-2813	0.00948177053367342
UTR3 	2826-2834	0.000913232469183845
UTR3 	3018-3026	0.00742759052662499
UTR3 	3664-3672	0.00237354830933678
UTR3 	3949-3957	0.00500944491858449
>AGGCTTGTAGCTC|ENST00000361524|0.725309243746442
UTR3 	389-397	0.0102160640404636
UTR3 	530-538	0.0125641971056318
CDS 	594-602	0.0171929011284603
>AGGCTTGTAGCTC|ENST00000389583|0.724976960496548
UTR3 	206-214	0.00383208860895559
UTR3 	347-355	0.00228057040287667
UTR3 	1209-1217	0.0133395998991548
UTR3 	1444-1452	0.00709546414069152
>AGGCTTGTAGCTC|ENST00000306867|0.724746094156399
UTR3 	1130-1138	0.0030769411034211
UTR3 	3015-3023	0.0234518623770689
>AGGCTTGTAGCTC|ENST00000593682|0.724128896403741
UTR3 	98-106	0.00524019661205984
UTR3 	252-260	0.00529666768527517
UTR3 	2450-2458	0.00376457290600013
UTR3 	3219-3227	0.00144017801537284
UTR3 	3417-3425	0.00154634933246752
UTR3 	3501-3509	0.000962712473575793
UTR3 	3585-3593	0.00108246377370856
UTR3 	3753-3761	0.00203530015697097
UTR3 	4089-4097	0.00232569471386541
UTR3 	4257-4265	0.00278413651321557
>AGGCTTGTAGCTC|ENST00000395169|0.723785947494014
UTR3 	125-133	0.0187947661137073
UTR3 	277-285	0.00765545835981647
>AGGCTTGTAGCTC|ENST00000518318|0.723766687420688
UTR3 	450-458	0.0227588936268138
UTR3 	624-632	0.00368975632127709
>AGGCTTGTAGCTC|ENST00000635023|0.722373902481172
UTR3 	275-283	0.00741248637787287
CDS 	1528-1536	0.0507719183978409
UTR3 	2694-2702	0.00485537098607077
>AGGCTTGTAGCTC|ENST00000530254|0.721497290246468
UTR3 	643-651	0.00742771575741947
UTR3 	915-923	0.00417161851507985
UTR3 	4417-4425	0.00746402193749263
UTR3 	4751-4759	0.00121859997441608
UTR3 	5851-5859	0.00598164089259944
>AGGCTTGTAGCTC|ENST00000408945|0.721381096788138
UTR3 	1296-1304	0.0219965575797888
UTR3 	1349-1357	0.00425758977674014
>AGGCTTGTAGCTC|ENST00000360468|0.721378491654949
UTR3 	64-72	0.0139001413867452
UTR3 	881-889	0.00290398424481025
UTR3 	953-961	0.00138479235989509
CDS 	1287-1295	0.0051480092474992
UTR3 	1327-1335	0.00374199576940109
CDS 	3284-3292	0.0140426791011061
>AGGCTTGTAGCTC|ENST00000323327|0.720762855040501
UTR3 	1655-1663	0.0106584786854024
UTR3 	1931-1939	0.0155454292392985
>AGGCTTGTAGCTC|ENST00000354042|0.720228283768927
UTR3 	254-262	0.0261605226123409
>AGGCTTGTAGCTC|ENST00000280326|0.71931136377248
UTR3 	1553-1561	0.026086224081266
>AGGCTTGTAGCTC|ENST00000473881|0.718653582918099
UTR3 	158-166	0.0190183245744603
UTR3 	469-477	0.00701469031138437
>AGGCTTGTAGCTC|ENST00000497783|0.717943212114187
UTR3 	135-143	0.0259756365316526
>AGGCTTGTAGCTC|ENST00000352732|0.716687328013866
UTR3 	537-545	0.0168372716923412
UTR3 	4009-4017	0.00358498916401334
UTR3 	5210-5218	0.00173352071866262
UTR3 	6644-6652	0.00371862834414918
>AGGCTTGTAGCTC|ENST00000423048|0.716655183063439
UTR3 	755-763	0.0038043021758668
UTR3 	2048-2056	0.0220675203695916
>AGGCTTGTAGCTC|ENST00000452938|0.715649520951047
UTR3 	1361-1369	0.00594896460654766
UTR3 	1555-1563	0.00161823924654833
UTR3 	2361-2369	0.0182237614855173
>AGGCTTGTAGCTC|ENST00000396930|0.715130308401877
UTR3 	2106-2114	0.0227047195819156
CDS 	5416-5424	0.013768928314173
>AGGCTTGTAGCTC|ENST00000380535|0.714729541131893
UTR3 	436-444	0.00623738047109296
UTR3 	627-635	0.00615976298262468
UTR3 	726-734	0.0133200045241607
>AGGCTTGTAGCTC|ENST00000396044|0.713777586353432
UTR3 	94-102	0.0103313349070042
UTR3 	1429-1437	0.0023184116922411
UTR3 	1888-1896	0.00176200733743448
UTR3 	2179-2187	0.00159483026935734
UTR3 	2924-2932	0.0055205817372249
UTR3 	5228-5236	0.00140429382276515
UTR3 	5909-5917	0.00270945566876622
>AGGCTTGTAGCTC|ENST00000335670|0.713418488338815
UTR3 	1418-1426	0.00246231197435957
UTR3 	2004-2012	0.00390326399695488
UTR3 	5792-5800	0.00196060053740597
UTR3 	7881-7889	0.00210609090971053
UTR3 	8106-8114	0.00452506267732316
UTR3 	8513-8521	0.0106548682487504
>AGGCTTGTAGCTC|ENST00000609713|0.713040834429058
UTR3 	233-241	0.00443821469434476
UTR3 	859-867	0.0109742168890229
UTR3 	9237-9245	0.00204633114836284
UTR3 	10853-10861	0.0023906677286453
UTR3 	16401-16409	0.00573259009421946
>AGGCTTGTAGCTC|ENST00000252512|0.712713280856358
UTR3 	1346-1354	0.025555865425642
>AGGCTTGTAGCTC|ENST00000627532|0.712626659105725
CDS 	46-54	0.0182212349330556
UTR3 	654-662	0.00932509634272601
CDS 	786-794	0.00704930014387203
CDS 	1934-1942	0.00672014664057636
UTR3 	2712-2720	0.00602073765370424
UTR3 	3648-3656	0.0022539689271237
>AGGCTTGTAGCTC|ENST00000298251|0.712493203084899
CDS 	219-227	0.00598577476303686
UTR3 	899-907	0.0242647925153069
>AGGCTTGTAGCTC|ENST00000622074|0.71226080343701
UTR3 	1587-1595	0.0031075411088817
UTR3 	4355-4363	0.00237554926847618
UTR3 	5065-5073	0.00212505739968
UTR3 	5211-5219	0.00136359513710635
UTR3 	5254-5262	0.00191282044256432
UTR3 	5672-5680	0.00117635566185091
UTR3 	6414-6422	0.00164703769294391
UTR3 	9515-9523	0.00173887769974786
UTR3 	10076-10084	0.0019921692508812
UTR3 	12090-12098	0.0014873072439024
UTR3 	12177-12185	0.000959715365425331
UTR3 	12460-12468	0.00141267809269443
UTR3 	12786-12794	0.0042210600301473
>AGGCTTGTAGCTC|ENST00000526457|0.711381776439413
UTR3 	768-776	0.00290976672429585
UTR3 	893-901	0.00168000505109309
UTR3 	2262-2270	0.00181615196524381
UTR3 	3348-3356	0.00156988643932344
UTR3 	3896-3904	0.0011786203636573
UTR3 	3901-3909	0.000491690630632134
UTR3 	6779-6787	0.00148143830407751
UTR3 	7046-7054	0.00612414488297735
UTR3 	7329-7337	0.00178623964161896
UTR3 	7979-7987	0.00351529196293291
UTR3 	8768-8776	0.00289649157501174
>AGGCTTGTAGCTC|ENST00000328195|0.711344164992937
UTR3 	1207-1215	0.00482977060055225
UTR3 	1308-1316	0.0206169630646563
>AGGCTTGTAGCTC|ENST00000538295|0.711338905654541
UTR3 	98-106	0.0210286658642878
UTR3 	191-199	0.00441764917542684
>AGGCTTGTAGCTC|ENST00000396987|0.711316619709592
CDS 	216-224	0.0323240886424741
UTR3 	371-379	0.0065442229214652
UTR3 	812-820	0.00647496411171264
UTR3 	2268-2276	0.00254362083610305
UTR3 	2473-2481	0.00181049216260579
>AGGCTTGTAGCTC|ENST00000441639|0.710937499791661
UTR3 	34-42	0.0136926656380419
UTR3 	371-379	0.0101222563324468
UTR3 	1564-1572	0.00159945588167499
>AGGCTTGTAGCTC|ENST00000604404|0.709835106668771
UTR3 	622-630	0.0111189093150623
UTR3 	693-701	0.0142078935182273
>AGGCTTGTAGCTC|ENST00000274710|0.709165834602625
UTR3 	121-129	0.00257737394405022
UTR3 	725-733	0.00432520910389184
UTR3 	1093-1101	0.00878625930862724
UTR3 	1479-1487	0.00958488892978564
>AGGCTTGTAGCTC|ENST00000329627|0.708757812594008
UTR3 	366-374	0.00267051806135488
UTR3 	3721-3729	0.00145695016106956
UTR3 	3801-3809	0.000589847939803212
UTR3 	6136-6144	0.00243046536326128
UTR3 	6798-6806	0.00109273543404345
UTR3 	7621-7629	0.00137987663077848
UTR3 	8661-8669	0.00144876654363514
UTR3 	11627-11635	0.00108621904790532
UTR3 	14217-14225	0.00261615508810343
UTR3 	14322-14330	0.000725828896688711
UTR3 	17139-17147	0.00974404837987522
>AGGCTTGTAGCTC|ENST00000476352|0.7087091528779
UTR3 	38-46	0.0122473697588897
UTR3 	568-576	0.00562696975642968
UTR3 	1940-1948	0.00132460671706334
UTR3 	3759-3767	0.00603861272158012
>AGGCTTGTAGCTC|ENST00000538932|0.708660107726007
UTR3 	1957-1965	0.0178995338757608
UTR3 	2119-2127	0.00733414235263702
>AGGCTTGTAGCTC|ENST00000366691|0.708415107704679
UTR3 	2763-2771	0.0252142862318045
>AGGCTTGTAGCTC|ENST00000377122|0.708049898373853
UTR3 	370-378	0.00516381108714397
UTR3 	1308-1316	0.00582832081877831
UTR3 	2343-2351	0.00369254384462404
UTR3 	2751-2759	0.00238594181850727
UTR3 	4627-4635	0.00449812490353718
UTR3 	4772-4780	0.00361665784166411
>AGGCTTGTAGCTC|ENST00000413272|0.707852499365495
UTR3 	1246-1254	0.0251697960515615
>AGGCTTGTAGCTC|ENST00000396153|0.707338551504961
UTR3 	32-40	0.0251291978235681
>AGGCTTGTAGCTC|ENST00000529993|0.707200732493463
UTR3 	1804-1812	0.00611785145947212
UTR3 	3187-3195	0.0190004667528174
>AGGCTTGTAGCTC|ENST00000450534|0.706974026377818
UTR3 	611-619	0.00775806713665299
UTR3 	907-915	0.003848660418049
UTR3 	1182-1190	0.00736397244541368
UTR3 	1515-1523	0.00212450258922136
UTR3 	1594-1602	0.00400522567383591
>AGGCTTGTAGCTC|ENST00000476441|0.706603545455455
UTR3 	953-961	0.0250712101148372
>AGGCTTGTAGCTC|ENST00000303296|0.706458275856362
UTR3 	3326-3334	0.0250597592513702
>AGGCTTGTAGCTC|ENST00000340623|0.706101046896496
UTR3 	1012-1020	0.00964016943079586
UTR3 	1299-1307	0.00222469564834499
UTR3 	1737-1745	0.00267816087179489
UTR3 	2212-2220	0.00387152793033564
UTR3 	2755-2763	0.00661706090478835
>AGGCTTGTAGCTC|ENST00000431721|0.705733135414813
CDS 	52-60	0.00828837831753304
UTR3 	267-275	0.00409816724050029
UTR3 	1167-1175	0.00615933523304937
UTR3 	1316-1324	0.0129340618057799
>AGGCTTGTAGCTC|ENST00000395491|0.705150627180185
UTR3 	74-82	0.0149081518856388
UTR3 	662-670	0.0100486806411384
>AGGCTTGTAGCTC|ENST00000370852|0.70498541558183
UTR3 	694-702	0.0165800505682487
UTR3 	934-942	0.00836379687694493
>AGGCTTGTAGCTC|ENST00000409198|0.704604331520339
CDS 	1534-1542	0.0270138864736626
CDS 	5473-5481	0.0107048525402897
CDS 	6772-6780	0.0160736593909356
CDS 	17570-17578	0.0188798226234603
>AGGCTTGTAGCTC|ENST00000559291|0.704023459667923
UTR3 	176-184	0.00607043092281966
UTR3 	497-505	0.00438872637792456
CDS 	531-539	0.00593549450183297
UTR3 	1061-1069	0.0039510281677879
UTR3 	2533-2541	0.00106358517195581
UTR3 	2559-2567	0.000738212985596122
UTR3 	3698-3706	0.00204600373973777
UTR3 	4946-4954	0.00532585952837349
>AGGCTTGTAGCTC|ENST00000545021|0.70395464292241
UTR3 	519-527	0.0248629273854681
>AGGCTTGTAGCTC|ENST00000588202|0.703438797300955
UTR3 	48-56	0.0248224926255412
>AGGCTTGTAGCTC|ENST00000560626|0.703224486320878
UTR3 	2615-2623	0.00102823279364938
UTR3 	3260-3268	0.00215550600106554
UTR3 	4659-4667	0.00572426360539943
UTR3 	6866-6874	0.00224751532589865
UTR3 	8075-8083	0.00169000942449199
UTR3 	9067-9075	0.00445500856114823
UTR3 	12870-12878	0.00271059533252471
UTR3 	12964-12972	0.00479457469790023
>AGGCTTGTAGCTC|ENST00000563901|0.703186536993744
UTR3 	557-565	0.024802733918624
>AGGCTTGTAGCTC|ENST00000381237|0.703092622913276
UTR3 	269-277	0.0181084661946024
UTR3 	476-484	0.00338589848242009
UTR3 	1435-1443	0.00330101574504153
>AGGCTTGTAGCTC|ENST00000393614|0.702916944526676
UTR3 	488-496	0.00504243433554211
UTR3 	832-840	0.00281350936527236
UTR3 	1880-1888	0.0169256846652383
>AGGCTTGTAGCTC|ENST00000328046|0.702233877500086
UTR3 	2164-2172	0.00170761164970898
UTR3 	3087-3095	0.00310991740822823
UTR3 	4046-4054	0.0116357279856851
UTR3 	4079-4087	0.00827494556690854
>AGGCTTGTAGCTC|ENST00000371383|0.702000033487719
CDS 	1423-1431	0.0720772168556288
>AGGCTTGTAGCTC|ENST00000263409|0.701978717447064
UTR3 	233-241	0.00473746593474589
UTR3 	704-712	0.0123004405886394
UTR3 	2877-2885	0.00767035698784972
>AGGCTTGTAGCTC|ENST00000357727|0.701834547073756
UTR3 	1148-1156	0.00410719026043476
UTR3 	1721-1729	0.0102680986897992
UTR3 	2723-2731	0.00194868719892614
UTR3 	3857-3865	0.00425917311434001
UTR3 	3879-3887	0.00054688723080866
UTR3 	4466-4474	0.00222500438688171
UTR3 	4893-4901	0.00134196099645674
>AGGCTTGTAGCTC|ENST00000343036|0.70171066042228
UTR3 	272-280	0.00863085313552347
UTR3 	292-300	0.00879461215158357
UTR3 	644-652	0.00402962102164994
CDS 	786-794	0.0141878656303991
>AGGCTTGTAGCTC|ENST00000376959|0.701697680363321
UTR3 	409-417	0.00576081616428377
UTR3 	766-774	0.00308045015827253
UTR3 	1308-1316	0.00129663379834074
UTR3 	1895-1903	0.00294270838610279
UTR3 	2239-2247	0.00455987517406831
UTR3 	2942-2950	0.00704582997431059
>AGGCTTGTAGCTC|ENST00000592031|0.701289223103214
UTR3 	141-149	0.0118410736417329
UTR3 	184-192	0.007113899269228
UTR3 	1978-1986	0.00569946016468992
>AGGCTTGTAGCTC|ENST00000432096|0.700820213861728
UTR3 	266-274	0.0246178571883177
>AGGCTTGTAGCTC|ENST00000458257|0.700814354906988
UTR3 	290-298	0.0192311656728009
UTR3 	2428-2436	0.00538623481041613
>AGGCTTGTAGCTC|ENST00000257868|0.700631443866074
UTR3 	66-74	0.00471503908209205
UTR3 	398-406	0.00826935952710138
UTR3 	2193-2201	0.00219166053018464
UTR3 	5698-5706	0.00672602765755694
UTR3 	6791-6799	0.00270105836018518
>AGGCTTGTAGCTC|ENST00000542274|0.700398861507104
UTR3 	368-376	0.0207002759135606
UTR3 	2480-2488	0.00388474994325328
>AGGCTTGTAGCTC|ENST00000418170|0.699468395995469
UTR3 	205-213	0.00436630118663049
UTR3 	246-254	0.0075790274325184
UTR3 	1298-1306	0.00182645957419745
UTR3 	1437-1445	0.00129999992299388
UTR3 	2112-2120	0.00257098705233524
UTR3 	2454-2462	0.00367623697554515
UTR3 	2723-2731	0.00319360624144277
>AGGCTTGTAGCTC|ENST00000355774|0.699451058031382
CDS 	25-33	0.022902158203942
UTR3 	191-199	0.0133768167076012
UTR3 	2972-2980	0.00561447795445709
>AGGCTTGTAGCTC|ENST00000301764|0.699419236032676
UTR3 	245-253	0.0160324707453847
UTR3 	521-529	0.00370962093585824
CDS 	2802-2810	0.0201127066381339
>AGGCTTGTAGCTC|ENST00000347667|0.699406057617575
UTR3 	312-320	0.00900820542479666
UTR3 	627-635	0.00617627290348238
UTR3 	5983-5991	0.00932329355323428
>AGGCTTGTAGCTC|ENST00000457946|0.699220916939953
UTR3 	391-399	0.00653274980275757
UTR3 	545-553	0.00893142368963776
UTR3 	651-659	0.00489607429549381
UTR3 	1415-1423	0.00413313368819376
>AGGCTTGTAGCTC|ENST00000381801|0.698361602253252
UTR3 	478-486	0.00690530095718111
CDS 	1234-1242	0.0334234802425719
UTR3 	2511-2519	0.00443861247379235
UTR3 	2890-2898	0.00445489268378986
>AGGCTTGTAGCTC|ENST00000578674|0.697427784871485
UTR3 	44-52	0.0243542668402096
>AGGCTTGTAGCTC|ENST00000543926|0.697412539497013
CDS 	186-194	0.0104199838915165
UTR3 	671-679	0.00393121727773659
UTR3 	1698-1706	0.0116801240084519
UTR3 	2556-2564	0.00639890105268475
>AGGCTTGTAGCTC|ENST00000356352|0.697341299262531
UTR3 	178-186	0.0243475689588935
>AGGCTTGTAGCTC|ENST00000414034|0.697106462225008
UTR3 	54-62	0.00651413829971709
UTR3 	71-79	0.0178152491570709
>AGGCTTGTAGCTC|ENST00000453748|0.69697629873452
UTR3 	209-217	0.00792385470743583
UTR3 	451-459	0.00761838337710066
UTR3 	865-873	0.00558719601408005
UTR3 	1048-1056	0.00318987930265144
>AGGCTTGTAGCTC|ENST00000584874|0.696508709995564
UTR3 	569-577	0.00320420828358314
UTR3 	2838-2846	0.00863572387956524
UTR3 	2988-2996	0.0124432121731222
>AGGCTTGTAGCTC|ENST00000382097|0.696195030684179
UTR3 	92-100	0.0242588981425189
>AGGCTTGTAGCTC|ENST00000568470|0.695107394989298
UTR3 	277-285	0.00929543209609575
UTR3 	997-1005	0.0148795050272581
>AGGCTTGTAGCTC|ENST00000429989|0.695091843939481
UTR3 	590-598	0.00373320132981475
UTR3 	1079-1087	0.00350232094015488
UTR3 	2064-2072	0.00125586284284991
UTR3 	3039-3047	0.00194771307231949
UTR3 	5997-6005	0.00151296650981326
UTR3 	6877-6885	0.00353471842096743
UTR3 	6949-6957	0.00119985871369837
UTR3 	8658-8666	0.000950657218101973
UTR3 	10276-10284	0.00283774305547105
UTR3 	11055-11063	0.00099691199988961
UTR3 	11602-11610	0.00115750174256582
UTR3 	12704-12712	0.00154428202220801
>AGGCTTGTAGCTC|ENST00000453258|0.694948900483614
CDS 	20-28	0.00489342010675477
UTR3 	139-147	0.00843167412218271
UTR3 	1072-1080	0.00263394487021392
CDS 	1518-1526	0.0282787230445018
UTR3 	1818-1826	0.000985110759511687
UTR3 	2330-2338	0.00350596478939927
>AGGCTTGTAGCTC|ENST00000369236|0.69489072889899
UTR3 	737-745	0.00597185805378553
UTR3 	1014-1022	0.001834049388667
CDS 	1107-1115	0.00899556750012502
UTR3 	2343-2351	0.00390635390148554
UTR3 	2500-2508	0.00170210478823172
UTR3 	4513-4521	0.00191195698810863
UTR3 	4974-4982	0.00248550206932197
UTR3 	5196-5204	0.00117974517569242
UTR3 	7095-7103	0.00315043898845045
>AGGCTTGTAGCTC|ENST00000218075|0.694700304888965
UTR3 	558-566	0.0215743363648607
UTR3 	612-620	0.00256921835747314
>AGGCTTGTAGCTC|ENST00000341998|0.694605592077443
UTR3 	753-761	0.0206302283592104
UTR3 	2654-2662	0.00220763661532031
UTR3 	5642-5650	0.0012983917430774
>AGGCTTGTAGCTC|ENST00000409825|0.694358361158975
UTR3 	156-164	0.0208637745318452
UTR3 	4372-4380	0.00325343801757296
>AGGCTTGTAGCTC|ENST00000614500|0.694148564597674
UTR3 	1497-1505	0.00245505031317588
UTR3 	2089-2097	0.00170385369362948
UTR3 	2113-2121	0.000753685944483806
UTR3 	2478-2486	0.00584204107331409
CDS 	2580-2588	0.0131716890321463
UTR3 	3437-3445	0.0103187378855493
>AGGCTTGTAGCTC|ENST00000614311|0.693413652839832
UTR3 	365-373	0.0126996178194669
UTR3 	404-412	0.0113449032165663
>AGGCTTGTAGCTC|ENST00000376262|0.692902841550205
UTR3 	377-385	0.0157594477699524
UTR3 	874-882	0.00824582045753431
>AGGCTTGTAGCTC|ENST00000329673|0.692871145289366
UTR3 	1303-1311	0.00353649009726176
UTR3 	1709-1717	0.00270877302607125
UTR3 	1794-1802	0.00265535138126157
UTR3 	2561-2569	0.0151022192528376
>AGGCTTGTAGCTC|ENST00000548278|0.692298629503936
UTR3 	361-369	0.00730191137408163
UTR3 	404-412	0.0137983932410834
UTR3 	437-445	0.0028585804093258
>AGGCTTGTAGCTC|ENST00000257527|0.692003916685776
UTR3 	327-335	0.00287122173640913
UTR3 	493-501	0.0023159336564184
UTR3 	567-575	0.00624437351565442
UTR3 	1718-1726	0.00111673863425924
UTR3 	2917-2925	0.00397894669137993
UTR3 	3380-3388	0.00740906510444143
>AGGCTTGTAGCTC|ENST00000434815|0.691694506244812
UTR3 	96-104	0.0239125591967245
>AGGCTTGTAGCTC|ENST00000452123|0.691441825116636
UTR3 	96-104	0.0238931978457236
>AGGCTTGTAGCTC|ENST00000377930|0.6911892351202
UTR3 	96-104	0.0238738522505943
>AGGCTTGTAGCTC|ENST00000513890|0.690947572953173
CDS 	101-109	0.0409644393902752
UTR3 	1108-1116	0.0125724280492557
>AGGCTTGTAGCTC|ENST00000260702|0.690717256306107
UTR3 	127-135	0.0108896489454901
UTR3 	936-944	0.0129480783976434
>AGGCTTGTAGCTC|ENST00000591537|0.690600494923729
UTR3 	228-236	0.00687965495173069
UTR3 	368-376	0.00441500981834649
UTR3 	480-488	0.00453895413068131
UTR3 	732-740	0.00555397884585365
UTR3 	1539-1547	0.00121500682208622
UTR3 	2146-2154	0.00122619064520049
>AGGCTTGTAGCTC|ENST00000592704|0.690501955415206
UTR3 	1439-1447	0.0099806580817746
UTR3 	1486-1494	0.0138406004057189
>AGGCTTGTAGCTC|ENST00000379453|0.690481333281347
UTR3 	535-543	0.0190522127075529
UTR3 	701-709	0.00476746867780711
>AGGCTTGTAGCTC|ENST00000377931|0.690305890895877
UTR3 	96-104	0.0238062665644674
>AGGCTTGTAGCTC|ENST00000488383|0.690234960551958
UTR3 	130-138	0.00865791637334635
UTR3 	186-194	0.0107173269505386
UTR3 	387-395	0.0044256008955638
>AGGCTTGTAGCTC|ENST00000391411|0.689452299932163
UTR3 	1043-1051	0.00497047152739653
UTR3 	3093-3101	0.00209187610733969
UTR3 	6344-6352	0.005112739649201
UTR3 	6844-6852	0.0115659709605837
>AGGCTTGTAGCTC|ENST00000348035|0.689144058141745
UTR3 	244-252	0.0237175349774843
>AGGCTTGTAGCTC|ENST00000350902|0.688978883802013
UTR3 	133-141	0.00522580667981286
CDS 	198-206	0.00935882583617795
UTR3 	205-213	0.00461291120269626
UTR3 	562-570	0.00553716513201825
UTR3 	1799-1807	0.00228126277752995
UTR3 	1937-1945	0.0011189424377739
UTR3 	2620-2628	0.00280296368604062
>AGGCTTGTAGCTC|ENST00000472487|0.688965970430644
UTR3 	846-854	0.0197906178562816
UTR3 	2505-2513	0.00227259262202201
UTR3 	3310-3318	0.00164073969042468
>AGGCTTGTAGCTC|ENST00000591416|0.688633882929258
UTR3 	335-343	0.0217604845380801
CDS 	1071-1079	0.00848060442045216
>AGGCTTGTAGCTC|ENST00000536384|0.688144397023737
UTR3 	458-466	0.0197213287178065
CDS 	1239-1247	0.0165323679889642
>AGGCTTGTAGCTC|ENST00000619056|0.688008425801845
UTR3 	844-852	0.00200990220317221
UTR3 	1990-1998	0.015289216830894
UTR3 	2228-2236	0.00633186110270138
>AGGCTTGTAGCTC|ENST00000331327|0.687963413486135
UTR3 	1341-1349	0.0141529943512123
UTR3 	2356-2364	0.00273269341772196
UTR3 	2524-2532	0.00216998450169474
UTR3 	5564-5572	0.00275911375432235
UTR3 	8008-8016	0.00181276694979138
>AGGCTTGTAGCTC|ENST00000339733|0.687426567494632
UTR3 	294-302	0.0180209039547721
UTR3 	1120-1128	0.00274965832653657
UTR3 	1437-1445	0.0028161369359129
>AGGCTTGTAGCTC|ENST00000359676|0.686812817637016
UTR3 	3867-3875	0.00507704879126314
UTR3 	3992-4000	0.0184629911594755
>AGGCTTGTAGCTC|ENST00000509849|0.686370250330226
UTR3 	190-198	0.00863091812845811
UTR3 	1369-1377	0.0103086971991519
UTR3 	1674-1682	0.00456681007804223
>AGGCTTGTAGCTC|ENST00000446488|0.686195725812067
UTR3 	273-281	0.0116773810817688
UTR3 	751-759	0.00619876170040291
UTR3 	1032-1040	0.0056170339567426
>AGGCTTGTAGCTC|ENST00000326505|0.686115598292186
UTR3 	111-119	0.00749852541170036
UTR3 	919-927	0.0159885699523311
>AGGCTTGTAGCTC|ENST00000611114|0.685879498007567
CDS 	2545-2553	0.0214701787742273
CDS 	3238-3246	0.0469878596615952
>AGGCTTGTAGCTC|ENST00000274382|0.685469133221125
UTR3 	174-182	0.0111471865384548
UTR3 	1179-1187	0.00143794768682756
UTR3 	2455-2463	0.0108529276466918
>AGGCTTGTAGCTC|ENST00000506733|0.684906034732869
UTR3 	354-362	0.0146838962032631
UTR3 	537-545	0.00611192284431413
UTR3 	1523-1531	0.00259957700069592
>AGGCTTGTAGCTC|ENST00000314011|0.684898774860666
UTR3 	133-141	0.0233948462387991
>AGGCTTGTAGCTC|ENST00000258873|0.684585487919059
UTR3 	1298-1306	0.00315969225166269
UTR3 	1322-1330	0.000401535456910016
UTR3 	3333-3341	0.00390340794895924
UTR3 	3558-3566	0.0159064910360659
>AGGCTTGTAGCTC|ENST00000373571|0.684436243468983
UTR3 	443-451	0.0052448794465036
UTR3 	730-738	0.0181149521370491
>AGGCTTGTAGCTC|ENST00000361487|0.684190532661449
UTR3 	914-922	0.0159184429416248
UTR3 	2853-2861	0.00742279903966036
>AGGCTTGTAGCTC|ENST00000319119|0.684081484488204
UTR3 	1912-1920	0.00302012626816391
UTR3 	2795-2803	0.0045591575380429
UTR3 	3496-3504	0.00297767413815196
UTR3 	3964-3972	0.00444203558256399
UTR3 	4474-4482	0.00833400075442167
>AGGCTTGTAGCTC|ENST00000578317|0.683948664073686
UTR3 	364-372	0.00776849995028487
UTR3 	453-461	0.00436307641218961
UTR3 	747-755	0.00377436387288279
UTR3 	1341-1349	0.00741701043642237
>AGGCTTGTAGCTC|ENST00000564879|0.683413555814218
UTR3 	238-246	0.00641597751213852
UTR3 	468-476	0.00243091162630982
UTR3 	1206-1214	0.00121137576064072
UTR3 	1336-1344	0.000831338902312868
UTR3 	1752-1760	0.00112604838495509
UTR3 	3877-3885	0.00113002507310063
UTR3 	4501-4509	0.0101368325835941
>AGGCTTGTAGCTC|ENST00000439117|0.682819133243109
UTR3 	3709-3717	0.0232376293215426
>AGGCTTGTAGCTC|ENST00000549143|0.682613459977695
UTR3 	1195-1203	0.00262275538238769
UTR3 	1533-1541	0.00187995918762122
UTR3 	1984-1992	0.0126529798176832
UTR3 	2192-2200	0.00606641653742135
>AGGCTTGTAGCTC|ENST00000354371|0.682342487224016
UTR3 	2125-2133	0.0232016737827296
>AGGCTTGTAGCTC|ENST00000295743|0.682324809691661
UTR3 	561-569	0.0207633722281559
CDS 	1781-1789	0.0105257183271639
>AGGCTTGTAGCTC|ENST00000612754|0.682310718442625
UTR3 	515-523	0.00504736567813041
UTR3 	5047-5055	0.0139978017843918
UTR3 	5061-5069	0.00415411088500148
>AGGCTTGTAGCTC|ENST00000398117|0.682091084926042
UTR3 	3788-3796	0.0140257261277949
UTR3 	4438-4446	0.00915699487460041
>AGGCTTGTAGCTC|ENST00000495912|0.681779973188678
UTR3 	169-177	0.00946458285164449
UTR3 	544-552	0.00191725640841336
UTR3 	1040-1048	0.00286820952401113
UTR3 	1203-1211	0.00150923401662084
UTR3 	1457-1465	0.00367117825438803
UTR3 	3461-3469	0.00372881685121553
>AGGCTTGTAGCTC|ENST00000331825|0.681681658075593
UTR3 	57-65	0.00353766053222439
UTR3 	103-111	0.0196142116113662
>AGGCTTGTAGCTC|ENST00000528570|0.681244128753672
UTR3 	74-82	0.014627720072073
UTR3 	211-219	0.00849120915891412
>AGGCTTGTAGCTC|ENST00000293805|0.681213552916152
UTR3 	207-215	0.00981747810571798
UTR3 	1669-1677	0.00390606841235963
UTR3 	2006-2014	0.00939308146536904
>AGGCTTGTAGCTC|ENST00000458420|0.680548452160084
CDS 	117-125	0.00935056819552117
UTR3 	137-145	0.00364121503693435
UTR3 	884-892	0.00880658085898482
UTR3 	4790-4798	0.00146033573291121
UTR3 	5248-5256	0.00206797819966146
UTR3 	6241-6249	0.00250281734248101
UTR3 	7933-7941	0.00136051004298868
UTR3 	9889-9897	0.00106956976742302
>AGGCTTGTAGCTC|ENST00000321276|0.680320289530714
UTR3 	968-976	0.00186503409121127
UTR3 	1526-1534	0.0185060204964398
UTR3 	1551-1559	0.0026783948749438
>AGGCTTGTAGCTC|ENST00000460129|0.679960426730953
UTR3 	164-172	0.00575429854675906
UTR3 	685-693	0.00792275181854507
CDS 	2691-2699	0.00727101107458686
UTR3 	4161-4169	0.00183019121764398
UTR3 	4607-4615	0.00585509538377582
>AGGCTTGTAGCTC|ENST00000325006|0.679497897346205
UTR3 	39-47	0.0134154717929239
UTR3 	2028-2036	0.0037685609256849
UTR3 	2245-2253	0.0058036560751244
>AGGCTTGTAGCTC|ENST00000374507|0.679207649615041
UTR3 	113-121	0.00689335979029717
UTR3 	164-172	0.00822017025248914
UTR3 	884-892	0.00785238150086679
>AGGCTTGTAGCTC|ENST00000370544|0.679191588755365
UTR3 	2412-2420	0.00221315526254456
UTR3 	4024-4032	0.0102022807213164
UTR3 	4042-4050	0.0105492708193155
>AGGCTTGTAGCTC|ENST00000394945|0.679160776394636
CDS 	213-221	0.0156182070570839
UTR3 	888-896	0.00440793860065279
UTR3 	977-985	0.0124108499620686
UTR3 	1589-1597	0.00239812954097298
>AGGCTTGTAGCTC|ENST00000397277|0.679092195997405
UTR3 	392-400	0.011047402742709
UTR3 	791-799	0.0119098492221445
>AGGCTTGTAGCTC|ENST00000574946|0.679018426225778
UTR3 	712-720	0.00288841888939488
UTR3 	1928-1936	0.00275142693026639
UTR3 	2593-2601	0.00374836606160116
UTR3 	3688-3696	0.0135635078549596
>AGGCTTGTAGCTC|ENST00000438666|0.678755568582407
UTR3 	23-31	0.0124685292340049
UTR3 	1974-1982	0.0104634834226998
>AGGCTTGTAGCTC|ENST00000235307|0.678166415611925
UTR3 	519-527	0.0147697506811572
UTR3 	3129-3137	0.00163796833388892
UTR3 	5863-5871	0.00470040647520646
UTR3 	7460-7468	0.00177974774509616
>AGGCTTGTAGCTC|ENST00000523268|0.677326299269934
UTR3 	200-208	0.0145078054524805
CDS 	305-313	0.00954374393882206
UTR3 	590-598	0.00308648522770723
UTR3 	1583-1591	0.00301311858848165
>AGGCTTGTAGCTC|ENST00000389772|0.676997346513008
UTR3 	71-79	0.012218969478844
UTR3 	1056-1064	0.00545373534261426
UTR3 	1073-1081	0.00512770703148648
>AGGCTTGTAGCTC|ENST00000517746|0.676386520501317
UTR3 	393-401	0.0146923497305421
UTR3 	547-555	0.00530114787324135
UTR3 	1923-1931	0.00276128250140356
>AGGCTTGTAGCTC|ENST00000441123|0.676339162494236
UTR3 	24-32	0.0189289744916598
UTR3 	1453-1461	0.00138896699147451
UTR3 	2232-2240	0.00243330262151539
>AGGCTTGTAGCTC|ENST00000318006|0.676316039005502
UTR3 	2043-2051	0.0227495176800987
>AGGCTTGTAGCTC|ENST00000399150|0.676277303038231
UTR3 	371-379	0.0227466257551815
>AGGCTTGTAGCTC|ENST00000254101|0.676233680481282
UTR3 	229-237	0.00658561893487985
CDS 	804-812	0.0489232964702811
UTR3 	2326-2334	0.00150818141357528
>AGGCTTGTAGCTC|ENST00000338146|0.676021491634636
UTR3 	57-65	0.00767941044800845
UTR3 	1647-1655	0.00163210662029007
UTR3 	2220-2228	0.00388008411137854
UTR3 	3624-3632	0.00582393934871242
UTR3 	7169-7177	0.00166170894764135
UTR3 	7591-7599	0.00205028260240216
>AGGCTTGTAGCTC|ENST00000264431|0.676004764221016
UTR3 	1151-1159	0.0198113477151373
CDS 	3952-3960	0.0123186221240308
>AGGCTTGTAGCTC|ENST00000621003|0.675937459360724
UTR3 	2015-2023	0.0156342985468557
UTR3 	2117-2125	0.00708696310466501
>AGGCTTGTAGCTC|ENST00000397311|0.675740168507205
UTR3 	278-286	0.00568148520293767
CDS 	576-584	0.00824361209333448
CDS 	1083-1091	0.00430783327776065
UTR3 	1198-1206	0.0140496313207628
>AGGCTTGTAGCTC|ENST00000401399|0.675484652377125
UTR3 	161-169	0.00773121368090551
UTR3 	1385-1393	0.00343099014094128
UTR3 	1393-1401	0.000896152498468236
UTR3 	1875-1883	0.00222724185998758
UTR3 	1975-1983	0.000823310847585592
CDS 	3501-3509	0.0106141241886223
UTR3 	3587-3595	0.00100041436117306
UTR3 	4205-4213	0.00117588763207205
UTR3 	4563-4571	0.00112052012066135
UTR3 	4648-4656	0.000834020701517014
UTR3 	4686-4694	0.00095812484352798
>AGGCTTGTAGCTC|ENST00000262919|0.675468201345013
UTR3 	441-449	0.00531330960708254
UTR3 	827-835	0.00583085499641766
UTR3 	1281-1289	0.00109310168207383
UTR3 	3131-3139	0.00216241718866952
UTR3 	3900-3908	0.00828657802906833
>AGGCTTGTAGCTC|ENST00000284240|0.675372054773554
UTR3 	23-31	0.00673388210162103
UTR3 	1052-1060	0.00202529560998463
UTR3 	1212-1220	0.0104221245525711
UTR3 	1890-1898	0.00349779128456411
>AGGCTTGTAGCTC|ENST00000265431|0.675262560473681
UTR3 	376-384	0.0226709318319993
>AGGCTTGTAGCTC|ENST00000589626|0.675181542133645
UTR3 	1056-1064	0.00426249104430874
UTR3 	1116-1124	0.00620142078576159
UTR3 	1291-1299	0.0122009818058178
>AGGCTTGTAGCTC|ENST00000481247|0.675101311016139
UTR3 	2156-2164	0.000812253304752002
UTR3 	2844-2852	0.00108593911919721
UTR3 	2900-2908	0.0101198681894449
UTR3 	3175-3183	0.00177260169561704
UTR3 	3488-3496	0.00425777912660834
UTR3 	4678-4686	0.0010026832811938
UTR3 	6172-6180	0.00360779016381138
>AGGCTTGTAGCTC|ENST00000434410|0.675056255549941
UTR3 	522-530	0.00369672326950194
UTR3 	1929-1937	0.00226431302488534
UTR3 	1958-1966	0.000676036500427134
UTR3 	2628-2636	0.00321418328540744
UTR3 	3863-3871	0.00257982918424988
UTR3 	4774-4782	0.00227501714180183
UTR3 	5936-5944	0.00232790332114384
UTR3 	7221-7229	0.00145821693680348
UTR3 	8886-8894	0.00239104049175202
UTR3 	13174-13182	0.00177229456510289
>AGGCTTGTAGCTC|ENST00000394566|0.674994503235669
UTR3 	628-636	0.00603515762188794
CDS 	823-831	0.0160537017765028
UTR3 	1185-1193	0.0115503572452598
UTR3 	1198-1206	0.00117636845219408
>AGGCTTGTAGCTC|ENST00000396200|0.674989712825015
UTR3 	506-514	0.00368705371679331
UTR3 	1416-1424	0.0189635462340156
>AGGCTTGTAGCTC|ENST00000539302|0.67489171750549
UTR3 	112-120	0.00337818690255079
UTR3 	770-778	0.00409706584536753
CDS 	1070-1078	0.00621695631090052
UTR3 	1130-1138	0.00326446257959312
UTR3 	2415-2423	0.00149793122419388
UTR3 	4022-4030	0.00393696243283229
UTR3 	4741-4749	0.00504449654587958
>AGGCTTGTAGCTC|ENST00000615301|0.674780542779365
UTR3 	35-43	0.0140188139007806
UTR3 	220-228	0.00516658836668457
UTR3 	832-840	0.00344961688053515
>AGGCTTGTAGCTC|ENST00000272647|0.674376361552445
UTR3 	195-203	0.0154710859080881
UTR3 	2125-2133	0.00304740008404523
UTR3 	2373-2381	0.00408644092175486
>AGGCTTGTAGCTC|ENST00000612859|0.67418848530321
UTR3 	238-246	0.022590945667812
>AGGCTTGTAGCTC|ENST00000567941|0.674186142856532
UTR3 	322-330	0.0099670348165256
UTR3 	1317-1325	0.00712505995774433
UTR3 	1841-1849	0.00305344631234063
UTR3 	2068-2076	0.00244523028891371
>AGGCTTGTAGCTC|ENST00000228495|0.674176127988287
UTR3 	120-128	0.0166162988410629
UTR3 	672-680	0.00597372737462081
>AGGCTTGTAGCTC|ENST00000421865|0.674119159504449
CDS 	486-494	0.0244040046275877
CDS 	6124-6132	0.00670060799932696
CDS 	6415-6423	0.0128969811052671
CDS 	7294-7302	0.0218796448060922
>AGGCTTGTAGCTC|ENST00000343949|0.673864196744566
UTR3 	182-190	0.00327887894419228
UTR3 	264-272	0.00495737929040045
UTR3 	534-542	0.0036754809446697
UTR3 	618-626	0.00354328315647325
UTR3 	702-710	0.00382102220198292
UTR3 	888-896	0.00329077824212531
>AGGCTTGTAGCTC|ENST00000355520|0.673854240127016
UTR3 	263-271	0.00517870780013274
UTR3 	3712-3720	0.0086337535244798
UTR3 	4654-4662	0.00875362100722686
>AGGCTTGTAGCTC|ENST00000309166|0.673803084074394
UTR3 	623-631	0.00994264987033995
UTR3 	657-665	0.00687520529374162
UTR3 	785-793	0.0020597413180025
UTR3 	1817-1825	0.00368468168976273
>AGGCTTGTAGCTC|ENST00000375258|0.673795188543478
UTR3 	538-546	0.0135532260934333
UTR3 	2011-2019	0.00109924459514082
UTR3 	3814-3822	0.00355007371115816
UTR3 	4822-4830	0.00264206236162846
UTR3 	4929-4937	0.00171708429598782
>AGGCTTGTAGCTC|ENST00000307584|0.673736865610705
UTR3 	620-628	0.0141611326528279
UTR3 	732-740	0.00357481217733599
UTR3 	1404-1412	0.00482140954012313
>AGGCTTGTAGCTC|ENST00000393143|0.673568299432963
UTR3 	426-434	0.00301054537834382
UTR3 	2380-2388	0.00216188752178421
UTR3 	3008-3016	0.0173723897320521
>AGGCTTGTAGCTC|ENST00000432176|0.673392605374918
CDS 	1116-1124	0.0183044829619087
UTR3 	6414-6422	0.00601101590308949
UTR3 	7030-7038	0.00568269738258399
UTR3 	8345-8353	0.0018713190746674
UTR3 	8575-8583	0.00206338863211178
UTR3 	10305-10313	0.00239672018192902
>AGGCTTGTAGCTC|ENST00000592189|0.673333057837206
UTR3 	329-337	0.0055321393453295
UTR3 	600-608	0.00303872777248215
UTR3 	1254-1262	0.00326433038370357
UTR3 	1647-1655	0.00242735064000832
UTR3 	3158-3166	0.00417849336351216
UTR3 	3364-3372	0.00408629810234907
>AGGCTTGTAGCTC|ENST00000442019|0.673294939979396
UTR3 	1785-1793	0.0225245073198542
>AGGCTTGTAGCTC|ENST00000367976|0.673116090161932
UTR3 	563-571	0.0225112204356955
>AGGCTTGTAGCTC|ENST00000306434|0.672955031574994
UTR3 	43-51	0.0133256482995067
UTR3 	470-478	0.00601051445145511
UTR3 	906-914	0.00316309572374826
>AGGCTTGTAGCTC|ENST00000371113|0.672658041122662
UTR3 	193-201	0.0135347172289709
UTR3 	1256-1264	0.00759932191819389
CDS 	1569-1577	0.00585161589142018
>AGGCTTGTAGCTC|ENST00000463407|0.67257108657242
UTR3 	507-515	0.0206696842414521
UTR3 	2640-2648	0.00180107050829032
>AGGCTTGTAGCTC|ENST00000537553|0.672335283545783
UTR3 	590-598	0.00481835052181362
UTR3 	686-694	0.00411236595079355
UTR3 	1015-1023	0.00657531809692027
UTR3 	1079-1087	0.0013986296671679
UTR3 	2498-2506	0.00232140519355363
UTR3 	3157-3165	0.00322718802196868
>AGGCTTGTAGCTC|ENST00000369833|0.672155505706059
UTR3 	180-188	0.00421589106264512
UTR3 	1355-1363	0.00165723930060286
UTR3 	2168-2176	0.00530817269666527
UTR3 	2356-2364	0.0112586186697894
>AGGCTTGTAGCTC|ENST00000349606|0.672137555157646
UTR3 	675-683	0.008093041180222
UTR3 	935-943	0.0143455492032919
>AGGCTTGTAGCTC|ENST00000398514|0.671631606953171
UTR3 	121-129	0.0168974238747452
CDS 	793-801	0.0122580540894312
UTR3 	2257-2265	0.00258118951121177
>AGGCTTGTAGCTC|ENST00000356093|0.671543726642282
UTR3 	1137-1145	0.00189340117511828
CDS 	1777-1785	0.0284143076575301
UTR3 	2002-2010	0.00180133967068666
UTR3 	2369-2377	0.0055221118532449
UTR3 	2661-2669	0.00571013137591035
>AGGCTTGTAGCTC|ENST00000374875|0.671483022643265
UTR3 	1703-1711	0.00230730219822171
UTR3 	2435-2443	0.0200827686375676
>AGGCTTGTAGCTC|ENST00000263955|0.671151949685734
UTR3 	912-920	0.014358114663422
UTR3 	3308-3316	0.0080074330254736
>AGGCTTGTAGCTC|ENST00000306773|0.670872230977117
UTR3 	2188-2196	0.0143575355237196
UTR3 	2603-2611	0.0042878014583648
UTR3 	2916-2924	0.00369950127069176
>AGGCTTGTAGCTC|ENST00000566774|0.670513169956819
UTR3 	635-643	0.00318259849066765
UTR3 	789-797	0.0017468374090906
UTR3 	1019-1027	0.00927028707558656
UTR3 	1184-1192	0.00206590912911734
UTR3 	1857-1865	0.00605263560843693
>AGGCTTGTAGCTC|ENST00000013070|0.670458873559661
UTR3 	22-30	0.00548629077174646
UTR3 	473-481	0.00383588959313964
UTR3 	651-659	0.00912508081832283
UTR3 	1474-1482	0.00386698987528775
>AGGCTTGTAGCTC|ENST00000525723|0.670395142478794
UTR3 	2403-2411	0.0223095368890146
>AGGCTTGTAGCTC|ENST00000464756|0.670348127096137
UTR3 	200-208	0.0223060594718588
>AGGCTTGTAGCTC|ENST00000464489|0.670295680722273
UTR3 	830-838	0.00330849824781828
UTR3 	899-907	0.00278434250309151
UTR3 	1430-1438	0.0023380463899055
UTR3 	1751-1759	0.00123513789433502
UTR3 	2609-2617	0.00133409929114907
UTR3 	2663-2671	0.000885453824578369
UTR3 	2699-2707	0.000726248651494867
UTR3 	2735-2743	0.00126994276693347
UTR3 	3820-3828	0.00230902671727637
UTR3 	4334-4342	0.00358659018959476
UTR3 	4985-4993	0.002524794181401
>AGGCTTGTAGCTC|ENST00000369686|0.670264153928242
UTR3 	29-37	0.00875264074113682
UTR3 	1799-1807	0.00128356289908016
UTR3 	2530-2538	0.00102987050152774
UTR3 	4666-4674	0.0027747885314617
UTR3 	5555-5563	0.00158677960926236
UTR3 	5629-5637	0.00103710383612121
UTR3 	6354-6362	0.00135777886770255
UTR3 	8121-8129	0.00342877013641947
UTR3 	8144-8152	0.00104855403591023
>AGGCTTGTAGCTC|ENST00000565334|0.67020464719163
UTR3 	77-85	0.00808182386307107
UTR3 	86-94	0.0055355953618975
UTR3 	278-286	0.00419728575933794
UTR3 	560-568	0.00275948740212009
UTR3 	1133-1141	0.00172125638295306
>AGGCTTGTAGCTC|ENST00000275493|0.670202481682513
UTR3 	444-452	0.0183899291816553
UTR3 	2770-2778	0.00178670817840215
UTR3 	4722-4730	0.00211865128240275
>AGGCTTGTAGCTC|ENST00000522251|0.669722393800745
UTR3 	1400-1408	0.0116621742624751
UTR3 	1741-1749	0.00415912225402956
UTR3 	2931-2939	0.00643850555796239
>AGGCTTGTAGCTC|ENST00000303498|0.669269311520577
UTR3 	65-73	0.0141005808944255
UTR3 	237-245	0.00812575475311961
>AGGCTTGTAGCTC|ENST00000306279|0.669020701545141
UTR3 	401-409	0.0131882938518739
UTR3 	535-543	0.00901968834816528
>AGGCTTGTAGCTC|ENST00000373719|0.668801144369311
UTR3 	717-725	0.00536358038029369
UTR3 	1342-1350	0.0168281989653298
>AGGCTTGTAGCTC|ENST00000434992|0.66854607312104
UTR3 	155-163	0.00847614442234903
UTR3 	2635-2643	0.0136968180121503
>AGGCTTGTAGCTC|ENST00000515780|0.668453763691337
UTR3 	173-181	0.0198250384036385
UTR3 	811-819	0.00234111605362628
>AGGCTTGTAGCTC|ENST00000336278|0.668395661661578
UTR3 	7840-7848	0.0221618698237978
>AGGCTTGTAGCTC|ENST00000232766|0.667944779199071
UTR3 	410-418	0.00669610315185568
UTR3 	1799-1807	0.00215062616625293
UTR3 	2166-2174	0.00953259205165963
UTR3 	2372-2380	0.00374931175057241
>AGGCTTGTAGCTC|ENST00000540108|0.667491124811783
UTR3 	260-268	0.0085733655954353
UTR3 	952-960	0.00935467158759589
UTR3 	1563-1571	0.00148958767334114
UTR3 	2370-2378	0.00267759012522471
>AGGCTTGTAGCTC|ENST00000287239|0.667221681441144
UTR3 	156-164	0.0141498966814387
UTR3 	320-328	0.00792548077256727
>AGGCTTGTAGCTC|ENST00000611077|0.666947743521998
UTR3 	251-259	0.00464711635188926
UTR3 	502-510	0.00866867147770151
UTR3 	633-641	0.00200218474965809
UTR3 	1360-1368	0.00673724469187805
>AGGCTTGTAGCTC|ENST00000555447|0.666693723478916
UTR3 	505-513	0.0064210033712304
UTR3 	888-896	0.0156155269697764
>AGGCTTGTAGCTC|ENST00000544801|0.666570816760052
UTR3 	116-124	0.0087946534080335
UTR3 	183-191	0.00603949879160895
UTR3 	225-233	0.00719333909194277
>AGGCTTGTAGCTC|ENST00000485775|0.666544562883628
UTR3 	84-92	0.00616820044152729
UTR3 	1588-1596	0.00937140536900348
UTR3 	1953-1961	0.00648595488234883
>AGGCTTGTAGCTC|ENST00000394877|0.666380447388369
CDS 	428-436	0.010230817922293
UTR3 	1450-1458	0.00754828844131557
UTR3 	2115-2123	0.0120316102872122
>AGGCTTGTAGCTC|ENST00000421369|0.666350776111632
UTR3 	253-261	0.0160441864895192
UTR3 	988-996	0.00596712629452095
>AGGCTTGTAGCTC|ENST00000445889|0.666335742726089
UTR3 	299-307	0.0108151744425246
UTR3 	1234-1242	0.0111950332050564
>AGGCTTGTAGCTC|ENST00000618554|0.666174451862354
UTR3 	336-344	0.0219983523731701
>AGGCTTGTAGCTC|ENST00000634384|0.666155079412201
UTR3 	467-475	0.00921860159423227
UTR3 	640-648	0.0034605378192562
UTR3 	1329-1337	0.00653298219835654
UTR3 	2395-2403	0.00278480703096977
>AGGCTTGTAGCTC|ENST00000557056|0.666092883695723
UTR3 	286-294	0.0126797884279069
UTR3 	584-592	0.00291883122029686
UTR3 	1031-1039	0.00167309261957233
UTR3 	2413-2421	0.00472064573305936
>AGGCTTGTAGCTC|ENST00000398576|0.666009327069613
UTR3 	70-78	0.00722452278789148
UTR3 	450-458	0.00810885874488878
UTR3 	634-642	0.0044483511829467
UTR3 	834-842	0.00220448553979
>AGGCTTGTAGCTC|ENST00000373839|0.665831318903308
UTR3 	491-499	0.00327542258199538
UTR3 	577-585	0.00348730923831567
CDS 	641-649	0.0100353480655525
UTR3 	1151-1159	0.00218005271978138
UTR3 	1456-1464	0.00299835110275231
UTR3 	2549-2557	0.00198155984055983
UTR3 	3681-3689	0.0056636954227018
>AGGCTTGTAGCTC|ENST00000549670|0.665389551806256
UTR3 	92-100	0.018283151297798
CDS 	1593-1601	0.0149397374155095
>AGGCTTGTAGCTC|ENST00000372980|0.665368507788481
UTR3 	1076-1084	0.00515495658200866
CDS 	1169-1177	0.0057017022554419
UTR3 	1250-1258	0.00301458890340126
UTR3 	1460-1468	0.00418894334860613
UTR3 	1705-1713	0.00825603039327505
>AGGCTTGTAGCTC|ENST00000383165|0.66509143313713
UTR3 	251-259	0.00486466605685647
UTR3 	338-346	0.0142203855131786
UTR3 	353-361	0.00283377007056226
>AGGCTTGTAGCTC|ENST00000468435|0.664876674819868
UTR3 	380-388	0.00743685505056498
UTR3 	528-536	0.00322329514996677
UTR3 	807-815	0.0067368354275757
UTR3 	1226-1234	0.00450608058046236
>AGGCTTGTAGCTC|ENST00000434724|0.664836072051787
UTR3 	46-54	0.0165772335717296
UTR3 	1479-1487	0.00230395176825887
UTR3 	4575-4583	0.0030189026685435
>AGGCTTGTAGCTC|ENST00000484074|0.664800556242177
UTR3 	217-225	0.00784074673143367
UTR3 	580-588	0.00379640159128594
UTR3 	716-724	0.0102603347592342
>AGGCTTGTAGCTC|ENST00000320031|0.664772286260925
UTR3 	509-517	0.018478248399092
UTR3 	814-822	0.00341716130335793
>AGGCTTGTAGCTC|ENST00000454175|0.66455784505319
UTR3 	261-269	0.013706618111944
UTR3 	1026-1034	0.00283877362485735
UTR3 	1362-1370	0.00383221397194284
UTR3 	1987-1995	0.0015020792481765
>AGGCTTGTAGCTC|ENST00000611779|0.664508225142697
UTR3 	772-780	0.0218760470911929
>AGGCTTGTAGCTC|ENST00000264160|0.66434573807759
UTR3 	933-941	0.0218641362748211
>AGGCTTGTAGCTC|ENST00000390658|0.664207057208029
UTR3 	626-634	0.0175596444804884
UTR3 	657-665	0.00429432830378715
>AGGCTTGTAGCTC|ENST00000467642|0.664144353184859
UTR3 	107-115	0.0132826461346766
UTR3 	441-449	0.00856673194776621
>AGGCTTGTAGCTC|ENST00000433430|0.663701287437048
UTR3 	244-252	0.0115596834448583
UTR3 	530-538	0.00259773454244223
UTR3 	1181-1189	0.00241021525590866
UTR3 	2267-2275	0.000786444676019627
UTR3 	2675-2683	0.00446284613368082
>AGGCTTGTAGCTC|ENST00000439966|0.663623435766824
UTR3 	518-526	0.0109840988949744
UTR3 	688-696	0.004157498328319
UTR3 	2500-2508	0.00666962646940145
>AGGCTTGTAGCTC|ENST00000376723|0.663608044266064
UTR3 	431-439	0.0174985600570849
UTR3 	6278-6286	0.00431153673491486
>AGGCTTGTAGCTC|ENST00000380361|0.662859695553722
UTR3 	91-99	0.00869645096260849
UTR3 	911-919	0.00646340142524038
UTR3 	2385-2393	0.00577432885062016
CDS 	3409-3417	0.00356080319994615
>AGGCTTGTAGCTC|ENST00000557082|0.662643704120785
UTR3 	307-315	0.0118187623239776
UTR3 	1871-1879	0.0022715197456581
UTR3 	1998-2006	0.00206997729288459
UTR3 	2987-2995	0.00557928306846654
>AGGCTTGTAGCTC|ENST00000171887|0.66246560050261
UTR3 	255-263	0.00520880405372691
CDS 	540-548	0.0157758660835913
UTR3 	886-894	0.0014693274652549
UTR3 	1370-1378	0.00187764967253363
UTR3 	1553-1561	0.00199874923567896
UTR3 	1915-1923	0.00190028205503957
UTR3 	2232-2240	0.00255611300960751
CDS 	4389-4397	0.00982093906728822
>AGGCTTGTAGCTC|ENST00000299413|0.662367319819733
UTR3 	2890-2898	0.00251553420529213
UTR3 	5499-5507	0.0033907526390952
UTR3 	9119-9127	0.00237575262749134
UTR3 	10915-10923	0.00201997696725326
UTR3 	11257-11265	0.00731371214941963
UTR3 	11530-11538	0.00410361091834462
>AGGCTTGTAGCTC|ENST00000336926|0.661789901640346
UTR3 	252-260	0.00779660507684912
UTR3 	905-913	0.00310090760698013
CDS 	1498-1506	0.00487061225637545
CDS 	1628-1636	0.00355295242186631
UTR3 	3234-3242	0.00405594207621028
UTR3 	4196-4204	0.00472442164944139
>AGGCTTGTAGCTC|ENST00000397497|0.661391640578018
UTR3 	520-528	0.00571976152590498
UTR3 	803-811	0.00887709255135372
UTR3 	904-912	0.00705123067168038
>AGGCTTGTAGCTC|ENST00000237853|0.661303135658335
UTR3 	414-422	0.00935633545824949
UTR3 	2316-2324	0.0122852906612915
>AGGCTTGTAGCTC|ENST00000591278|0.661167109629386
UTR3 	507-515	0.00470007173763117
UTR3 	563-571	0.00272182616991445
UTR3 	591-599	0.00210587821714766
UTR3 	927-935	0.00235675383379175
UTR3 	1515-1523	0.00211766535038557
UTR3 	1673-1681	0.00129038862005488
UTR3 	1832-1840	0.00150702623094448
UTR3 	1908-1916	0.000856757165374439
UTR3 	2876-2884	0.00397533392590747
>AGGCTTGTAGCTC|ENST00000613142|0.660896103909925
UTR3 	170-178	0.00580723838913325
UTR3 	4209-4217	0.00168148425667978
UTR3 	6184-6192	0.00402440951887096
UTR3 	6627-6635	0.0100988014808999
>AGGCTTGTAGCTC|ENST00000406451|0.660866724462155
UTR3 	2258-2266	0.00219597103452537
UTR3 	3810-3818	0.00729119551461939
UTR3 	5700-5708	0.0121226245733016
>AGGCTTGTAGCTC|ENST00000418139|0.660828193967281
UTR3 	138-146	0.00900398931388795
UTR3 	417-425	0.00801280454543148
UTR3 	489-497	0.00459018752845358
>AGGCTTGTAGCTC|ENST00000370950|0.660289474191974
UTR3 	539-547	0.00505502643855342
UTR3 	2133-2141	0.0165126864780007
>AGGCTTGTAGCTC|ENST00000588541|0.660172312729553
UTR3 	45-53	0.00355051212162666
UTR3 	162-170	0.00916779933105768
UTR3 	360-368	0.00884086531304181
>AGGCTTGTAGCTC|ENST00000340800|0.660046112826667
UTR3 	62-70	0.010066243119481
UTR3 	1041-1049	0.00363558359953376
CDS 	1530-1538	0.0137757799402203
UTR3 	2106-2114	0.00446713538401337
>AGGCTTGTAGCTC|ENST00000460681|0.659924343459613
UTR3 	84-92	0.0215411149259998
>AGGCTTGTAGCTC|ENST00000497209|0.65914360910725
CDS 	21-29	0.00331788873404809
CDS 	501-509	0.00350922730650866
UTR3 	594-602	0.0140392970452493
UTR3 	1089-1097	0.00583168423974588
>AGGCTTGTAGCTC|ENST00000379887|0.659075170570988
UTR3 	1042-1050	0.00412438856778068
UTR3 	2128-2136	0.00194780807154401
UTR3 	2573-2581	0.00366126686549298
UTR3 	6785-6793	0.00292065542663826
UTR3 	7202-7210	0.00124166873704792
UTR3 	7385-7393	0.00147125295984874
UTR3 	8856-8864	0.00451329987523036
UTR3 	14440-14448	0.00159896975894682
>AGGCTTGTAGCTC|ENST00000303694|0.658880717237613
CDS 	281-289	0.00772639510091197
UTR3 	1486-1494	0.00130470245815966
UTR3 	2821-2829	0.00248650477259367
UTR3 	4158-4166	0.0158381381296101
>AGGCTTGTAGCTC|ENST00000546136|0.658835984329925
CDS 	138-146	0.0144191092455176
CDS 	1833-1841	0.024289370733101
CDS 	2239-2247	0.023894497362659
>AGGCTTGTAGCTC|ENST00000370935|0.65859439847954
UTR3 	169-177	0.0184862872945522
CDS 	1285-1293	0.0121365786011682
>AGGCTTGTAGCTC|ENST00000382496|0.658543286745881
UTR3 	114-122	0.0106236213967869
CDS 	1538-1546	0.00363116327135634
UTR3 	3315-3323	0.00144696299095142
UTR3 	3789-3797	0.00239675033322752
UTR3 	7495-7503	0.00612935160466703
>AGGCTTGTAGCTC|ENST00000307897|0.658508113504506
UTR3 	26-34	0.0178645970758554
UTR3 	1425-1433	0.00357348292193014
>AGGCTTGTAGCTC|ENST00000402971|0.658140609261606
UTR3 	148-156	0.0214113766648454
>AGGCTTGTAGCTC|ENST00000377495|0.657942663060343
UTR3 	1427-1435	0.0130201538933455
UTR3 	2581-2589	0.0056955869350508
UTR3 	2714-2722	0.000897890231333615
UTR3 	3146-3154	0.00178336829634219
>AGGCTTGTAGCTC|ENST00000509018|0.657889431272914
UTR3 	358-366	0.0114245894077229
UTR3 	1686-1694	0.00286192971379742
UTR3 	2033-2041	0.00346218505491735
UTR3 	2615-2623	0.00364442950861262
>AGGCTTGTAGCTC|ENST00000319715|0.657164537509547
UTR3 	70-78	0.0213405208663455
>AGGCTTGTAGCTC|ENST00000418488|0.657067182204283
CDS 	720-728	0.0131472318735625
UTR3 	727-735	0.00371840671452328
UTR3 	1335-1343	0.00468975608195011
UTR3 	1728-1736	0.00110546028212963
UTR3 	2611-2619	0.00442703453993849
UTR3 	3576-3584	0.0041613253315773
>AGGCTTGTAGCTC|ENST00000415298|0.657018711909507
UTR3 	171-179	0.0213299432752103
>AGGCTTGTAGCTC|ENST00000368089|0.656955358515393
UTR3 	837-845	0.0035660185051038
UTR3 	1546-1554	0.00114773686488424
UTR3 	2119-2127	0.00203562868391464
UTR3 	2267-2275	0.00211504654654444
UTR3 	3257-3265	0.00473616865053371
UTR3 	3624-3632	0.00772474929867137
>AGGCTTGTAGCTC|ENST00000504921|0.656909452192068
UTR3 	2680-2688	0.00391469074171186
UTR3 	3805-3813	0.00458000092815212
UTR3 	4124-4132	0.00912145019929499
UTR3 	5300-5308	0.00370587756277806
>AGGCTTGTAGCTC|ENST00000317089|0.656850437771153
UTR3 	1533-1541	0.0213177400301056
>AGGCTTGTAGCTC|ENST00000399974|0.656747476953526
UTR3 	46-54	0.00598399990675191
UTR3 	54-62	0.0153262748114921
>AGGCTTGTAGCTC|ENST00000352594|0.656545689790448
UTR3 	28-36	0.0212956469690659
>AGGCTTGTAGCTC|ENST00000333274|0.656539758679861
UTR3 	654-662	0.00781304410760495
UTR3 	930-938	0.00809362247166244
UTR3 	1585-1593	0.00427809021528129
UTR3 	1636-1644	0.00111046028452881
>AGGCTTGTAGCTC|ENST00000297534|0.656457642044837
UTR3 	241-249	0.021289265586258
>AGGCTTGTAGCTC|ENST00000489291|0.656424605614949
UTR3 	206-214	0.0212868714262156
>AGGCTTGTAGCTC|ENST00000478254|0.655558157766875
UTR3 	543-551	0.0212241187623836
>AGGCTTGTAGCTC|ENST00000588174|0.655529933932234
UTR3 	386-394	0.00423437976212993
UTR3 	470-478	0.0026231508364947
UTR3 	806-814	0.00490188271409535
UTR3 	890-898	0.00221034263465907
UTR3 	974-982	0.00282007333329943
UTR3 	1058-1066	0.00193540884176823
UTR3 	1218-1226	0.00249683778528024
>AGGCTTGTAGCTC|ENST00000274747|0.655515737251213
UTR3 	347-355	0.0103461138210768
UTR3 	913-921	0.00296081110516231
UTR3 	1005-1013	0.00164575172992599
UTR3 	2387-2395	0.00626837171902005
>AGGCTTGTAGCTC|ENST00000359321|0.655013366139496
UTR3 	34-42	0.0111395814882743
UTR3 	490-498	0.00643316018693991
UTR3 	836-844	0.00361195881698969
>AGGCTTGTAGCTC|ENST00000517402|0.654928040609774
UTR3 	72-80	0.0133299947162467
UTR3 	405-413	0.00502524921530546
UTR3 	715-723	0.002823285523365
>AGGCTTGTAGCTC|ENST00000526204|0.654927334896108
CDS 	45-53	0.00556899741841114
UTR3 	188-196	0.00984188871178702
UTR3 	679-687	0.0100203251044279
>AGGCTTGTAGCTC|ENST00000342745|0.654783451070569
UTR3 	285-293	0.00443876894160336
UTR3 	423-431	0.014276882334913
UTR3 	2256-2264	0.00195860167266527
UTR3 	2273-2281	0.000493820938208205
>AGGCTTGTAGCTC|ENST00000227451|0.654580177379112
UTR3 	578-586	0.00224614407715187
CDS 	778-786	0.00529470898799726
CDS 	1121-1129	0.00879576056461874
CDS 	1144-1152	0.0113777126993004
UTR3 	2455-2463	0.0046165192063495
UTR3 	3354-3362	0.0075235817886921
>AGGCTTGTAGCTC|ENST00000334325|0.654576279780027
UTR3 	146-154	0.0107625493444868
UTR3 	382-390	0.00460024220461617
UTR3 	611-619	0.00579030496278195
>AGGCTTGTAGCTC|ENST00000392021|0.654336141774295
UTR3 	527-535	0.00375452721565408
UTR3 	1044-1052	0.00905116565453547
UTR3 	2548-2556	0.00453895951254626
UTR3 	2585-2593	0.0037910887441997
>AGGCTTGTAGCTC|ENST00000392793|0.654197488466759
UTR3 	197-205	0.0170276865080939
UTR3 	339-347	0.0040980363818433
>AGGCTTGTAGCTC|ENST00000233057|0.653985447592041
UTR3 	656-664	0.021110405778853
>AGGCTTGTAGCTC|ENST00000335154|0.653962937060094
UTR3 	40-48	0.00984131537479552
CDS 	1337-1345	0.00509547787967503
UTR3 	1826-1834	0.00223705879352924
UTR3 	3123-3131	0.00194056919225823
UTR3 	8564-8572	0.00588667665599713
>AGGCTTGTAGCTC|ENST00000422328|0.653910110791637
UTR3 	255-263	0.0079537553460324
UTR3 	713-721	0.00541999662052171
UTR3 	1123-1131	0.00220042941599613
UTR3 	1293-1301	0.00553078338678055
>AGGCTTGTAGCTC|ENST00000333396|0.653724847890274
UTR3 	432-440	0.0118560520176268
UTR3 	562-570	0.00297159635933566
UTR3 	3044-3052	0.00626393861915658
>AGGCTTGTAGCTC|ENST00000368449|0.653507371626791
UTR3 	165-173	0.00550412940175009
UTR3 	796-804	0.00169847094531111
UTR3 	1097-1105	0.00594509591288753
UTR3 	1319-1327	0.00524752813263487
UTR3 	1360-1368	0.00268066300802593
>AGGCTTGTAGCTC|ENST00000334567|0.652940013245668
CDS 	96-104	0.0216857763749188
UTR3 	117-125	0.0153894574278273
>AGGCTTGTAGCTC|ENST00000417238|0.652874852658821
UTR3 	524-532	0.00900030342974594
UTR3 	566-574	0.00492402754848408
UTR3 	1745-1753	0.00710592119890807
>AGGCTTGTAGCTC|ENST00000441290|0.652789122286786
UTR3 	146-154	0.0210240698696153
>AGGCTTGTAGCTC|ENST00000338694|0.65248074353064
UTR3 	121-129	0.00625865875889089
UTR3 	741-749	0.01139155463551
UTR3 	1522-1530	0.0033516241421782
>AGGCTTGTAGCTC|ENST00000622445|0.651973636389678
UTR3 	542-550	0.00873641584984889
UTR3 	2527-2535	0.00794868864340523
UTR3 	2694-2702	0.00428019357002108
>AGGCTTGTAGCTC|ENST00000279873|0.651795553718441
CDS 	961-969	0.0160079175256512
UTR3 	2772-2780	0.0169161051372184
>AGGCTTGTAGCTC|ENST00000329153|0.651632140091083
UTR3 	137-145	0.00519090616460492
UTR3 	716-724	0.00440202752152601
UTR3 	1516-1524	0.00808582738685437
CDS 	3208-3216	0.0131498205087244
>AGGCTTGTAGCTC|ENST00000612523|0.651351073842648
UTR3 	430-438	0.00292750447814658
UTR3 	694-702	0.00342531199158571
UTR3 	734-742	0.00307589514066809
UTR3 	1084-1092	0.00724207514174463
UTR3 	1330-1338	0.00424968664584235
>AGGCTTGTAGCTC|ENST00000470531|0.650469638914873
UTR3 	1933-1941	0.00713228161251296
UTR3 	2574-2582	0.00520768316575962
UTR3 	3092-3100	0.00851710861269459
>AGGCTTGTAGCTC|ENST00000273038|0.65045913009459
UTR3 	327-335	0.0208563179578294
>AGGCTTGTAGCTC|ENST00000396403|0.650457049433011
CDS 	396-404	0.0300370672232652
UTR3 	474-482	0.00301004244556312
UTR3 	804-812	0.00276308019491383
UTR3 	2736-2744	0.00267734413347585
UTR3 	3738-3746	0.00413455529567062
>AGGCTTGTAGCTC|ENST00000306388|0.649361425342679
UTR3 	1191-1199	0.00316903841077211
UTR3 	1693-1701	0.0176084280272355
>AGGCTTGTAGCTC|ENST00000395146|0.649187057237767
UTR3 	46-54	0.00996193849967694
CDS 	1941-1949	0.00679430960858993
UTR3 	2143-2151	0.00616996205530985
UTR3 	2228-2236	0.000738981899650138
UTR3 	2668-2676	0.00226161840634571
>AGGCTTGTAGCTC|ENST00000302754|0.648919183264812
UTR3 	170-178	0.0158459897210372
UTR3 	314-322	0.00489974123699682
>AGGCTTGTAGCTC|ENST00000430430|0.648240851832311
UTR3 	133-141	0.0121441720962063
CDS 	1292-1300	0.0121940736476689
UTR3 	6343-6351	0.00552759819233197
>AGGCTTGTAGCTC|ENST00000354200|0.648240532569656
UTR3 	695-703	0.0166296460487157
UTR3 	2001-2009	0.00406742029166226
>AGGCTTGTAGCTC|ENST00000621775|0.648189463233143
CDS 	73-81	0.0256123568498057
CDS 	1303-1311	0.0347489303673285
>AGGCTTGTAGCTC|ENST00000375765|0.648000498987678
UTR3 	1224-1232	0.00299730008129793
UTR3 	2451-2459	0.00211899795851898
UTR3 	2802-2810	0.0155635662853975
>AGGCTTGTAGCTC|ENST00000374409|0.647938989192777
UTR3 	376-384	0.00433463258184302
UTR3 	715-723	0.00687672897090716
CDS 	933-941	0.0138608370506914
UTR3 	1388-1396	0.00599032991200651
>AGGCTTGTAGCTC|ENST00000397786|0.647774735717467
UTR3 	2462-2470	0.00285186208365276
UTR3 	3851-3859	0.017811827798187
>AGGCTTGTAGCTC|ENST00000564218|0.647753593393437
UTR3 	2189-2197	0.0206621754166633
>AGGCTTGTAGCTC|ENST00000322238|0.647287239480607
CDS 	169-177	0.011969194957004
UTR3 	203-211	0.0176583948558628
>AGGCTTGTAGCTC|ENST00000231198|0.646947668421907
UTR3 	34-42	0.00867240058203898
CDS 	604-612	0.040265090619715
>AGGCTTGTAGCTC|ENST00000392693|0.646912436546601
UTR3 	30-38	0.0106034304334117
UTR3 	2974-2982	0.00350175803279717
UTR3 	3169-3177	0.00193363743390277
UTR3 	4995-5003	0.00456312939885761
>AGGCTTGTAGCTC|ENST00000418342|0.646806686838727
UTR3 	97-105	0.0118481865219834
UTR3 	2781-2789	0.00192947862912423
UTR3 	2829-2837	0.00199468017518795
UTR3 	3471-3479	0.00225365512607791
UTR3 	4161-4169	0.00256838863037526
>AGGCTTGTAGCTC|ENST00000243326|0.646702005241268
CDS 	226-234	0.020138655730141
CDS 	511-519	0.0174964596422644
CDS 	2866-2874	0.0136903980683123
UTR3 	6565-6573	0.0041265023394963
>AGGCTTGTAGCTC|ENST00000622502|0.646407549797374
UTR3 	202-210	0.0102521563129491
UTR3 	364-372	0.00415722961451413
UTR3 	565-573	0.00615645481840991
>AGGCTTGTAGCTC|ENST00000508624|0.645998577008279
UTR3 	4533-4541	0.00944418435654619
UTR3 	5472-5480	0.00383551599108852
UTR3 	6141-6149	0.00725690369550373
>AGGCTTGTAGCTC|ENST00000336095|0.645937211711331
UTR3 	346-354	0.00301482692940073
UTR3 	994-1002	0.00255170113507009
UTR3 	1725-1733	0.00409416147284213
UTR3 	2456-2464	0.00273134341267362
UTR3 	3102-3110	0.00149670267828756
UTR3 	3254-3262	0.000740825052566886
UTR3 	3897-3905	0.00298194714763386
UTR3 	6272-6280	0.00292071064228887
>AGGCTTGTAGCTC|ENST00000367674|0.645363775727044
UTR3 	1366-1374	0.0019539356045806
UTR3 	1530-1538	0.00192514033933257
UTR3 	4981-4989	0.00357271467819983
UTR3 	5057-5065	0.00325762350290709
UTR3 	5310-5318	0.00735150456142722
UTR3 	5733-5741	0.00243033480713492
>AGGCTTGTAGCTC|ENST00000281928|0.645189407721324
UTR3 	2210-2218	0.0172910985212599
UTR3 	4152-4160	0.00204775835679735
CDS 	4356-4364	0.00476643448994067
>AGGCTTGTAGCTC|ENST00000360835|0.645187991865192
UTR3 	194-202	0.00395703274394686
UTR3 	1981-1989	0.00306533840258772
UTR3 	3216-3224	0.00144271864653877
UTR3 	4013-4021	0.00383682968510458
UTR3 	4654-4662	0.00106873732319041
UTR3 	5245-5253	0.00177141657944024
UTR3 	5746-5754	0.001802150307434
UTR3 	5975-5983	0.00353447818247854
>AGGCTTGTAGCTC|ENST00000425020|0.645077051134137
UTR3 	34-42	0.00744311946892118
UTR3 	111-119	0.0130276622608052
>AGGCTTGTAGCTC|ENST00000321792|0.644664196728717
UTR3 	232-240	0.00446953440823777
CDS 	244-252	0.0109815319813429
UTR3 	2790-2798	0.0132501109071332
>AGGCTTGTAGCTC|ENST00000535113|0.644630624360312
UTR3 	340-348	0.00357298540545214
UTR3 	6102-6110	0.000944788902869192
UTR3 	7006-7014	0.00897066390571831
UTR3 	7632-7640	0.00695048402093318
>AGGCTTGTAGCTC|ENST00000443173|0.644591358599679
UTR3 	29-37	0.00790960476849536
UTR3 	186-194	0.00518344214496537
UTR3 	314-322	0.00734307395882438
>AGGCTTGTAGCTC|ENST00000575022|0.644164147701608
UTR3 	118-126	0.00574044133053343
UTR3 	1137-1145	0.0146652097191581
>AGGCTTGTAGCTC|ENST00000394070|0.643850565677413
UTR3 	902-910	0.00315449718506774
UTR3 	1400-1408	0.0147727963133181
UTR3 	2235-2243	0.00166682899943574
UTR3 	2247-2255	0.000789173465521674
>AGGCTTGTAGCTC|ENST00000321348|0.643838795172209
UTR3 	956-964	0.00162872919366867
UTR3 	1254-1262	0.00742160722225083
UTR3 	1771-1779	0.00605077071830005
UTR3 	2469-2477	0.0052813498878142
>AGGCTTGTAGCTC|ENST00000367912|0.643740978965392
UTR3 	221-229	0.00772532732529649
CDS 	460-468	0.0193106075946277
UTR3 	978-986	0.00761824620413843
>AGGCTTGTAGCTC|ENST00000479668|0.643491762949288
UTR3 	33-41	0.00484290003660335
UTR3 	623-631	0.0137915002814069
UTR3 	1362-1370	0.00172332758604213
>AGGCTTGTAGCTC|ENST00000587228|0.643346807808752
CDS 	102-110	0.018013194316591
UTR3 	262-270	0.00561551975935356
UTR3 	1203-1211	0.00607859025910698
UTR3 	1232-1240	0.00145250786830364
UTR3 	1862-1870	0.00254008017572161
>AGGCTTGTAGCTC|ENST00000225805|0.643279835054093
UTR3 	304-312	0.00310551074581032
UTR3 	630-638	0.00284615106212547
UTR3 	1145-1153	0.0106800809669518
UTR3 	1213-1221	0.00137994784800899
UTR3 	2644-2652	0.00233094082349838
>AGGCTTGTAGCTC|ENST00000615612|0.643207302146995
CDS 	204-212	0.0204857106420415
UTR3 	287-295	0.0149568847052394
>AGGCTTGTAGCTC|ENST00000345097|0.642725961689449
UTR3 	2361-2369	0.001318878135998
UTR3 	2673-2681	0.00406669481757111
UTR3 	3242-3250	0.00635574449730959
UTR3 	3307-3315	0.00856187825968755
>AGGCTTGTAGCTC|ENST00000253801|0.642509771590578
UTR3 	549-557	0.00480852543405313
UTR3 	697-705	0.00276335197376031
UTR3 	1161-1169	0.00722315796249312
UTR3 	1749-1757	0.00549277499664463
>AGGCTTGTAGCTC|ENST00000435737|0.642197155402959
UTR3 	487-495	0.00475520373536521
UTR3 	746-754	0.0155103663432868
>AGGCTTGTAGCTC|ENST00000433818|0.642172607258742
UTR3 	2539-2547	0.00394009746282269
UTR3 	2755-2763	0.0102892152666789
UTR3 	2860-2868	0.0060345112981472
>AGGCTTGTAGCTC|ENST00000371741|0.642169496034095
UTR3 	192-200	0.00674510219890687
UTR3 	4142-4150	0.00128686960456608
UTR3 	6802-6810	0.00126932984593457
UTR3 	8757-8765	0.010962301088033
>AGGCTTGTAGCTC|ENST00000437879|0.641528427109128
UTR3 	160-168	0.00954129085478124
CDS 	1317-1325	0.013408586553609
UTR3 	1915-1923	0.00728966214659365
>AGGCTTGTAGCTC|ENST00000450814|0.641527135365277
UTR3 	896-904	0.0120056166699349
UTR3 	1036-1044	0.00821231547471723
>AGGCTTGTAGCTC|ENST00000619992|0.641523060825696
UTR3 	369-377	0.00894047732083471
UTR3 	2469-2477	0.0026128127051419
UTR3 	3067-3075	0.00419152924812576
UTR3 	3084-3092	0.00447282329415445
>AGGCTTGTAGCTC|ENST00000455600|0.641321276328758
UTR3 	66-74	0.0190910259100757
CDS 	3035-3043	0.00462505422967484
>AGGCTTGTAGCTC|ENST00000465342|0.641275155839286
UTR3 	229-237	0.00396930620333402
UTR3 	1606-1614	0.00138628744203189
UTR3 	2600-2608	0.00676116643664703
UTR3 	2875-2883	0.00808326667770174
>AGGCTTGTAGCTC|ENST00000605204|0.641075416760487
UTR3 	762-770	0.0201858374603112
>AGGCTTGTAGCTC|ENST00000572991|0.641003784287682
UTR3 	1809-1817	0.0201807495954345
>AGGCTTGTAGCTC|ENST00000400085|0.640749629930658
UTR3 	49-57	0.00385141907702482
UTR3 	648-656	0.00267801602113979
UTR3 	1760-1768	0.00907281157974455
UTR3 	2108-2116	0.00456045460784351
>AGGCTTGTAGCTC|ENST00000409003|0.639889829273389
UTR3 	1629-1637	0.00268426591537453
UTR3 	2376-2384	0.00194946262712638
UTR3 	3426-3434	0.00408354635190525
UTR3 	5136-5144	0.00206916933742734
UTR3 	6577-6585	0.00253121860750887
UTR3 	7592-7600	0.0067840227669097
>AGGCTTGTAGCTC|ENST00000314218|0.639718315373071
UTR3 	341-349	0.00461114454823677
UTR3 	469-477	0.0154783772220755
>AGGCTTGTAGCTC|ENST00000297857|0.639693068141254
UTR3 	1304-1312	0.00930589676484471
UTR3 	1654-1662	0.0107818346751147
>AGGCTTGTAGCTC|ENST00000553652|0.639567664396931
CDS 	160-168	0.0362010789339419
UTR3 	268-276	0.00951449649879769
>AGGCTTGTAGCTC|ENST00000290209|0.63928465630645
UTR3 	91-99	0.00622529582174974
UTR3 	233-241	0.00509829808835963
UTR3 	474-482	0.0048608817057546
UTR3 	1313-1321	0.00387430214843692
>AGGCTTGTAGCTC|ENST00000442060|0.639242084134161
UTR3 	140-148	0.0200557605040535
>AGGCTTGTAGCTC|ENST00000532692|0.639164403772193
UTR3 	215-223	0.0125142971648174
UTR3 	679-687	0.00257755600862702
UTR3 	1341-1349	0.00495840221212564
>AGGCTTGTAGCTC|ENST00000341865|0.639070129442538
UTR3 	761-769	0.00239026223881425
UTR3 	947-955	0.00250006059944758
UTR3 	2265-2273	0.0130258745507562
CDS 	2304-2312	0.0086202898303053
>AGGCTTGTAGCTC|ENST00000389120|0.639018667771152
UTR3 	187-195	0.0200399286336817
>AGGCTTGTAGCTC|ENST00000382247|0.638855335785279
UTR3 	110-118	0.008909159821913
UTR3 	1012-1020	0.00233265196548616
UTR3 	2779-2787	0.00878654541055369
>AGGCTTGTAGCTC|ENST00000261530|0.638791573449121
UTR3 	796-804	0.00403784010494332
CDS 	1324-1332	0.00851393856490282
UTR3 	3214-3222	0.00124527086366689
UTR3 	4882-4890	0.00308447268453533
UTR3 	5380-5388	0.00113330219174471
UTR3 	6914-6922	0.00180521920047091
UTR3 	7572-7580	0.00205656037627858
UTR3 	7815-7823	0.00290002370132217
UTR3 	9876-9884	0.00166033133289386
>AGGCTTGTAGCTC|ENST00000379119|0.638614287062378
UTR3 	284-292	0.00784582509371658
UTR3 	3865-3873	0.0121654588947561
>AGGCTTGTAGCTC|ENST00000495831|0.638565312826256
UTR3 	33-41	0.00923972071105038
UTR3 	1465-1473	0.00372082180191464
UTR3 	2208-2216	0.00447005599300251
UTR3 	2274-2282	0.00257721729705806
>AGGCTTGTAGCTC|ENST00000392583|0.638523277949543
UTR3 	934-942	0.00243386305507886
UTR3 	2035-2043	0.0144178334054851
UTR3 	2115-2123	0.00315314274101311
>AGGCTTGTAGCTC|ENST00000352410|0.638426046976353
UTR3 	72-80	0.0024943716175778
CDS 	126-134	0.00920707656200033
CDS 	399-407	0.00881249956172021
UTR3 	1208-1216	0.00152205192256343
UTR3 	2367-2375	0.00145902648181165
UTR3 	2945-2953	0.00212429027101738
UTR3 	3910-3918	0.00307044621258134
UTR3 	4374-4382	0.00462787359460235
>AGGCTTGTAGCTC|ENST00000484640|0.638207388131777
UTR3 	88-96	0.0101007053852863
UTR3 	732-740	0.00629644226398017
UTR3 	1017-1025	0.00358532735470724
>AGGCTTGTAGCTC|ENST00000233379|0.637909256446925
UTR3 	100-108	0.00499245039235817
UTR3 	372-380	0.00696633618983649
UTR3 	3181-3189	0.00297692196730804
UTR3 	3253-3261	0.00246069130572876
UTR3 	3300-3308	0.00256497593832297
>AGGCTTGTAGCTC|ENST00000217289|0.637854829566463
UTR3 	32-40	0.00562109105628549
UTR3 	691-699	0.0033978992500364
UTR3 	1118-1126	0.00783106462172273
UTR3 	1633-1641	0.00310746980778333
>AGGCTTGTAGCTC|ENST00000242315|0.637219823915907
UTR3 	312-320	0.00378452641981722
UTR3 	1132-1140	0.00261363229798875
UTR3 	1293-1301	0.00268302169475545
UTR3 	1306-1314	0.000640706060154582
UTR3 	2581-2589	0.00200608683018745
UTR3 	3110-3118	0.00259112105420283
UTR3 	4302-4310	0.00559351802760474
>AGGCTTGTAGCTC|ENST00000297625|0.637162958163083
CDS 	798-806	0.00577093077825113
CDS 	903-911	0.00707582671740796
UTR3 	2446-2454	0.00141616725567707
UTR3 	2718-2726	0.00287005545932026
UTR3 	3973-3981	0.00850474373938758
UTR3 	3991-3999	0.00386008662553392
>AGGCTTGTAGCTC|ENST00000585937|0.63672129569912
UTR3 	50-58	0.00823877018185845
UTR3 	188-196	0.00630708026832297
UTR3 	561-569	0.00533152601471283
>AGGCTTGTAGCTC|ENST00000005284|0.636383641704954
UTR3 	190-198	0.0102257579702867
UTR3 	838-846	0.00356973192633947
UTR3 	845-853	0.00605803301903325
>AGGCTTGTAGCTC|ENST00000620364|0.636071484450203
UTR3 	765-773	0.00404176635894615
UTR3 	2482-2490	0.015789712668171
>AGGCTTGTAGCTC|ENST00000374866|0.636018546857988
UTR3 	915-923	0.00320349950099427
UTR3 	1482-1490	0.0166242419875553
>AGGCTTGTAGCTC|ENST00000336314|0.635856456923018
CDS 	342-350	0.00864696621199815
UTR3 	401-409	0.00628372822151378
UTR3 	2259-2267	0.0025190936289011
CDS 	3020-3028	0.0126899407591519
UTR3 	3057-3065	0.00531314968403305
>AGGCTTGTAGCTC|ENST00000505365|0.635619102907702
UTR3 	483-491	0.00763417118490833
UTR3 	875-883	0.00265530234209633
UTR3 	1155-1163	0.00284326343380319
UTR3 	1406-1414	0.0026946602383771
UTR3 	1638-1646	0.00397214994311111
>AGGCTTGTAGCTC|ENST00000341514|0.635451964027236
UTR3 	256-264	0.0156096360468381
UTR3 	414-422	0.00417811768301561
>AGGCTTGTAGCTC|ENST00000374472|0.635279133668484
UTR3 	553-561	0.0177794527977822
UTR3 	1965-1973	0.00199610834967751
>AGGCTTGTAGCTC|ENST00000369304|0.635086778559375
UTR3 	593-601	0.00703649295204211
UTR3 	717-725	0.00800856009538206
UTR3 	1034-1042	0.00471694100707899
>AGGCTTGTAGCTC|ENST00000369306|0.635066626273953
UTR3 	765-773	0.0197605728598759
>AGGCTTGTAGCTC|ENST00000526924|0.634587999389552
UTR3 	286-294	0.00912744577080793
UTR3 	2359-2367	0.0105993828011181
>AGGCTTGTAGCTC|ENST00000340258|0.633812690967369
UTR3 	132-140	0.00449921305559943
UTR3 	358-366	0.00882016373139362
UTR3 	510-518	0.00279501593682218
UTR3 	987-995	0.0035578145669654
>AGGCTTGTAGCTC|ENST00000264664|0.633689898485023
UTR3 	405-413	0.0196635609201557
>AGGCTTGTAGCTC|ENST00000403491|0.633334045992111
UTR3 	1640-1648	0.00233990192848047
UTR3 	2504-2512	0.00879308193315422
UTR3 	2940-2948	0.00549985363337182
UTR3 	4398-4406	0.0017678441304027
UTR3 	5902-5910	0.00123782902291731
>AGGCTTGTAGCTC|ENST00000527996|0.633325116328406
UTR3 	455-463	0.00566170693801933
UTR3 	752-760	0.00323669301998302
UTR3 	2809-2817	0.0107394822175352
>AGGCTTGTAGCTC|ENST00000373715|0.633116010439135
CDS 	432-440	0.0118257882149162
UTR3 	797-805	0.00721463398029249
UTR3 	1761-1769	0.00487365985859019
UTR3 	3523-3531	0.00453442417118361
>AGGCTTGTAGCTC|ENST00000229708|0.633023842824176
UTR3 	37-45	0.00698560561766466
UTR3 	138-146	0.00558684362266275
UTR3 	2053-2061	0.00704423297547665
>AGGCTTGTAGCTC|ENST00000367108|0.633001905091508
UTR3 	71-79	0.016101473811875
CDS 	370-378	0.0136977008037297
>AGGCTTGTAGCTC|ENST00000437994|0.632867135276861
CDS 	417-425	0.0248398700657873
UTR3 	2935-2943	0.00294061057962448
UTR3 	4388-4396	0.00985276864403417
>AGGCTTGTAGCTC|ENST00000358657|0.632814804025781
UTR3 	340-348	0.00465416696604173
UTR3 	1338-1346	0.00293978459975282
UTR3 	4575-4583	0.00407470963949362
UTR3 	6792-6800	0.00357150705223325
UTR3 	7170-7178	0.00436180865270527
>AGGCTTGTAGCTC|ENST00000370996|0.6326486092311
UTR3 	1700-1708	0.00323913119586171
UTR3 	1750-1758	0.00411912677353106
UTR3 	2164-2172	0.012232030100905
>AGGCTTGTAGCTC|ENST00000400156|0.632263637581459
UTR3 	49-57	0.00440817383946825
UTR3 	647-655	0.0027027778523568
UTR3 	1759-1767	0.00780292720701907
UTR3 	2107-2115	0.00464934179221872
>AGGCTTGTAGCTC|ENST00000610020|0.632100204112409
UTR3 	3198-3206	0.00581190322121634
UTR3 	5043-5051	0.00120864957740111
UTR3 	7809-7817	0.00589584610206966
UTR3 	12077-12085	0.00348151507341017
UTR3 	12127-12135	0.000576177075132528
UTR3 	13912-13920	0.00171567022085211
UTR3 	14012-14020	0.000861971990824592
>AGGCTTGTAGCTC|ENST00000313367|0.632025015072978
UTR3 	1324-1332	0.00355901746180518
UTR3 	1337-1345	0.00130283662821218
UTR3 	2730-2738	0.00512786039065776
UTR3 	3021-3029	0.00955673460103259
>AGGCTTGTAGCTC|ENST00000314888|0.631714454655271
UTR3 	53-61	0.00946553177472005
UTR3 	405-413	0.00577598646629393
UTR3 	681-689	0.00428310986995109
>AGGCTTGTAGCTC|ENST00000226328|0.63149823488563
UTR3 	290-298	0.00652612384914655
UTR3 	522-530	0.0070260021093637
UTR3 	1948-1956	0.00595731438961295
>AGGCTTGTAGCTC|ENST00000359286|0.631463175347752
UTR3 	49-57	0.00397251620768781
UTR3 	649-657	0.00217040595750003
UTR3 	1761-1769	0.00795028994579063
UTR3 	2109-2117	0.00541376592620893
>AGGCTTGTAGCTC|ENST00000291572|0.631351245355518
UTR3 	3310-3318	0.0160095554298064
UTR3 	3506-3514	0.00131628188664833
UTR3 	3594-3602	0.00217328027584854
>AGGCTTGTAGCTC|ENST00000565012|0.631335099384401
CDS 	168-176	0.00833947401279008
UTR3 	298-306	0.0060999626624412
UTR3 	556-564	0.0073018582409846
UTR3 	571-579	0.00401579908897008
>AGGCTTGTAGCTC|ENST00000495893|0.631266724280923
UTR3 	2894-2902	0.00166370423632138
UTR3 	2976-2984	0.00246979525168239
UTR3 	4699-4707	0.00635447800133997
UTR3 	8818-8826	0.00900520514687073
>AGGCTTGTAGCTC|ENST00000547765|0.631245906586688
UTR3 	969-977	0.00901100709990255
UTR3 	1202-1210	0.010480713832695
>AGGCTTGTAGCTC|ENST00000345721|0.631016150521407
UTR3 	1649-1657	0.0043787822734302
UTR3 	1727-1735	0.0032685653660195
UTR3 	2191-2199	0.0118282433676315
>AGGCTTGTAGCTC|ENST00000433866|0.630994653106114
UTR3 	36-44	0.0121204675569647
UTR3 	1410-1418	0.00219898017854258
UTR3 	2659-2667	0.00185448801928717
UTR3 	2852-2860	0.00164871965736746
UTR3 	6455-6463	0.00165142659163852
>AGGCTTGTAGCTC|ENST00000380285|0.630942872408006
UTR3 	872-880	0.00302604325706404
UTR3 	925-933	0.00758096968501285
UTR3 	1136-1144	0.0040787577832009
UTR3 	4986-4994	0.000947554225028674
UTR3 	6615-6623	0.00198890877256568
UTR3 	6846-6854	0.00184821370340602
>AGGCTTGTAGCTC|ENST00000263697|0.630814915202918
UTR3 	388-396	0.0127164287026782
UTR3 	686-694	0.006745038091719
>AGGCTTGTAGCTC|ENST00000316403|0.630792010674609
UTR3 	479-487	0.0194598593843153
>AGGCTTGTAGCTC|ENST00000446085|0.630686022367296
UTR3 	584-592	0.00461798223277229
UTR3 	640-648	0.00209079748207755
UTR3 	836-844	0.00334405352465559
UTR3 	892-900	0.00215552406410752
UTR3 	1060-1068	0.004093652805123
UTR3 	1088-1096	0.00315041169193332
>AGGCTTGTAGCTC|ENST00000278071|0.630456801112939
UTR3 	134-142	0.00430677321161186
UTR3 	1008-1016	0.00259731107703318
UTR3 	1752-1760	0.00202715473992345
UTR3 	3237-3245	0.000949127823400431
UTR3 	3371-3379	0.00217678664019536
UTR3 	3969-3977	0.00382252318127533
UTR3 	4196-4204	0.00355666286493931
>AGGCTTGTAGCTC|ENST00000338700|0.630408537321309
UTR3 	1294-1302	0.00244709540802723
UTR3 	2998-3006	0.00595976741708987
UTR3 	3959-3967	0.0110260910311628
>AGGCTTGTAGCTC|ENST00000257940|0.630357120522473
UTR3 	202-210	0.0102986631322633
UTR3 	1112-1120	0.00375935602478153
UTR3 	1163-1171	0.00226802546557644
UTR3 	1472-1480	0.00205349568334086
UTR3 	2518-2526	0.00104980688748529
>AGGCTTGTAGCTC|ENST00000588183|0.630294153777148
UTR3 	820-828	0.00330888951913305
UTR3 	1449-1457	0.0161160411160401
>AGGCTTGTAGCTC|ENST00000264167|0.630289110624216
UTR3 	515-523	0.00325441685585672
UTR3 	946-954	0.00400566570698161
UTR3 	2260-2268	0.0030351216567286
UTR3 	4253-4261	0.00270349234950402
UTR3 	5199-5207	0.00642588034714215
>AGGCTTGTAGCTC|ENST00000551241|0.629967157856223
UTR3 	769-777	0.00709840344295594
UTR3 	906-914	0.0123035963274106
>AGGCTTGTAGCTC|ENST00000396251|0.629778211950204
UTR3 	48-56	0.00630575825681284
UTR3 	233-241	0.00578745755453757
UTR3 	639-647	0.00523303193742311
UTR3 	1244-1252	0.00206250584304958
>AGGCTTGTAGCTC|ENST00000555870|0.629745479729392
CDS 	419-427	0.0200939411737168
UTR3 	2086-2094	0.00635752062361004
UTR3 	2298-2306	0.00437545399599843
UTR3 	3940-3948	0.00146295297955287
UTR3 	4099-4107	0.00181047008917773
>AGGCTTGTAGCTC|ENST00000560014|0.629646592028061
UTR3 	103-111	0.0193795279361203
>AGGCTTGTAGCTC|ENST00000261592|0.629443836404143
UTR3 	711-719	0.00528290209629641
UTR3 	1199-1207	0.0140824166994701
>AGGCTTGTAGCTC|ENST00000271277|0.62938998908933
UTR3 	1238-1246	0.00223086397600317
CDS 	1420-1428	0.0104636651750354
UTR3 	1533-1541	0.00196979712005182
CDS 	1634-1642	0.0122488492511161
UTR3 	1810-1818	0.00252849189467733
UTR3 	3014-3022	0.00645057391258181
>AGGCTTGTAGCTC|ENST00000393915|0.628870458893427
UTR3 	483-491	0.0161788179002789
UTR3 	592-600	0.00314633580998167
>AGGCTTGTAGCTC|ENST00000503160|0.628867790187785
UTR3 	49-57	0.00945811901283104
UTR3 	192-200	0.00600889874497883
UTR3 	1254-1262	0.00385794906921793
>AGGCTTGTAGCTC|ENST00000436636|0.62882788788429
UTR3 	666-674	0.0115170561528114
UTR3 	1166-1174	0.00224625601459925
UTR3 	1408-1416	0.00416152702870321
CDS 	3567-3575	0.00566316047753591
>AGGCTTGTAGCTC|ENST00000427715|0.628437555907126
CDS 	475-483	0.0170054240777946
UTR3 	3646-3654	0.0148154730708111
>AGGCTTGTAGCTC|ENST00000518641|0.628200384550021
UTR3 	1815-1823	0.019278247220157
>AGGCTTGTAGCTC|ENST00000293968|0.627510560960387
UTR3 	500-508	0.00622419053582953
UTR3 	690-698	0.0130058037378041
>AGGCTTGTAGCTC|ENST00000430024|0.627448802284519
UTR3 	476-484	0.00620036674748958
UTR3 	644-652	0.0032798118867214
UTR3 	980-988	0.00273239303608716
UTR3 	1400-1408	0.00285463596712272
UTR3 	1565-1573	0.00415846841022392
>AGGCTTGTAGCTC|ENST00000277554|0.627093157822943
UTR3 	73-81	0.0106557420912027
UTR3 	2238-2246	0.00198710960340594
UTR3 	3024-3032	0.00160479226779097
UTR3 	4706-4714	0.00495317073598712
>AGGCTTGTAGCTC|ENST00000559724|0.627051032522808
UTR3 	1528-1536	0.00291630934763822
UTR3 	3127-3135	0.0100009447090488
UTR3 	3151-3159	0.00628061650700382
>AGGCTTGTAGCTC|ENST00000476843|0.626981877309304
UTR3 	567-575	0.00461674918709578
UTR3 	1692-1700	0.00187923988646669
UTR3 	2545-2553	0.0126970485285808
>AGGCTTGTAGCTC|ENST00000396410|0.626903904078889
UTR3 	1116-1124	0.00369111917699249
UTR3 	1137-1145	0.00240760107239802
UTR3 	1783-1791	0.0130888685730574
>AGGCTTGTAGCTC|ENST00000338820|0.626871977105003
UTR3 	113-121	0.00472133554212411
UTR3 	893-901	0.00276908020598107
UTR3 	2572-2580	0.011694942146217
>AGGCTTGTAGCTC|ENST00000483089|0.626759867065514
UTR3 	90-98	0.01917752470893
>AGGCTTGTAGCTC|ENST00000623326|0.626639039173802
UTR3 	108-116	0.00327748414315729
UTR3 	966-974	0.00619200028440622
UTR3 	1195-1203	0.00969959904071476
>AGGCTTGTAGCTC|ENST00000383075|0.626623279188908
UTR3 	174-182	0.00363774043593406
CDS 	780-788	0.0116856462049858
UTR3 	1992-2000	0.00954970311589414
UTR3 	2507-2515	0.00298760479198115
>AGGCTTGTAGCTC|ENST00000616085|0.625997479903951
UTR3 	26-34	0.00626715662731924
UTR3 	194-202	0.00627056959063169
UTR3 	446-454	0.00658655529813508
>AGGCTTGTAGCTC|ENST00000520196|0.625912058831744
UTR3 	34-42	0.00793460262885826
UTR3 	277-285	0.00592208502223004
UTR3 	944-952	0.00221558959283902
UTR3 	1167-1175	0.00304604140727404
>AGGCTTGTAGCTC|ENST00000338165|0.625843950701324
UTR3 	97-105	0.0191135647182551
>AGGCTTGTAGCTC|ENST00000370203|0.625692210284982
UTR3 	4931-4939	0.019102974520618
>AGGCTTGTAGCTC|ENST00000371884|0.625551026602285
UTR3 	137-145	0.00668343067183022
UTR3 	691-699	0.00274293755128617
UTR3 	2730-2738	0.00966675441954771
>AGGCTTGTAGCTC|ENST00000538168|0.625442086209792
UTR3 	590-598	0.00309666225850258
UTR3 	808-816	0.00630529536628838
UTR3 	1413-1421	0.00223484595247818
UTR3 	3208-3216	0.00142416020732798
UTR3 	4447-4455	0.00207875468863603
UTR3 	7665-7673	0.00136930826521512
UTR3 	8556-8564	0.00112919216966388
UTR3 	10343-10351	0.00144730283098718
>AGGCTTGTAGCTC|ENST00000339140|0.625318740114351
UTR3 	535-543	0.00519916051438899
UTR3 	641-649	0.0138777562880724
>AGGCTTGTAGCTC|ENST00000167825|0.62510023842501
UTR3 	289-297	0.0145326226273316
UTR3 	962-970	0.00452905372886705
>AGGCTTGTAGCTC|ENST00000346872|0.625093836120446
UTR3 	350-358	0.00793038066635979
UTR3 	413-421	0.00283284767787829
UTR3 	1834-1842	0.00102442372298687
UTR3 	2272-2280	0.00184968099845921
UTR3 	2830-2838	0.00137700197875018
UTR3 	5124-5132	0.00141507300605002
UTR3 	7226-7234	0.00263182179998058
>AGGCTTGTAGCTC|ENST00000366654|0.625027887082274
UTR3 	702-710	0.00610569987860665
UTR3 	820-828	0.0129509307706829
>AGGCTTGTAGCTC|ENST00000267116|0.624778648644982
UTR3 	452-460	0.00995621691315132
UTR3 	1003-1011	0.00185711784950319
UTR3 	1790-1798	0.00119180247790746
UTR3 	2402-2410	0.000925797127268816
UTR3 	4158-4166	0.00202724832201619
UTR3 	4498-4506	0.00308106931177467
>AGGCTTGTAGCTC|ENST00000258955|0.624492202335906
UTR3 	333-341	0.00450098168506598
UTR3 	854-862	0.0145183029690885
>AGGCTTGTAGCTC|ENST00000597692|0.624487320006446
UTR3 	24-32	0.00375545627394698
UTR3 	193-201	0.0152634880997564
>AGGCTTGTAGCTC|ENST00000055682|0.624359447381357
UTR3 	1738-1746	0.00216638997458287
UTR3 	1831-1839	0.00642223396007885
UTR3 	1922-1930	0.00188385863186118
UTR3 	5173-5181	0.00255635684247086
UTR3 	6265-6273	0.00598119333969503
>AGGCTTGTAGCTC|ENST00000403729|0.624241733621901
UTR3 	975-983	0.0170770460602982
UTR3 	2021-2029	0.00192478411740077
>AGGCTTGTAGCTC|ENST00000288135|0.624132024364788
UTR3 	904-912	0.0134100448615376
UTR3 	1985-1993	0.00558414143853356
>AGGCTTGTAGCTC|ENST00000299381|0.624099253407337
UTR3 	283-291	0.0189919031900974
>AGGCTTGTAGCTC|ENST00000309964|0.623807299664922
UTR3 	999-1007	0.0129807801268273
UTR3 	2478-2486	0.00437947205726966
UTR3 	3534-3542	0.00161131445933114
>AGGCTTGTAGCTC|ENST00000308700|0.62333466208277
UTR3 	836-844	0.00320474122720722
UTR3 	1191-1199	0.00190028364909995
UTR3 	1214-1222	0.0114246011206731
UTR3 	1306-1314	0.00240903152213813
>AGGCTTGTAGCTC|ENST00000419510|0.623183772629103
UTR3 	175-183	0.00553317106747734
UTR3 	878-886	0.00767144776168049
UTR3 	1091-1099	0.00245289142745064
UTR3 	1877-1885	0.00327064447526817
>AGGCTTGTAGCTC|ENST00000526991|0.622959810070752
UTR3 	2243-2251	0.018912568694173
>AGGCTTGTAGCTC|ENST00000568805|0.622794083835413
UTR3 	1112-1120	0.00416247189121297
UTR3 	1447-1455	0.014738565909629
>AGGCTTGTAGCTC|ENST00000613478|0.622780161190386
UTR3 	217-225	0.0106098775817436
UTR3 	367-375	0.00251352978213425
UTR3 	544-552	0.00577666181873268
>AGGCTTGTAGCTC|ENST00000405592|0.622710474414315
UTR3 	783-791	0.00730096241293308
UTR3 	2738-2746	0.00227051848213469
UTR3 	3236-3244	0.00932374029115402
>AGGCTTGTAGCTC|ENST00000442009|0.622688126875404
UTR3 	83-91	0.0115077066735173
UTR3 	289-297	0.00738595990528113
>AGGCTTGTAGCTC|ENST00000264033|0.622369608715324
UTR3 	509-517	0.00632971453577708
UTR3 	1651-1659	0.00260964892637613
UTR3 	2713-2721	0.00195027236173089
UTR3 	5775-5783	0.00218354941961042
UTR3 	6351-6359	0.00110068187987793
UTR3 	7010-7018	0.00196554666338827
UTR3 	7779-7787	0.00273209900370065
>AGGCTTGTAGCTC|ENST00000294053|0.622312320133033
UTR3 	219-227	0.0188675289968537
>AGGCTTGTAGCTC|ENST00000380060|0.622000009228325
UTR3 	1805-1813	0.00282886820632292
UTR3 	3359-3367	0.0160169471601556
>AGGCTTGTAGCTC|ENST00000371380|0.621898391499707
UTR3 	119-127	0.00655652711750534
UTR3 	1907-1915	0.00266534057229268
UTR3 	2063-2071	0.00285615820649929
UTR3 	4266-4274	0.0067607259460444
>AGGCTTGTAGCTC|ENST00000415149|0.621586571731934
CDS 	459-467	0.0176022941155582
UTR3 	527-535	0.0068796393128577
CDS 	1332-1340	0.00934062126601389
UTR3 	2931-2939	0.00431793266942975
>AGGCTTGTAGCTC|ENST00000303068|0.621304642889483
UTR3 	460-468	0.0122046586018713
UTR3 	467-475	0.00659283618349711
>AGGCTTGTAGCTC|ENST00000304060|0.621259508429844
UTR3 	123-131	0.00635729454731656
UTR3 	207-215	0.00382140955879932
UTR3 	625-633	0.00444088133475246
UTR3 	709-717	0.00238275023640613
UTR3 	793-801	0.00179202394176434
>AGGCTTGTAGCTC|ENST00000509549|0.621078487749009
UTR3 	512-520	0.0104404674435499
UTR3 	746-754	0.00166904774284446
UTR3 	1418-1426	0.00502830412142597
UTR3 	1930-1938	0.00164396757110873
>AGGCTTGTAGCTC|ENST00000614134|0.620883633207144
UTR3 	263-271	0.0105762352298776
UTR3 	2562-2570	0.00200766156965701
UTR3 	3849-3857	0.00142698386933263
UTR3 	5080-5088	0.00210721914102639
UTR3 	5993-6001	0.00265015611880036
>AGGCTTGTAGCTC|ENST00000472403|0.620842136813781
UTR3 	1280-1288	0.00357180449718768
UTR3 	1733-1741	0.01519357021844
>AGGCTTGTAGCTC|ENST00000337318|0.620820382982293
UTR3 	1080-1088	0.00424398276703676
UTR3 	2335-2343	0.00122839409106598
UTR3 	2801-2809	0.00213253484091585
UTR3 	2850-2858	0.000672633776522074
UTR3 	3100-3108	0.0104863188585037
>AGGCTTGTAGCTC|ENST00000371227|0.620288782072717
UTR3 	146-154	0.00951069999952948
UTR3 	384-392	0.00461049015898142
UTR3 	2633-2641	0.00460577526926468
>AGGCTTGTAGCTC|ENST00000398733|0.620232196256296
UTR3 	227-235	0.0187230389358741
>AGGCTTGTAGCTC|ENST00000438023|0.620164795327933
UTR3 	1764-1772	0.0187183622789306
>AGGCTTGTAGCTC|ENST00000433426|0.620130283404142
UTR3 	335-343	0.00722761198014594
UTR3 	341-349	0.00434741607641947
UTR3 	423-431	0.00714093971474653
>AGGCTTGTAGCTC|ENST00000392319|0.620076817536202
UTR3 	210-218	0.0152126886410683
UTR3 	263-271	0.00349956972576214
>AGGCTTGTAGCTC|ENST00000429017|0.620065654085293
UTR3 	990-998	0.0187114838841155
>AGGCTTGTAGCTC|ENST00000369682|0.619669906705889
UTR3 	68-76	0.00223147964359282
CDS 	2319-2327	0.00519743366549378
UTR3 	4522-4530	0.0151551396666929
>AGGCTTGTAGCTC|ENST00000332567|0.619621908646434
UTR3 	376-384	0.0186807054433146
>AGGCTTGTAGCTC|ENST00000444298|0.619621667396843
UTR3 	1661-1669	0.0128480052406522
UTR3 	1754-1762	0.00583268347322665
>AGGCTTGTAGCTC|ENST00000313401|0.619379500814745
UTR3 	1033-1041	0.00183468413632944
UTR3 	1117-1125	0.00117990618746249
UTR3 	1265-1273	0.00229285152116388
UTR3 	1995-2003	0.00334694321251836
UTR3 	2266-2274	0.0100095126962162
>AGGCTTGTAGCTC|ENST00000374574|0.619232095516166
UTR3 	250-258	0.0146054012031574
UTR3 	7747-7755	0.00404827801372492
>AGGCTTGTAGCTC|ENST00000392350|0.619214946985922
UTR3 	501-509	0.0186524905330144
>AGGCTTGTAGCTC|ENST00000529198|0.619198960281955
UTR3 	89-97	0.0186513824019691
>AGGCTTGTAGCTC|ENST00000621421|0.619149325845843
UTR3 	82-90	0.0122783479524837
UTR3 	177-185	0.00636959411335767
>AGGCTTGTAGCTC|ENST00000512524|0.619135550879824
UTR3 	53-61	0.0186469873054287
>AGGCTTGTAGCTC|ENST00000352580|0.618951043363134
CDS 	225-233	0.0128281763426004
CDS 	564-572	0.00936758438727873
UTR3 	646-654	0.0125137982584
>AGGCTTGTAGCTC|ENST00000614447|0.618769075434685
UTR3 	1098-1106	0.00397418711642394
UTR3 	1274-1282	0.0146474041836622
>AGGCTTGTAGCTC|ENST00000622875|0.618680575635359
CDS 	799-807	0.0142794750328746
UTR3 	918-926	0.0114645242519635
CDS 	1028-1036	0.0111351402315782
>AGGCTTGTAGCTC|ENST00000568875|0.61867214618444
UTR3 	810-818	0.0186148758679352
>AGGCTTGTAGCTC|ENST00000338230|0.618632875241344
CDS 	237-245	0.0327514745596548
UTR3 	265-273	0.00535205327112405
CDS 	1692-1700	0.00945980307185314
>AGGCTTGTAGCTC|ENST00000210187|0.618606802709973
UTR3 	128-136	0.00422038850334548
UTR3 	671-679	0.0143899606211437
>AGGCTTGTAGCTC|ENST00000512465|0.618379334311146
UTR3 	793-801	0.00133146207903833
UTR3 	1798-1806	0.0172631312318687
>AGGCTTGTAGCTC|ENST00000457014|0.618340131718265
UTR3 	277-285	0.0185918782697097
>AGGCTTGTAGCTC|ENST00000395530|0.618278810492296
UTR3 	808-816	0.00253036100660817
UTR3 	1653-1661	0.0013066150893787
UTR3 	1713-1721	0.000967722509035671
UTR3 	3792-3800	0.00146676175467288
UTR3 	4125-4133	0.00667912753962337
UTR3 	4400-4408	0.00563704368028749
>AGGCTTGTAGCTC|ENST00000359062|0.618241555629289
CDS 	33-41	0.00392717316411696
UTR3 	53-61	0.010054720951309
CDS 	1170-1178	0.00741503237822001
UTR3 	1251-1259	0.00223180725735867
UTR3 	1707-1715	0.00336150974186171
>AGGCTTGTAGCTC|ENST00000536621|0.618171907813936
UTR3 	63-71	0.00353892685837247
UTR3 	216-224	0.0028279710189608
CDS 	2945-2953	0.0035462696371255
CDS 	3359-3367	0.00380200520456999
CDS 	6194-6202	0.0035462696371255
CDS 	6608-6616	0.00713274668893572
CDS 	7616-7624	0.0035462696371255
CDS 	8030-8038	0.00720619611612259
CDS 	10865-10873	0.00357825354684095
CDS 	11279-11287	0.00720619611612259
>AGGCTTGTAGCTC|ENST00000574832|0.618169429709348
UTR3 	167-175	0.00651957791639244
UTR3 	998-1006	0.012060479343703
>AGGCTTGTAGCTC|ENST00000616053|0.618074149462423
UTR3 	1426-1434	0.0166473230634155
CDS 	1539-1547	0.0075955080574571
>AGGCTTGTAGCTC|ENST00000393077|0.617934020031702
UTR3 	462-470	0.0031086376102109
UTR3 	1097-1105	0.0061985899206426
UTR3 	2863-2871	0.00412493521215647
UTR3 	2911-2919	0.00513159585445395
>AGGCTTGTAGCTC|ENST00000369787|0.617895348170542
CDS 	48-56	0.00518507701122176
UTR3 	1436-1444	0.00232942470491281
UTR3 	1987-1995	0.00087480602642668
UTR3 	2884-2892	0.00192720504105484
UTR3 	5614-5622	0.00191025566458567
UTR3 	5843-5851	0.00153499658927557
UTR3 	7467-7475	0.0026072423946366
UTR3 	7846-7854	0.00156695375885446
UTR3 	10410-10418	0.00147776450049682
UTR3 	13758-13766	0.00303467584537704
>AGGCTTGTAGCTC|ENST00000414706|0.617731247609636
UTR3 	288-296	0.0124190636839283
UTR3 	588-596	0.00222845575505872
UTR3 	1079-1087	0.00225725479390016
UTR3 	1239-1247	0.00164494842543818
>AGGCTTGTAGCTC|ENST00000469606|0.617370444056042
UTR3 	1652-1660	0.0108782949467343
UTR3 	1695-1703	0.00251862374915139
UTR3 	1803-1811	0.00332362746340742
UTR3 	2600-2608	0.00180420863283059
>AGGCTTGTAGCTC|ENST00000264424|0.617202159734091
UTR3 	59-67	0.00485998444810972
UTR3 	264-272	0.00970478838904834
CDS 	1646-1654	0.0149133330878805
>AGGCTTGTAGCTC|ENST00000287020|0.617085900747028
UTR3 	238-246	0.018505070504158
>AGGCTTGTAGCTC|ENST00000381196|0.61649695939863
UTR3 	28-36	0.016870610843987
CDS 	1968-1976	0.00631452235507529
>AGGCTTGTAGCTC|ENST00000395209|0.616478905076433
UTR3 	48-56	0.0088698382303839
UTR3 	379-387	0.00660039157633295
UTR3 	2179-2187	0.00195709721382609
UTR3 	2245-2253	0.00103577094203324
>AGGCTTGTAGCTC|ENST00000261574|0.616327148801738
CDS 	190-198	0.0407718060174727
UTR3 	429-437	0.00572654321473374
>AGGCTTGTAGCTC|ENST00000601151|0.616292370165705
UTR3 	104-112	0.00557689714326722
CDS 	222-230	0.0411378177656721
>AGGCTTGTAGCTC|ENST00000253115|0.61621971008277
UTR3 	719-727	0.00348400170545338
UTR3 	866-874	0.00196692496055713
CDS 	1080-1088	0.00998889110981178
UTR3 	1100-1108	0.0023829198025528
UTR3 	1127-1135	0.00145205232943632
UTR3 	4223-4231	0.00658461757902052
>AGGCTTGTAGCTC|ENST00000545081|0.616193592340617
UTR3 	2288-2296	0.018443377835145
>AGGCTTGTAGCTC|ENST00000216489|0.616004546489338
UTR3 	87-95	0.0184303144881458
>AGGCTTGTAGCTC|ENST00000356341|0.615989403652608
UTR3 	26-34	0.018429268200643
>AGGCTTGTAGCTC|ENST00000564578|0.61586195932935
UTR3 	380-388	0.0112863340418175
UTR3 	681-689	0.00713412906596908
>AGGCTTGTAGCTC|ENST00000371621|0.615747467014599
UTR3 	219-227	0.0166180701154289
UTR3 	919-927	0.00179448368741519
>AGGCTTGTAGCTC|ENST00000285420|0.615722693779656
UTR3 	1503-1511	0.0184108425463526
>AGGCTTGTAGCTC|ENST00000370487|0.615604982766653
CDS 	135-143	0.00458121148452392
UTR3 	246-254	0.00326296733621187
UTR3 	656-664	0.00920466180393304
UTR3 	2052-2060	0.00478828351952152
>AGGCTTGTAGCTC|ENST00000432854|0.615604008038222
UTR3 	255-263	0.00342761541580329
UTR3 	272-280	0.00298498510086372
UTR3 	1833-1841	0.00158057749199165
UTR3 	3331-3339	0.00188663125823592
UTR3 	3479-3487	0.00227448950475751
UTR3 	3817-3825	0.00107529681069157
UTR3 	4125-4133	0.00113119817676207
UTR3 	5310-5318	0.00152993968275023
UTR3 	6289-6297	0.00128437974662435
UTR3 	6618-6626	0.0012275314983539
>AGGCTTGTAGCTC|ENST00000345365|0.615360463153357
UTR3 	372-380	0.00218056767076558
UTR3 	381-389	0.00230403073016699
UTR3 	1389-1397	0.00141461947059085
UTR3 	1395-1403	0.000404893433157844
UTR3 	4511-4519	0.00190644179942957
UTR3 	7685-7693	0.00291619069778273
UTR3 	8591-8599	0.00725908173216205
>AGGCTTGTAGCTC|ENST00000361716|0.615325225980077
UTR3 	165-173	0.00974374451308184
UTR3 	2173-2181	0.00863964788088125
>AGGCTTGTAGCTC|ENST00000273353|0.615323734224254
CDS 	1033-1041	0.00913707147110593
CDS 	5195-5203	0.010996407400189
CDS 	5695-5703	0.0334893520223501
>AGGCTTGTAGCTC|ENST00000229328|0.615199569673256
CDS 	798-806	0.0535978242250181
>AGGCTTGTAGCTC|ENST00000262441|0.615168255739334
UTR3 	272-280	0.0060891449864392
UTR3 	516-524	0.0083366316048948
UTR3 	872-880	0.00394677796293496
>AGGCTTGTAGCTC|ENST00000526995|0.615141231438198
UTR3 	79-87	0.00985322011082371
UTR3 	1825-1833	0.00298040211120484
UTR3 	2499-2507	0.00553706663581364
>AGGCTTGTAGCTC|ENST00000313146|0.615109379232471
UTR3 	202-210	0.0038587591061053
UTR3 	1400-1408	0.0145097308106991
>AGGCTTGTAGCTC|ENST00000284165|0.615102965078125
UTR3 	888-896	0.0125661916934608
UTR3 	1039-1047	0.00267617497780994
UTR3 	1980-1988	0.00312568044779162
>AGGCTTGTAGCTC|ENST00000498473|0.614805299493048
UTR3 	107-115	0.00584965369477076
UTR3 	638-646	0.00941642003210555
UTR3 	1120-1128	0.00308142724122729
>AGGCTTGTAGCTC|ENST00000356056|0.614599361138545
UTR3 	170-178	0.00488523782443493
UTR3 	407-415	0.00407640191216661
UTR3 	486-494	0.00561460944613316
CDS 	7446-7454	0.0141940724861015
>AGGCTTGTAGCTC|ENST00000231887|0.614573469731586
UTR3 	507-515	0.00519575383150582
CDS 	597-605	0.0141168957439984
UTR3 	666-674	0.00493965357951772
CDS 	1746-1754	0.0142928782274798
>AGGCTTGTAGCTC|ENST00000500968|0.614485790515448
CDS 	1199-1207	0.00843830227698359
UTR3 	2140-2148	0.0161637185509548
>AGGCTTGTAGCTC|ENST00000442738|0.613967749531143
UTR3 	427-435	0.0102490235804827
UTR3 	1223-1231	0.00804069785915
>AGGCTTGTAGCTC|ENST00000467003|0.613930476099868
CDS 	288-296	0.0337537837635009
UTR3 	1563-1571	0.00162595049696993
UTR3 	1896-1904	0.00151797708104662
UTR3 	2138-2146	0.00505503374086473
>AGGCTTGTAGCTC|ENST00000425778|0.613820692982867
UTR3 	271-279	0.0182795813557387
>AGGCTTGTAGCTC|ENST00000231498|0.613658796641797
CDS 	4117-4125	0.0532877635717669
>AGGCTTGTAGCTC|ENST00000376352|0.613545030791921
UTR3 	896-904	0.00307623037059021
UTR3 	1088-1096	0.00333967348902003
UTR3 	5953-5961	0.00174070500145358
UTR3 	9316-9324	0.00180087306437925
UTR3 	11628-11636	0.00187039210491505
UTR3 	12271-12279	0.00392419441200568
UTR3 	12914-12922	0.00250850885872536
>AGGCTTGTAGCTC|ENST00000413830|0.613466911185399
UTR3 	200-208	0.0107336769971664
UTR3 	349-357	0.00752151567860786
>AGGCTTGTAGCTC|ENST00000321341|0.613039865699913
UTR3 	573-581	0.00883090164974918
CDS 	1493-1501	0.012518133633433
UTR3 	4181-4189	0.00276618554392048
UTR3 	4233-4241	0.00128763383285459
UTR3 	5832-5840	0.00205178247797087
>AGGCTTGTAGCTC|ENST00000281187|0.612955297845581
UTR3 	629-637	0.00374202424242667
UTR3 	825-833	0.00214991710273281
UTR3 	993-1001	0.00173376434711338
UTR3 	1905-1913	0.0105942324539724
>AGGCTTGTAGCTC|ENST00000448183|0.612926436591301
UTR3 	439-447	0.00554608622642041
UTR3 	1667-1675	0.00482132717543239
UTR3 	3860-3868	0.00785053646996538
>AGGCTTGTAGCTC|ENST00000256925|0.612854223807525
UTR3 	2014-2022	0.00150446699027482
UTR3 	2689-2697	0.00887756829008801
UTR3 	2979-2987	0.00783094003548091
>AGGCTTGTAGCTC|ENST00000361445|0.612786211259952
UTR3 	248-256	0.012683129468022
UTR3 	400-408	0.00552516094798078
>AGGCTTGTAGCTC|ENST00000339659|0.612771370911325
CDS 	1454-1462	0.010394248578657
CDS 	1834-1842	0.0241486567595392
UTR3 	1878-1886	0.00389260782571755
UTR3 	2153-2161	0.00391887349514095
>AGGCTTGTAGCTC|ENST00000281127|0.612415819157511
UTR3 	1130-1138	0.00997752101266859
UTR3 	3215-3223	0.00329087531666004
UTR3 	3526-3534	0.00140702010538948
UTR3 	4130-4138	0.00232686982254295
UTR3 	4222-4230	0.00118049579648299
>AGGCTTGTAGCTC|ENST00000610772|0.612385021697145
UTR3 	42-50	0.0181806614811186
>AGGCTTGTAGCTC|ENST00000610722|0.612355678094851
CDS 	523-531	0.0447558860604954
UTR3 	3287-3295	0.00157513607577371
UTR3 	4155-4163	0.00215491199626345
>AGGCTTGTAGCTC|ENST00000410023|0.612334478900944
CDS 	205-213	0.016793121249173
CDS 	370-378	0.0161462175499836
UTR3 	2372-2380	0.00472499444679776
UTR3 	2463-2471	0.0036360305075063
>AGGCTTGTAGCTC|ENST00000469154|0.612079666884541
UTR3 	75-83	0.00521863039988241
UTR3 	345-353	0.0129410090847717
>AGGCTTGTAGCTC|ENST00000334955|0.61206509868532
UTR3 	68-76	0.0181586366959991
>AGGCTTGTAGCTC|ENST00000355638|0.611981114097321
UTR3 	575-583	0.0163442680574525
UTR3 	1596-1604	0.00180858790515504
>AGGCTTGTAGCTC|ENST00000406785|0.611944081797936
UTR3 	9535-9543	0.00523961476938793
UTR3 	11284-11292	0.00188249022222926
UTR3 	11396-11404	0.00128841763980904
UTR3 	14956-14964	0.00217412330243146
UTR3 	14976-14984	0.00520561215468969
UTR3 	16509-16517	0.00236004905366155
>AGGCTTGTAGCTC|ENST00000287022|0.611520467067466
UTR3 	1717-1725	0.00471225620098698
UTR3 	4189-4197	0.002933433784951
UTR3 	4454-4462	0.0104754673667015
>AGGCTTGTAGCTC|ENST00000298622|0.611505236023949
UTR3 	738-746	0.00184947359381554
UTR3 	961-969	0.00117001757580715
UTR3 	973-981	0.00156415840637752
CDS 	1615-1623	0.0255427537913461
CDS 	2032-2040	0.013025964594206
UTR3 	2108-2116	0.00159060449552692
>AGGCTTGTAGCTC|ENST00000435820|0.611365019548473
UTR3 	632-640	0.00363015711174809
UTR3 	800-808	0.00256639827915181
UTR3 	884-892	0.00258598228054629
UTR3 	977-985	0.00159890106083725
UTR3 	1145-1153	0.0019405689796153
UTR3 	1322-1330	0.00154943126848858
UTR3 	1406-1414	0.000751814536847294
UTR3 	1490-1498	0.0014064928875568
UTR3 	1573-1581	0.00208071719843368
>AGGCTTGTAGCTC|ENST00000591247|0.611092081886341
CDS 	544-552	0.025223501418638
UTR3 	1491-1499	0.0109210463628644
>AGGCTTGTAGCTC|ENST00000473251|0.610963881198294
UTR3 	564-572	0.0180828751604065
>AGGCTTGTAGCTC|ENST00000336824|0.610861536608528
UTR3 	312-320	0.0180758380282175
>AGGCTTGTAGCTC|ENST00000395718|0.610838492664932
UTR3 	141-149	0.00657269896809843
UTR3 	265-273	0.00343602017661087
UTR3 	547-555	0.00582787401107646
UTR3 	2006-2014	0.00223766048196837
>AGGCTTGTAGCTC|ENST00000373204|0.610605409464608
UTR3 	39-47	0.00798684249634448
UTR3 	2201-2209	0.00240517481887769
UTR3 	3127-3135	0.00185796227316876
UTR3 	6614-6622	0.0015134526769013
UTR3 	6924-6932	0.00112998151208604
UTR3 	8425-8433	0.00157931556875931
UTR3 	8962-8970	0.0015855005268557
>AGGCTTGTAGCTC|ENST00000535011|0.610602853796034
UTR3 	464-472	0.00431029812111504
UTR3 	1135-1143	0.00217664492338611
UTR3 	2209-2217	0.0115711111532835
>AGGCTTGTAGCTC|ENST00000373233|0.610430763938493
CDS 	1060-1068	0.0135845097288993
UTR3 	2005-2013	0.0100733283635547
CDS 	7710-7718	0.00951765114957935
CDS 	7755-7763	0.00450210962485134
>AGGCTTGTAGCTC|ENST00000545075|0.610350650483694
UTR3 	58-66	0.00541478446441757
UTR3 	66-74	0.0126259354732951
>AGGCTTGTAGCTC|ENST00000327367|0.610306261933318
UTR3 	1752-1760	0.00145613069668709
UTR3 	2232-2240	0.00218335070319512
UTR3 	3049-3057	0.00784760578712714
UTR3 	4328-4336	0.00655058228831612
>AGGCTTGTAGCTC|ENST00000549147|0.610303173813078
UTR3 	370-378	0.0101774719405221
UTR3 	388-396	0.00785998531820463
>AGGCTTGTAGCTC|ENST00000537858|0.610143910905301
UTR3 	140-148	0.0131959987817764
UTR3 	547-555	0.00483051470321316
>AGGCTTGTAGCTC|ENST00000544450|0.610117233095769
UTR3 	244-252	0.0064791267975449
UTR3 	485-493	0.00474740778590124
CDS 	873-881	0.00789454108462108
UTR3 	930-938	0.0015004862611514
UTR3 	1516-1524	0.00326809080058342
>AGGCTTGTAGCTC|ENST00000358399|0.609963120638828
UTR3 	300-308	0.00490496473367137
UTR3 	2354-2362	0.00509023045483504
UTR3 	3679-3687	0.00801889722301529
>AGGCTTGTAGCTC|ENST00000307534|0.609875768278415
UTR3 	88-96	0.0115957923686821
UTR3 	913-921	0.00197411103132273
UTR3 	2245-2253	0.00195300446603153
UTR3 	3244-3252	0.00248518380441043
>AGGCTTGTAGCTC|ENST00000262848|0.609857423647246
UTR3 	1963-1971	0.00123729425608282
UTR3 	3984-3992	0.0116056501879409
UTR3 	4197-4205	0.00516388708866734
>AGGCTTGTAGCTC|ENST00000334956|0.609360667183928
UTR3 	635-643	0.0143786872283902
UTR3 	2615-2623	0.00359402898458169
>AGGCTTGTAGCTC|ENST00000220592|0.609305897918662
UTR3 	1774-1782	0.000777799389563327
UTR3 	4252-4260	0.00992727458250871
UTR3 	7733-7741	0.00123593735947525
UTR3 	8030-8038	0.00184590700351711
UTR3 	9146-9154	0.00418203749019753
>AGGCTTGTAGCTC|ENST00000611941|0.609215354956883
CDS 	113-121	0.0137013250666662
UTR3 	561-569	0.00547222533941747
UTR3 	726-734	0.00884486566240538
>AGGCTTGTAGCTC|ENST00000606794|0.609052077194216
UTR3 	212-220	0.0140832932078962
UTR3 	290-298	0.00386823807848187
>AGGCTTGTAGCTC|ENST00000440282|0.608897886779646
UTR3 	1700-1708	0.00271446419398602
UTR3 	4077-4085	0.00556018206873242
UTR3 	6063-6071	0.00966630198439082
>AGGCTTGTAGCTC|ENST00000613647|0.608767074313702
UTR3 	478-486	0.00385860041480516
UTR3 	553-561	0.00422637155879228
UTR3 	799-807	0.00262317910141603
UTR3 	1195-1203	0.00722381987580072
>AGGCTTGTAGCTC|ENST00000309851|0.60874642122863
UTR3 	189-197	0.00720618629719843
UTR3 	381-389	0.0107243673878116
>AGGCTTGTAGCTC|ENST00000402966|0.608333536789717
UTR3 	3205-3213	0.00790731765695511
UTR3 	3615-3623	0.00511110302093062
UTR3 	4127-4135	0.00488380545554054
>AGGCTTGTAGCTC|ENST00000626493|0.608318662698758
UTR3 	1203-1211	0.0179012058369811
>AGGCTTGTAGCTC|ENST00000550779|0.607975348815054
UTR3 	980-988	0.0120879517053127
UTR3 	1378-1386	0.00578970815719878
>AGGCTTGTAGCTC|ENST00000264917|0.60786353651066
UTR3 	311-319	0.00352186435201162
CDS 	2229-2237	0.0156246312177734
UTR3 	2411-2419	0.0101354686499758
>AGGCTTGTAGCTC|ENST00000492807|0.607860385510763
UTR3 	151-159	0.00885170295110715
UTR3 	976-984	0.00583529927875917
UTR3 	1026-1034	0.00080416689084175
UTR3 	1173-1181	0.00237860769139725
>AGGCTTGTAGCTC|ENST00000288235|0.607852676325691
CDS 	968-976	0.00872557223523059
UTR3 	1282-1290	0.00340175642494295
CDS 	1699-1707	0.020382129983855
UTR3 	2047-2055	0.00466266439970327
UTR3 	3055-3063	0.00128469785598238
>AGGCTTGTAGCTC|ENST00000302190|0.607691586259084
UTR3 	726-734	0.0124269935561319
UTR3 	891-899	0.00543121015269689
>AGGCTTGTAGCTC|ENST00000602307|0.607148002449167
UTR3 	161-169	0.00636605324982978
UTR3 	729-737	0.00795989389953931
UTR3 	1661-1669	0.00349499969934081
>AGGCTTGTAGCTC|ENST00000395894|0.606898487912378
UTR3 	758-766	0.00466592295921754
UTR3 	870-878	0.00433066958229458
UTR3 	1122-1130	0.00443584209782999
UTR3 	1605-1613	0.00137245578063411
UTR3 	3720-3728	0.00299896097220149
>AGGCTTGTAGCTC|ENST00000262494|0.606857490986969
CDS 	204-212	0.0152988604544571
UTR3 	330-338	0.00363006788547416
UTR3 	1392-1400	0.00190781354706528
UTR3 	2891-2899	0.00541208793920128
UTR3 	3401-3409	0.00272793375205461
>AGGCTTGTAGCTC|ENST00000370715|0.606771528294655
UTR3 	1326-1334	0.0177951542380928
>AGGCTTGTAGCTC|ENST00000491143|0.606700134741208
UTR3 	1445-1453	0.00175409188699104
UTR3 	1599-1607	0.00542836293530689
UTR3 	3232-3240	0.00749653956838336
UTR3 	7995-8003	0.0014683938130342
UTR3 	8599-8607	0.00164287577380439
>AGGCTTGTAGCTC|ENST00000401533|0.606676464487529
UTR3 	361-369	0.00271216289235395
UTR3 	582-590	0.0150764798073134
>AGGCTTGTAGCTC|ENST00000579387|0.606665130625385
UTR3 	467-475	0.0146385027225733
UTR3 	1014-1022	0.00314936368409935
>AGGCTTGTAGCTC|ENST00000374928|0.606612187116763
UTR3 	76-84	0.010408447383717
CDS 	273-281	0.0112226749083535
UTR3 	2904-2912	0.00442045305839852
>AGGCTTGTAGCTC|ENST00000389993|0.606490186122369
UTR3 	362-370	0.0143704829303781
UTR3 	4118-4126	0.00340540195675403
>AGGCTTGTAGCTC|ENST00000318010|0.606485436234217
UTR3 	322-330	0.00479518081223989
CDS 	1060-1068	0.0119585160643565
UTR3 	1238-1246	0.00327180323764496
UTR3 	2772-2780	0.00157224199572554
UTR3 	2993-3001	0.00497335313843537
>AGGCTTGTAGCTC|ENST00000203664|0.606420758522539
UTR3 	989-997	0.0113646350613402
UTR3 	1824-1832	0.00164769421715643
UTR3 	2940-2948	0.00475880120139666
>AGGCTTGTAGCTC|ENST00000375360|0.606397893253421
UTR3 	738-746	0.00646555410360286
CDS 	1263-1271	0.00452644037457172
UTR3 	1263-1271	0.00424672976561972
UTR3 	1809-1817	0.00590878862477512
>AGGCTTGTAGCTC|ENST00000467136|0.606085416231725
CDS 	1543-1551	0.0230446722005789
UTR3 	1821-1829	0.00293838819905526
UTR3 	1996-2004	0.0025836101737968
UTR3 	3543-3551	0.00273142904313225
UTR3 	3633-3641	0.000626125098929508
UTR3 	4266-4274	0.00235626326553782
>AGGCTTGTAGCTC|ENST00000488550|0.605985365970694
UTR3 	2677-2685	0.00421332087130298
UTR3 	3080-3088	0.00747537646372437
UTR3 	3098-3106	0.00605262413216221
>AGGCTTGTAGCTC|ENST00000427980|0.605976810239881
UTR3 	1304-1312	0.00197987079245385
UTR3 	1940-1948	0.0129573686028977
UTR3 	4098-4106	0.00185582047050078
UTR3 	4224-4232	0.000947675951540188
>AGGCTTGTAGCTC|ENST00000622252|0.605951595716021
UTR3 	294-302	0.00377604037534466
UTR3 	673-681	0.00221609176106001
UTR3 	1095-1103	0.0035542437889772
UTR3 	3549-3557	0.00239548934091378
UTR3 	3788-3796	0.00387891548325512
UTR3 	3890-3898	0.00191822913001339
>AGGCTTGTAGCTC|ENST00000395925|0.605761163111569
CDS 	1242-1250	0.00758713896482024
UTR3 	2625-2633	0.00350216511831783
UTR3 	3220-3228	0.00682810470893716
UTR3 	3252-3260	0.00543585277195262
>AGGCTTGTAGCTC|ENST00000371347|0.605637523956304
UTR3 	255-263	0.00438528687658965
UTR3 	777-785	0.0133322279783817
>AGGCTTGTAGCTC|ENST00000589711|0.605553632630581
UTR3 	71-79	0.00657632936208172
UTR3 	892-900	0.00185853629567431
UTR3 	1193-1201	0.00927690869867105
>AGGCTTGTAGCTC|ENST00000321545|0.60532487135811
UTR3 	622-630	0.0147230067032446
UTR3 	1301-1309	0.00297311618495149
>AGGCTTGTAGCTC|ENST00000260983|0.605302084131921
UTR3 	355-363	0.0106914464833812
UTR3 	1376-1384	0.00410988685402056
UTR3 	3880-3888	0.00207312824824433
UTR3 	4557-4565	0.000820102411204069
>AGGCTTGTAGCTC|ENST00000337132|0.604955792879231
UTR3 	309-317	0.0115384647992386
CDS 	409-417	0.0218255033650744
>AGGCTTGTAGCTC|ENST00000263857|0.604875432069999
UTR3 	1321-1329	0.00204359594566951
UTR3 	1494-1502	0.000995520871104633
UTR3 	1773-1781	0.00132986509409971
UTR3 	2045-2053	0.0010121542281068
CDS 	4959-4967	0.0181318287640389
UTR3 	5766-5774	0.0034425807905826
UTR3 	6198-6206	0.00131396231988003
UTR3 	6428-6436	0.00254425797221022
>AGGCTTGTAGCTC|ENST00000579728|0.604642208596077
UTR3 	471-479	0.0125001674823185
CDS 	740-748	0.00561780028819565
UTR3 	1132-1140	0.00371153721934722
>AGGCTTGTAGCTC|ENST00000327355|0.604484781167935
UTR3 	379-387	0.0176386723252107
>AGGCTTGTAGCTC|ENST00000456057|0.604285540156319
UTR3 	996-1004	0.00157753088807655
UTR3 	1603-1611	0.0013016568385157
UTR3 	1951-1959	0.00262640893187698
UTR3 	2933-2941	0.0121194565355867
>AGGCTTGTAGCTC|ENST00000518448|0.604284574614594
UTR3 	895-903	0.00540606645607683
UTR3 	1949-1957	0.00502148441930686
UTR3 	2031-2039	0.00719743632477689
>AGGCTTGTAGCTC|ENST00000371543|0.604144928020054
UTR3 	881-889	0.0112479326731785
UTR3 	1889-1897	0.00636751039473621
>AGGCTTGTAGCTC|ENST00000219235|0.603688200648533
UTR3 	84-92	0.00471540063962839
UTR3 	296-304	0.00561284072232459
UTR3 	671-679	0.00491641458943394
UTR3 	965-973	0.00233958022741888
>AGGCTTGTAGCTC|ENST00000562197|0.603365828557724
UTR3 	801-809	0.00489704348065571
UTR3 	1234-1242	0.0126651733650095
>AGGCTTGTAGCTC|ENST00000417403|0.603287967665776
UTR3 	280-288	0.00542928718140174
CDS 	566-574	0.0126068022612918
UTR3 	979-987	0.00610801701739095
UTR3 	1137-1145	0.00265687091386909
>AGGCTTGTAGCTC|ENST00000357103|0.603136603042655
CDS 	244-252	0.0476544248888486
UTR3 	1248-1256	0.00162432992603863
>AGGCTTGTAGCTC|ENST00000373841|0.603128150824573
UTR3 	1078-1086	0.017545986411555
>AGGCTTGTAGCTC|ENST00000283256|0.602982773152789
UTR3 	952-960	0.00222748343413161
UTR3 	2184-2192	0.0153085771287331
>AGGCTTGTAGCTC|ENST00000379410|0.602764666720697
UTR3 	424-432	0.0175211713916364
>AGGCTTGTAGCTC|ENST00000510849|0.602735800417402
UTR3 	230-238	0.00669365302952898
CDS 	441-449	0.0352686986522748
>AGGCTTGTAGCTC|ENST00000456283|0.602698548481141
UTR3 	266-274	0.00530174593220659
UTR3 	349-357	0.00387378760877604
UTR3 	360-368	0.0083411247987753
>AGGCTTGTAGCTC|ENST00000525166|0.602641668807698
UTR3 	508-516	0.00593492267210837
UTR3 	2837-2845	0.00110871941298786
UTR3 	3034-3042	0.00174616778245043
CDS 	3297-3305	0.00625027869760123
CDS 	6796-6804	0.0103848736297543
CDS 	7977-7985	0.00844311458261269
CDS 	10188-10196	0.0044202518514125
>AGGCTTGTAGCTC|ENST00000603053|0.60249950156433
UTR3 	101-109	0.0175030734808549
>AGGCTTGTAGCTC|ENST00000519937|0.6024429139181
UTR3 	111-119	0.00469515864322247
UTR3 	1416-1424	0.0128040531799992
>AGGCTTGTAGCTC|ENST00000377474|0.602272762892513
UTR3 	929-937	0.00225800615753849
UTR3 	1393-1401	0.00197410126330404
UTR3 	1776-1784	0.00319973688173173
UTR3 	2454-2462	0.00184175461438769
UTR3 	3949-3957	0.00349485913959973
UTR3 	4338-4346	0.00471914343549896
>AGGCTTGTAGCTC|ENST00000534277|0.602118764408841
UTR3 	323-331	0.00559443301740538
UTR3 	656-664	0.0041217880012974
UTR3 	908-916	0.00294862206707994
UTR3 	1076-1084	0.00272961216876089
UTR3 	1160-1168	0.00208263953654373
>AGGCTTGTAGCTC|ENST00000598513|0.602048503514319
UTR3 	148-156	0.00806701268522357
UTR3 	185-193	0.00532189774134544
CDS 	483-491	0.015064781464489
>AGGCTTGTAGCTC|ENST00000485616|0.601978300194648
UTR3 	101-109	0.0055091393296591
UTR3 	199-207	0.00959427661055216
UTR3 	1440-1448	0.00236409674185524
>AGGCTTGTAGCTC|ENST00000615808|0.601604984546204
CDS 	1108-1116	0.0197882512517888
UTR3 	2021-2029	0.00502327510914543
UTR3 	6363-6371	0.00112109152992302
UTR3 	8257-8265	0.00383011011707218
UTR3 	8499-8507	0.00194834851987142
>AGGCTTGTAGCTC|ENST00000332262|0.601350991950244
CDS 	1529-1537	0.006315016039525
CDS 	2464-2472	0.0445117705097837
>AGGCTTGTAGCTC|ENST00000326654|0.601330702461125
UTR3 	2122-2130	0.00166192935535456
UTR3 	2339-2347	0.00104527831408355
UTR3 	2940-2948	0.0147161423415085
>AGGCTTGTAGCTC|ENST00000402956|0.601311133313725
UTR3 	213-221	0.0125066013234302
UTR3 	1392-1400	0.00491541455439495
>AGGCTTGTAGCTC|ENST00000262461|0.601242076651921
UTR3 	309-317	0.01226676385989
CDS 	2284-2292	0.00822652674184431
CDS 	2485-2493	0.0103627548113414
>AGGCTTGTAGCTC|ENST00000571451|0.601190592525017
UTR3 	53-61	0.00481280262559766
UTR3 	1412-1420	0.00569781761519388
UTR3 	1571-1579	0.0069031782151268
>AGGCTTGTAGCTC|ENST00000432242|0.601005450757848
UTR3 	720-728	0.00652585367744996
UTR3 	770-778	0.00105231882148647
UTR3 	1022-1030	0.00205177939935489
UTR3 	1949-1957	0.00142619129555778
UTR3 	3735-3743	0.00250242517722369
UTR3 	4134-4142	0.00384261035827954
>AGGCTTGTAGCTC|ENST00000222402|0.600965331713788
UTR3 	937-945	0.00396114050291007
UTR3 	2260-2268	0.00295944476039029
UTR3 	2346-2354	0.00198725803103769
UTR3 	2923-2931	0.00387634619995716
UTR3 	3244-3252	0.00461425488012129
>AGGCTTGTAGCTC|ENST00000369902|0.60077464325884
UTR3 	208-216	0.00346188468897016
UTR3 	426-434	0.00578678650143681
UTR3 	1320-1328	0.00313163399857912
UTR3 	2192-2200	0.00243889530505035
UTR3 	2398-2406	0.00256624857374608
>AGGCTTGTAGCTC|ENST00000567564|0.600742561552521
UTR3 	85-93	0.00463205678378904
UTR3 	97-105	0.0127512061392315
>AGGCTTGTAGCTC|ENST00000357260|0.600645047518891
UTR3 	798-806	0.0126599026856929
UTR3 	2215-2223	0.00130493778076431
UTR3 	4538-4546	0.00341177791618863
>AGGCTTGTAGCTC|ENST00000627543|0.600572370056927
UTR3 	20-28	0.00877004620125012
UTR3 	1624-1632	0.00860162034188666
>AGGCTTGTAGCTC|ENST00000472531|0.600449539434381
UTR3 	33-41	0.0173632982310233
>AGGCTTGTAGCTC|ENST00000341871|0.600149121614102
UTR3 	64-72	0.0173428347272924
>AGGCTTGTAGCTC|ENST00000472151|0.600103714680364
UTR3 	251-259	0.0173397421985767
>AGGCTTGTAGCTC|ENST00000448753|0.599737820799543
UTR3 	458-466	0.0173148265447317
>AGGCTTGTAGCTC|ENST00000307745|0.599720900922805
UTR3 	61-69	0.00336224247707516
UTR3 	305-313	0.011914084206522
CDS 	2901-2909	0.00469624089251805
CDS 	4454-4462	0.00311154170424284
>AGGCTTGTAGCTC|ENST00000550412|0.599708598261078
UTR3 	126-134	0.0029552252616011
UTR3 	1186-1194	0.00184221342534139
UTR3 	1803-1811	0.0018898287224694
UTR3 	2529-2537	0.00437947822556327
UTR3 	2812-2820	0.00624609131926461
>AGGCTTGTAGCTC|ENST00000301773|0.599432019592989
UTR3 	54-62	0.0109284177242437
UTR3 	436-444	0.00255522605461193
UTR3 	550-558	0.00381036495265676
>AGGCTTGTAGCTC|ENST00000274643|0.599404875853111
UTR3 	838-846	0.00255436923002539
UTR3 	2083-2091	0.00944421607838213
UTR3 	2716-2724	0.00194834030032521
UTR3 	3743-3751	0.00334523553254493
>AGGCTTGTAGCTC|ENST00000610493|0.599372030025215
UTR3 	493-501	0.00342304745461812
UTR3 	1042-1050	0.0138668780284896
>AGGCTTGTAGCTC|ENST00000519993|0.599121239964336
UTR3 	1079-1087	0.00586591400715641
UTR3 	1528-1536	0.00422604893997154
UTR3 	1807-1815	0.00405837232945723
UTR3 	2325-2333	0.0013045688412625
UTR3 	2374-2382	0.0018179532890505
>AGGCTTGTAGCTC|ENST00000522363|0.598939856133409
UTR3 	1282-1290	0.00555074184005708
UTR3 	1432-1440	0.00582489453146287
UTR3 	1723-1731	0.00588487875687745
>AGGCTTGTAGCTC|ENST00000409029|0.598707276720895
UTR3 	40-48	0.0172446919397792
>AGGCTTGTAGCTC|ENST00000216452|0.598634179479669
UTR3 	413-421	0.0107376758246846
CDS 	554-562	0.0227928177566702
>AGGCTTGTAGCTC|ENST00000312371|0.598596803839216
CDS 	498-506	0.00893914739546011
UTR3 	501-509	0.0070250317849398
UTR3 	2603-2611	0.00195329369592818
UTR3 	3619-3627	0.005907579508543
>AGGCTTGTAGCTC|ENST00000416698|0.598572540259056
UTR3 	52-60	0.0172355267320633
>AGGCTTGTAGCTC|ENST00000409892|0.598556878394886
UTR3 	1471-1479	0.0172344614274216
>AGGCTTGTAGCTC|ENST00000442406|0.598500145561048
UTR3 	563-571	0.0037050224498735
UTR3 	1239-1247	0.00368783565355269
UTR3 	1630-1638	0.00149729594682577
UTR3 	2289-2297	0.00411758711045844
UTR3 	2655-2663	0.00243288938886455
UTR3 	2745-2753	0.00178997208069126
>AGGCTTGTAGCTC|ENST00000358913|0.598334141572954
UTR3 	52-60	0.0172193125674493
>AGGCTTGTAGCTC|ENST00000258149|0.598053251847198
UTR3 	752-760	0.0032826620155412
UTR3 	2286-2294	0.00630128671472614
UTR3 	3012-3020	0.00213604654089675
UTR3 	6529-6537	0.00152794618076142
UTR3 	7495-7503	0.0026466600631487
UTR3 	8748-8756	0.00130561101077794
>AGGCTTGTAGCTC|ENST00000585316|0.598053106352101
UTR3 	288-296	0.00654048543749888
UTR3 	745-753	0.00421462092798014
UTR3 	1220-1228	0.001976109634954
UTR3 	1965-1973	0.00446898663312592
>AGGCTTGTAGCTC|ENST00000240185|0.598016785843056
UTR3 	512-520	0.00907044158664849
UTR3 	2530-2538	0.00812729163186781
>AGGCTTGTAGCTC|ENST00000461221|0.597922203692192
UTR3 	1186-1194	0.00267454423096018
UTR3 	1826-1834	0.0113824781424053
UTR3 	2531-2539	0.00313428059047667
>AGGCTTGTAGCTC|ENST00000451435|0.597684313497498
UTR3 	323-331	0.00553701193722292
UTR3 	811-819	0.0022596576253822
UTR3 	1539-1547	0.0066515145236083
UTR3 	1632-1640	0.00272694788239689
>AGGCTTGTAGCTC|ENST00000217244|0.597613889480642
UTR3 	1437-1445	0.0128559840702148
UTR3 	1613-1621	0.0043143613046354
>AGGCTTGTAGCTC|ENST00000517970|0.597564693293856
UTR3 	1523-1531	0.0171670017608922
>AGGCTTGTAGCTC|ENST00000517856|0.597557940541624
UTR3 	928-936	0.00270955601175143
UTR3 	2332-2340	0.00155510163699702
UTR3 	3743-3751	0.00318297957564486
UTR3 	5447-5455	0.00971890559678214
>AGGCTTGTAGCTC|ENST00000381465|0.597438798312524
UTR3 	437-445	0.0171584459285815
>AGGCTTGTAGCTC|ENST00000543796|0.597431726159984
UTR3 	1692-1700	0.0171579653304703
>AGGCTTGTAGCTC|ENST00000367537|0.59730024808779
CDS 	1670-1678	0.0195413716937266
UTR3 	1844-1852	0.00845636463937671
CDS 	2213-2221	0.00967806514018107
>AGGCTTGTAGCTC|ENST00000274547|0.597239036904586
CDS 	262-270	0.0192145463415329
UTR3 	2327-2335	0.0117699100959859
>AGGCTTGTAGCTC|ENST00000378560|0.597231307264134
UTR3 	596-604	0.00207232384605463
UTR3 	1823-1831	0.00660794949977776
UTR3 	2014-2022	0.00846407337954445
>AGGCTTGTAGCTC|ENST00000608642|0.59720628846446
UTR3 	2806-2814	0.00340576397147105
UTR3 	2906-2914	0.00847016902725804
UTR3 	4130-4138	0.00526671383660428
>AGGCTTGTAGCTC|ENST00000332582|0.597194378063391
UTR3 	634-642	0.00338293975649013
UTR3 	1135-1143	0.00284094573289171
UTR3 	1151-1159	0.000925484634739901
UTR3 	1299-1307	0.00312157163457946
UTR3 	1524-1532	0.00233027776527691
UTR3 	2520-2528	0.0045406180770872
>AGGCTTGTAGCTC|ENST00000372007|0.597191493316409
UTR3 	173-181	0.00799773477938495
UTR3 	1645-1653	0.00272852417133814
UTR3 	3050-3058	0.00142109738505775
UTR3 	5060-5068	0.00123597347919335
UTR3 	5373-5381	0.0037583117874725
>AGGCTTGTAGCTC|ENST00000424479|0.597026387808322
CDS 	259-267	0.00797642589276294
UTR3 	626-634	0.00581361296391297
UTR3 	776-784	0.00922530748298317
>AGGCTTGTAGCTC|ENST00000359606|0.597013829148197
UTR3 	128-136	0.00890203292943357
UTR3 	3862-3870	0.00131044292386243
UTR3 	4232-4240	0.00161546015691601
UTR3 	5157-5165	0.0053016354199256
>AGGCTTGTAGCTC|ENST00000620804|0.597013558471308
UTR3 	181-189	0.00416000061369164
UTR3 	213-221	0.0129695524284831
>AGGCTTGTAGCTC|ENST00000610919|0.596790532949522
UTR3 	667-675	0.00228486250386156
CDS 	1386-1394	0.00731617037871315
UTR3 	1431-1439	0.00508081268025678
UTR3 	2029-2037	0.00783676310106706
>AGGCTTGTAGCTC|ENST00000607742|0.596727030109243
UTR3 	342-350	0.00833939121052247
UTR3 	2803-2811	0.0021149323330793
UTR3 	4443-4451	0.00323844048115027
UTR3 	4624-4632	0.00341732646084659
>AGGCTTGTAGCTC|ENST00000576479|0.596670625541632
CDS 	213-221	0.0147680663806521
UTR3 	1867-1875	0.0130787407219449
>AGGCTTGTAGCTC|ENST00000037869|0.596479775056015
UTR3 	287-295	0.00887840590507606
UTR3 	946-954	0.00821489328314059
>AGGCTTGTAGCTC|ENST00000357637|0.596351391315302
UTR3 	1838-1846	0.0170845818543309
>AGGCTTGTAGCTC|ENST00000341976|0.596099286417819
UTR3 	22-30	0.00462506041050331
UTR3 	276-284	0.00919240118000524
UTR3 	2755-2763	0.00160629212912315
UTR3 	4229-4237	0.00164371266483221
>AGGCTTGTAGCTC|ENST00000310389|0.595887418557781
UTR3 	160-168	0.00441535742350983
UTR3 	451-459	0.00968047294528847
UTR3 	1677-1685	0.00295725491308646
>AGGCTTGTAGCTC|ENST00000380591|0.595790154657045
UTR3 	126-134	0.00857210270980721
UTR3 	202-210	0.00847438133539633
>AGGCTTGTAGCTC|ENST00000509876|0.595778162393721
UTR3 	775-783	0.00365497229907164
UTR3 	1708-1716	0.00209303198557575
UTR3 	2701-2709	0.00369551988288666
UTR3 	3611-3619	0.00321525022260131
UTR3 	4353-4361	0.00438689578346089
>AGGCTTGTAGCTC|ENST00000272542|0.595752665876155
UTR3 	638-646	0.00606206373874515
UTR3 	776-784	0.0109818761040699
>AGGCTTGTAGCTC|ENST00000268720|0.59573183660603
UTR3 	96-104	0.00283308024479125
UTR3 	196-204	0.00941126559109591
UTR3 	385-393	0.00198681914498809
UTR3 	421-429	0.00281136130170331
>AGGCTTGTAGCTC|ENST00000533833|0.595685097183857
UTR3 	73-81	0.00498399911375475
UTR3 	115-123	0.00732241274038323
UTR3 	354-362	0.00473294258353439
>AGGCTTGTAGCTC|ENST00000396373|0.595613208201006
UTR3 	447-455	0.00296808346102432
UTR3 	4304-4312	0.0140663926544917
>AGGCTTGTAGCTC|ENST00000451029|0.595393418348357
UTR3 	464-472	0.00739442374933905
UTR3 	821-829	0.00962513934898472
>AGGCTTGTAGCTC|ENST00000369583|0.595386123575563
UTR3 	194-202	0.0170190681833819
>AGGCTTGTAGCTC|ENST00000491470|0.595379231954553
UTR3 	32-40	0.0170186006229589
>AGGCTTGTAGCTC|ENST00000425895|0.595314035243018
UTR3 	25-33	0.0170141774934598
>AGGCTTGTAGCTC|ENST00000418390|0.595306301766332
UTR3 	208-216	0.00747297043225042
UTR3 	411-419	0.00509186901302654
UTR3 	1715-1723	0.00444881340237056
>AGGCTTGTAGCTC|ENST00000356956|0.595184917933071
UTR3 	733-741	0.00342025595477713
UTR3 	992-1000	0.00504780309572225
UTR3 	2350-2358	0.00225828886620315
UTR3 	2657-2665	0.00131028975659408
UTR3 	3275-3283	0.00159981364143616
UTR3 	4500-4508	0.00125192102325835
UTR3 	5570-5578	0.00211704614482612
>AGGCTTGTAGCTC|ENST00000427401|0.595156241893789
UTR3 	98-106	0.00618671918831436
UTR3 	181-189	0.00536785137872531
UTR3 	265-273	0.00544890272291125
>AGGCTTGTAGCTC|ENST00000281081|0.595134483318014
UTR3 	286-294	0.0170019973614616
>AGGCTTGTAGCTC|ENST00000375587|0.595125603631997
UTR3 	2937-2945	0.00288161257515905
UTR3 	3384-3392	0.00435156865241
UTR3 	3772-3780	0.00483043576051187
UTR3 	4763-4771	0.00143584438139618
UTR3 	5019-5027	0.001041993569127
UTR3 	6451-6459	0.00245994010296497
>AGGCTTGTAGCTC|ENST00000234091|0.595122955185124
UTR3 	421-429	0.0170012153950171
>AGGCTTGTAGCTC|ENST00000287766|0.594988590100492
CDS 	72-80	0.0104866272689334
UTR3 	740-748	0.00606515033035867
UTR3 	1307-1315	0.00541832496589471
UTR3 	1556-1564	0.00271147897208679
>AGGCTTGTAGCTC|ENST00000456463|0.594942485656214
UTR3 	394-402	0.0062487187985073
UTR3 	1013-1021	0.00585373918121806
UTR3 	1365-1373	0.00488651688787962
>AGGCTTGTAGCTC|ENST00000371208|0.594939783332741
UTR3 	2181-2189	0.0169887915930316
>AGGCTTGTAGCTC|ENST00000515059|0.594857255659742
UTR3 	91-99	0.0169831946626432
>AGGCTTGTAGCTC|ENST00000373360|0.594840482692429
UTR3 	73-81	0.00717364014150793
UTR3 	98-106	0.00254661353635543
CDS 	759-767	0.0249785965013365
>AGGCTTGTAGCTC|ENST00000588373|0.594826441902941
UTR3 	172-180	0.00348389970554514
UTR3 	448-456	0.0134972052973447
>AGGCTTGTAGCTC|ENST00000341502|0.594757912663595
UTR3 	114-122	0.00654834896209631
UTR3 	178-186	0.0104281088568157
>AGGCTTGTAGCTC|ENST00000417209|0.594740705395406
UTR3 	137-145	0.0169752909790948
>AGGCTTGTAGCTC|ENST00000505373|0.594694289041052
UTR3 	2001-2009	0.00360835677580251
UTR3 	2169-2177	0.000917388794837264
UTR3 	2883-2891	0.00244372140722467
UTR3 	3508-3516	0.0026234924060185
UTR3 	3589-3597	0.004341298132425
UTR3 	4082-4090	0.00303788600814665
>AGGCTTGTAGCTC|ENST00000393354|0.594680240330371
UTR3 	789-797	0.00531066254915343
UTR3 	1074-1082	0.00255903812289014
UTR3 	3669-3677	0.00131651112214725
UTR3 	5975-5983	0.00235797125870834
UTR3 	6448-6456	0.00191162563564462
UTR3 	6631-6639	0.00351538222707856
>AGGCTTGTAGCTC|ENST00000613459|0.594515185996482
UTR3 	31-39	0.0138320605056167
CDS 	1430-1438	0.00839407484608997
CDS 	1719-1727	0.00324780209906929
>AGGCTTGTAGCTC|ENST00000326648|0.594191205105571
UTR3 	338-346	0.00432894404746244
UTR3 	928-936	0.00194450966702978
UTR3 	1262-1270	0.00418540308167426
CDS 	2074-2082	0.00426735215762248
UTR3 	2645-2653	0.00293961603797121
UTR3 	3246-3254	0.00243888307057152
>AGGCTTGTAGCTC|ENST00000381920|0.594093626816928
UTR3 	250-258	0.00234918950849883
UTR3 	429-437	0.00365619947139414
UTR3 	2660-2668	0.00393642717948245
UTR3 	2955-2963	0.00698960728689556
>AGGCTTGTAGCTC|ENST00000266712|0.593999211361331
CDS 	2089-2097	0.049369169545122
>AGGCTTGTAGCTC|ENST00000452508|0.593965557525426
CDS 	256-264	0.0116129774670907
UTR3 	1117-1125	0.00508258766156202
UTR3 	1353-1361	0.00158433869782583
UTR3 	2648-2656	0.0071336852226516
>AGGCTTGTAGCTC|ENST00000350526|0.593940721981575
UTR3 	366-374	0.00832121014559785
UTR3 	495-503	0.00859985063270561
>AGGCTTGTAGCTC|ENST00000561908|0.593813666077676
UTR3 	705-713	0.00230148583367813
UTR3 	802-810	0.00199757046501062
UTR3 	1040-1048	0.00174061993740206
UTR3 	1255-1263	0.00204619879885137
UTR3 	1656-1664	0.00152523563970929
UTR3 	1740-1748	0.000883683287049008
UTR3 	1992-2000	0.00169409493075583
UTR3 	2160-2168	0.00156665308661468
UTR3 	2754-2762	0.00315690890433405
>AGGCTTGTAGCTC|ENST00000367080|0.593803605768065
CDS 	899-907	0.00809973575819308
CDS 	1338-1346	0.0133098786175285
UTR3 	4027-4035	0.00185460626119835
UTR3 	4994-5002	0.00535900005226252
UTR3 	5227-5235	0.00359934019451508
>AGGCTTGTAGCTC|ENST00000534100|0.593753212649627
UTR3 	177-185	0.0169083545787326
>AGGCTTGTAGCTC|ENST00000367821|0.593671059988597
UTR3 	308-316	0.0060320058072758
UTR3 	398-406	0.00255183265427082
UTR3 	643-651	0.0034770793389049
UTR3 	1316-1324	0.00484187044913397
>AGGCTTGTAGCTC|ENST00000424725|0.593634170333877
UTR3 	402-410	0.0121539196372433
UTR3 	1627-1635	0.00147679610991797
UTR3 	1696-1704	0.000651112446415783
UTR3 	3486-3494	0.0026184606790643
>AGGCTTGTAGCTC|ENST00000614891|0.593625056463556
UTR3 	1955-1963	0.0168996713935477
>AGGCTTGTAGCTC|ENST00000397527|0.593595134631898
UTR3 	79-87	0.0034207723425963
UTR3 	941-949	0.00832742298882116
UTR3 	1055-1063	0.00292255159327066
UTR3 	5184-5192	0.00222689724826559
>AGGCTTGTAGCTC|ENST00000610401|0.59356758189617
UTR3 	383-391	0.00487976057522244
UTR3 	491-499	0.00392879921525724
UTR3 	1282-1290	0.0080872177110609
>AGGCTTGTAGCTC|ENST00000278505|0.593547214475777
UTR3 	231-239	0.0107761659612067
UTR3 	2964-2972	0.00611823169278837
>AGGCTTGTAGCTC|ENST00000268070|0.593297276206569
UTR3 	55-63	0.00490162614658438
UTR3 	63-71	0.00347427954635852
UTR3 	1009-1017	0.00349542429378216
UTR3 	1566-1574	0.00191422694917864
UTR3 	1957-1965	0.00309190972797192
>AGGCTTGTAGCTC|ENST00000621441|0.593193621597332
CDS 	1270-1278	0.0405318849651433
UTR3 	2583-2591	0.00232526449951945
UTR3 	5232-5240	0.00147561748030487
>AGGCTTGTAGCTC|ENST00000376324|0.593098560494086
UTR3 	162-170	0.00848803104405265
UTR3 	451-459	0.00837597681630074
>AGGCTTGTAGCTC|ENST00000373036|0.592784064461706
UTR3 	1203-1211	0.00678313906379267
UTR3 	2991-2999	0.00430445369636747
UTR3 	3859-3867	0.00575511883370958
>AGGCTTGTAGCTC|ENST00000430182|0.592674401017222
UTR3 	341-349	0.0108516118451672
UTR3 	1305-1313	0.00598367504165762
>AGGCTTGTAGCTC|ENST00000310833|0.592610115446782
UTR3 	3630-3638	0.0012115802123028
UTR3 	4992-5000	0.00113169280708373
UTR3 	5720-5728	0.0144876617366729
>AGGCTTGTAGCTC|ENST00000296380|0.592511337767301
UTR3 	446-454	0.0168242479289997
>AGGCTTGTAGCTC|ENST00000435521|0.592510940742051
UTR3 	40-48	0.0168242210531075
>AGGCTTGTAGCTC|ENST00000375747|0.592452463905751
UTR3 	141-149	0.00605480142511592
UTR3 	989-997	0.0107654612356639
>AGGCTTGTAGCTC|ENST00000370314|0.592313559703345
UTR3 	339-347	0.00418800164455901
UTR3 	1899-1907	0.0126228590748151
>AGGCTTGTAGCTC|ENST00000233190|0.592182622365367
UTR3 	596-604	0.00351793717408367
UTR3 	675-683	0.0018228500091848
UTR3 	2702-2710	0.00372403018207597
UTR3 	4208-4216	0.00169099821025372
UTR3 	4402-4410	0.00106925865869763
UTR3 	4485-4493	0.000944925418009314
UTR3 	5637-5645	0.00107855314041412
UTR3 	8388-8396	0.00295344614876466
>AGGCTTGTAGCTC|ENST00000265734|0.592095162977387
UTR3 	65-73	0.00689708431175582
UTR3 	882-890	0.00522392432880596
UTR3 	5294-5302	0.00267808711368204
UTR3 	6228-6236	0.00199698447021021
>AGGCTTGTAGCTC|ENST00000369476|0.591942740167051
UTR3 	1177-1185	0.0167857661231499
>AGGCTTGTAGCTC|ENST00000254488|0.591866421621136
UTR3 	1473-1481	0.00499959946190036
CDS 	1602-1610	0.018593726226822
UTR3 	1677-1685	0.00277723269580501
UTR3 	1728-1736	0.00181232700193966
UTR3 	1787-1795	0.00196904496353452
>AGGCTTGTAGCTC|ENST00000360187|0.591851166641983
UTR3 	2284-2292	0.00222544391001478
UTR3 	3413-3421	0.00186808747924338
UTR3 	4261-4269	0.00143375613593879
UTR3 	6864-6872	0.0112522826035691
>AGGCTTGTAGCTC|ENST00000389286|0.591848603441297
UTR3 	209-217	0.0125880133515395
UTR3 	7864-7872	0.00419138335364824
>AGGCTTGTAGCTC|ENST00000420940|0.591658511410249
UTR3 	2657-2665	0.0125663132983661
UTR3 	3216-3224	0.0042002229127439
>AGGCTTGTAGCTC|ENST00000621791|0.591442440908189
UTR3 	368-376	0.00414644395499602
UTR3 	1100-1108	0.00196247890112454
UTR3 	1586-1594	0.00127148395631197
UTR3 	4335-4343	0.00266543957951976
UTR3 	4999-5007	0.00106790523794833
UTR3 	6964-6972	0.00148893187134132
UTR3 	8016-8024	0.00145703363503951
UTR3 	8660-8668	0.00269220328431399
>AGGCTTGTAGCTC|ENST00000310053|0.591420673231435
UTR3 	386-394	0.00759551808085715
CDS 	2986-2994	0.030303246310499
>AGGCTTGTAGCTC|ENST00000262539|0.591041976919155
UTR3 	256-264	0.0118192147866318
UTR3 	2933-2941	0.00221296735743406
UTR3 	3155-3163	0.00269265575824486
>AGGCTTGTAGCTC|ENST00000252997|0.590888071225245
UTR3 	874-882	0.00702870968568055
UTR3 	1066-1074	0.00968572208078903
>AGGCTTGTAGCTC|ENST00000310803|0.590887972935864
UTR3 	115-123	0.00448519850268526
UTR3 	2171-2179	0.012229226618459
>AGGCTTGTAGCTC|ENST00000254508|0.590798268757663
UTR3 	84-92	0.0109908171124345
UTR3 	548-556	0.00302008379661542
UTR3 	585-593	0.00151380854365186
CDS 	2175-2183	0.00455940163566802
>AGGCTTGTAGCTC|ENST00000393158|0.590600201205828
UTR3 	20-28	0.00530685228322881
UTR3 	94-102	0.0113881187524842
>AGGCTTGTAGCTC|ENST00000619918|0.590542077482612
UTR3 	181-189	0.00404704036175934
UTR3 	213-221	0.0126440018752553
>AGGCTTGTAGCTC|ENST00000617146|0.59047555370342
UTR3 	500-508	0.00319718566548402
UTR3 	1657-1665	0.00768970139893487
UTR3 	2366-2374	0.00423993957312827
CDS 	2889-2897	0.00595905229514631
>AGGCTTGTAGCTC|ENST00000261973|0.590429525414407
UTR3 	440-448	0.00586399111519793
UTR3 	4064-4072	0.0108194437948695
>AGGCTTGTAGCTC|ENST00000458035|0.59033665961379
UTR3 	183-191	0.00353465806180796
CDS 	396-404	0.0300370672232652
UTR3 	514-522	0.00406935363699836
>AGGCTTGTAGCTC|ENST00000615891|0.590272875777126
UTR3 	121-129	0.00717729291879227
UTR3 	851-859	0.00232134253364178
UTR3 	1347-1355	0.00383146723386757
UTR3 	1527-1535	0.00109272503439353
UTR3 	2761-2769	0.00225002039973253
>AGGCTTGTAGCTC|ENST00000528882|0.590230016160367
UTR3 	83-91	0.00762901378217295
UTR3 	156-164	0.00314081130661017
UTR3 	1257-1265	0.00090543314291672
UTR3 	1561-1569	0.00348262229684226
UTR3 	1921-1929	0.00151207124338052
>AGGCTTGTAGCTC|ENST00000508591|0.590207020102164
UTR3 	1020-1028	0.00604699802291962
UTR3 	1190-1198	0.00403309232872699
UTR3 	1598-1606	0.00658830744085826
>AGGCTTGTAGCTC|ENST00000263035|0.590088831104142
CDS 	235-243	0.0109628484643876
UTR3 	1394-1402	0.00432684063252907
UTR3 	2193-2201	0.00938075892394511
>AGGCTTGTAGCTC|ENST00000605597|0.59008251625832
UTR3 	191-199	0.0113070258714754
UTR3 	952-960	0.00334116338622022
UTR3 	2064-2072	0.00201179553767666
>AGGCTTGTAGCTC|ENST00000457910|0.590062068964457
UTR3 	220-228	0.0131732722713106
UTR3 	244-252	0.0034853309302934
>AGGCTTGTAGCTC|ENST00000312828|0.589750732099786
UTR3 	746-754	0.0101676056161872
UTR3 	4108-4116	0.00263359551095063
UTR3 	5520-5528	0.0038363680929652
>AGGCTTGTAGCTC|ENST00000451997|0.58974557951322
UTR3 	319-327	0.0046728113084361
UTR3 	1646-1654	0.00296763209695915
UTR3 	2460-2468	0.00347423286590258
UTR3 	2570-2578	0.00333313314582881
UTR3 	2717-2725	0.00218941173410374
>AGGCTTGTAGCTC|ENST00000219022|0.589677162145984
UTR3 	261-269	0.00592369190449941
UTR3 	288-296	0.00510689161189763
UTR3 	1018-1026	0.00560201601307627
>AGGCTTGTAGCTC|ENST00000243501|0.589672231926082
UTR3 	965-973	0.00376613791148732
UTR3 	1203-1211	0.00229306997664128
UTR3 	3626-3634	0.00341762180349108
UTR3 	4212-4220	0.00715543680849406
>AGGCTTGTAGCTC|ENST00000268035|0.589611376713339
UTR3 	85-93	0.0133393520800959
UTR3 	1702-1710	0.00131460049637076
CDS 	3693-3701	0.00747028167376178
>AGGCTTGTAGCTC|ENST00000504959|0.589251680495829
UTR3 	90-98	0.00701293607469999
UTR3 	160-168	0.00474670542023491
CDS 	351-359	0.0173138369822912
>AGGCTTGTAGCTC|ENST00000424001|0.589022710068033
UTR3 	762-770	0.00439184060168297
UTR3 	2301-2309	0.00306254618514776
UTR3 	2666-2674	0.00176912021779801
UTR3 	3156-3164	0.00736489582814142
>AGGCTTGTAGCTC|ENST00000562619|0.588915733549453
UTR3 	121-129	0.0074017494711836
UTR3 	493-501	0.00527321953594222
CDS 	2275-2283	0.00719482321641622
CDS 	3402-3410	0.00701565443999071
>AGGCTTGTAGCTC|ENST00000380872|0.588849947511111
CDS 	531-539	0.009155148596658
CDS 	549-557	0.00764481693179885
UTR3 	1351-1359	0.00221571156925148
UTR3 	4550-4558	0.00752442134653976
UTR3 	5321-5329	0.00214770491350117
>AGGCTTGTAGCTC|ENST00000278836|0.588696329029231
UTR3 	320-328	0.00437183229912128
UTR3 	1418-1426	0.00279286177479297
UTR3 	1820-1828	0.00393219255035054
CDS 	1848-1856	0.0103509551539548
UTR3 	1912-1920	0.00268564004695016
>AGGCTTGTAGCTC|ENST00000371655|0.58865991567089
UTR3 	1245-1253	0.00440300870792719
UTR3 	4965-4973	0.00222594427221766
UTR3 	5187-5195	0.00272544826113035
UTR3 	8612-8620	0.00193592672310471
UTR3 	9670-9678	0.00204426238119302
UTR3 	9772-9780	0.000804884718067258
UTR3 	11250-11258	0.00242443657990866
>AGGCTTGTAGCTC|ENST00000492555|0.588453780484453
UTR3 	646-654	0.0106008763063241
UTR3 	673-681	0.00594912265373591
>AGGCTTGTAGCTC|ENST00000216410|0.588364292858656
UTR3 	35-43	0.00762201978093366
UTR3 	804-812	0.00325015134368276
UTR3 	2506-2514	0.0035328738233516
UTR3 	2607-2615	0.00213891487559883
>AGGCTTGTAGCTC|ENST00000416695|0.588150360325931
UTR3 	123-131	0.0132190696921836
UTR3 	1229-1237	0.0033104543386257
>AGGCTTGTAGCTC|ENST00000521053|0.588145126509253
UTR3 	354-362	0.00444586656622856
UTR3 	626-634	0.00476496682858936
UTR3 	1252-1260	0.00135525092320015
UTR3 	1510-1518	0.00131442824753099
UTR3 	1917-1925	0.00151160035396083
UTR3 	2764-2772	0.00313705797070397
>AGGCTTGTAGCTC|ENST00000366956|0.588028810631684
CDS 	2235-2243	0.00401421962878822
UTR3 	2989-2997	0.00281871554775641
UTR3 	6139-6147	0.00109586243899786
UTR3 	8907-8915	0.0115636262723601
>AGGCTTGTAGCTC|ENST00000378191|0.587925319496688
UTR3 	1519-1527	0.00141157029393462
UTR3 	1707-1715	0.00291611444509085
UTR3 	3652-3660	0.00306889501218234
UTR3 	7523-7531	0.00273994996140756
UTR3 	8609-8617	0.00180457894006882
UTR3 	9670-9678	0.00457323244249307
>AGGCTTGTAGCTC|ENST00000272641|0.587912865282064
UTR3 	57-65	0.0165135009132964
>AGGCTTGTAGCTC|ENST00000591639|0.587757568912833
UTR3 	39-47	0.00631839787583346
UTR3 	202-210	0.00490680567179506
UTR3 	320-328	0.00527782145353116
>AGGCTTGTAGCTC|ENST00000264731|0.587735656598186
UTR3 	70-78	0.00579055237252524
UTR3 	185-193	0.0107109945725585
>AGGCTTGTAGCTC|ENST00000304834|0.587483018651132
UTR3 	753-761	0.0117601664010247
UTR3 	1014-1022	0.00472434099466521
>AGGCTTGTAGCTC|ENST00000361452|0.587461086741125
UTR3 	2549-2557	0.00161844448988078
UTR3 	2741-2749	0.00148645687805063
UTR3 	3182-3190	0.00332831396182518
UTR3 	3223-3231	0.00623250016990177
UTR3 	3670-3678	0.0038173128118534
>AGGCTTGTAGCTC|ENST00000217909|0.587329882746528
UTR3 	1043-1051	0.016474180425814
>AGGCTTGTAGCTC|ENST00000286448|0.587192185746614
UTR3 	64-72	0.0164648955767708
>AGGCTTGTAGCTC|ENST00000301011|0.587044082290396
UTR3 	255-263	0.0164549100514541
>AGGCTTGTAGCTC|ENST00000381813|0.587029225872704
UTR3 	1266-1274	0.00795424322004369
UTR3 	1589-1597	0.00849966523121803
>AGGCTTGTAGCTC|ENST00000347785|0.586938314048107
UTR3 	119-127	0.0026349878731404
UTR3 	698-706	0.00355369510844598
UTR3 	1149-1157	0.00637010972114559
UTR3 	1284-1292	0.00388898682521903
>AGGCTTGTAGCTC|ENST00000331505|0.586851868289578
UTR3 	181-189	0.00428978104757511
UTR3 	213-221	0.0121521710125947
>AGGCTTGTAGCTC|ENST00000231461|0.586769042026158
UTR3 	2990-2998	0.0090760428805018
UTR3 	4665-4673	0.00736032604727165
>AGGCTTGTAGCTC|ENST00000345739|0.586702452601259
UTR3 	905-913	0.00715684235755029
UTR3 	1970-1978	0.0092750381666573
>AGGCTTGTAGCTC|ENST00000374719|0.58663780144105
UTR3 	334-342	0.00419099570267708
UTR3 	1237-1245	0.00740876343736862
UTR3 	1505-1513	0.00236306639702119
UTR3 	1652-1660	0.00246469743514957
>AGGCTTGTAGCTC|ENST00000325327|0.586504943178405
UTR3 	454-462	0.00276319220097056
UTR3 	1021-1029	0.00176659869332793
UTR3 	2243-2251	0.00423350767471927
UTR3 	2353-2361	0.00176511605914422
UTR3 	2456-2464	0.00203164958645405
UTR3 	2535-2543	0.0038585046113038
>AGGCTTGTAGCTC|ENST00000310421|0.586282143445672
UTR3 	339-347	0.003627682348963
UTR3 	876-884	0.00407896132407289
UTR3 	1268-1276	0.00429127640807593
UTR3 	2863-2871	0.00440563478643444
>AGGCTTGTAGCTC|ENST00000380243|0.586267224492121
UTR3 	170-178	0.00237464974174703
UTR3 	2648-2656	0.00131784481296118
UTR3 	3419-3427	0.000955549389887497
UTR3 	5869-5877	0.00186768682434456
UTR3 	7219-7227	0.000980381241175364
UTR3 	7930-7938	0.00397436784459416
UTR3 	12220-12228	0.00100064349856396
UTR3 	13714-13722	0.0010408643157363
UTR3 	14242-14250	0.00289056192986698
>AGGCTTGTAGCTC|ENST00000451850|0.586191275281011
UTR3 	358-366	0.0163974321557973
>AGGCTTGTAGCTC|ENST00000427190|0.586072913018631
CDS 	835-843	0.0134310510494141
UTR3 	910-918	0.0126992444726811
>AGGCTTGTAGCTC|ENST00000320547|0.585856595056386
UTR3 	1152-1160	0.00246362157396149
UTR3 	1991-1999	0.00408341952077122
UTR3 	2149-2157	0.00169707449031868
UTR3 	2270-2278	0.00122248443351054
UTR3 	3614-3622	0.00416360443931727
UTR3 	3954-3962	0.00274468029595328
>AGGCTTGTAGCTC|ENST00000267890|0.585808675049312
UTR3 	343-351	0.00353628915393069
UTR3 	2022-2030	0.00771751865864431
UTR3 	3030-3038	0.00205698406149443
UTR3 	5518-5526	0.00306086494714244
>AGGCTTGTAGCTC|ENST00000432648|0.585639166956578
UTR3 	730-738	0.0163602394887604
>AGGCTTGTAGCTC|ENST00000221930|0.585588816621778
UTR3 	98-106	0.00585267449590817
UTR3 	423-431	0.0105041738751913
>AGGCTTGTAGCTC|ENST00000251810|0.585409506448208
UTR3 	678-686	0.00318633094319397
UTR3 	3447-3455	0.00785857840418753
UTR3 	3452-3460	0.00529986338062556
>AGGCTTGTAGCTC|ENST00000604624|0.585352991837057
UTR3 	31-39	0.0141731435261619
UTR3 	4747-4755	0.0021678235415305
>AGGCTTGTAGCTC|ENST00000367580|0.585351170898536
UTR3 	65-73	0.00826021957043126
UTR3 	2269-2277	0.00184109191960217
UTR3 	5884-5892	0.00623953295925755
>AGGCTTGTAGCTC|ENST00000253110|0.585321843127931
UTR3 	589-597	0.0163388695968069
>AGGCTTGTAGCTC|ENST00000512576|0.585261660741945
UTR3 	734-742	0.00688467752109256
UTR3 	891-899	0.00228594559983346
UTR3 	1108-1116	0.00232687284561955
UTR3 	2235-2243	0.00178666775808455
UTR3 	4543-4551	0.00305065348111855
>AGGCTTGTAGCTC|ENST00000372216|0.585191980598342
UTR3 	758-766	0.00579355724626138
UTR3 	1112-1120	0.0105365682493377
>AGGCTTGTAGCTC|ENST00000457475|0.585166117796564
UTR3 	1153-1161	0.00142710568552889
UTR3 	1620-1628	0.00143355806126372
UTR3 	1681-1689	0.00246766311662908
UTR3 	1783-1791	0.00514406930109494
UTR3 	2148-2156	0.00585598799282009
>AGGCTTGTAGCTC|ENST00000356178|0.585011671608584
UTR3 	323-331	0.00400745072947354
UTR3 	866-874	0.00371407207968107
UTR3 	1202-1210	0.00291002247412366
UTR3 	1454-1462	0.00206941041589728
UTR3 	2736-2744	0.0036170302787504
>AGGCTTGTAGCTC|ENST00000311895|0.584869688433745
UTR3 	340-348	0.00251158386360789
UTR3 	1163-1171	0.0114499082673066
UTR3 	2700-2708	0.00234693573944706
>AGGCTTGTAGCTC|ENST00000226207|0.584635721903311
CDS 	84-92	0.0200034229476625
CDS 	3301-3309	0.00800108203626108
CDS 	3343-3351	0.0101555098742616
CDS 	3925-3933	0.00936464662721762
>AGGCTTGTAGCTC|ENST00000527614|0.584604253423427
UTR3 	1073-1081	0.00360736634982659
UTR3 	3095-3103	0.00486362770011286
UTR3 	3664-3672	0.00781956765221574
>AGGCTTGTAGCTC|ENST00000380206|0.584568269526723
UTR3 	404-412	0.0162881399162089
>AGGCTTGTAGCTC|ENST00000333027|0.584343193824791
UTR3 	844-852	0.00194302130144234
UTR3 	1022-1030	0.00968848321337854
CDS 	2657-2665	0.00447221837101496
UTR3 	4146-4154	0.00181311434567042
UTR3 	4200-4208	0.00165721926202031
>AGGCTTGTAGCTC|ENST00000535217|0.584053409121997
CDS 	171-179	0.00911243021214502
UTR3 	196-204	0.013803786806526
>AGGCTTGTAGCTC|ENST00000246662|0.583829549279433
UTR3 	121-129	0.00693641608954238
UTR3 	163-171	0.00930201989420414
>AGGCTTGTAGCTC|ENST00000285013|0.583735395266735
UTR3 	1498-1506	0.00539795534065326
UTR3 	1511-1519	0.000382080149969459
UTR3 	5008-5016	0.00301749952823714
UTR3 	5093-5101	0.00743456774682569
>AGGCTTGTAGCTC|ENST00000263255|0.583633419633705
UTR3 	1285-1293	0.0162252438941944
>AGGCTTGTAGCTC|ENST00000298912|0.583377257869286
UTR3 	418-426	0.00168943254179245
CDS 	1059-1067	0.00567655526248563
UTR3 	2486-2494	0.00152482252071155
UTR3 	4076-4084	0.00184057444173236
UTR3 	5751-5759	0.00133852343311924
UTR3 	6842-6850	0.00134831744390732
UTR3 	8239-8247	0.00696787011413656
>AGGCTTGTAGCTC|ENST00000487727|0.583376985965349
UTR3 	417-425	0.00463398413399919
UTR3 	1464-1472	0.00440725089016048
UTR3 	2950-2958	0.00716676329159671
>AGGCTTGTAGCTC|ENST00000369093|0.58336560187994
UTR3 	973-981	0.00756222142584418
UTR3 	2564-2572	0.00184306405578205
UTR3 	3554-3562	0.00680194730640586
>AGGCTTGTAGCTC|ENST00000549343|0.583346461088653
UTR3 	254-262	0.0162059456707574
>AGGCTTGTAGCTC|ENST00000580104|0.583110680732632
UTR3 	529-537	0.00553990404079897
UTR3 	765-773	0.00546112148690441
UTR3 	934-942	0.00518906654213793
>AGGCTTGTAGCTC|ENST00000296873|0.58304008539549
UTR3 	1095-1103	0.009471009406034
UTR3 	1273-1281	0.00125813130740621
UTR3 	2076-2084	0.00224605767992774
UTR3 	2153-2161	0.00321014742444381
>AGGCTTGTAGCTC|ENST00000267079|0.582903892913698
UTR3 	222-230	0.00267885879767794
UTR3 	509-517	0.00386400167235351
UTR3 	835-843	0.00273168170520938
UTR3 	958-966	0.00690164782258297
>AGGCTTGTAGCTC|ENST00000373983|0.582853887563368
UTR3 	29-37	0.004761042671105
UTR3 	575-583	0.00537591844086496
UTR3 	1440-1448	0.00603586738673752
>AGGCTTGTAGCTC|ENST00000352385|0.582712779284435
UTR3 	99-107	0.0086908505543773
CDS 	942-950	0.0050267900201995
UTR3 	1872-1880	0.00614905210315594
>AGGCTTGTAGCTC|ENST00000430804|0.582687268451207
UTR3 	963-971	0.00472031028921377
UTR3 	1057-1065	0.00208146837387994
UTR3 	3689-3697	0.00602972392295531
UTR3 	4061-4069	0.00333012613761077
>AGGCTTGTAGCTC|ENST00000265052|0.582616001132298
UTR3 	279-287	0.00460202044885457
UTR3 	1806-1814	0.00118505846492763
UTR3 	2452-2460	0.00263239731324209
UTR3 	2984-2992	0.00773736244981136
>AGGCTTGTAGCTC|ENST00000409806|0.582570554573814
UTR3 	126-134	0.00521145882580994
UTR3 	3832-3840	0.0109423254003502
>AGGCTTGTAGCTC|ENST00000595962|0.582389104025517
UTR3 	42-50	0.00861688101115575
UTR3 	495-503	0.00451856133431274
UTR3 	1684-1692	0.00300614757827569
>AGGCTTGTAGCTC|ENST00000564138|0.582298918006224
UTR3 	110-118	0.00800286831015302
UTR3 	299-307	0.00458314130789804
UTR3 	1234-1242	0.00221857390516055
UTR3 	1999-2007	0.0013309460476122
>AGGCTTGTAGCTC|ENST00000220325|0.582257343870931
CDS 	177-185	0.0147984043005106
UTR3 	790-798	0.00260832495903513
CDS 	1338-1346	0.00901220814660737
UTR3 	4194-4202	0.0065275818512649
>AGGCTTGTAGCTC|ENST00000246166|0.582210759755425
UTR3 	88-96	0.00989177137511281
CDS 	830-838	0.00761427796010195
UTR3 	874-882	0.00420274266775806
>AGGCTTGTAGCTC|ENST00000554659|0.582146452252831
UTR3 	749-757	0.0125159487530858
UTR3 	2191-2199	0.00360933620953182
>AGGCTTGTAGCTC|ENST00000336418|0.582129027942229
UTR3 	96-104	0.00573376424921585
UTR3 	917-925	0.00495545058857559
UTR3 	2613-2621	0.00377228255294233
UTR3 	3283-3291	0.00166261685003662
>AGGCTTGTAGCTC|ENST00000325455|0.58208587406753
UTR3 	93-101	0.00714076391817785
UTR3 	4336-4344	0.00199364531989312
UTR3 	6221-6229	0.00148804293444805
UTR3 	7342-7350	0.00166614461726054
UTR3 	8048-8056	0.00149354187013435
UTR3 	8241-8249	0.00233907617485481
>AGGCTTGTAGCTC|ENST00000259006|0.582074033552116
UTR3 	281-289	0.00500426669708315
UTR3 	2300-2308	0.00671427936615998
UTR3 	2537-2545	0.00440187325027666
>AGGCTTGTAGCTC|ENST00000393704|0.582001387681363
UTR3 	77-85	0.0143421694138536
UTR3 	2892-2900	0.00177336922640602
>AGGCTTGTAGCTC|ENST00000262507|0.581964212896643
CDS 	85-93	0.00515304871647664
UTR3 	214-222	0.00735041717514687
UTR3 	281-289	0.00377591117015554
UTR3 	366-374	0.00362765774185802
>AGGCTTGTAGCTC|ENST00000371817|0.581787428339797
UTR3 	436-444	0.00315094081170618
UTR3 	467-475	0.00336413989511849
UTR3 	1345-1353	0.002681969302482
UTR3 	1434-1442	0.0015739823839988
UTR3 	1851-1859	0.00533013289289709
>AGGCTTGTAGCTC|ENST00000304758|0.581758092870944
UTR3 	1258-1266	0.00334617719055708
UTR3 	3131-3139	0.0127530175597132
>AGGCTTGTAGCTC|ENST00000391987|0.581662682624593
UTR3 	68-76	0.00523303739797907
UTR3 	905-913	0.00638943391553997
UTR3 	969-977	0.00238311839537454
UTR3 	1334-1342	0.00208719636792401
>AGGCTTGTAGCTC|ENST00000243457|0.58158022157757
UTR3 	278-286	0.0106020318120557
UTR3 	1354-1362	0.00316197026472375
UTR3 	1624-1632	0.00232324545050093
>AGGCTTGTAGCTC|ENST00000271588|0.581549981966026
UTR3 	50-58	0.00474369252056226
CDS 	4597-4605	0.00909709592941657
CDS 	5520-5528	0.0100475222895507
CDS 	12276-12284	0.00542497492036867
CDS 	12550-12558	0.0111632722580935
>AGGCTTGTAGCTC|ENST00000255390|0.581307842018683
UTR3 	1120-1128	0.00407252956291688
UTR3 	2214-2222	0.0105795026760826
UTR3 	5278-5286	0.00141692291346887
>AGGCTTGTAGCTC|ENST00000425013|0.581239396211511
UTR3 	1121-1129	0.00178630169980157
UTR3 	1848-1856	0.00357890299788977
UTR3 	2753-2761	0.0106991543180817
>AGGCTTGTAGCTC|ENST00000301149|0.581055874669552
UTR3 	50-58	0.00268390124836933
UTR3 	172-180	0.00298522581240463
UTR3 	275-283	0.00360197949496433
UTR3 	762-770	0.0067809300223222
>AGGCTTGTAGCTC|ENST00000272433|0.581041239567946
UTR3 	1622-1630	0.00180578956389286
UTR3 	2499-2507	0.0024957125812048
UTR3 	2546-2554	0.00262441025863307
UTR3 	2830-2838	0.00525509126618857
UTR3 	2865-2873	0.0038700503083953
>AGGCTTGTAGCTC|ENST00000419445|0.580726630131686
UTR3 	4017-4025	0.00228066845647246
UTR3 	8142-8150	0.0137492649773518
>AGGCTTGTAGCTC|ENST00000397512|0.580406936245053
UTR3 	590-598	0.0160084760699565
>AGGCTTGTAGCTC|ENST00000561573|0.580332018722093
UTR3 	549-557	0.00349225032062831
UTR3 	930-938	0.00539122451414822
UTR3 	1547-1555	0.00411886475486038
UTR3 	2156-2164	0.00300110878675627
>AGGCTTGTAGCTC|ENST00000515354|0.580268866146122
UTR3 	412-420	0.0159992104180781
>AGGCTTGTAGCTC|ENST00000340790|0.580230118978996
UTR3 	196-204	0.0142798501573274
CDS 	318-326	0.00644720787439501
>AGGCTTGTAGCTC|ENST00000554557|0.580155729525291
UTR3 	231-239	0.00438949547362616
UTR3 	2072-2080	0.00120506237956495
UTR3 	5552-5560	0.0103970607853637
>AGGCTTGTAGCTC|ENST00000541475|0.58009476977672
UTR3 	2785-2793	0.00240847763765594
UTR3 	4931-4939	0.00260860353372583
UTR3 	6120-6128	0.0109704471341935
>AGGCTTGTAGCTC|ENST00000375739|0.57990820317659
UTR3 	762-770	0.00545299692951268
UTR3 	1550-1558	0.00339369117988051
UTR3 	2307-2315	0.00712832279803795
>AGGCTTGTAGCTC|ENST00000379644|0.579757319111274
UTR3 	571-579	0.0133392584508026
UTR3 	2709-2717	0.00262563024373732
>AGGCTTGTAGCTC|ENST00000299633|0.579711261529708
UTR3 	11046-11054	0.0159617990735429
>AGGCTTGTAGCTC|ENST00000280979|0.579480786878786
UTR3 	178-186	0.0116341822088615
UTR3 	7242-7250	0.00431215763016751
>AGGCTTGTAGCTC|ENST00000393481|0.579465638563772
UTR3 	975-983	0.00570613353501766
CDS 	1005-1013	0.0102301639187423
UTR3 	1131-1139	0.00745368563376943
>AGGCTTGTAGCTC|ENST00000309951|0.579401025660299
UTR3 	806-814	0.00248388090515888
UTR3 	2908-2916	0.0110738032415384
UTR3 	3817-3825	0.00238330619932059
>AGGCTTGTAGCTC|ENST00000231948|0.579291989722181
UTR3 	665-673	0.0159336778810697
>AGGCTTGTAGCTC|ENST00000307630|0.579229775036145
UTR3 	619-627	0.0109455741238479
UTR3 	1086-1094	0.00302575353054543
UTR3 	1793-1801	0.0019581780485271
>AGGCTTGTAGCTC|ENST00000412726|0.579225672633582
CDS 	252-260	0.00895802558176493
UTR3 	387-395	0.00515849634920552
UTR3 	4706-4714	0.00834827194642596
>AGGCTTGTAGCTC|ENST00000545314|0.579138270644381
UTR3 	229-237	0.00488555035583034
CDS 	283-291	0.0097889575838454
UTR3 	394-402	0.00295318874179783
UTR3 	1509-1517	0.00298692737154036
UTR3 	3322-3330	0.00119936665380518
UTR3 	4242-4250	0.00123840208913486
>AGGCTTGTAGCTC|ENST00000447404|0.579136258061032
UTR3 	59-67	0.0159232346798589
>AGGCTTGTAGCTC|ENST00000312943|0.579098823918384
UTR3 	42-50	0.00955753721540823
UTR3 	1067-1075	0.00636318732777895
>AGGCTTGTAGCTC|ENST00000282226|0.579051283286486
CDS 	799-807	0.0464303948183026
>AGGCTTGTAGCTC|ENST00000311437|0.579015036166462
UTR3 	98-106	0.00396245402838011
UTR3 	252-260	0.00290830464983065
UTR3 	2450-2458	0.00904434772009282
>AGGCTTGTAGCTC|ENST00000317357|0.578909520643131
UTR3 	304-312	0.011862873552926
UTR3 	1716-1724	0.00404515824184512
>AGGCTTGTAGCTC|ENST00000376943|0.578889326979645
UTR3 	461-469	0.0159066779053808
>AGGCTTGTAGCTC|ENST00000309660|0.578709041858669
UTR3 	142-150	0.0158945914264276
>AGGCTTGTAGCTC|ENST00000256319|0.57834034380341
UTR3 	1243-1251	0.0158698779491855
>AGGCTTGTAGCTC|ENST00000497577|0.578274066591624
UTR3 	57-65	0.00865034995212817
UTR3 	448-456	0.0072150861206561
>AGGCTTGTAGCTC|ENST00000562435|0.578163400270282
UTR3 	781-789	0.0111849868798176
UTR3 	3322-3330	0.0015441921184689
UTR3 	4720-4728	0.00312884067605221
>AGGCTTGTAGCTC|ENST00000508138|0.578013752758654
UTR3 	959-967	0.0035745826285216
UTR3 	3942-3950	0.0122734091259545
>AGGCTTGTAGCTC|ENST00000330123|0.577996548681154
UTR3 	444-452	0.00370081680444976
UTR3 	528-536	0.00225699316815585
UTR3 	1508-1516	0.00280744246037306
UTR3 	1704-1712	0.00375239139792563
UTR3 	2040-2048	0.00332919513528581
>AGGCTTGTAGCTC|ENST00000425141|0.577867058167711
UTR3 	791-799	0.0052729798404179
UTR3 	1678-1686	0.0105651828018863
>AGGCTTGTAGCTC|ENST00000369878|0.577796751554717
CDS 	2037-2045	0.00915044742205617
UTR3 	2156-2164	0.00123463317493717
UTR3 	3562-3570	0.00372070587862581
UTR3 	6684-6692	0.00117510926284582
UTR3 	10763-10771	0.00158461479498428
UTR3 	12211-12219	0.00563626701768609
>AGGCTTGTAGCTC|ENST00000620288|0.577595958433088
UTR3 	570-578	0.00437608207923521
UTR3 	836-844	0.00206992762619117
UTR3 	2282-2290	0.00394840437810593
UTR3 	2401-2409	0.0017266240488191
UTR3 	2556-2564	0.00369896218687443
>AGGCTTGTAGCTC|ENST00000322054|0.57758243611613
CDS 	168-176	0.0151637261225492
UTR3 	235-243	0.0052916226111883
UTR3 	565-573	0.00312549376219085
CDS 	1329-1337	0.00969962145181004
>AGGCTTGTAGCTC|ENST00000529632|0.577416318494076
UTR3 	846-854	0.0031827801355737
UTR3 	2590-2598	0.0126251869342212
>AGGCTTGTAGCTC|ENST00000546003|0.577353668015804
UTR3 	3112-3120	0.0110703951742381
UTR3 	3401-3409	0.00473337555227903
>AGGCTTGTAGCTC|ENST00000483398|0.577334334124267
UTR3 	56-64	0.00569871193289925
UTR3 	204-212	0.00461633853966843
UTR3 	904-912	0.0054874252991609
>AGGCTTGTAGCTC|ENST00000397121|0.577320330455829
UTR3 	434-442	0.00653508334205139
UTR3 	520-528	0.0055421840977696
UTR3 	604-612	0.00372427039730342
>AGGCTTGTAGCTC|ENST00000225235|0.577310469646048
UTR3 	2325-2333	0.0158008773869844
>AGGCTTGTAGCTC|ENST00000409600|0.577230079494053
UTR3 	1095-1103	0.00337715626689155
UTR3 	4846-4854	0.00625502494349309
UTR3 	5042-5050	0.00616331201741514
>AGGCTTGTAGCTC|ENST00000580768|0.577204924672633
UTR3 	89-97	0.00686799884438702
UTR3 	2536-2544	0.00892580968653771
>AGGCTTGTAGCTC|ENST00000454468|0.577063845653157
UTR3 	2466-2474	0.00159483056180395
UTR3 	2827-2835	0.00394834930323138
UTR3 	3160-3168	0.0102411806604017
>AGGCTTGTAGCTC|ENST00000612675|0.576944754587875
UTR3 	28-36	0.00894793943505723
UTR3 	162-170	0.00682844626461462
>AGGCTTGTAGCTC|ENST00000391739|0.576911264157508
UTR3 	134-142	0.00936802052752243
UTR3 	947-955	0.00181938020393949
UTR3 	2971-2979	0.00458674241966192
>AGGCTTGTAGCTC|ENST00000407472|0.576871118309073
UTR3 	639-647	0.00710472596799498
UTR3 	4329-4337	0.00253501015941694
UTR3 	4737-4745	0.00613171888491247
>AGGCTTGTAGCTC|ENST00000380877|0.576730437007035
UTR3 	2561-2569	0.0101134260268062
UTR3 	2761-2769	0.00564860959706969
>AGGCTTGTAGCTC|ENST00000299687|0.576589407083895
UTR3 	576-584	0.00569357827675151
UTR3 	673-681	0.00449811226412624
UTR3 	690-698	0.00556090318854842
>AGGCTTGTAGCTC|ENST00000583313|0.57646991767725
UTR3 	354-362	0.0032880386221054
UTR3 	3080-3088	0.0124565559953107
>AGGCTTGTAGCTC|ENST00000484069|0.576279740665244
UTR3 	502-510	0.00327538205268106
UTR3 	788-796	0.00334473218144235
UTR3 	1089-1097	0.00346899873012819
UTR3 	1702-1710	0.00166970988602133
UTR3 	1860-1868	0.00230559634206946
UTR3 	3486-3494	0.00166744542854845
>AGGCTTGTAGCTC|ENST00000371667|0.576251447755671
UTR3 	1599-1607	0.00386899546941964
UTR3 	1910-1918	0.0118609754207912
>AGGCTTGTAGCTC|ENST00000359735|0.576071691676531
UTR3 	441-449	0.00494617668797309
UTR3 	525-533	0.0036477790613192
UTR3 	750-758	0.00256301740895576
UTR3 	777-785	0.00172086830769773
UTR3 	1029-1037	0.00284009858304263
>AGGCTTGTAGCTC|ENST00000298159|0.575907446687932
UTR3 	452-460	0.0101544811336624
UTR3 	2727-2735	0.00168853325030486
UTR3 	5380-5388	0.00386393413891867
>AGGCTTGTAGCTC|ENST00000250018|0.575905371086555
UTR3 	249-257	0.0138686288916478
UTR3 	622-630	0.00183818073600145
>AGGCTTGTAGCTC|ENST00000394630|0.575867043427917
UTR3 	58-66	0.0157042448469339
>AGGCTTGTAGCTC|ENST00000539770|0.575835832403327
UTR3 	147-155	0.0122778181931304
UTR3 	275-283	0.0034243381436333
>AGGCTTGTAGCTC|ENST00000316436|0.575803862009999
UTR3 	171-179	0.00345526991272841
UTR3 	186-194	0.00611502805277252
UTR3 	201-209	0.00245109287088094
UTR3 	478-486	0.00367862621842381
>AGGCTTGTAGCTC|ENST00000271417|0.575706642007226
CDS 	822-830	0.00603394309421863
UTR3 	1462-1470	0.0036933916299575
UTR3 	2185-2193	0.00932001555781997
UTR3 	2238-2246	0.00106693556739652
>AGGCTTGTAGCTC|ENST00000273666|0.57570258506427
UTR3 	1858-1866	0.00210816535033398
UTR3 	2195-2203	0.00181942456607369
CDS 	2866-2874	0.0331262033019898
UTR3 	4580-4588	0.00134547587685434
>AGGCTTGTAGCTC|ENST00000356327|0.575662252534002
UTR3 	1808-1816	0.002331228308351
UTR3 	2591-2599	0.00825479000546772
CDS 	2946-2954	0.0178429829466084
>AGGCTTGTAGCTC|ENST00000397936|0.57564615013557
UTR3 	1038-1046	0.00947419090721044
UTR3 	2382-2390	0.00621527356180431
>AGGCTTGTAGCTC|ENST00000334660|0.57536220020327
UTR3 	319-327	0.0110290535715115
UTR3 	484-492	0.00464141425263676
>AGGCTTGTAGCTC|ENST00000552674|0.575268061218683
UTR3 	1391-1399	0.00375435245516085
UTR3 	2547-2555	0.0119098180752734
>AGGCTTGTAGCTC|ENST00000459891|0.575241918760932
UTR3 	362-370	0.015662421832657
>AGGCTTGTAGCTC|ENST00000265342|0.575158522371567
UTR3 	522-530	0.00283763149363177
UTR3 	1560-1568	0.00188194797911795
UTR3 	1738-1746	0.00332883269202594
UTR3 	2227-2235	0.0034105594193285
UTR3 	2480-2488	0.0041978719603799
>AGGCTTGTAGCTC|ENST00000225719|0.574881064819455
UTR3 	1024-1032	0.00845650779929523
UTR3 	1497-1505	0.00176198300293799
UTR3 	2475-2483	0.00278384892481785
CDS 	3318-3326	0.00965097142120303
>AGGCTTGTAGCTC|ENST00000607371|0.57486807491059
UTR3 	172-180	0.00856158001694977
UTR3 	391-399	0.00707583806395922
>AGGCTTGTAGCTC|ENST00000561922|0.57458142019823
UTR3 	572-580	0.0024519213450685
UTR3 	1028-1036	0.00336075338191211
UTR3 	1067-1075	0.00221263319118837
UTR3 	1433-1441	0.00759294175174062
>AGGCTTGTAGCTC|ENST00000496549|0.574523613595211
UTR3 	217-225	0.00535950000317774
UTR3 	489-497	0.00577039263054188
UTR3 	1134-1142	0.00448449195356507
>AGGCTTGTAGCTC|ENST00000614987|0.574510697377428
UTR3 	1891-1899	0.00221956562326927
UTR3 	5572-5580	0.00274348769880731
UTR3 	7679-7687	0.00115508573532279
UTR3 	10302-10310	0.00187110951199371
UTR3 	14479-14487	0.0050515827512781
UTR3 	18877-18885	0.00257268967716642
>AGGCTTGTAGCTC|ENST00000261739|0.574454467738942
CDS 	680-688	0.00846307448973337
UTR3 	2035-2043	0.00880353254861087
UTR3 	2073-2081	0.00450879208467337
>AGGCTTGTAGCTC|ENST00000617581|0.574386999706446
UTR3 	434-442	0.00383371989256322
UTR3 	1904-1912	0.0117715309166487
>AGGCTTGTAGCTC|ENST00000284617|0.574283748601336
UTR3 	2104-2112	0.00159711930544743
UTR3 	3336-3344	0.00235297414720079
UTR3 	3876-3884	0.0116482546627883
>AGGCTTGTAGCTC|ENST00000418517|0.574177592088439
UTR3 	268-276	0.0155912516366275
>AGGCTTGTAGCTC|ENST00000380338|0.57399040352529
UTR3 	510-518	0.00713781329348283
UTR3 	2088-2096	0.00143680161761813
UTR3 	2608-2616	0.00210777721625004
UTR3 	3271-3279	0.00489634721526871
>AGGCTTGTAGCTC|ENST00000457359|0.57394292796802
UTR3 	236-244	0.0053079374109231
UTR3 	896-904	0.007058369904632
UTR3 	923-931	0.00320925883146782
>AGGCTTGTAGCTC|ENST00000487787|0.573939144122976
UTR3 	98-106	0.00769552474528824
UTR3 	553-561	0.00787978849908375
>AGGCTTGTAGCTC|ENST00000548147|0.573822305753624
UTR3 	225-233	0.00613890262215327
UTR3 	469-477	0.00603750370325186
UTR3 	717-725	0.00339109802196344
>AGGCTTGTAGCTC|ENST00000596677|0.573676220040427
UTR3 	1251-1259	0.00275994024843204
UTR3 	2570-2578	0.00207991444167036
UTR3 	2738-2746	0.00223700681331315
UTR3 	3064-3072	0.00573308251375459
UTR3 	3148-3156	0.00274779746061073
>AGGCTTGTAGCTC|ENST00000443668|0.573526574287038
UTR3 	388-396	0.0078619185561888
UTR3 	692-700	0.00432903398343561
UTR3 	752-760	0.00335678904291769
>AGGCTTGTAGCTC|ENST00000374142|0.573417385051685
UTR3 	429-437	0.00255421052899633
UTR3 	755-763	0.00266512683511178
UTR3 	1353-1361	0.004616190995587
UTR3 	2856-2864	0.00180548052047417
UTR3 	3401-3409	0.00389943683249167
>AGGCTTGTAGCTC|ENST00000268616|0.573415585246308
UTR3 	1269-1277	0.00261213550278518
CDS 	1539-1547	0.00447943856684507
UTR3 	3646-3654	0.0117370720812002
>AGGCTTGTAGCTC|ENST00000590116|0.573388809051856
UTR3 	140-148	0.00412009344363127
UTR3 	317-325	0.00512952039233759
UTR3 	1046-1054	0.00233851849970964
UTR3 	1382-1390	0.00395040404817414
>AGGCTTGTAGCTC|ENST00000466590|0.5732006940303
UTR3 	1866-1874	0.00634246492464636
UTR3 	1918-1926	0.00918350321661349
>AGGCTTGTAGCTC|ENST00000350796|0.573068095981598
CDS 	436-444	0.0328390465226667
CDS 	630-638	0.00734131193989276
UTR3 	736-744	0.00222050899303351
>AGGCTTGTAGCTC|ENST00000563588|0.572963804060703
UTR3 	700-708	0.00289532833598979
UTR3 	3189-3197	0.0114906793895229
UTR3 	3219-3227	0.00112413545888393
>AGGCTTGTAGCTC|ENST00000568210|0.572924522319858
UTR3 	997-1005	0.0155075192631991
>AGGCTTGTAGCTC|ENST00000260818|0.572862665667248
CDS 	2620-2628	0.030308544019901
CDS 	6376-6384	0.0149138049088312
>AGGCTTGTAGCTC|ENST00000322527|0.572848063839726
CDS 	4145-4153	0.00532038355563256
CDS 	8616-8624	0.00744074966045103
CDS 	13488-13496	0.0101949829527277
CDS 	19111-19119	0.0222633878349944
>AGGCTTGTAGCTC|ENST00000220478|0.572845748575475
CDS 	183-191	0.0120486474426966
UTR3 	269-277	0.00665260421265338
UTR3 	761-769	0.0055042267044975
>AGGCTTGTAGCTC|ENST00000472441|0.572824288929674
UTR3 	596-604	0.00537115810501551
UTR3 	1634-1642	0.00292513364730843
UTR3 	2428-2436	0.00720453245156655
>AGGCTTGTAGCTC|ENST00000290271|0.572761396257681
UTR3 	2783-2791	0.0154966235106586
>AGGCTTGTAGCTC|ENST00000378565|0.572407049428892
UTR3 	855-863	0.00329344619928673
UTR3 	920-928	0.00193221320523177
UTR3 	4157-4165	0.00212862901710092
UTR3 	4972-4980	0.00252319059458129
UTR3 	5629-5637	0.00230656264969751
UTR3 	5979-5987	0.00182918183741388
UTR3 	7174-7182	0.00145973559809968
>AGGCTTGTAGCTC|ENST00000327835|0.572121051135048
UTR3 	839-847	0.00423240381245329
UTR3 	1389-1397	0.00265341102865026
UTR3 	3186-3194	0.00147851384699508
UTR3 	4451-4459	0.00164957950053012
UTR3 	6159-6167	0.00249171731295486
UTR3 	7367-7375	0.0013986341819634
UTR3 	9335-9343	0.00154960316039711
>AGGCTTGTAGCTC|ENST00000558402|0.572099123500869
UTR3 	265-273	0.00432771689791723
UTR3 	1054-1062	0.0111246819592743
>AGGCTTGTAGCTC|ENST00000371847|0.571949249148234
UTR3 	162-170	0.0154423930822853
>AGGCTTGTAGCTC|ENST00000290649|0.571816168605159
UTR3 	1333-1341	0.0154335092192167
>AGGCTTGTAGCTC|ENST00000396671|0.571760752198721
UTR3 	342-350	0.00896133267081214
CDS 	627-635	0.00458372745721189
UTR3 	3319-3327	0.00524614590544446
>AGGCTTGTAGCTC|ENST00000453133|0.571722343190789
UTR3 	325-333	0.00727275209784139
UTR3 	1180-1188	0.00815449417241411
>AGGCTTGTAGCTC|ENST00000544049|0.571477854380979
CDS 	188-196	0.00606338685085648
UTR3 	348-356	0.0078257964565812
UTR3 	690-698	0.00595433299426966
>AGGCTTGTAGCTC|ENST00000286437|0.571446364850522
CDS 	1485-1493	0.00805874924243954
CDS 	1590-1598	0.0033619952736536
UTR3 	3515-3523	0.00109714410551218
UTR3 	4469-4477	0.00227696380061282
UTR3 	4572-4580	0.0006815345057729
UTR3 	4807-4815	0.00118392984719242
UTR3 	5135-5143	0.00237281287202299
UTR3 	5355-5363	0.00132365746416992
UTR3 	8211-8219	0.00330697714332368
>AGGCTTGTAGCTC|ENST00000252699|0.57142041046229
CDS 	1023-1031	0.00395254992070577
UTR3 	1784-1792	0.00832522678478296
CDS 	2097-2105	0.01979624822931
>AGGCTTGTAGCTC|ENST00000536878|0.571012246175168
UTR3 	310-318	0.00465662787363947
UTR3 	1571-1579	0.0107232297715378
>AGGCTTGTAGCTC|ENST00000308660|0.570989884195796
UTR3 	80-88	0.00336509053819994
UTR3 	92-100	0.00447347498465211
UTR3 	1045-1053	0.00218420542446335
UTR3 	2402-2410	0.00535559467961847
>AGGCTTGTAGCTC|ENST00000446377|0.570968391661075
UTR3 	901-909	0.00473472314892019
CDS 	1128-1136	0.0132895659606106
CDS 	1656-1664	0.00409041555373742
UTR3 	2069-2077	0.00210576205793479
UTR3 	2406-2414	0.00237461969949163
UTR3 	2564-2572	0.00117114771971941
>AGGCTTGTAGCTC|ENST00000308488|0.570919436148538
UTR3 	2463-2471	0.002060609373614
UTR3 	4281-4289	0.00176597168068653
UTR3 	5387-5395	0.00694116318504393
UTR3 	5408-5416	0.00202372058840387
UTR3 	6143-6151	0.00258220054686896
>AGGCTTGTAGCTC|ENST00000360666|0.570785728300488
UTR3 	1035-1043	0.00207341272898617
UTR3 	1294-1302	0.00467561011448938
UTR3 	2123-2131	0.00861572214916597
>AGGCTTGTAGCTC|ENST00000247226|0.570724220911318
UTR3 	64-72	0.00399892480478552
UTR3 	2767-2775	0.00168464121654615
UTR3 	2972-2980	0.00168970923009609
UTR3 	3101-3109	0.00258806545278921
UTR3 	6233-6241	0.00539930102555524
>AGGCTTGTAGCTC|ENST00000487863|0.570684899254075
CDS 	237-245	0.0327648302355933
UTR3 	263-271	0.00500431589414917
>AGGCTTGTAGCTC|ENST00000531849|0.570559707980709
UTR3 	655-663	0.00605837716328896
UTR3 	704-712	0.00384780514258199
UTR3 	751-759	0.0054434852013055
>AGGCTTGTAGCTC|ENST00000368648|0.570492113538922
CDS 	1327-1335	0.016847796298568
UTR3 	1813-1821	0.00391187752236876
UTR3 	2317-2325	0.00660743673301254
>AGGCTTGTAGCTC|ENST00000550722|0.570441085969443
UTR3 	414-422	0.00513784132136094
UTR3 	849-857	0.00685955192900325
CDS 	4320-4328	0.00415538123702059
CDS 	12213-12221	0.00785247073011049
>AGGCTTGTAGCTC|ENST00000370631|0.570370174484555
UTR3 	42-50	0.00777484035812511
UTR3 	569-577	0.00492715857518266
UTR3 	2052-2060	0.00263502658433813
>AGGCTTGTAGCTC|ENST00000394071|0.570179872855083
UTR3 	920-928	0.00148579930826046
UTR3 	3577-3585	0.00670506863689599
UTR3 	3647-3655	0.00713346573249569
>AGGCTTGTAGCTC|ENST00000373670|0.570099776227592
UTR3 	147-155	0.00839024743990022
UTR3 	847-855	0.00692874474473423
>AGGCTTGTAGCTC|ENST00000514886|0.569997879846353
UTR3 	817-825	0.00279077875357769
UTR3 	1900-1908	0.00634298754071391
UTR3 	2060-2068	0.00617843096653673
>AGGCTTGTAGCTC|ENST00000429544|0.569925612844669
UTR3 	109-117	0.00470646286102351
CDS 	1220-1228	0.0333785002723147
>AGGCTTGTAGCTC|ENST00000392054|0.569738031051163
UTR3 	841-849	0.00266169093090089
UTR3 	1375-1383	0.0126331801944335
>AGGCTTGTAGCTC|ENST00000357775|0.569587308105091
UTR3 	799-807	0.0109094550114566
CDS 	934-942	0.015387454621378
>AGGCTTGTAGCTC|ENST00000263630|0.569584013375946
UTR3 	63-71	0.0116951244710443
UTR3 	2626-2634	0.00358947831047198
>AGGCTTGTAGCTC|ENST00000240100|0.569454466049538
UTR3 	1989-1997	0.0033114347949999
UTR3 	2519-2527	0.0043731449670846
UTR3 	2667-2675	0.00273017429482205
UTR3 	3196-3204	0.0048612125118295
>AGGCTTGTAGCTC|ENST00000617192|0.569088594798985
CDS 	198-206	0.023648108377072
UTR3 	2958-2966	0.00347743515349453
UTR3 	4010-4018	0.0047040855358465
>AGGCTTGTAGCTC|ENST00000372006|0.569062532293878
UTR3 	331-339	0.00551465648220233
UTR3 	1426-1434	0.00125772691412718
UTR3 	2865-2873	0.00847745894375527
>AGGCTTGTAGCTC|ENST00000607388|0.568677134818258
UTR3 	517-525	0.00851425837830692
UTR3 	865-873	0.00352820716450367
UTR3 	1768-1776	0.00135809628010293
UTR3 	2605-2613	0.00182359758550214
>AGGCTTGTAGCTC|ENST00000395896|0.568670025103138
UTR3 	257-265	0.00456522352247194
CDS 	1077-1085	0.0283107358290736
UTR3 	1853-1861	0.00194003522042721
>AGGCTTGTAGCTC|ENST00000330137|0.568626397514644
UTR3 	1222-1230	0.00256158897775662
UTR3 	1457-1465	0.00421992974621212
UTR3 	2099-2107	0.00843925995831694
>AGGCTTGTAGCTC|ENST00000394440|0.568584697285978
CDS 	81-89	0.00460157415303185
CDS 	146-154	0.02200791223676
UTR3 	471-479	0.0071096972890359
>AGGCTTGTAGCTC|ENST00000360264|0.568487684548396
UTR3 	4206-4214	0.00161426554549613
UTR3 	4716-4724	0.0022584498219288
UTR3 	5666-5674	0.00186153752875505
UTR3 	6009-6017	0.00363447494658077
UTR3 	7667-7675	0.0035674109082085
UTR3 	8256-8264	0.00227539770376693
>AGGCTTGTAGCTC|ENST00000528516|0.568436197604211
UTR3 	431-439	0.00573664774852885
UTR3 	1106-1114	0.00260871360329968
UTR3 	1637-1645	0.00130668661824417
UTR3 	1722-1730	0.000614680072087778
UTR3 	1802-1810	0.00111841681335225
UTR3 	3097-3105	0.00382296128706429
>AGGCTTGTAGCTC|ENST00000553612|0.568415564920937
UTR3 	174-182	0.0121646391229464
UTR3 	3616-3624	0.00304209239697139
>AGGCTTGTAGCTC|ENST00000271915|0.568274311657903
UTR3 	460-468	0.00296931910115148
UTR3 	898-906	0.00516505244750784
UTR3 	5907-5915	0.00516739296439472
UTR3 	6696-6704	0.00189555663726707
>AGGCTTGTAGCTC|ENST00000262858|0.568082498762306
UTR3 	84-92	0.00640309447996503
UTR3 	2163-2171	0.00878144917446544
>AGGCTTGTAGCTC|ENST00000454872|0.568062824152755
UTR3 	1905-1913	0.00208009444836933
CDS 	2216-2224	0.023671897286713
UTR3 	2663-2671	0.00331643314720483
UTR3 	4586-4594	0.00269856810706927
>AGGCTTGTAGCTC|ENST00000229405|0.568049206355589
UTR3 	1155-1163	0.0120996636738678
UTR3 	2467-2475	0.00199499346790268
UTR3 	2518-2526	0.00108766889847185
>AGGCTTGTAGCTC|ENST00000361842|0.567840892367225
UTR3 	2225-2233	0.0116686528837529
UTR3 	2382-2390	0.00349979824696418
>AGGCTTGTAGCTC|ENST00000482951|0.567759685553206
UTR3 	594-602	0.0151630427231106
>AGGCTTGTAGCTC|ENST00000268082|0.567678553919972
UTR3 	830-838	0.0151576395647682
>AGGCTTGTAGCTC|ENST00000448885|0.567615443141752
UTR3 	2627-2635	0.00950210123720069
UTR3 	4278-4286	0.00565133547906908
>AGGCTTGTAGCTC|ENST00000284719|0.567529734068224
UTR3 	299-307	0.0108383266031999
UTR3 	2601-2609	0.00430940257001474
>AGGCTTGTAGCTC|ENST00000612396|0.567472865954276
UTR3 	298-306	0.00964874831578488
UTR3 	4101-4109	0.0014267640307876
UTR3 	4990-4998	0.00406843001083396
>AGGCTTGTAGCTC|ENST00000373960|0.56745923538796
UTR3 	739-747	0.0151430347232354
>AGGCTTGTAGCTC|ENST00000261980|0.567438138203887
UTR3 	225-233	0.00428979022189037
UTR3 	255-263	0.00327874596664302
UTR3 	1044-1052	0.00314208080728009
UTR3 	1154-1162	0.00443101291840824
>AGGCTTGTAGCTC|ENST00000282185|0.567357385024377
UTR3 	2022-2030	0.0151362529112735
>AGGCTTGTAGCTC|ENST00000388925|0.567303023798385
UTR3 	259-267	0.00857824277392322
CDS 	402-410	0.00945411991881438
UTR3 	2359-2367	0.00339514655084537
UTR3 	2382-2390	0.000552939197278144
>AGGCTTGTAGCTC|ENST00000427179|0.566981036134486
UTR3 	118-126	0.00385096052139207
UTR3 	1638-1646	0.00142011193972865
UTR3 	1722-1730	0.000589414592645615
UTR3 	1806-1814	0.000583378431896877
UTR3 	1890-1898	0.000533291301347634
UTR3 	2058-2066	0.000919640217773585
UTR3 	2142-2150	0.000686379279675307
UTR3 	2310-2318	0.00121043487325016
UTR3 	2394-2402	0.000774949604845037
UTR3 	2643-2651	0.00179059121731663
UTR3 	2661-2669	0.00275204463421594
>AGGCTTGTAGCTC|ENST00000566462|0.566948940380421
UTR3 	135-143	0.00357677988592112
UTR3 	347-355	0.0115322801176843
>AGGCTTGTAGCTC|ENST00000367268|0.566848496960697
UTR3 	201-209	0.00501470549946991
UTR3 	1697-1705	0.000974069644692043
UTR3 	1957-1965	0.00106020409022919
UTR3 	2972-2980	0.00805339450443122
>AGGCTTGTAGCTC|ENST00000556551|0.566688688843086
UTR3 	214-222	0.00465939634991506
UTR3 	483-491	0.00739046909053744
UTR3 	1264-1272	0.00304187102908334
>AGGCTTGTAGCTC|ENST00000538872|0.566633316669429
UTR3 	541-549	0.00340038290460306
UTR3 	659-667	0.0012304039727099
UTR3 	1245-1253	0.00123020208150179
UTR3 	1355-1363	0.000975934160084455
UTR3 	2747-2755	0.00328958796141087
UTR3 	3068-3076	0.00282800053145501
CDS 	3306-3314	0.00780418454613309
>AGGCTTGTAGCTC|ENST00000566524|0.566606477801727
UTR3 	274-282	0.0150862646355839
>AGGCTTGTAGCTC|ENST00000341516|0.566580442785668
CDS 	250-258	0.0174771453121719
CDS 	1788-1796	0.00551453824188814
UTR3 	2855-2863	0.00821482916982808
>AGGCTTGTAGCTC|ENST00000370152|0.566430040198812
UTR3 	454-462	0.0107538668725123
CDS 	1238-1246	0.0151506022058265
>AGGCTTGTAGCTC|ENST00000339922|0.566366422374744
UTR3 	22-30	0.00714459337480745
UTR3 	32-40	0.00792569495521923
>AGGCTTGTAGCTC|ENST00000483386|0.566286093340809
UTR3 	1717-1725	0.00260754962469842
UTR3 	2203-2211	0.00860487733922677
UTR3 	2366-2374	0.00385251572567879
>AGGCTTGTAGCTC|ENST00000310954|0.566275562361684
UTR3 	509-517	0.00518064363316474
UTR3 	1335-1343	0.00988359827063377
>AGGCTTGTAGCTC|ENST00000394684|0.566211109009688
UTR3 	218-226	0.0116203056044656
UTR3 	1988-1996	0.00149708254120735
UTR3 	2181-2189	0.0019425647855622
>AGGCTTGTAGCTC|ENST00000479105|0.566196387345256
UTR3 	398-406	0.00895023655752721
UTR3 	773-781	0.00610873675876303
>AGGCTTGTAGCTC|ENST00000342571|0.566013584035147
UTR3 	1585-1593	0.0116301906159032
UTR3 	1813-1821	0.00341661917560806
>AGGCTTGTAGCTC|ENST00000620676|0.566003792225281
CDS 	7711-7719	0.0399280600753335
CDS 	9216-9224	0.00396058163910014
>AGGCTTGTAGCTC|ENST00000360635|0.565924182319741
UTR3 	261-269	0.00374538684794074
CDS 	538-546	0.0171421247197678
UTR3 	2185-2193	0.00634600167306251
>AGGCTTGTAGCTC|ENST00000560809|0.565711479597085
UTR3 	711-719	0.00551056882044828
UTR3 	939-947	0.00523417997173841
UTR3 	1050-1058	0.00428196193059782
>AGGCTTGTAGCTC|ENST00000378746|0.565696658974022
UTR3 	2933-2941	0.00179695268890347
UTR3 	3412-3420	0.0132287720985675
>AGGCTTGTAGCTC|ENST00000568954|0.565563580894691
UTR3 	196-204	0.00516919675962905
UTR3 	3440-3448	0.00984767541809444
>AGGCTTGTAGCTC|ENST00000307439|0.565515159379175
UTR3 	1226-1234	0.00487411792622951
UTR3 	2261-2269	0.00163442781492088
UTR3 	2756-2764	0.00201624050788587
UTR3 	4101-4109	0.00648886499242966
>AGGCTTGTAGCTC|ENST00000448281|0.565365115282871
UTR3 	1223-1231	0.00628173432038529
UTR3 	1695-1703	0.00306028925934781
UTR3 	1780-1788	0.00566164745139208
>AGGCTTGTAGCTC|ENST00000380189|0.565148444736352
UTR3 	360-368	0.00792304553564255
CDS 	396-404	0.00810461004518849
UTR3 	933-941	0.0048423271501796
>AGGCTTGTAGCTC|ENST00000392562|0.565131924354194
UTR3 	927-935	0.00212436708120069
UTR3 	1374-1382	0.00147040377143796
UTR3 	2139-2147	0.0113933910219079
>AGGCTTGTAGCTC|ENST00000285737|0.565074843531755
UTR3 	383-391	0.00400391384446152
UTR3 	859-867	0.00324068100754298
UTR3 	2878-2886	0.00236252870587522
UTR3 	5090-5098	0.00537724225456059
>AGGCTTGTAGCTC|ENST00000361573|0.565012632764254
CDS 	772-780	0.0436963295595211
>AGGCTTGTAGCTC|ENST00000394048|0.564954666476368
UTR3 	602-610	0.00756158493059376
UTR3 	770-778	0.007414789088063
>AGGCTTGTAGCTC|ENST00000318789|0.564932930671568
UTR3 	394-402	0.0149749286383305
>AGGCTTGTAGCTC|ENST00000535628|0.564850029882524
UTR3 	2435-2443	0.0149694160815423
>AGGCTTGTAGCTC|ENST00000308191|0.564833946029143
CDS 	268-276	0.0102835076697233
UTR3 	1194-1202	0.00915349792139601
UTR3 	1235-1243	0.00295697519760201
>AGGCTTGTAGCTC|ENST00000219689|0.564833784718204
UTR3 	65-73	0.00365799344180059
UTR3 	690-698	0.00421718553176018
UTR3 	4887-4895	0.0020869049670263
UTR3 	5472-5480	0.0014522884431455
UTR3 	6180-6188	0.0035539634903893
>AGGCTTGTAGCTC|ENST00000424203|0.5646408201077
UTR3 	1106-1114	0.00272991557353506
UTR3 	1355-1363	0.00346351990116035
UTR3 	1868-1876	0.00398351156974023
UTR3 	2112-2120	0.00477855853085087
>AGGCTTGTAGCTC|ENST00000374139|0.56460428229305
UTR3 	87-95	0.00384931622455388
UTR3 	753-761	0.0056571290045782
UTR3 	1567-1575	0.00544663107808681
>AGGCTTGTAGCTC|ENST00000300575|0.564601973645547
UTR3 	140-148	0.00341160571784099
UTR3 	271-279	0.0115413170972644
>AGGCTTGTAGCTC|ENST00000435041|0.564566026955227
UTR3 	734-742	0.00746319304343867
UTR3 	2261-2269	0.00232144374974805
UTR3 	2840-2848	0.00516589610401064
>AGGCTTGTAGCTC|ENST00000286614|0.564397348108514
UTR3 	2479-2487	0.00219945568739768
UTR3 	5362-5370	0.00437662772676272
UTR3 	5635-5643	0.00480715259204161
UTR3 	6656-6664	0.00355608286980614
>AGGCTTGTAGCTC|ENST00000307201|0.564361371398076
UTR3 	279-287	0.0122310573222941
UTR3 	672-680	0.00270586989667469
>AGGCTTGTAGCTC|ENST00000480462|0.564331902503194
UTR3 	1077-1085	0.00765428129234504
UTR3 	2722-2730	0.00184650707291102
UTR3 	3192-3200	0.00543417985630843
>AGGCTTGTAGCTC|ENST00000594385|0.564286900628871
UTR3 	467-475	0.014931976699906
>AGGCTTGTAGCTC|ENST00000382031|0.564171179813476
UTR3 	719-727	0.00247527636875851
UTR3 	1144-1152	0.00900195657558834
CDS 	4640-4648	0.0065657513110692
CDS 	8663-8671	0.00568812815760182
>AGGCTTGTAGCTC|ENST00000431138|0.564163193846499
UTR3 	418-426	0.00763795096312342
UTR3 	538-546	0.00728580263036864
>AGGCTTGTAGCTC|ENST00000357742|0.564132449358076
UTR3 	3914-3922	0.00544110248180998
UTR3 	4753-4761	0.00948060752926326
>AGGCTTGTAGCTC|ENST00000457754|0.564082230922198
UTR3 	29-37	0.00621623744551016
UTR3 	587-595	0.00250337011076265
UTR3 	1481-1489	0.00619876451193485
>AGGCTTGTAGCTC|ENST00000405409|0.564029007317289
UTR3 	2036-2044	0.00527066708216293
UTR3 	2256-2264	0.00233543524692384
UTR3 	3881-3889	0.00282020491583901
UTR3 	4320-4328	0.00448852722677899
>AGGCTTGTAGCTC|ENST00000424818|0.563968671381328
UTR3 	74-82	0.00882403606149107
UTR3 	154-162	0.00608678819923017
>AGGCTTGTAGCTC|ENST00000250916|0.563879017076929
UTR3 	2037-2045	0.0149048656450969
>AGGCTTGTAGCTC|ENST00000571688|0.563816783431408
UTR3 	1323-1331	0.00390619658530137
UTR3 	1870-1878	0.0109945330426501
>AGGCTTGTAGCTC|ENST00000592771|0.563769509050531
UTR3 	180-188	0.00246102239239565
UTR3 	202-210	0.003951450590077
UTR3 	447-455	0.00326385154115754
UTR3 	480-488	0.00522126336175446
>AGGCTTGTAGCTC|ENST00000475298|0.563743194303966
UTR3 	45-53	0.0106416702509968
UTR3 	767-775	0.00425416885248555
>AGGCTTGTAGCTC|ENST00000334414|0.563659060328761
UTR3 	624-632	0.00602582143043911
UTR3 	666-674	0.00434181942278534
UTR3 	3928-3936	0.0015564443789409
UTR3 	3936-3944	0.000612175270321181
UTR3 	4988-4996	0.00235398752443622
>AGGCTTGTAGCTC|ENST00000434701|0.563627231281846
UTR3 	308-316	0.0148881329088052
>AGGCTTGTAGCTC|ENST00000248248|0.563521657230834
UTR3 	683-691	0.00317751669599007
UTR3 	1064-1072	0.00187987230331494
UTR3 	1317-1325	0.00223480658830117
UTR3 	3581-3589	0.00758892191622909
>AGGCTTGTAGCTC|ENST00000374045|0.563500515946852
CDS 	513-521	0.0120111902631197
UTR3 	1144-1152	0.0061298348486502
UTR3 	2148-2156	0.00320511720344314
UTR3 	4079-4087	0.00216760910844539
>AGGCTTGTAGCTC|ENST00000429204|0.563465477263248
UTR3 	1053-1061	0.00759767822993567
CDS 	1058-1066	0.005594492147537
CDS 	1656-1664	0.00846222062559298
UTR3 	2203-2211	0.00328036351727557
>AGGCTTGTAGCTC|ENST00000278379|0.563346929850216
UTR3 	977-985	0.00210725325572937
UTR3 	2783-2791	0.00244064782426542
UTR3 	4364-4372	0.00134485175963852
UTR3 	4772-4780	0.00268906257756011
UTR3 	4994-5002	0.00628769227697884
>AGGCTTGTAGCTC|ENST00000630287|0.563284921362811
UTR3 	1603-1611	0.0148653877742193
>AGGCTTGTAGCTC|ENST00000424034|0.563159080072719
UTR3 	1174-1182	0.0011056910738482
UTR3 	2312-2320	0.00306678812367525
UTR3 	2653-2661	0.00341950426389528
UTR3 	2880-2888	0.00726504366705834
>AGGCTTGTAGCTC|ENST00000409902|0.563149459424144
UTR3 	701-709	0.00259315492491718
UTR3 	1037-1045	0.00243757932159101
UTR3 	1118-1126	0.00153337899778806
UTR3 	1202-1210	0.00147758349360802
UTR3 	1286-1294	0.00142753242595957
UTR3 	2040-2048	0.00538715881004462
>AGGCTTGTAGCTC|ENST00000436072|0.563018885446237
UTR3 	181-189	0.0148477135116241
>AGGCTTGTAGCTC|ENST00000296464|0.562997999814608
CDS 	2358-2366	0.0403318458400604
UTR3 	3122-3130	0.00130074514641313
>AGGCTTGTAGCTC|ENST00000272421|0.56297782000082
UTR3 	86-94	0.0049253553637972
UTR3 	205-213	0.00529584852731247
UTR3 	614-622	0.00462378162681508
>AGGCTTGTAGCTC|ENST00000223073|0.56296773613555
UTR3 	6326-6334	0.00283171419476115
UTR3 	7402-7410	0.00210423222236193
UTR3 	8135-8143	0.0059818339846954
UTR3 	10632-10640	0.00114188074521965
UTR3 	11423-11431	0.00206062221999643
UTR3 	11530-11538	0.000724032284524018
>AGGCTTGTAGCTC|ENST00000618907|0.56287893214437
UTR3 	984-992	0.0148384165939614
>AGGCTTGTAGCTC|ENST00000373674|0.562875862340348
UTR3 	367-375	0.0132145798593115
CDS 	1131-1139	0.00596945903016659
>AGGCTTGTAGCTC|ENST00000413446|0.562446434777325
UTR3 	224-232	0.0104228533159799
UTR3 	293-301	0.00438683723067675
>AGGCTTGTAGCTC|ENST00000307340|0.562359074032334
CDS 	1586-1594	0.00628496796577478
CDS 	1671-1679	0.00790869091248572
UTR3 	2143-2151	0.00348297550188207
UTR3 	2262-2270	0.00500999687136614
CDS 	12068-12076	0.00703379107553094
>AGGCTTGTAGCTC|ENST00000452776|0.562120844293169
UTR3 	94-102	0.0102475498109268
UTR3 	1247-1255	0.00454051949976802
>AGGCTTGTAGCTC|ENST00000369774|0.5619082634742
UTR3 	157-165	0.0040471299744012
UTR3 	1004-1012	0.00713393496271099
UTR3 	3629-3637	0.000922205052967117
UTR3 	4514-4522	0.00125271140986214
UTR3 	4594-4602	0.00141797313884907
>AGGCTTGTAGCTC|ENST00000621590|0.561892142626791
UTR3 	1297-1305	0.00231836271811662
UTR3 	3214-3222	0.0124545215031169
>AGGCTTGTAGCTC|ENST00000288466|0.561869452084741
UTR3 	2041-2049	0.00210079686743384
UTR3 	3199-3207	0.00524166405176861
UTR3 	3434-3442	0.00230892118865643
UTR3 	5388-5396	0.00511999562628118
>AGGCTTGTAGCTC|ENST00000262648|0.561850967825544
UTR3 	644-652	0.00394737292668137
CDS 	2016-2024	0.0336459927814219
>AGGCTTGTAGCTC|ENST00000463678|0.561829040282161
UTR3 	133-141	0.0114401715944467
UTR3 	418-426	0.00332852313223277
>AGGCTTGTAGCTC|ENST00000261292|0.561694444290864
UTR3 	47-55	0.00666733956191062
CDS 	864-872	0.00914009144669028
UTR3 	1713-1721	0.00266273792693826
UTR3 	7428-7436	0.00289519781755295
>AGGCTTGTAGCTC|ENST00000574558|0.561462497911951
UTR3 	380-388	0.00283229245941226
UTR3 	617-625	0.00568913047176578
UTR3 	687-695	0.00622293891442338
>AGGCTTGTAGCTC|ENST00000281523|0.561371160842034
UTR3 	272-280	0.00632797098416571
UTR3 	2772-2780	0.00595407328581762
UTR3 	6446-6454	0.00245625486680756
>AGGCTTGTAGCTC|ENST00000409951|0.561358661426567
CDS 	237-245	0.0429882170171494
>AGGCTTGTAGCTC|ENST00000366618|0.561207309545803
UTR3 	288-296	0.0108181984759188
UTR3 	610-618	0.00390922534437857
>AGGCTTGTAGCTC|ENST00000356554|0.561183659201695
CDS 	456-464	0.0100924026129593
UTR3 	1981-1989	0.00685893769195708
UTR3 	3205-3213	0.0015667337798313
UTR3 	5349-5357	0.0034845873826599
>AGGCTTGTAGCTC|ENST00000480283|0.561006470135386
UTR3 	1758-1766	0.00197003746865525
UTR3 	3303-3311	0.00221099556974457
UTR3 	3367-3375	0.00140448631791776
UTR3 	6754-6762	0.00912857534015538
>AGGCTTGTAGCTC|ENST00000571632|0.560970004551483
UTR3 	47-55	0.00807147466524255
UTR3 	1233-1241	0.00247713517407847
UTR3 	1923-1931	0.00416306488547253
>AGGCTTGTAGCTC|ENST00000367816|0.560854250773307
UTR3 	366-374	0.0147039932266801
>AGGCTTGTAGCTC|ENST00000280987|0.560706957178827
UTR3 	294-302	0.014694219360408
>AGGCTTGTAGCTC|ENST00000382751|0.560670979260978
UTR3 	3575-3583	0.00485927313708098
UTR3 	3839-3847	0.00291759588100327
CDS 	6051-6059	0.0140531006772267
CDS 	6628-6636	0.00890963894587075
>AGGCTTGTAGCTC|ENST00000372901|0.560250508819918
CDS 	1396-1404	0.0229795146318113
CDS 	4616-4624	0.0197942089784378
>AGGCTTGTAGCTC|ENST00000228136|0.560216747975277
UTR3 	28-36	0.0146616959641989
>AGGCTTGTAGCTC|ENST00000335749|0.560065046403392
UTR3 	381-389	0.0122204041626904
CDS 	3244-3252	0.00876689752833402
>AGGCTTGTAGCTC|ENST00000357736|0.559914097586202
UTR3 	1045-1053	0.00228568913239322
UTR3 	3847-3855	0.00956881803049793
UTR3 	3878-3886	0.00278711306810192
>AGGCTTGTAGCTC|ENST00000264468|0.559825004028641
UTR3 	234-242	0.00449735404443444
UTR3 	727-735	0.0101383568998503
>AGGCTTGTAGCTC|ENST00000317995|0.559796368879803
UTR3 	107-115	0.0111606510580327
UTR3 	1575-1583	0.00213862657226811
UTR3 	1638-1646	0.00133453409173903
>AGGCTTGTAGCTC|ENST00000367602|0.559705566747649
UTR3 	46-54	0.00266077516900952
UTR3 	466-474	0.00376460083505097
UTR3 	610-618	0.00241098544153072
UTR3 	1264-1272	0.00101667030858873
UTR3 	1913-1921	0.00210076512813203
UTR3 	2081-2089	0.00140118376258056
UTR3 	3377-3385	0.000935850669060706
UTR3 	3384-3392	0.000336958143839169
>AGGCTTGTAGCTC|ENST00000044462|0.559613352721421
UTR3 	1086-1094	0.0146216738237554
>AGGCTTGTAGCTC|ENST00000580206|0.559433978752104
UTR3 	61-69	0.00406521211735055
UTR3 	163-171	0.00500893666459618
UTR3 	418-426	0.00323182627746303
UTR3 	520-528	0.00230380346414758
>AGGCTTGTAGCTC|ENST00000569446|0.559400976033635
UTR3 	396-404	0.0110110835245808
UTR3 	1185-1193	0.00359650651464232
>AGGCTTGTAGCTC|ENST00000373474|0.559323389209828
UTR3 	369-377	0.00624683646682167
UTR3 	2198-2206	0.00111845321089243
UTR3 	3331-3339	0.00114503556023086
UTR3 	3676-3684	0.00158847850715834
UTR3 	3890-3898	0.00450364147478371
>AGGCTTGTAGCTC|ENST00000546910|0.559201729081213
UTR3 	877-885	0.00195355328854877
UTR3 	1686-1694	0.00226946569750448
UTR3 	2056-2064	0.00310987582769317
UTR3 	2320-2328	0.00406025109565451
UTR3 	2416-2424	0.0032012323560238
>AGGCTTGTAGCTC|ENST00000455971|0.559165034743683
UTR3 	98-106	0.00434283847807305
UTR3 	359-367	0.0102491067775416
>AGGCTTGTAGCTC|ENST00000381679|0.558978045850469
UTR3 	1244-1252	0.00791487958191433
CDS 	5234-5242	0.022186080740375
>AGGCTTGTAGCTC|ENST00000396825|0.558970019337817
UTR3 	308-316	0.00418645307655865
UTR3 	2285-2293	0.0030203740261939
UTR3 	3443-3451	0.00737218841861281
>AGGCTTGTAGCTC|ENST00000615798|0.558901093222625
UTR3 	468-476	0.0104427728417426
UTR3 	1512-1520	0.00413167309169047
>AGGCTTGTAGCTC|ENST00000261207|0.558790895403878
UTR3 	340-348	0.0145671404719756
>AGGCTTGTAGCTC|ENST00000393350|0.558737401346579
UTR3 	405-413	0.00449132571113793
UTR3 	780-788	0.00707946587985129
UTR3 	975-983	0.00299280268089809
>AGGCTTGTAGCTC|ENST00000298125|0.558691654387673
UTR3 	1609-1617	0.00227419072539378
UTR3 	1741-1749	0.000971975173540167
UTR3 	2446-2454	0.00304225656187813
UTR3 	5577-5585	0.00404235143839099
UTR3 	7228-7236	0.00226176692903486
UTR3 	7332-7340	0.00196802088186152
>AGGCTTGTAGCTC|ENST00000217961|0.55859152884828
UTR3 	1151-1159	0.00204600861767451
UTR3 	1260-1268	0.000886334102770923
UTR3 	4079-4087	0.00743206463377401
UTR3 	4310-4318	0.0041895172732861
>AGGCTTGTAGCTC|ENST00000480046|0.55856616814026
UTR3 	22-30	0.00725915456199628
UTR3 	4065-4073	0.00729308901496553
>AGGCTTGTAGCTC|ENST00000303277|0.558539858886096
UTR3 	438-446	0.00605097584049844
UTR3 	975-983	0.00582338101903614
UTR3 	1057-1065	0.00267614281330615
>AGGCTTGTAGCTC|ENST00000357308|0.558519183972814
UTR3 	89-97	0.0119662644914142
UTR3 	4627-4635	0.00258286476385193
>AGGCTTGTAGCTC|ENST00000607772|0.558392617184441
UTR3 	886-894	0.0033420427267092
UTR3 	14647-14655	0.00709811358540299
UTR3 	15550-15558	0.00147662539730563
UTR3 	15951-15959	0.00262395847588862
>AGGCTTGTAGCTC|ENST00000225577|0.558366742704936
UTR3 	821-829	0.00581981049612428
UTR3 	1663-1671	0.00612914538784655
UTR3 	1861-1869	0.00259006935714327
>AGGCTTGTAGCTC|ENST00000397968|0.558282954113474
UTR3 	3218-3226	0.00224449283293688
UTR3 	3310-3318	0.00271465553905
UTR3 	7374-7382	0.00309090504899427
UTR3 	8500-8508	0.00305241669021305
UTR3 	9221-9229	0.00343100181898818
>AGGCTTGTAGCTC|ENST00000199389|0.558277959749141
UTR3 	88-96	0.00574466233286295
UTR3 	335-343	0.00272917948322802
UTR3 	2326-2334	0.00605929910630948
>AGGCTTGTAGCTC|ENST00000592782|0.558276990991535
UTR3 	1268-1276	0.00300746698636134
UTR3 	1473-1481	0.00236480116208449
UTR3 	1930-1938	0.000986220383734368
UTR3 	2848-2856	0.00209941014434826
UTR3 	3127-3135	0.00607517804033292
>AGGCTTGTAGCTC|ENST00000582913|0.557959283271562
UTR3 	366-374	0.0124381841368354
UTR3 	2250-2258	0.00207383771341533
>AGGCTTGTAGCTC|ENST00000526909|0.557929676487985
UTR3 	570-578	0.00407761931054573
UTR3 	1140-1148	0.00175526230385947
UTR3 	3431-3439	0.00867717831966507
>AGGCTTGTAGCTC|ENST00000616852|0.557898863296501
UTR3 	22-30	0.0116487240101009
UTR3 	1628-1636	0.00285929409322074
>AGGCTTGTAGCTC|ENST00000380527|0.557733129292211
UTR3 	283-291	0.0144970362747774
>AGGCTTGTAGCTC|ENST00000494090|0.557688183218502
UTR3 	211-219	0.00508403971740319
UTR3 	2630-2638	0.00269442238754467
UTR3 	3349-3357	0.00671559611037045
>AGGCTTGTAGCTC|ENST00000581395|0.557647076733573
UTR3 	27-35	0.00641076930429225
UTR3 	366-374	0.00808056531177662
>AGGCTTGTAGCTC|ENST00000298552|0.55763474409587
UTR3 	637-645	0.00298482658873183
UTR3 	1324-1332	0.00469468683772022
UTR3 	3482-3490	0.00494908898589048
UTR3 	4156-4164	0.00186191508829294
>AGGCTTGTAGCTC|ENST00000467099|0.557337551635327
UTR3 	893-901	0.0106728655171974
UTR3 	911-919	0.00379796252034819
>AGGCTTGTAGCTC|ENST00000246006|0.557238772967192
UTR3 	1586-1594	0.00109243649758291
UTR3 	2740-2748	0.00308066928100182
UTR3 	3557-3565	0.005907663456208
UTR3 	3740-3748	0.00438351516517225
>AGGCTTGTAGCTC|ENST00000427199|0.557172708152244
UTR3 	977-985	0.00714840262679845
UTR3 	1629-1637	0.00731150544699719
>AGGCTTGTAGCTC|ENST00000599177|0.557089682438567
UTR3 	451-459	0.00547417156479992
UTR3 	703-711	0.00355056742041228
UTR3 	1879-1887	0.00166703299365243
UTR3 	2027-2035	0.00105680191150404
UTR3 	2525-2533	0.00270583450780418
>AGGCTTGTAGCTC|ENST00000464362|0.556945595224243
UTR3 	101-109	0.00422065774850134
UTR3 	724-732	0.00316013619858677
UTR3 	1682-1690	0.00110031320534155
UTR3 	3080-3088	0.00596375731916289
>AGGCTTGTAGCTC|ENST00000357666|0.556880544649271
UTR3 	256-264	0.00522788317441057
CDS 	444-452	0.0292649676575235
>AGGCTTGTAGCTC|ENST00000505802|0.556753271929151
UTR3 	337-345	0.00223384941507134
UTR3 	356-364	0.0121982770980395
>AGGCTTGTAGCTC|ENST00000433363|0.556674912862414
UTR3 	152-160	0.00453522431770095
UTR3 	243-251	0.00727452638498647
UTR3 	564-572	0.00261718625518542
>AGGCTTGTAGCTC|ENST00000539905|0.556548520701828
UTR3 	123-131	0.00703519941455213
UTR3 	1006-1014	0.00738336725135641
>AGGCTTGTAGCTC|ENST00000296129|0.556492646127443
UTR3 	299-307	0.00378349632623932
UTR3 	2821-2829	0.00547579864967297
UTR3 	2966-2974	0.00515557156366407
>AGGCTTGTAGCTC|ENST00000359173|0.55648090661725
UTR3 	669-677	0.00563661138778958
UTR3 	1015-1023	0.00353920587986256
UTR3 	1237-1245	0.00523827187005878
>AGGCTTGTAGCTC|ENST00000511945|0.556464277874949
UTR3 	961-969	0.00300841787931897
UTR3 	1467-1475	0.00506948633580225
UTR3 	1802-1810	0.0063350837581328
>AGGCTTGTAGCTC|ENST00000446668|0.556372152267922
UTR3 	186-194	0.00399014801777123
UTR3 	573-581	0.0104167394988519
>AGGCTTGTAGCTC|ENST00000236192|0.556358605731414
UTR3 	378-386	0.00499013534590639
UTR3 	1168-1176	0.00223421673231087
UTR3 	2317-2325	0.00407563956330403
UTR3 	2601-2609	0.00310599885997526
>AGGCTTGTAGCTC|ENST00000615901|0.556344194559132
CDS 	1800-1808	0.0199656355973679
UTR3 	2327-2335	0.00716164509403384
CDS 	2413-2421	0.00382716286679466
>AGGCTTGTAGCTC|ENST00000541374|0.556238635102704
UTR3 	141-149	0.00524213924617962
UTR3 	500-508	0.00679595027075357
UTR3 	619-627	0.00235995709499644
>AGGCTTGTAGCTC|ENST00000394311|0.556038137347025
UTR3 	1516-1524	0.00566775923516748
UTR3 	4098-4106	0.00273042658054814
UTR3 	6137-6145	0.00598658574868292
>AGGCTTGTAGCTC|ENST00000252599|0.556014878976598
UTR3 	1498-1506	0.014383231695424
>AGGCTTGTAGCTC|ENST00000433714|0.5560100829445
UTR3 	1172-1180	0.0143829141661269
>AGGCTTGTAGCTC|ENST00000441602|0.555869703773578
UTR3 	605-613	0.0107396060140062
UTR3 	1812-1820	0.00363401442105774
>AGGCTTGTAGCTC|ENST00000591619|0.555604814343035
UTR3 	706-714	0.00536897683313395
UTR3 	1099-1107	0.0029029888821649
UTR3 	1494-1502	0.00317458656683045
UTR3 	1785-1793	0.00290953289101969
>AGGCTTGTAGCTC|ENST00000323084|0.555559472062309
UTR3 	621-629	0.00549767690555937
UTR3 	1209-1217	0.00393503075840033
UTR3 	1797-1805	0.00492037613180726
>AGGCTTGTAGCTC|ENST00000258390|0.555519229983118
UTR3 	195-203	0.0115507778430315
CDS 	5496-5504	0.00996637995086109
>AGGCTTGTAGCTC|ENST00000282344|0.555457930611548
UTR3 	152-160	0.0143463626044285
>AGGCTTGTAGCTC|ENST00000261890|0.555380966598045
UTR3 	265-273	0.00764047173839173
CDS 	615-623	0.0221976556915552
>AGGCTTGTAGCTC|ENST00000396444|0.555325645423252
CDS 	2229-2237	0.0123398058639193
UTR3 	6407-6415	0.00137330293877788
UTR3 	12423-12431	0.00660617514704386
UTR3 	14459-14467	0.00284363835066683
>AGGCTTGTAGCTC|ENST00000425707|0.555296801126687
UTR3 	370-378	0.0143356978145778
>AGGCTTGTAGCTC|ENST00000229812|0.55527934642163
UTR3 	396-404	0.00950643502483173
UTR3 	1757-1765	0.00482810754922066
>AGGCTTGTAGCTC|ENST00000317627|0.555267197850959
UTR3 	437-445	0.0143337385256247
>AGGCTTGTAGCTC|ENST00000441232|0.555085576974887
UTR3 	889-897	0.00439589930119576
UTR3 	988-996	0.00566185255645067
CDS 	2225-2233	0.0147587089604031
>AGGCTTGTAGCTC|ENST00000394859|0.554989329721606
UTR3 	402-410	0.00911301697675597
UTR3 	710-718	0.00520233214639632
>AGGCTTGTAGCTC|ENST00000381287|0.554865611634726
UTR3 	1027-1035	0.00432153522332157
UTR3 	1669-1677	0.00188729979113981
UTR3 	3834-3842	0.00182260975021827
UTR3 	6701-6709	0.00356546381748878
UTR3 	6821-6829	0.00271025357083057
>AGGCTTGTAGCTC|ENST00000562955|0.554834623878876
UTR3 	98-106	0.00274721269460755
UTR3 	809-817	0.00258451961992879
UTR3 	952-960	0.00313187346500306
UTR3 	2013-2021	0.00306155594052559
CDS 	6672-6680	0.00989144259976825
>AGGCTTGTAGCTC|ENST00000391860|0.554808647131132
UTR3 	1271-1279	0.00124485471960296
UTR3 	2910-2918	0.00131622619263139
UTR3 	3571-3579	0.00195383546019706
UTR3 	3947-3955	0.00179668000665122
UTR3 	4590-4598	0.0012066689604804
UTR3 	4826-4834	0.00146313814346484
UTR3 	5720-5728	0.00169232134150414
UTR3 	5914-5922	0.00173262436804742
UTR3 	6589-6597	0.00189704351993767
>AGGCTTGTAGCTC|ENST00000482556|0.55480106902012
UTR3 	71-79	0.00553487972893085
UTR3 	548-556	0.00372034035191627
CDS 	822-830	0.00660804752825013
UTR3 	1612-1620	0.00322431185769751
>AGGCTTGTAGCTC|ENST00000265840|0.554702915151669
UTR3 	366-374	0.00677761521844828
UTR3 	416-424	0.00441637737231489
UTR3 	1046-1054	0.00310240390490902
>AGGCTTGTAGCTC|ENST00000514561|0.554666162890185
UTR3 	387-395	0.00253100054068994
UTR3 	982-990	0.00316370905700051
UTR3 	1706-1714	0.00201061540625682
UTR3 	2893-2901	0.00658863969507082
>AGGCTTGTAGCTC|ENST00000266943|0.5546330195465
UTR3 	1032-1040	0.00431245116597729
UTR3 	1193-1201	0.00997932056253318
>AGGCTTGTAGCTC|ENST00000614832|0.55458992719337
UTR3 	725-733	0.00689424357533741
UTR3 	1911-1919	0.00137786295430753
UTR3 	2542-2550	0.00601681398786118
>AGGCTTGTAGCTC|ENST00000324696|0.554580080051274
UTR3 	335-343	0.00753406145826986
UTR3 	1317-1325	0.0031782706217296
UTR3 	2374-2382	0.00357593690772636
>AGGCTTGTAGCTC|ENST00000393120|0.554467613991173
UTR3 	435-443	0.00535328566766549
UTR3 	536-544	0.00383764695762633
UTR3 	1035-1043	0.00508989531936547
>AGGCTTGTAGCTC|ENST00000218436|0.554462632238441
UTR3 	259-267	0.0142804983476569
>AGGCTTGTAGCTC|ENST00000311630|0.554382104130089
UTR3 	1117-1125	0.002614439228677
UTR3 	2104-2112	0.00774395021915791
UTR3 	4146-4154	0.00391678119203202
>AGGCTTGTAGCTC|ENST00000612154|0.554126724216922
UTR3 	468-476	0.00590099695287718
UTR3 	1997-2005	0.00143592386351245
UTR3 	2983-2991	0.00692135523738114
>AGGCTTGTAGCTC|ENST00000296575|0.554059978543681
UTR3 	1514-1522	0.00894729548937528
UTR3 	3890-3898	0.00247751875809127
UTR3 	5465-5473	0.00282904657708814
>AGGCTTGTAGCTC|ENST00000337090|0.553904909131432
UTR3 	2450-2458	0.00547541382270892
UTR3 	2665-2673	0.00876818965096452
>AGGCTTGTAGCTC|ENST00000565971|0.553887258773901
UTR3 	293-301	0.00870209162655925
UTR3 	958-966	0.0055403443758499
>AGGCTTGTAGCTC|ENST00000391777|0.553766344968238
UTR3 	400-408	0.00370841321108335
CDS 	444-452	0.0325936520098493
>AGGCTTGTAGCTC|ENST00000450050|0.553719049235823
UTR3 	323-331	0.00444738144669002
UTR3 	387-395	0.00249065417315215
UTR3 	1727-1735	0.00104868403406802
UTR3 	2826-2834	0.00624459069001138
>AGGCTTGTAGCTC|ENST00000324306|0.553672552629225
UTR3 	399-407	0.0101720281737084
UTR3 	3351-3359	0.00283936858829759
UTR3 	4934-4942	0.00121683836270484
>AGGCTTGTAGCTC|ENST00000397146|0.553649200142996
UTR3 	180-188	0.00334278228291814
UTR3 	337-345	0.0041830475818569
CDS 	733-741	0.010761586970854
CDS 	2244-2252	0.0113911835886675
>AGGCTTGTAGCTC|ENST00000375749|0.553640560327678
CDS 	225-233	0.0128353334111753
UTR3 	715-723	0.00272455255292954
UTR3 	854-862	0.00221590936800593
UTR3 	1505-1513	0.0021239691362091
UTR3 	1571-1579	0.000535215626972033
UTR3 	2983-2991	0.00295218617603706
>AGGCTTGTAGCTC|ENST00000228506|0.553466778032374
UTR3 	555-563	0.00462754232203976
UTR3 	2275-2283	0.00259282255065583
UTR3 	2437-2445	0.00264576565068378
UTR3 	4110-4118	0.00434849570804484
>AGGCTTGTAGCTC|ENST00000426654|0.553446942685408
UTR3 	5642-5650	0.00686845703753248
UTR3 	8459-8467	0.00173313005182092
UTR3 	8488-8496	0.000694204359640694
UTR3 	10725-10733	0.00491752303679369
>AGGCTTGTAGCTC|ENST00000330619|0.553421864161228
UTR3 	911-919	0.0142116560159258
>AGGCTTGTAGCTC|ENST00000595908|0.553415321341084
UTR3 	220-228	0.00411521126507536
UTR3 	1348-1356	0.0100960120700528
>AGGCTTGTAGCTC|ENST00000378623|0.553404353080044
UTR3 	128-136	0.00421580890706764
UTR3 	1134-1142	0.00357049258313057
UTR3 	1365-1373	0.00642419650969678
>AGGCTTGTAGCTC|ENST00000405256|0.553380842663018
CDS 	691-699	0.016525630288118
UTR3 	718-726	0.0028632083567689
UTR3 	912-920	0.00231610155448894
UTR3 	921-929	0.00129690188706541
UTR3 	3261-3269	0.00289770278982034
>AGGCTTGTAGCTC|ENST00000436944|0.553321820242774
UTR3 	295-303	0.00265531000710074
UTR3 	1849-1857	0.00385178179803411
UTR3 	2049-2057	0.00769794837736997
>AGGCTTGTAGCTC|ENST00000524848|0.553318110683637
UTR3 	178-186	0.0069677389028989
UTR3 	1104-1112	0.00723705597458365
>AGGCTTGTAGCTC|ENST00000244221|0.553285220588522
UTR3 	168-176	0.00562353989964126
UTR3 	534-542	0.00333121370444484
UTR3 	1731-1739	0.00332029933634397
UTR3 	2372-2380	0.00192756700425701
>AGGCTTGTAGCTC|ENST00000261318|0.553088449588629
UTR3 	3386-3394	0.00154919234061625
UTR3 	6965-6973	0.0126404163150278
>AGGCTTGTAGCTC|ENST00000618169|0.552960853472965
UTR3 	144-152	0.0141811720758829
>AGGCTTGTAGCTC|ENST00000311180|0.552938471779955
UTR3 	3305-3313	0.0127150939957276
UTR3 	3809-3817	0.00146459826342362
>AGGCTTGTAGCTC|ENST00000340160|0.552897173719013
UTR3 	1705-1713	0.0141769617807991
>AGGCTTGTAGCTC|ENST00000523094|0.552816472663964
UTR3 	254-262	0.00823677973601106
UTR3 	1753-1761	0.00593484652229987
>AGGCTTGTAGCTC|ENST00000357563|0.5527256232715
UTR3 	50-58	0.0122023400653198
UTR3 	1073-1081	0.00196327993679574
>AGGCTTGTAGCTC|ENST00000553947|0.552544656620974
UTR3 	1826-1834	0.00175704084667993
UTR3 	2087-2095	0.00699005577025599
UTR3 	2404-2412	0.00540655996897786
>AGGCTTGTAGCTC|ENST00000468647|0.55251464136858
UTR3 	583-591	0.00370449981952994
UTR3 	1453-1461	0.00175128964156915
UTR3 	1723-1731	0.00215100310283477
UTR3 	2425-2433	0.00147461713421839
UTR3 	2544-2552	0.00341462329952534
UTR3 	2622-2630	0.00165563941690281
>AGGCTTGTAGCTC|ENST00000373127|0.552496081063935
UTR3 	172-180	0.0141504454902173
>AGGCTTGTAGCTC|ENST00000458578|0.55249509291102
UTR3 	655-663	0.00319281475614218
UTR3 	1818-1826	0.0109575654127414
>AGGCTTGTAGCTC|ENST00000318430|0.552439334284169
UTR3 	429-437	0.00462670763909985
UTR3 	638-646	0.00177123184393005
UTR3 	994-1002	0.00471580272267159
UTR3 	1239-1247	0.00303295211259371
>AGGCTTGTAGCTC|ENST00000380668|0.552212834282007
UTR3 	20-28	0.0141317227292656
>AGGCTTGTAGCTC|ENST00000619929|0.552193850123601
UTR3 	289-297	0.00674360312186933
UTR3 	1642-1650	0.00105668805341308
UTR3 	3297-3305	0.00214647881619692
UTR3 	3509-3517	0.00418369795516967
>AGGCTTGTAGCTC|ENST00000442215|0.552099157343133
UTR3 	853-861	0.0141242092543874
>AGGCTTGTAGCTC|ENST00000379589|0.552087807609245
UTR3 	636-644	0.00670208371751687
UTR3 	747-755	0.00742137539622162
>AGGCTTGTAGCTC|ENST00000448861|0.552066824286654
UTR3 	925-933	0.00830116212781643
UTR3 	985-993	0.00281404036069977
UTR3 	1844-1852	0.00300686977895903
>AGGCTTGTAGCTC|ENST00000237837|0.551940370014287
UTR3 	546-554	0.00999459033317988
UTR3 	1261-1269	0.00411912447831567
>AGGCTTGTAGCTC|ENST00000539719|0.551927261499969
CDS 	1011-1019	0.012556922651371
UTR3 	1194-1202	0.0105158380988107
>AGGCTTGTAGCTC|ENST00000270066|0.551918525541894
UTR3 	437-445	0.00775583363587338
UTR3 	588-596	0.00356365613058845
UTR3 	1026-1034	0.0027927813727649
>AGGCTTGTAGCTC|ENST00000341935|0.551889540852509
UTR3 	109-117	0.00570814666820497
UTR3 	538-546	0.00840220893170204
>AGGCTTGTAGCTC|ENST00000589881|0.5518727755959
UTR3 	348-356	0.00700624513574623
UTR3 	1658-1666	0.00275706471640135
UTR3 	6507-6515	0.00434593777659858
>AGGCTTGTAGCTC|ENST00000372806|0.551732075874435
UTR3 	690-698	0.00314368095659817
UTR3 	2025-2033	0.00748582771628436
UTR3 	2728-2736	0.00173388177955372
UTR3 	3424-3432	0.00173655901327732
>AGGCTTGTAGCTC|ENST00000262094|0.551663768861218
UTR3 	790-798	0.00538204901486945
UTR3 	1502-1510	0.00697026106427512
UTR3 	3613-3621	0.00174312550438339
>AGGCTTGTAGCTC|ENST00000394520|0.551662210089314
UTR3 	425-433	0.0090187473152165
UTR3 	2143-2151	0.00507658526263652
>AGGCTTGTAGCTC|ENST00000284274|0.551602264956973
UTR3 	1182-1190	0.00193846760417475
UTR3 	2992-3000	0.00214409137846046
UTR3 	3026-3034	0.000829512350875245
UTR3 	5137-5145	0.00608712663820726
UTR3 	5556-5564	0.00309217340468803
>AGGCTTGTAGCTC|ENST00000313851|0.551578819195087
UTR3 	189-197	0.0108272495594785
UTR3 	1569-1577	0.00326257253734265
>AGGCTTGTAGCTC|ENST00000511306|0.551491375786998
UTR3 	4386-4394	0.014084044030992
>AGGCTTGTAGCTC|ENST00000300870|0.551436897718855
UTR3 	118-126	0.0140804443478475
>AGGCTTGTAGCTC|ENST00000624397|0.551390307590735
UTR3 	88-96	0.007520776850531
UTR3 	321-329	0.00655658908099751
>AGGCTTGTAGCTC|ENST00000376896|0.551234209257435
UTR3 	762-770	0.00709214700988645
UTR3 	2725-2733	0.00349309266893107
UTR3 	4505-4513	0.00162749943324107
UTR3 	4713-4721	0.00185431314453622
>AGGCTTGTAGCTC|ENST00000262041|0.551191139094248
UTR3 	46-54	0.0140642066571842
>AGGCTTGTAGCTC|ENST00000218006|0.551155708487283
CDS 	1078-1086	0.0139082535668441
CDS 	3315-3323	0.027109272602684
>AGGCTTGTAGCTC|ENST00000297788|0.551036346594609
UTR3 	20-28	0.0140539801014464
>AGGCTTGTAGCTC|ENST00000321521|0.551002443154062
CDS 	1362-1370	0.0126937761144243
UTR3 	4889-4897	0.00231666373645479
UTR3 	5550-5558	0.00183759389537601
UTR3 	7371-7379	0.00190550666017619
UTR3 	8406-8414	0.00183879673681397
UTR3 	8798-8806	0.00250964245343623
>AGGCTTGTAGCTC|ENST00000253381|0.550853705251262
UTR3 	611-619	0.0140419145175689
>AGGCTTGTAGCTC|ENST00000460231|0.550787261148481
UTR3 	50-58	0.0140375253370835
>AGGCTTGTAGCTC|ENST00000622593|0.550754545356329
UTR3 	151-159	0.0051116549878505
UTR3 	294-302	0.00382881000282255
UTR3 	378-386	0.00509489924276
>AGGCTTGTAGCTC|ENST00000280699|0.550740125507595
UTR3 	107-115	0.0140344117122089
>AGGCTTGTAGCTC|ENST00000262053|0.550719857465643
UTR3 	831-839	0.014033072890758
>AGGCTTGTAGCTC|ENST00000368521|0.550700354933139
UTR3 	667-675	0.0140317846461382
>AGGCTTGTAGCTC|ENST00000619105|0.550691075691024
CDS 	420-428	0.0151798387339103
UTR3 	626-634	0.003652036518603
UTR3 	1521-1529	0.00286378183773436
UTR3 	2596-2604	0.00309320392255386
>AGGCTTGTAGCTC|ENST00000456331|0.550633945968795
UTR3 	194-202	0.00661195937103776
UTR3 	665-673	0.0074154386916937
>AGGCTTGTAGCTC|ENST00000280200|0.550611212875226
UTR3 	2222-2230	0.00247380699904825
UTR3 	6619-6627	0.0020189518949617
UTR3 	7444-7452	0.00184584983702907
UTR3 	10570-10578	0.00768728774538638
>AGGCTTGTAGCTC|ENST00000374227|0.550271820909458
UTR3 	76-84	0.00943136424910182
UTR3 	2393-2401	0.00128072605318243
UTR3 	3517-3525	0.00329139001414374
>AGGCTTGTAGCTC|ENST00000205386|0.550258018168269
UTR3 	48-56	0.0140025687385519
>AGGCTTGTAGCTC|ENST00000456098|0.550198538505294
CDS 	219-227	0.0160856263117925
UTR3 	1005-1013	0.00308962835491854
UTR3 	3510-3518	0.00177027809941496
UTR3 	5992-6000	0.00442474384023367
>AGGCTTGTAGCTC|ENST00000545620|0.550175606525495
UTR3 	3300-3308	0.00528044678638737
UTR3 	4271-4279	0.00871667932580161
>AGGCTTGTAGCTC|ENST00000265299|0.550113644313862
UTR3 	67-75	0.00387477158635958
CDS 	203-211	0.0314177756851087
>AGGCTTGTAGCTC|ENST00000630184|0.550109520557438
UTR3 	49-57	0.00467236163513135
UTR3 	590-598	0.00570457079418396
UTR3 	880-888	0.00361582936747
>AGGCTTGTAGCTC|ENST00000393448|0.550064181404081
UTR3 	537-545	0.00324578106051369
UTR3 	725-733	0.00804882125235448
UTR3 	1121-1129	0.00269516535511049
>AGGCTTGTAGCTC|ENST00000378380|0.549991465389525
UTR3 	213-221	0.00427317786388154
UTR3 	2272-2280	0.00971178786362293
>AGGCTTGTAGCTC|ENST00000493196|0.549908507048233
UTR3 	1181-1189	0.0139794875877272
>AGGCTTGTAGCTC|ENST00000358070|0.549906057900444
UTR3 	34-42	0.0139793258614616
>AGGCTTGTAGCTC|ENST00000303657|0.549810242331102
UTR3 	718-726	0.0112663097350365
UTR3 	839-847	0.00270668919611201
>AGGCTTGTAGCTC|ENST00000444237|0.549797488208235
UTR3 	340-348	0.0102160714512748
CDS 	4088-4096	0.0130390996779944
>AGGCTTGTAGCTC|ENST00000358432|0.549750134603998
UTR3 	304-312	0.0031097662263022
UTR3 	391-399	0.00243925522354891
CDS 	2052-2060	0.0268940567325013
>AGGCTTGTAGCTC|ENST00000506844|0.549673409934515
UTR3 	270-278	0.00840637960688596
UTR3 	596-604	0.00555758437801439
>AGGCTTGTAGCTC|ENST00000262995|0.549564606457579
UTR3 	712-720	0.00528027637520153
CDS 	1723-1731	0.0275863848802521
>AGGCTTGTAGCTC|ENST00000337195|0.549490250359197
CDS 	844-852	0.00769705248058253
UTR3 	4597-4605	0.00789877464816709
UTR3 	5034-5042	0.00390120982520157
>AGGCTTGTAGCTC|ENST00000367784|0.549273356268289
UTR3 	1095-1103	0.0139375515652744
>AGGCTTGTAGCTC|ENST00000441508|0.549008311048814
UTR3 	340-348	0.005153460908945
UTR3 	2448-2456	0.00188893483907362
UTR3 	3823-3831	0.00687765926948651
>AGGCTTGTAGCTC|ENST00000398604|0.548993821157234
UTR3 	631-639	0.00475424282451577
CDS 	955-963	0.0239549255461801
UTR3 	1256-1264	0.00179324391043487
>AGGCTTGTAGCTC|ENST00000558726|0.54880192698569
UTR3 	1005-1013	0.0100667151388301
CDS 	1926-1934	0.0132924800301242
>AGGCTTGTAGCTC|ENST00000294064|0.548603495908331
UTR3 	4183-4191	0.00690280417049304
UTR3 	4188-4196	0.00699053114489806
>AGGCTTGTAGCTC|ENST00000246024|0.548534474497008
UTR3 	142-150	0.00564029368942262
UTR3 	883-891	0.00360541264578348
UTR3 	4265-4273	0.00464307366726047
>AGGCTTGTAGCTC|ENST00000402693|0.548406339958719
UTR3 	853-861	0.0138803236356182
>AGGCTTGTAGCTC|ENST00000452825|0.548321373190253
UTR3 	511-519	0.00829260823136196
UTR3 	768-776	0.00558210817112724
>AGGCTTGTAGCTC|ENST00000570699|0.548288107659484
UTR3 	629-637	0.00497991075104339
UTR3 	891-899	0.00889261040164171
>AGGCTTGTAGCTC|ENST00000301480|0.548240735545576
UTR3 	48-56	0.0115963272419941
CDS 	995-1003	0.00809887961503003
>AGGCTTGTAGCTC|ENST00000604236|0.548087135118394
UTR3 	496-504	0.00272466887958262
UTR3 	562-570	0.0058168690222466
UTR3 	1732-1740	0.00531772133087893
>AGGCTTGTAGCTC|ENST00000333219|0.54808487378766
CDS 	426-434	0.00773128402502339
UTR3 	1225-1233	0.00825259380727161
UTR3 	2600-2608	0.00344063534754068
>AGGCTTGTAGCTC|ENST00000228705|0.547973982318269
UTR3 	455-463	0.0058807126026909
UTR3 	1075-1083	0.00237088936431101
UTR3 	2151-2159	0.00213075688426342
UTR3 	2919-2927	0.0020324530297007
UTR3 	3067-3075	0.00143698099936591
>AGGCTTGTAGCTC|ENST00000289779|0.547831901734835
UTR3 	437-445	0.0138424182004954
>AGGCTTGTAGCTC|ENST00000355083|0.54778168177993
CDS 	226-234	0.0294638596191226
UTR3 	2792-2800	0.00171800613181279
UTR3 	3184-3192	0.00272126104425189
>AGGCTTGTAGCTC|ENST00000483754|0.547575169643082
UTR3 	162-170	0.0138254799537522
>AGGCTTGTAGCTC|ENST00000332674|0.547424400123667
UTR3 	507-515	0.00659598667324962
UTR3 	594-602	0.00721954683667847
>AGGCTTGTAGCTC|ENST00000295550|0.547373273328273
UTR3 	420-428	0.00833021128245204
UTR3 	513-521	0.00548194946265289
>AGGCTTGTAGCTC|ENST00000454337|0.547359201371047
UTR3 	444-452	0.00930651659445823
UTR3 	481-489	0.00450471585443488
>AGGCTTGTAGCTC|ENST00000451608|0.547256317785468
UTR3 	1035-1043	0.00448483439152527
UTR3 	2592-2600	0.00462633383343693
UTR3 	3015-3023	0.00469327737065673
>AGGCTTGTAGCTC|ENST00000444294|0.547207349513673
UTR3 	1080-1088	0.002404344926784
UTR3 	3134-3142	0.00135657778775224
UTR3 	3525-3533	0.00188904454685086
UTR3 	3989-3997	0.00215336184599776
UTR3 	4032-4040	0.000741534254694254
UTR3 	4762-4770	0.00290038370350473
UTR3 	5540-5548	0.0023559683661089
>AGGCTTGTAGCTC|ENST00000394252|0.5471697231155
UTR3 	52-60	0.0109496442587314
UTR3 	407-415	0.00284908921016777
>AGGCTTGTAGCTC|ENST00000528880|0.547116750124
UTR3 	392-400	0.0137952392538547
>AGGCTTGTAGCTC|ENST00000311127|0.547092589653945
UTR3 	604-612	0.00629953765425896
UTR3 	737-745	0.00749410794522473
>AGGCTTGTAGCTC|ENST00000614688|0.546987218783063
UTR3 	477-485	0.00393684561725296
UTR3 	817-825	0.00984984976077199
>AGGCTTGTAGCTC|ENST00000406226|0.546859091345295
UTR3 	866-874	0.00793716060110236
UTR3 	1690-1698	0.00179849046284039
UTR3 	2273-2281	0.00404259345248946
>AGGCTTGTAGCTC|ENST00000452959|0.546848257308152
UTR3 	1060-1068	0.0019534631038505
UTR3 	2697-2705	0.00163770098308091
UTR3 	4559-4567	0.0101863658710729
>AGGCTTGTAGCTC|ENST00000256951|0.546624511272358
UTR3 	165-173	0.00271366443617991
UTR3 	422-430	0.0033636495137534
UTR3 	1185-1193	0.00209079614949135
UTR3 	1690-1698	0.00150736771937561
UTR3 	3035-3043	0.00137183406553068
UTR3 	3183-3191	0.00106190238384231
UTR3 	3995-4003	0.00165355918362111
>AGGCTTGTAGCTC|ENST00000612311|0.546389931134707
UTR3 	123-131	0.00635852633569692
UTR3 	421-429	0.00738877741268475
>AGGCTTGTAGCTC|ENST00000225724|0.546381387521698
UTR3 	309-317	0.00543480334443767
UTR3 	321-329	0.00831193700954736
>AGGCTTGTAGCTC|ENST00000379984|0.546295862557593
CDS 	195-203	0.0131984103464223
UTR3 	250-258	0.00575140600110275
UTR3 	2006-2014	0.00416663218247016
>AGGCTTGTAGCTC|ENST00000244020|0.546138296368306
CDS 	551-559	0.0114940765433161
UTR3 	585-593	0.00659599434257225
UTR3 	2621-2629	0.00383706489382637
>AGGCTTGTAGCTC|ENST00000377767|0.546120275513561
UTR3 	65-73	0.00713483081265274
UTR3 	1039-1047	0.00166164298423263
UTR3 	7104-7112	0.00282270806934014
UTR3 	7135-7143	0.00211034075649862
>AGGCTTGTAGCTC|ENST00000556752|0.54611268193515
CDS 	28-36	0.00880236845812935
UTR3 	165-173	0.0112417807104088
>AGGCTTGTAGCTC|ENST00000367058|0.546026200558181
UTR3 	219-227	0.00428745592500927
CDS 	3026-3034	0.0295015322183906
>AGGCTTGTAGCTC|ENST00000518498|0.546006565817461
UTR3 	361-369	0.00515917922660736
UTR3 	463-471	0.00856284589985451
>AGGCTTGTAGCTC|ENST00000359428|0.545734933136545
CDS 	4061-4069	0.00930610164930458
CDS 	5999-6007	0.0306678926409763
>AGGCTTGTAGCTC|ENST00000344302|0.54561190748965
UTR3 	107-115	0.00538334443253925
UTR3 	257-265	0.00472670867952048
UTR3 	424-432	0.00358595250287326
>AGGCTTGTAGCTC|ENST00000438709|0.545566864764032
UTR3 	140-148	0.00725145042467512
CDS 	142-150	0.0211925718079844
>AGGCTTGTAGCTC|ENST00000293648|0.545552372039045
UTR3 	1163-1171	0.00183689932768308
UTR3 	3049-3057	0.00217458264461709
UTR3 	5357-5365	0.00137963517336283
UTR3 	7518-7526	0.0040642143044005
UTR3 	9247-9255	0.00123905094427528
UTR3 	10727-10735	0.00299769842420322
>AGGCTTGTAGCTC|ENST00000263593|0.545516626618112
UTR3 	99-107	0.00628540640068248
UTR3 	649-657	0.00372455164840733
UTR3 	2247-2255	0.00136686039126027
UTR3 	3166-3174	0.00231290594952293
>AGGCTTGTAGCTC|ENST00000466382|0.545477761141818
UTR3 	362-370	0.0106381165875598
UTR3 	946-954	0.00304904572678757
>AGGCTTGTAGCTC|ENST00000167106|0.545442365276155
UTR3 	166-174	0.00345970868718604
CDS 	681-689	0.0121493745222968
UTR3 	3071-3079	0.00160251735569847
UTR3 	3285-3293	0.00512065306828668
>AGGCTTGTAGCTC|ENST00000558566|0.545396798550993
UTR3 	71-79	0.00690936926829824
UTR3 	272-280	0.00677245597741196
>AGGCTTGTAGCTC|ENST00000293725|0.545307662749692
UTR3 	93-101	0.00565435035040328
UTR3 	261-269	0.0048404066272745
UTR3 	811-819	0.00318119260286765
>AGGCTTGTAGCTC|ENST00000281631|0.545285415505802
UTR3 	26-34	0.0136744831137362
>AGGCTTGTAGCTC|ENST00000281092|0.545278151940377
UTR3 	539-547	0.00687330315347644
UTR3 	1697-1705	0.00270557252868649
UTR3 	4742-4750	0.0021121288931706
UTR3 	6747-6755	0.00198299975009764
>AGGCTTGTAGCTC|ENST00000254627|0.545266087989172
UTR3 	173-181	0.0136732091156373
>AGGCTTGTAGCTC|ENST00000337387|0.545218394694887
CDS 	406-414	0.0398746703674386
>AGGCTTGTAGCTC|ENST00000324333|0.54509248903754
CDS 	1167-1175	0.0187173755768826
UTR3 	1291-1299	0.00569526730494375
UTR3 	2039-2047	0.00235767795668299
>AGGCTTGTAGCTC|ENST00000304883|0.545018038277224
UTR3 	1943-1951	0.00201325047818273
UTR3 	3109-3117	0.0116436089186102
>AGGCTTGTAGCTC|ENST00000442798|0.544977050475562
UTR3 	221-229	0.00801791677165415
UTR3 	1340-1348	0.00563624113514437
>AGGCTTGTAGCTC|ENST00000624145|0.544944063110268
UTR3 	605-613	0.00512781565505727
UTR3 	2181-2189	0.00314615479228536
UTR3 	2776-2784	0.0053780133042702
>AGGCTTGTAGCTC|ENST00000431489|0.544860704412846
UTR3 	633-641	0.0136464898019589
>AGGCTTGTAGCTC|ENST00000402157|0.54472972178108
UTR3 	5650-5658	0.013637857420276
>AGGCTTGTAGCTC|ENST00000300648|0.544714261088048
UTR3 	134-142	0.0136368385136213
>AGGCTTGTAGCTC|ENST00000270800|0.544682442971607
UTR3 	678-686	0.0136347416209274
>AGGCTTGTAGCTC|ENST00000187830|0.544622282438739
UTR3 	214-222	0.00337978984405903
UTR3 	417-425	0.00309678172648434
UTR3 	472-480	0.00152897061423866
UTR3 	1793-1801	0.00358245697226111
UTR3 	1964-1972	0.0020427778014249
>AGGCTTGTAGCTC|ENST00000371477|0.54449053719985
UTR3 	265-273	0.013622095064323
>AGGCTTGTAGCTC|ENST00000339594|0.544476006017403
UTR3 	942-950	0.0114809222888474
CDS 	1194-1202	0.00760875874512131
>AGGCTTGTAGCTC|ENST00000331664|0.54445987754126
UTR3 	350-358	0.00373295345694589
UTR3 	888-896	0.00429383223045077
CDS 	1310-1318	0.0146632877111787
UTR3 	1609-1617	0.00129938742346504
>AGGCTTGTAGCTC|ENST00000409766|0.544290999755787
UTR3 	433-441	0.0136089465051006
>AGGCTTGTAGCTC|ENST00000471841|0.544248072745755
UTR3 	1483-1491	0.00269401705986142
UTR3 	2187-2195	0.010912100884063
>AGGCTTGTAGCTC|ENST00000580900|0.5442286473389
UTR3 	985-993	0.0136048379726348
>AGGCTTGTAGCTC|ENST00000537592|0.544128705446433
UTR3 	168-176	0.00622338898953544
UTR3 	1239-1247	0.00737486379119554
>AGGCTTGTAGCTC|ENST00000526005|0.543927447713608
UTR3 	261-269	0.0135849925772072
>AGGCTTGTAGCTC|ENST00000348370|0.543923022821305
UTR3 	359-367	0.0135847010463854
>AGGCTTGTAGCTC|ENST00000529945|0.543836387098949
UTR3 	1842-1850	0.00149479324835235
UTR3 	3329-3337	0.00173617143954202
UTR3 	4021-4029	0.010348028518694
>AGGCTTGTAGCTC|ENST00000533031|0.543752379660181
UTR3 	291-299	0.00320931019944268
UTR3 	661-669	0.00397603273023069
UTR3 	745-753	0.00149188130298159
UTR3 	1086-1094	0.00322500109214341
UTR3 	1294-1302	0.00167123336865162
>AGGCTTGTAGCTC|ENST00000379938|0.543740504441441
UTR3 	1005-1013	0.00981927624811925
UTR3 	1237-1245	0.00175961653145086
UTR3 	1248-1256	0.00199378357313587
>AGGCTTGTAGCTC|ENST00000530514|0.543667014897369
UTR3 	400-408	0.0135678349261236
>AGGCTTGTAGCTC|ENST00000282030|0.5436621852875
UTR3 	1255-1263	0.00584705552142558
UTR3 	2149-2157	0.00326440736635353
UTR3 	3728-3736	0.0044560538722787
>AGGCTTGTAGCTC|ENST00000573688|0.543612160389731
UTR3 	547-555	0.0034096203231513
UTR3 	685-693	0.0101546009178596
>AGGCTTGTAGCTC|ENST00000263026|0.543607617439196
CDS 	600-608	0.00502355426836241
UTR3 	2331-2339	0.00334804939263065
UTR3 	3543-3551	0.00220157288431223
UTR3 	3789-3797	0.0044158862198418
UTR3 	4286-4294	0.0022039127641276
>AGGCTTGTAGCTC|ENST00000406334|0.543530134686976
UTR3 	29-37	0.00899924337674038
UTR3 	946-954	0.00455957433513436
>AGGCTTGTAGCTC|ENST00000534778|0.543471548784303
UTR3 	184-192	0.0135549583993644
>AGGCTTGTAGCTC|ENST00000295269|0.543467037746713
UTR3 	296-304	0.00751994079010098
CDS 	2189-2197	0.0199484561068726
>AGGCTTGTAGCTC|ENST00000591548|0.543460375602839
UTR3 	663-671	0.00341764596663942
UTR3 	808-816	0.010136576414847
>AGGCTTGTAGCTC|ENST00000345988|0.543459136161871
UTR3 	327-335	0.00782888456814539
UTR3 	345-353	0.00296095127650984
UTR3 	483-491	0.00276430489054889
>AGGCTTGTAGCTC|ENST00000535889|0.543259409009317
UTR3 	375-383	0.00558407520199865
UTR3 	1927-1935	0.0018921056190582
UTR3 	4270-4278	0.00133763770024748
UTR3 	4512-4520	0.00157287112365512
UTR3 	5009-5017	0.00315429483127949
>AGGCTTGTAGCTC|ENST00000308742|0.543231459328362
UTR3 	198-206	0.0043727880542478
UTR3 	2971-2979	0.00162227426864157
UTR3 	6378-6386	0.00237576143930804
UTR3 	6814-6822	0.00516831970934784
>AGGCTTGTAGCTC|ENST00000424326|0.543147914420083
UTR3 	1125-1133	0.00236447103077786
UTR3 	1548-1556	0.00643223677571901
UTR3 	2902-2910	0.00473693279071913
>AGGCTTGTAGCTC|ENST00000343526|0.543121015999072
UTR3 	819-827	0.0103999469103071
CDS 	1687-1695	0.0109096708101214
>AGGCTTGTAGCTC|ENST00000486911|0.543090086851414
UTR3 	553-561	0.00419714557957658
UTR3 	1705-1713	0.00467102890871024
UTR3 	2779-2787	0.00466165725898803
>AGGCTTGTAGCTC|ENST00000372226|0.543051381188105
UTR3 	223-231	0.00950774643639783
CDS 	687-695	0.0137721293018479
>AGGCTTGTAGCTC|ENST00000393389|0.543022580761358
UTR3 	1109-1117	0.0135253855120703
>AGGCTTGTAGCTC|ENST00000420843|0.542855981590102
CDS 	579-587	0.00876729857442914
UTR3 	1945-1953	0.0110269867758307
>AGGCTTGTAGCTC|ENST00000397128|0.542735177479737
UTR3 	153-161	0.0085778148350077
CDS 	1061-1069	0.00867088984325403
UTR3 	1499-1507	0.00246951423187723
>AGGCTTGTAGCTC|ENST00000423807|0.542683293697324
UTR3 	283-291	0.0135030402107029
>AGGCTTGTAGCTC|ENST00000396037|0.542625158559652
UTR3 	764-772	0.00330204464718157
UTR3 	1601-1609	0.00123040886761422
UTR3 	5381-5389	0.00262007033352305
UTR3 	7468-7476	0.00634668786928197
>AGGCTTGTAGCTC|ENST00000371610|0.54257696773136
UTR3 	2956-2964	0.013496038165569
>AGGCTTGTAGCTC|ENST00000305513|0.542569092805579
UTR3 	379-387	0.00291531367304157
UTR3 	1116-1124	0.00438920620946196
UTR3 	1479-1487	0.00619099969379969
>AGGCTTGTAGCTC|ENST00000373091|0.542319346492916
UTR3 	417-425	0.00714505217527071
CDS 	2631-2639	0.00620585955450492
UTR3 	5094-5102	0.00118043559752507
UTR3 	5872-5880	0.00341667292497566
>AGGCTTGTAGCTC|ENST00000398645|0.542073241066314
UTR3 	599-607	0.00666739700554905
UTR3 	1622-1630	0.00110445141607038
UTR3 	2835-2843	0.00569102052824994
>AGGCTTGTAGCTC|ENST00000606080|0.541961885611315
UTR3 	6809-6817	0.00163810554131927
UTR3 	7662-7670	0.00688015451118783
UTR3 	7874-7882	0.00227131635819066
UTR3 	10257-10265	0.00266596081127017
>AGGCTTGTAGCTC|ENST00000378116|0.541950397943596
UTR3 	665-673	0.0134547808809013
>AGGCTTGTAGCTC|ENST00000285124|0.541899508567358
UTR3 	760-768	0.00187439525727841
UTR3 	2233-2241	0.0115770351333014
>AGGCTTGTAGCTC|ENST00000359842|0.541870801301055
UTR3 	245-253	0.0134495403669127
>AGGCTTGTAGCTC|ENST00000360997|0.541749607311966
UTR3 	316-324	0.0134415614211531
>AGGCTTGTAGCTC|ENST00000492406|0.541746084495891
UTR3 	712-720	0.00853613771754342
UTR3 	2648-2656	0.00490519177982778
>AGGCTTGTAGCTC|ENST00000567289|0.54163849956539
UTR3 	2193-2201	0.00453361410730502
UTR3 	2851-2859	0.00890063269325788
>AGGCTTGTAGCTC|ENST00000382159|0.541454527991027
UTR3 	2153-2161	0.00123320439417203
UTR3 	2221-2229	0.00164315871194965
UTR3 	2335-2343	0.00077596264394054
UTR3 	2604-2612	0.00166978993315891
UTR3 	2872-2880	0.0026311350440223
UTR3 	3781-3789	0.00546888516520689
>AGGCTTGTAGCTC|ENST00000437275|0.54130699576308
UTR3 	144-152	0.00663632700524943
UTR3 	1122-1130	0.00520013411331152
UTR3 	1318-1326	0.00157596321741909
>AGGCTTGTAGCTC|ENST00000590212|0.541171780655008
UTR3 	47-55	0.013403523993308
>AGGCTTGTAGCTC|ENST00000297273|0.541166596802699
UTR3 	596-604	0.0134031827815355
>AGGCTTGTAGCTC|ENST00000377411|0.541157769412437
UTR3 	2624-2632	0.0013379027455227
UTR3 	4043-4051	0.0120646990004621
>AGGCTTGTAGCTC|ENST00000324453|0.54102749204228
UTR3 	566-574	0.00529132052557456
UTR3 	2730-2738	0.000886719553119378
UTR3 	3950-3958	0.00140802704427386
UTR3 	4213-4221	0.0058079597172179
>AGGCTTGTAGCTC|ENST00000450689|0.540943241389959
UTR3 	1930-1938	0.00594326196979794
UTR3 	2398-2406	0.00353860138529845
CDS 	2420-2428	0.0133788794981084
>AGGCTTGTAGCTC|ENST00000376854|0.540807390401842
UTR3 	1408-1416	0.0133795405049509
>AGGCTTGTAGCTC|ENST00000300258|0.540759718732955
UTR3 	1215-1223	0.00478690358689585
UTR3 	1703-1711	0.00858949947053085
>AGGCTTGTAGCTC|ENST00000285274|0.540738041947203
UTR3 	815-823	0.00532320755425587
UTR3 	1067-1075	0.00411474409391922
UTR3 	1550-1558	0.00142276544125921
UTR3 	3666-3674	0.00251425935539166
>AGGCTTGTAGCTC|ENST00000405384|0.540568995489899
UTR3 	817-825	0.0133638513512321
>AGGCTTGTAGCTC|ENST00000371497|0.540442299447644
CDS 	2211-2219	0.00645561234848602
CDS 	2566-2574	0.023848102638214
UTR3 	3554-3562	0.00107384066954633
UTR3 	5940-5948	0.0009578961028768
UTR3 	6882-6890	0.001510244954807
>AGGCTTGTAGCTC|ENST00000533603|0.540393488140934
UTR3 	86-94	0.00827545200153088
UTR3 	277-285	0.00507684970927365
>AGGCTTGTAGCTC|ENST00000378887|0.540382691849334
UTR3 	276-284	0.00471675232447561
UTR3 	526-534	0.00863483893458231
>AGGCTTGTAGCTC|ENST00000372246|0.540341627146613
UTR3 	222-230	0.0032768488599844
UTR3 	417-425	0.00530773651690603
UTR3 	1253-1261	0.00476430363542265
>AGGCTTGTAGCTC|ENST00000373544|0.540326497020249
CDS 	30-38	0.00643394262145199
UTR3 	215-223	0.00445763111248564
UTR3 	1326-1334	0.00210300168165679
UTR3 	1579-1587	0.00497954494577786
>AGGCTTGTAGCTC|ENST00000354546|0.540312912795625
UTR3 	58-66	0.00692429067364114
CDS 	1794-1802	0.0210092509697172
>AGGCTTGTAGCTC|ENST00000205890|0.540311558825893
UTR3 	555-563	0.00976486244762205
UTR3 	714-722	0.00358204795343707
>AGGCTTGTAGCTC|ENST00000356284|0.54030210053056
CDS 	735-743	0.00800872252882201
UTR3 	1399-1407	0.0110761947146393
>AGGCTTGTAGCTC|ENST00000617335|0.540174604233148
UTR3 	5375-5383	0.0133378985057164
>AGGCTTGTAGCTC|ENST00000361565|0.540151617869028
UTR3 	517-525	0.00425499414455142
UTR3 	822-830	0.00277757938621706
UTR3 	2039-2047	0.00165277844013786
CDS 	2528-2536	0.00632464537496322
UTR3 	6714-6722	0.00287470095026839
>AGGCTTGTAGCTC|ENST00000511217|0.540088331837425
UTR3 	829-837	0.0133322218087684
>AGGCTTGTAGCTC|ENST00000380530|0.540064101269986
UTR3 	276-284	0.0089312598882437
UTR3 	637-645	0.00439936758513237
>AGGCTTGTAGCTC|ENST00000419433|0.540014504348915
UTR3 	1000-1008	0.0133273641083962
>AGGCTTGTAGCTC|ENST00000300714|0.539955798567924
UTR3 	363-371	0.0071040438080737
UTR3 	554-562	0.00621945766039253
>AGGCTTGTAGCTC|ENST00000602566|0.539916438494582
UTR3 	463-471	0.0101899949302487
UTR3 	1909-1917	0.0031309168206493
>AGGCTTGTAGCTC|ENST00000380962|0.539827282369674
UTR3 	262-270	0.00666099138942072
UTR3 	977-985	0.00665405440653105
>AGGCTTGTAGCTC|ENST00000550333|0.539566611136534
UTR3 	2226-2234	0.0132978961040235
>AGGCTTGTAGCTC|ENST00000372583|0.539501822793647
UTR3 	291-299	0.00274657961026488
UTR3 	873-881	0.00181649770550207
CDS 	1338-1346	0.00516716915655741
UTR3 	2021-2029	0.00146762585466287
UTR3 	3221-3229	0.00332439988267683
UTR3 	3425-3433	0.00249532823662256
>AGGCTTGTAGCTC|ENST00000360215|0.539490077076579
UTR3 	113-121	0.00285685809784099
UTR3 	120-128	0.0071647965126928
UTR3 	321-329	0.00327120654990932
>AGGCTTGTAGCTC|ENST00000544856|0.539460432242803
UTR3 	340-348	0.0055103417454892
UTR3 	514-522	0.0039778997498331
CDS 	1643-1651	0.0130244140751481
>AGGCTTGTAGCTC|ENST00000577831|0.539458455314276
UTR3 	1125-1133	0.0019872355649529
UTR3 	1795-1803	0.00299107768261496
UTR3 	2795-2803	0.00297728533217954
UTR3 	3197-3205	0.00533518231667948
>AGGCTTGTAGCTC|ENST00000473282|0.539250456912739
UTR3 	1350-1358	0.00289064113600353
UTR3 	2295-2303	0.0018235042185804
UTR3 	2566-2574	0.00367221239482836
UTR3 	3125-3133	0.0020778465938451
UTR3 	3739-3747	0.0028128937247357
>AGGCTTGTAGCTC|ENST00000409453|0.539231372388521
CDS 	1539-1547	0.0387247489473559
>AGGCTTGTAGCTC|ENST00000324262|0.539111266345663
UTR3 	386-394	0.00766051234318643
UTR3 	553-561	0.00226993075740813
UTR3 	3024-3032	0.00333749905024767
>AGGCTTGTAGCTC|ENST00000530609|0.539069759186087
UTR3 	397-405	0.007598456017345
UTR3 	637-645	0.00566675588170103
>AGGCTTGTAGCTC|ENST00000578373|0.53905005346379
UTR3 	215-223	0.00511089826457403
UTR3 	792-800	0.00435638423972888
UTR3 	3865-3873	0.00379663320713816
>AGGCTTGTAGCTC|ENST00000464439|0.539037830724
UTR3 	113-121	0.00877852591448997
UTR3 	154-162	0.00448458582315745
>AGGCTTGTAGCTC|ENST00000332272|0.538955684389738
UTR3 	679-687	0.0035757456774147
UTR3 	744-752	0.00345765016272551
UTR3 	1951-1959	0.00135139779352467
UTR3 	2490-2498	0.00184436339962704
UTR3 	2969-2977	0.00302855145413911
>AGGCTTGTAGCTC|ENST00000265742|0.538862029851146
UTR3 	2224-2232	0.0132515484443192
>AGGCTTGTAGCTC|ENST00000495526|0.538748907845835
UTR3 	432-440	0.0132441081866478
>AGGCTTGTAGCTC|ENST00000373391|0.538726491252109
UTR3 	306-314	0.00829382673421526
UTR3 	1759-1767	0.00494880709998234
>AGGCTTGTAGCTC|ENST00000292174|0.538684729761948
UTR3 	562-570	0.00189985846297314
UTR3 	1286-1294	0.0012745163176479
UTR3 	1551-1559	0.00716920106838519
UTR3 	2892-2900	0.00289631133508045
>AGGCTTGTAGCTC|ENST00000324344|0.538612074286958
UTR3 	256-264	0.00988556206519201
UTR3 	1091-1099	0.00334954665878138
>AGGCTTGTAGCTC|ENST00000429888|0.538484767911616
UTR3 	916-924	0.00380664120061957
UTR3 	1592-1600	0.00443601270191142
UTR3 	5292-5300	0.00220570665680774
UTR3 	6327-6335	0.0027783756428669
>AGGCTTGTAGCTC|ENST00000541490|0.538483164067999
UTR3 	230-238	0.00988067910742651
CDS 	970-978	0.0115432934893988
>AGGCTTGTAGCTC|ENST00000343735|0.538431141401449
UTR3 	110-118	0.00513765642125089
UTR3 	2381-2389	0.00808555304056595
>AGGCTTGTAGCTC|ENST00000478393|0.538393580337396
UTR3 	1023-1031	0.00481019457296472
UTR3 	1606-1614	0.00123237480914621
UTR3 	2505-2513	0.00247035132037665
UTR3 	3117-3125	0.00470781859572855
>AGGCTTGTAGCTC|ENST00000252032|0.538326864992993
UTR3 	415-423	0.00416653997392587
UTR3 	758-766	0.003380088691529
UTR3 	886-894	0.00347212227756275
UTR3 	2705-2713	0.00219760096188425
>AGGCTTGTAGCTC|ENST00000329146|0.538203558469447
UTR3 	102-110	0.00767051623991882
CDS 	159-167	0.00818037888793918
CDS 	522-530	0.0101741806827987
>AGGCTTGTAGCTC|ENST00000587311|0.538138235464081
UTR3 	766-774	0.0111956922393092
UTR3 	896-904	0.00200825533209941
>AGGCTTGTAGCTC|ENST00000064778|0.538081978461837
UTR3 	3010-3018	0.00898121488688259
UTR3 	3477-3485	0.00300341433378253
UTR3 	4079-4087	0.0012156190128473
>AGGCTTGTAGCTC|ENST00000439151|0.538078581402661
UTR3 	1175-1183	0.00288827001463542
UTR3 	2990-2998	0.00370951196526297
UTR3 	3880-3888	0.00386536277276324
CDS 	4395-4403	0.00714486432875361
CDS 	4523-4531	0.00239998936385063
>AGGCTTGTAGCTC|ENST00000470466|0.538063698502115
UTR3 	445-453	0.00850986811989212
UTR3 	1457-1465	0.00468917807702924
>AGGCTTGTAGCTC|ENST00000379706|0.538059223614645
UTR3 	1302-1310	0.0131987519424583
>AGGCTTGTAGCTC|ENST00000550600|0.538021069877729
CDS 	670-678	0.0384925622739937
>AGGCTTGTAGCTC|ENST00000367218|0.537960866817265
UTR3 	1172-1180	0.00225558870778357
UTR3 	1401-1409	0.00142086468226558
UTR3 	2353-2361	0.00301138018141124
CDS 	3062-3070	0.0146677173058636
UTR3 	3637-3645	0.0021726360675672
>AGGCTTGTAGCTC|ENST00000374710|0.53792416918858
UTR3 	753-761	0.00478976274424962
UTR3 	5225-5233	0.00840010863532864
>AGGCTTGTAGCTC|ENST00000416165|0.537851607898217
UTR3 	285-293	0.00492406740987747
UTR3 	886-894	0.00518461215331005
UTR3 	1577-1585	0.00307642066821472
>AGGCTTGTAGCTC|ENST00000217233|0.537802526792202
UTR3 	116-124	0.0029251097861925
UTR3 	197-205	0.00489111712749112
UTR3 	500-508	0.00292325352712536
UTR3 	574-582	0.00244239260307123
>AGGCTTGTAGCTC|ENST00000328459|0.537728709915263
UTR3 	1725-1733	0.00138307260091495
UTR3 	2355-2363	0.00218939143483192
UTR3 	2886-2894	0.00133415119890948
UTR3 	2952-2960	0.000726707662655239
UTR3 	3643-3651	0.00116582386155106
UTR3 	5514-5522	0.00122466224060662
UTR3 	5666-5674	0.000757001827089514
UTR3 	5934-5942	0.00100087437073806
UTR3 	7492-7500	0.000925755007594845
UTR3 	8519-8527	0.00152247218925724
UTR3 	9328-9336	0.000947107123147827
>AGGCTTGTAGCTC|ENST00000371269|0.537708562308526
CDS 	897-905	0.0240975657354024
UTR3 	1488-1496	0.00253591521435931
UTR3 	1978-1986	0.00310749012927591
>AGGCTTGTAGCTC|ENST00000582081|0.537702996797644
UTR3 	5175-5183	0.0131753288820519
>AGGCTTGTAGCTC|ENST00000375809|0.537671605144091
UTR3 	271-279	0.00488993956961416
UTR3 	1637-1645	0.00828332533182554
>AGGCTTGTAGCTC|ENST00000596851|0.537638792834012
UTR3 	543-551	0.00364499304342732
UTR3 	2246-2254	0.0095261144911571
>AGGCTTGTAGCTC|ENST00000248098|0.537626875457201
UTR3 	1308-1316	0.00120977145951868
UTR3 	2102-2110	0.00389380250589016
UTR3 	2254-2262	0.00595480501804407
UTR3 	2318-2326	0.00211194500436162
>AGGCTTGTAGCTC|ENST00000434009|0.537608791481976
UTR3 	2448-2456	0.00397787410920931
UTR3 	6119-6127	0.00345257361723282
UTR3 	8119-8127	0.00573868727689567
>AGGCTTGTAGCTC|ENST00000627418|0.537516209789782
UTR3 	314-322	0.0131630480478028
>AGGCTTGTAGCTC|ENST00000528239|0.537505431932934
UTR3 	392-400	0.00254367331885111
UTR3 	1101-1109	0.00613331148158933
UTR3 	1269-1277	0.00355348040342858
UTR3 	1357-1365	0.000931874244752104
>AGGCTTGTAGCTC|ENST00000380149|0.53742970266024
UTR3 	402-410	0.0104982414134381
UTR3 	439-447	0.0026591192159735
>AGGCTTGTAGCTC|ENST00000221566|0.537408610225155
UTR3 	46-54	0.00413345791323742
UTR3 	369-377	0.00387719571686067
UTR3 	433-441	0.00208109582056921
UTR3 	1165-1173	0.00306422447733262
>AGGCTTGTAGCTC|ENST00000293826|0.537364580471034
UTR3 	436-444	0.00414668868858421
UTR3 	627-635	0.00356542759256329
UTR3 	726-734	0.00544096298230744
>AGGCTTGTAGCTC|ENST00000393934|0.537354950383098
UTR3 	368-376	0.004661826885834
UTR3 	415-423	0.00849061926826605
>AGGCTTGTAGCTC|ENST00000286364|0.537318602275245
UTR3 	2604-2612	0.00593293335017314
UTR3 	3019-3027	0.0072171231925004
>AGGCTTGTAGCTC|ENST00000399298|0.537232577748496
UTR3 	661-669	0.0106322062406579
UTR3 	2043-2051	0.00251219494800038
>AGGCTTGTAGCTC|ENST00000475133|0.537131357814986
UTR3 	206-214	0.00493191069462916
UTR3 	572-580	0.00820583636259316
>AGGCTTGTAGCTC|ENST00000372991|0.537013977227909
UTR3 	84-92	0.00775309520938796
UTR3 	888-896	0.00537693557761508
>AGGCTTGTAGCTC|ENST00000476279|0.536968555818631
UTR3 	1235-1243	0.0131270449835033
>AGGCTTGTAGCTC|ENST00000301067|0.536854592672751
UTR3 	161-169	0.00706320283218916
UTR3 	640-648	0.00334449180939074
UTR3 	724-732	0.00271185908380347
>AGGCTTGTAGCTC|ENST00000251250|0.536844383109508
CDS 	513-521	0.0124328794071824
UTR3 	727-735	0.00321738584384313
UTR3 	6389-6397	0.00140986618316273
UTR3 	9035-9043	0.00130036467272071
UTR3 	9759-9767	0.00253092703003886
UTR3 	9956-9964	0.00103042517196205
>AGGCTTGTAGCTC|ENST00000299954|0.536835748631821
UTR3 	566-574	0.00497993749730623
UTR3 	2816-2824	0.00813837755752035
>AGGCTTGTAGCTC|ENST00000558658|0.53681322403694
UTR3 	626-634	0.00708629118358598
UTR3 	650-658	0.0038201430959559
UTR3 	694-702	0.00221040018088345
>AGGCTTGTAGCTC|ENST00000258098|0.536808904278294
UTR3 	538-546	0.00253874835062381
CDS 	549-557	0.00959971974580701
UTR3 	814-822	0.00460868944063733
UTR3 	1294-1302	0.00321111841090359
>AGGCTTGTAGCTC|ENST00000376834|0.536789637651248
UTR3 	918-926	0.00387976630123399
UTR3 	2358-2366	0.00923551778137648
>AGGCTTGTAGCTC|ENST00000373504|0.536731230644286
UTR3 	1532-1540	0.00386819815507066
UTR3 	1797-1805	0.00184328300504184
UTR3 	3401-3409	0.00299120684089629
UTR3 	5772-5780	0.00440875692494558
>AGGCTTGTAGCTC|ENST00000576500|0.536721014185825
UTR3 	584-592	0.00396235420431993
UTR3 	689-697	0.00300120971969452
UTR3 	857-865	0.00326970917264597
UTR3 	1025-1033	0.0028775002970796
>AGGCTTGTAGCTC|ENST00000416904|0.536579102348279
UTR3 	1572-1580	0.00168280415972818
UTR3 	5049-5057	0.00226511080795563
UTR3 	5313-5321	0.00261799718057256
UTR3 	5386-5394	0.00134477753352943
UTR3 	7180-7188	0.00519075599506628
>AGGCTTGTAGCTC|ENST00000325870|0.536513614998583
CDS 	813-821	0.0149343681636915
CDS 	1104-1112	0.00945264103770517
UTR3 	1656-1664	0.0029876560219031
UTR3 	2709-2717	0.00246130440671529
>AGGCTTGTAGCTC|ENST00000606377|0.536450639607268
UTR3 	976-984	0.00875762452489418
UTR3 	1926-1934	0.00161050982756681
UTR3 	3388-3396	0.00272486793844204
>AGGCTTGTAGCTC|ENST00000257963|0.536347033843073
UTR3 	1351-1359	0.00198173845632355
UTR3 	2505-2513	0.00493662039316884
UTR3 	2742-2750	0.00616783404529369
>AGGCTTGTAGCTC|ENST00000354670|0.536252094781501
UTR3 	1494-1502	0.00645364767280593
UTR3 	1770-1778	0.00243092301016351
UTR3 	2265-2273	0.00155907521472162
UTR3 	2787-2795	0.0026363073933375
>AGGCTTGTAGCTC|ENST00000396504|0.53622853757113
UTR3 	23-31	0.00532190867117503
UTR3 	1160-1168	0.00137740093134557
UTR3 	2154-2162	0.00146890155746985
UTR3 	3076-3084	0.00491019392616631
>AGGCTTGTAGCTC|ENST00000429455|0.536194670547358
UTR3 	297-305	0.00476056771545536
UTR3 	496-504	0.00362329315764134
UTR3 	697-705	0.00469231845492539
>AGGCTTGTAGCTC|ENST00000393310|0.536149187104875
UTR3 	2371-2379	0.00234761556909338
UTR3 	3017-3025	0.010725574598329
>AGGCTTGTAGCTC|ENST00000488079|0.536068099830508
UTR3 	461-469	0.0130678612297994
>AGGCTTGTAGCTC|ENST00000399799|0.536059614802141
UTR3 	695-703	0.0130673036133364
>AGGCTTGTAGCTC|ENST00000479770|0.535848875431059
UTR3 	358-366	0.0027872432604828
UTR3 	453-461	0.00380366695544027
UTR3 	782-790	0.00646254453214791
>AGGCTTGTAGCTC|ENST00000254351|0.535759419478014
CDS 	874-882	0.0165840774086917
UTR3 	1521-1529	0.00287725146844556
UTR3 	1906-1914	0.00520321082112699
>AGGCTTGTAGCTC|ENST00000471389|0.535683982720441
UTR3 	2180-2188	0.00115703944203706
UTR3 	3403-3411	0.00121575143158111
UTR3 	6710-6718	0.00229011262557585
UTR3 	6861-6869	0.00225920706049108
UTR3 	7677-7685	0.00388754666552248
UTR3 	9567-9575	0.00223296208555152
>AGGCTTGTAGCTC|ENST00000261381|0.535653425034609
UTR3 	734-742	0.00353986291122522
UTR3 	1514-1522	0.00152057469756984
CDS 	2421-2429	0.0161659704689728
UTR3 	4522-4530	0.00141438082677825
UTR3 	5091-5099	0.00173512707376158
>AGGCTTGTAGCTC|ENST00000380620|0.535526413646747
UTR3 	536-544	0.00218441118746836
UTR3 	1070-1078	0.00236112367658339
UTR3 	1566-1574	0.00174847192029435
UTR3 	3798-3806	0.00211004117708594
UTR3 	6346-6354	0.000865697527566802
UTR3 	8691-8699	0.00215352380823594
UTR3 	10077-10085	0.00160899630640846
>AGGCTTGTAGCTC|ENST00000309134|0.535508255449663
UTR3 	813-821	0.0130310724765587
>AGGCTTGTAGCTC|ENST00000243673|0.535462813498732
UTR3 	448-456	0.0044953942233334
UTR3 	1172-1180	0.00207448741382101
UTR3 	2363-2371	0.00645820499614779
>AGGCTTGTAGCTC|ENST00000294811|0.535458956533878
UTR3 	304-312	0.0111271130976281
UTR3 	2343-2351	0.0019007201088011
>AGGCTTGTAGCTC|ENST00000298351|0.535449705244192
UTR3 	870-878	0.00368161543125851
UTR3 	1429-1437	0.00615228442918918
UTR3 	2244-2252	0.00319332547914218
>AGGCTTGTAGCTC|ENST00000333201|0.53540275794325
UTR3 	2025-2033	0.00176900817459754
UTR3 	2789-2797	0.00393728405032127
UTR3 	2799-2807	0.00415233762610792
UTR3 	2840-2848	0.00316551078578893
>AGGCTTGTAGCTC|ENST00000265138|0.535381194030366
UTR3 	627-635	0.0130227237797909
>AGGCTTGTAGCTC|ENST00000256722|0.535344894151749
UTR3 	94-102	0.0081270159251142
UTR3 	657-665	0.00489332279056273
>AGGCTTGTAGCTC|ENST00000395745|0.535298568956655
UTR3 	1094-1102	0.00541291684647667
UTR3 	3020-3028	0.00760437813275878
>AGGCTTGTAGCTC|ENST00000539235|0.535237449939575
CDS 	21-29	0.00673291932010702
CDS 	156-164	0.00687774170474952
UTR3 	488-496	0.00900412580928304
>AGGCTTGTAGCTC|ENST00000264867|0.535152379104189
CDS 	751-759	0.0227678116029489
UTR3 	927-935	0.00592547310469081
>AGGCTTGTAGCTC|ENST00000464356|0.535151637082253
UTR3 	572-580	0.00234058892763061
UTR3 	1682-1690	0.0026979909131853
UTR3 	3054-3062	0.00796906143599658
>AGGCTTGTAGCTC|ENST00000355125|0.535145623517759
UTR3 	525-533	0.00440083581605203
UTR3 	1981-1989	0.00290271857040345
UTR3 	2696-2704	0.00194697938111075
UTR3 	4740-4748	0.00173101134630896
UTR3 	5351-5359	0.00202570106891132
>AGGCTTGTAGCTC|ENST00000544745|0.535106397238007
UTR3 	110-118	0.00682784823262714
UTR3 	260-268	0.00418380709521185
CDS 	2403-2411	0.00702263474552155
>AGGCTTGTAGCTC|ENST00000206423|0.535088200775185
UTR3 	2416-2424	0.00155564480929834
UTR3 	5228-5236	0.00207028215041903
UTR3 	5727-5735	0.00224400273592843
UTR3 	7165-7173	0.00516579840789282
UTR3 	7340-7348	0.00196774541174959
>AGGCTTGTAGCTC|ENST00000296043|0.535047772089804
CDS 	24-32	0.00951187759946161
UTR3 	142-150	0.0057374417961718
UTR3 	1785-1793	0.00252676358821862
UTR3 	1790-1798	0.000582369016621653
UTR3 	2046-2054	0.00141662357797823
>AGGCTTGTAGCTC|ENST00000396842|0.535047052543685
UTR3 	510-518	0.00657781049667248
UTR3 	1822-1830	0.00232982602529012
UTR3 	1862-1870	0.000903894055053503
UTR3 	2846-2854	0.00318923954184763
>AGGCTTGTAGCTC|ENST00000311417|0.53494179722743
UTR3 	899-907	0.007212664769976
UTR3 	938-946	0.00285544726667474
UTR3 	6262-6270	0.00292574305889257
>AGGCTTGTAGCTC|ENST00000342868|0.534898386535645
UTR3 	597-605	0.012991003176182
>AGGCTTGTAGCTC|ENST00000297904|0.534771466363368
UTR3 	528-536	0.0129826651967528
>AGGCTTGTAGCTC|ENST00000620157|0.534654509580557
UTR3 	418-426	0.00840222000191494
UTR3 	2215-2223	0.0026101947893577
UTR3 	2710-2718	0.00196256722958916
>AGGCTTGTAGCTC|ENST00000326958|0.534586514067163
UTR3 	248-256	0.00529499361011341
UTR3 	4196-4204	0.00311892018204578
UTR3 	4223-4231	0.00455660155296084
>AGGCTTGTAGCTC|ENST00000328656|0.534567030942638
UTR3 	1290-1298	0.00334043984951416
UTR3 	3045-3053	0.00330914570189285
UTR3 	4539-4547	0.00263693274016361
UTR3 	5428-5436	0.00225846682810642
UTR3 	5698-5706	0.00142425038010337
>AGGCTTGTAGCTC|ENST00000192788|0.534530405540534
UTR3 	2293-2301	0.00126280747297612
UTR3 	3465-3473	0.00188685862769565
CDS 	4240-4248	0.0187105312751143
UTR3 	4491-4499	0.00413315213275488
>AGGCTTGTAGCTC|ENST00000441443|0.534526850473646
UTR3 	1696-1704	0.012966596068937
>AGGCTTGTAGCTC|ENST00000372851|0.534487437162532
UTR3 	1274-1282	0.00117359546048157
UTR3 	1347-1355	0.000874434217190745
UTR3 	2500-2508	0.00107477014728721
UTR3 	2910-2918	0.00217096503199093
UTR3 	3720-3728	0.00767024220387897
>AGGCTTGTAGCTC|ENST00000504685|0.534458987972673
UTR3 	401-409	0.00726265289258634
UTR3 	515-523	0.00569948539629231
>AGGCTTGTAGCTC|ENST00000370966|0.534434955547668
UTR3 	2358-2366	0.00428170441278676
UTR3 	2692-2700	0.00867885524430874
>AGGCTTGTAGCTC|ENST00000439461|0.534370089688871
CDS 	306-314	0.0320880873634588
UTR3 	789-797	0.00236194330661534
>AGGCTTGTAGCTC|ENST00000296484|0.53434700377801
UTR3 	497-505	0.0129547824078801
>AGGCTTGTAGCTC|ENST00000379558|0.534202484946415
UTR3 	332-340	0.00408902883648389
UTR3 	4272-4280	0.00115452072845739
UTR3 	6116-6124	0.00108402819935885
UTR3 	7661-7669	0.00155334425049129
UTR3 	7719-7727	0.0012281260606371
UTR3 	8559-8567	0.00383624169197043
>AGGCTTGTAGCTC|ENST00000309117|0.534122485057732
UTR3 	1787-1795	0.012940035180693
>AGGCTTGTAGCTC|ENST00000605457|0.534117017292873
UTR3 	295-303	0.0129396760488488
>AGGCTTGTAGCTC|ENST00000381318|0.533994081585578
UTR3 	1087-1095	0.00251811494950562
UTR3 	5806-5814	0.00462908485425142
UTR3 	6808-6816	0.00168710885688363
UTR3 	8075-8083	0.00298825300773228
UTR3 	8959-8967	0.00110903990176697
>AGGCTTGTAGCTC|ENST00000341462|0.53391870612954
CDS 	85-93	0.00944346650691788
UTR3 	1207-1215	0.0102058163123463
>AGGCTTGTAGCTC|ENST00000381007|0.533825736225222
UTR3 	3203-3211	0.00713236482890839
UTR3 	3544-3552	0.00578818017357543
>AGGCTTGTAGCTC|ENST00000310806|0.533745187190001
UTR3 	435-443	0.00711636031199746
UTR3 	654-662	0.00579889457913382
>AGGCTTGTAGCTC|ENST00000490581|0.53365538413364
UTR3 	342-350	0.00788561417652496
UTR3 	635-643	0.00502374297549674
>AGGCTTGTAGCTC|ENST00000319928|0.53355150346781
UTR3 	115-123	0.00446445429273501
UTR3 	304-312	0.00843808076385177
>AGGCTTGTAGCTC|ENST00000512070|0.533472234783511
UTR3 	497-505	0.00235039869796909
UTR3 	1014-1022	0.00266235652118649
UTR3 	1144-1152	0.00788457419912009
>AGGCTTGTAGCTC|ENST00000395487|0.533440189595906
UTR3 	279-287	0.00794951564388185
UTR3 	304-312	0.00494570937264637
>AGGCTTGTAGCTC|ENST00000562365|0.533372248343948
UTR3 	92-100	0.0128907633865629
>AGGCTTGTAGCTC|ENST00000468472|0.533357823674224
UTR3 	101-109	0.00244975724813534
UTR3 	774-782	0.00891174256800769
UTR3 	2397-2405	0.00152831632812347
>AGGCTTGTAGCTC|ENST00000434055|0.533356092401873
UTR3 	53-61	0.0128897024549497
>AGGCTTGTAGCTC|ENST00000361484|0.533336494935483
UTR3 	48-56	0.00434013047842911
UTR3 	1076-1084	0.00854828505237139
>AGGCTTGTAGCTC|ENST00000512220|0.533218981537072
UTR3 	465-473	0.00575105141316971
UTR3 	1799-1807	0.0020747686174074
UTR3 	3037-3045	0.00505487878558774
>AGGCTTGTAGCTC|ENST00000302536|0.5331801070603
UTR3 	1101-1109	0.00561356105240964
UTR3 	1370-1378	0.00726458505928368
>AGGCTTGTAGCTC|ENST00000498508|0.533120962696562
UTR3 	603-611	0.00709276662516957
CDS 	966-974	0.0111349064093517
UTR3 	2517-2525	0.00253906662365789
>AGGCTTGTAGCTC|ENST00000449131|0.533021793870584
UTR3 	1629-1637	0.0031354473021567
UTR3 	2010-2018	0.00465073233652197
UTR3 	2082-2090	0.00508157106166114
>AGGCTTGTAGCTC|ENST00000543897|0.533017568272449
UTR3 	133-141	0.0128674732384163
>AGGCTTGTAGCTC|ENST00000458572|0.532973221372317
UTR3 	542-550	0.01286456134368
>AGGCTTGTAGCTC|ENST00000270861|0.532932858427807
UTR3 	92-100	0.0128619110721531
>AGGCTTGTAGCTC|ENST00000549817|0.532927092995749
UTR3 	145-153	0.00780455605620308
CDS 	169-177	0.0168011441980426
>AGGCTTGTAGCTC|ENST00000532405|0.53291650384273
UTR3 	2391-2399	0.00194734003884005
UTR3 	3711-3719	0.00661862529765008
UTR3 	4605-4613	0.00115784313710025
UTR3 	5754-5762	0.00191549365109945
UTR3 	5968-5976	0.00122153509702057
>AGGCTTGTAGCTC|ENST00000263681|0.532819509379875
CDS 	496-504	0.0150351177653991
UTR3 	671-679	0.00446418408751081
UTR3 	1582-1590	0.00391084117559838
>AGGCTTGTAGCTC|ENST00000375025|0.532806677059705
UTR3 	227-235	0.0128536260590307
>AGGCTTGTAGCTC|ENST00000382554|0.53268080531277
UTR3 	559-567	0.00217162014099252
UTR3 	653-661	0.00421284500393065
UTR3 	939-947	0.00258672567248757
CDS 	946-954	0.0131445306565191
>AGGCTTGTAGCTC|ENST00000262113|0.532568139386674
CDS 	1456-1464	0.0324874549336273
CDS 	1980-1988	0.00496003264865817
>AGGCTTGTAGCTC|ENST00000274711|0.532536350665075
UTR3 	90-98	0.0128358774730216
>AGGCTTGTAGCTC|ENST00000372956|0.532339026551597
UTR3 	117-125	0.00710503167975468
UTR3 	736-744	0.00571789104725163
>AGGCTTGTAGCTC|ENST00000592595|0.53232048529286
UTR3 	257-265	0.0128217054882931
>AGGCTTGTAGCTC|ENST00000528416|0.53223125713708
UTR3 	400-408	0.00268630942812615
UTR3 	830-838	0.0101295382892038
>AGGCTTGTAGCTC|ENST00000264036|0.532173752052943
UTR3 	67-75	0.00887967303970845
UTR3 	90-98	0.00393239957762005
>AGGCTTGTAGCTC|ENST00000373464|0.532145723120263
UTR3 	1955-1963	0.00358476610986253
UTR3 	2411-2419	0.00167311056576782
UTR3 	3950-3958	0.00755235591563028
>AGGCTTGTAGCTC|ENST00000309241|0.531908909297991
UTR3 	643-651	0.00224259614642484
UTR3 	989-997	0.00288164115966512
UTR3 	1051-1059	0.0012296333994569
UTR3 	1621-1629	0.00295943694209495
CDS 	1833-1841	0.0118857979273176
>AGGCTTGTAGCTC|ENST00000448418|0.531877985457515
UTR3 	62-70	0.00509764459529959
UTR3 	350-358	0.00440580422341538
UTR3 	3478-3486	0.0032892081652703
>AGGCTTGTAGCTC|ENST00000344683|0.531856333754574
UTR3 	2074-2082	0.00407514571925365
UTR3 	2328-2336	0.00155285026046062
UTR3 	3963-3971	0.00451529198652902
UTR3 	4828-4836	0.00264794774705525
>AGGCTTGTAGCTC|ENST00000483704|0.531520466591007
UTR3 	218-226	0.00931122203187347
UTR3 	972-980	0.00345796754524282
>AGGCTTGTAGCTC|ENST00000323853|0.531387145531837
CDS 	303-311	0.037221350699917
>AGGCTTGTAGCTC|ENST00000595196|0.53127697014993
UTR3 	56-64	0.00799229588009337
UTR3 	654-662	0.00476091189762564
>AGGCTTGTAGCTC|ENST00000610733|0.531255697645556
UTR3 	462-470	0.00334610125897187
UTR3 	762-770	0.00629266472414142
UTR3 	817-825	0.00311304562814231
>AGGCTTGTAGCTC|ENST00000253934|0.53120039065637
UTR3 	528-536	0.0127481817132325
>AGGCTTGTAGCTC|ENST00000508457|0.531045480443471
UTR3 	2749-2757	0.00693648136791429
UTR3 	2899-2907	0.00580153357453804
>AGGCTTGTAGCTC|ENST00000251047|0.530930134725161
UTR3 	1325-1333	0.0044103369996098
UTR3 	2753-2761	0.00426126809251291
UTR3 	2776-2784	0.00405883995592861
>AGGCTTGTAGCTC|ENST00000377110|0.530849265424449
UTR3 	519-527	0.00910462478687019
UTR3 	4730-4738	0.00194521313054518
UTR3 	5427-5435	0.00167529997964535
>AGGCTTGTAGCTC|ENST00000613473|0.530844513586875
UTR3 	899-907	0.00523831513053392
UTR3 	3079-3087	0.00350324047524061
UTR3 	5100-5108	0.00398327044919556
>AGGCTTGTAGCTC|ENST00000258886|0.530837918375826
UTR3 	38-46	0.00767238811402153
UTR3 	740-748	0.00328467911561594
UTR3 	1847-1855	0.00176732601139912
>AGGCTTGTAGCTC|ENST00000309955|0.53071036179679
UTR3 	3816-3824	0.00142202229362804
UTR3 	8085-8093	0.00429013084913731
UTR3 	8452-8460	0.00516243465504948
UTR3 	9154-9162	0.00184143461953579
>AGGCTTGTAGCTC|ENST00000424598|0.530703747758825
UTR3 	124-132	0.0095562848719423
UTR3 	1341-1349	0.00315930351034008
>AGGCTTGTAGCTC|ENST00000394670|0.530494305112413
UTR3 	1208-1216	0.00321843423810496
UTR3 	4840-4848	0.0033997456882371
UTR3 	9086-9094	0.0023871465274435
UTR3 	11956-11964	0.00369651797390864
>AGGCTTGTAGCTC|ENST00000307227|0.530485198845894
UTR3 	230-238	0.00238473835065709
UTR3 	677-685	0.010316508525586
>AGGCTTGTAGCTC|ENST00000367975|0.530424525764782
UTR3 	675-683	0.00404640951647112
UTR3 	965-973	0.00396006628189265
UTR3 	4052-4060	0.00183769904417953
UTR3 	5152-5160	0.00174258320822234
UTR3 	9050-9058	0.00111050750359151
>AGGCTTGTAGCTC|ENST00000379864|0.530421970163117
UTR3 	57-65	0.00508755383346306
UTR3 	4558-4566	0.00760954402553362
>AGGCTTGTAGCTC|ENST00000435881|0.53041447100393
UTR3 	315-323	0.00825228908682444
UTR3 	912-920	0.00444431668740176
>AGGCTTGTAGCTC|ENST00000298386|0.530390689600072
UTR3 	95-103	0.00760485210488747
UTR3 	594-602	0.00509019317146487
>AGGCTTGTAGCTC|ENST00000372086|0.530317723763963
UTR3 	111-119	0.00420388448519239
UTR3 	209-217	0.00848637294560461
>AGGCTTGTAGCTC|ENST00000361479|0.530288342586274
UTR3 	116-124	0.00452930972349991
UTR3 	1048-1056	0.00815901980795069
>AGGCTTGTAGCTC|ENST00000283296|0.530233559954023
UTR3 	245-253	0.00469640496279382
UTR3 	880-888	0.00509494387299997
CDS 	3609-3617	0.0099655117932317
>AGGCTTGTAGCTC|ENST00000553526|0.530123489692468
UTR3 	520-528	0.0105819442390914
UTR3 	1508-1516	0.00209556842536877
>AGGCTTGTAGCTC|ENST00000338205|0.530079032194876
UTR3 	131-139	0.00799875576804368
UTR3 	940-948	0.00467583987968536
>AGGCTTGTAGCTC|ENST00000399231|0.529971489606525
CDS 	4027-4035	0.0152010072710648
UTR3 	4507-4515	0.00178824004986501
UTR3 	6222-6230	0.00632946484140813
>AGGCTTGTAGCTC|ENST00000619403|0.529933884901091
UTR3 	114-122	0.00818121565818603
UTR3 	2237-2245	0.00448385656999459
>AGGCTTGTAGCTC|ENST00000587391|0.529904951745084
UTR3 	316-324	0.00922551288796101
UTR3 	1706-1714	0.00117916267054928
UTR3 	3171-3179	0.00225849834414939
>AGGCTTGTAGCTC|ENST00000418386|0.529815737231851
UTR3 	223-231	0.0126573205561801
>AGGCTTGTAGCTC|ENST00000548184|0.529799111831558
UTR3 	1074-1082	0.00837663550813889
UTR3 	1309-1317	0.00427959427266192
>AGGCTTGTAGCTC|ENST00000265022|0.529746616185434
UTR3 	874-882	0.0102738591319503
UTR3 	904-912	0.00237892649207562
>AGGCTTGTAGCTC|ENST00000323116|0.529734695182328
UTR3 	161-169	0.0126520035117807
>AGGCTTGTAGCTC|ENST00000430397|0.5296943540748
UTR3 	539-547	0.0126493568320384
>AGGCTTGTAGCTC|ENST00000517506|0.529656301091659
UTR3 	70-78	0.0054227079888392
UTR3 	730-738	0.00722415230493713
>AGGCTTGTAGCTC|ENST00000460750|0.529318356309005
UTR3 	2127-2135	0.00528097678754337
UTR3 	3917-3925	0.00242632075387911
UTR3 	4148-4156	0.00491739223177737
>AGGCTTGTAGCTC|ENST00000471876|0.529213328330508
UTR3 	349-357	0.00552185313054867
UTR3 	457-465	0.007095946750056
>AGGCTTGTAGCTC|ENST00000261716|0.529140475616845
UTR3 	1407-1415	0.0026844111921757
CDS 	2353-2361	0.00825179137601639
UTR3 	7477-7485	0.00348721415702373
UTR3 	8553-8561	0.00406527919920545
>AGGCTTGTAGCTC|ENST00000499914|0.529139968199525
UTR3 	82-90	0.0126129875167512
>AGGCTTGTAGCTC|ENST00000470147|0.529104711370423
UTR3 	55-63	0.00657538656386747
UTR3 	247-255	0.0060352881634795
>AGGCTTGTAGCTC|ENST00000320934|0.529059464507343
UTR3 	284-292	0.00263282338456358
UTR3 	1115-1123	0.00997488325165907
>AGGCTTGTAGCTC|ENST00000577226|0.528803085547002
UTR3 	984-992	0.00174154810210491
UTR3 	1168-1176	0.00626838753803857
UTR3 	2731-2739	0.00177973406050995
UTR3 	3804-3812	0.00280121965010686
>AGGCTTGTAGCTC|ENST00000216445|0.52877412992287
UTR3 	1553-1561	0.0125889900572603
>AGGCTTGTAGCTC|ENST00000377252|0.528720450685772
UTR3 	418-426	0.00504940543066214
UTR3 	793-801	0.00307166149556461
UTR3 	7666-7674	0.0011964163889779
UTR3 	8558-8566	0.00326798578001267
>AGGCTTGTAGCTC|ENST00000621976|0.528702042874796
UTR3 	1452-1460	0.00807037721497143
UTR3 	4636-4644	0.00287814756545976
UTR3 	6642-6650	0.00163573690818912
>AGGCTTGTAGCTC|ENST00000526262|0.528674168466226
UTR3 	3104-3112	0.0125824333579494
>AGGCTTGTAGCTC|ENST00000394976|0.528673233339959
UTR3 	353-361	0.00435666857029821
UTR3 	1898-1906	0.00622568321142288
UTR3 	2295-2303	0.00200002023988242
>AGGCTTGTAGCTC|ENST00000613358|0.528319200068917
UTR3 	1926-1934	0.0125591513885945
>AGGCTTGTAGCTC|ENST00000335420|0.52828284644679
UTR3 	267-275	0.00312328483275397
UTR3 	2050-2058	0.00319168576960684
UTR3 	2241-2249	0.00171428658109202
UTR3 	4635-4643	0.00452750991926651
>AGGCTTGTAGCTC|ENST00000327381|0.528260011640147
UTR3 	7036-7044	0.00192767554619521
UTR3 	9241-9249	0.00213141294320844
UTR3 	10929-10937	0.00131384728562372
UTR3 	12782-12790	0.00261355821636425
UTR3 	15257-15265	0.00288926141383514
UTR3 	16233-16241	0.00167951406567596
>AGGCTTGTAGCTC|ENST00000316073|0.528179976542454
CDS 	760-768	0.0102543402877713
UTR3 	793-801	0.00956006260490663
>AGGCTTGTAGCTC|ENST00000296424|0.528175205151526
CDS 	565-573	0.036606660911541
>AGGCTTGTAGCTC|ENST00000519565|0.528147017486682
CDS 	41-49	0.00882470799587918
UTR3 	1766-1774	0.00229903661561935
UTR3 	2214-2222	0.00318219017010546
UTR3 	4211-4219	0.00282908791394367
UTR3 	7672-7680	0.00168502875233214
>AGGCTTGTAGCTC|ENST00000560606|0.528103184711402
UTR3 	124-132	0.00507358896659025
UTR3 	190-198	0.00747139514370893
>AGGCTTGTAGCTC|ENST00000433972|0.528056439940114
CDS 	324-332	0.0126190966152427
UTR3 	612-620	0.00881183253764649
>AGGCTTGTAGCTC|ENST00000398540|0.528047123336161
UTR3 	268-276	0.00620186734989342
CDS 	2195-2203	0.020477477401666
>AGGCTTGTAGCTC|ENST00000251822|0.52803680735193
UTR3 	299-307	0.0028742894627882
UTR3 	470-478	0.00323899896577545
CDS 	1539-1547	0.00609309654296612
UTR3 	2531-2539	0.00469136954340691
>AGGCTTGTAGCTC|ENST00000487519|0.527969713005601
UTR3 	2489-2497	0.0058469988053821
UTR3 	2531-2539	0.00201175125564774
UTR3 	3138-3146	0.00467748070771868
>AGGCTTGTAGCTC|ENST00000555567|0.527959561667626
UTR3 	830-838	0.0125355650344376
>AGGCTTGTAGCTC|ENST00000618001|0.527902564189535
UTR3 	610-618	0.0125318271142537
>AGGCTTGTAGCTC|ENST00000450525|0.527867438824297
UTR3 	306-314	0.012529523600808
>AGGCTTGTAGCTC|ENST00000342287|0.527867438064025
UTR3 	161-169	0.0125295235509497
>AGGCTTGTAGCTC|ENST00000302030|0.527854931043227
UTR3 	47-55	0.0125287033477465
>AGGCTTGTAGCTC|ENST00000344517|0.527800700804595
UTR3 	357-365	0.00549477742450184
UTR3 	643-651	0.0047772972290162
CDS 	1042-1050	0.00782960986020018
>AGGCTTGTAGCTC|ENST00000327753|0.52779953477078
CDS 	269-277	0.0365347965851163
>AGGCTTGTAGCTC|ENST00000540664|0.527783451450834
UTR3 	1824-1832	0.00339224914667162
UTR3 	3962-3970	0.00913176665464366
>AGGCTTGTAGCTC|ENST00000483063|0.52772108522912
UTR3 	32-40	0.00443675941405339
UTR3 	200-208	0.00808316654584348
>AGGCTTGTAGCTC|ENST00000573852|0.527694483551948
UTR3 	115-123	0.00604715384603248
UTR3 	427-435	0.00368254783307862
UTR3 	2071-2079	0.00278847981782097
>AGGCTTGTAGCTC|ENST00000557802|0.527665648779923
UTR3 	728-736	0.00808715282687594
UTR3 	936-944	0.00442913777867657
>AGGCTTGTAGCTC|ENST00000327492|0.527602248911734
UTR3 	861-869	0.00611751890319443
UTR3 	1128-1136	0.00230391893299908
UTR3 	2587-2595	0.00409069525296677
>AGGCTTGTAGCTC|ENST00000238616|0.52755912266036
UTR3 	1110-1118	0.00511238517023051
UTR3 	1609-1617	0.00297814808247084
UTR3 	2458-2466	0.00386084018570851
UTR3 	2506-2514	0.00055793163254812
>AGGCTTGTAGCTC|ENST00000522965|0.527554062846136
UTR3 	993-1001	0.00431509432922416
UTR3 	1073-1081	0.00819387894451063
>AGGCTTGTAGCTC|ENST00000540634|0.527459533012148
UTR3 	687-695	0.00681416590076904
UTR3 	702-710	0.00568860864904223
>AGGCTTGTAGCTC|ENST00000336079|0.527451224616718
UTR3 	1754-1762	0.0125022297391072
>AGGCTTGTAGCTC|ENST00000288757|0.52735993568148
UTR3 	72-80	0.0093196513941371
UTR3 	2932-2940	0.00317659227407442
>AGGCTTGTAGCTC|ENST00000409007|0.527258320193986
UTR3 	96-104	0.0124895805974652
>AGGCTTGTAGCTC|ENST00000416121|0.527082984984511
CDS 	490-498	0.0262313962142456
UTR3 	666-674	0.00405554091485336
>AGGCTTGTAGCTC|ENST00000401827|0.527072648175335
CDS 	424-432	0.0206451703488588
UTR3 	605-613	0.00607163960843634
>AGGCTTGTAGCTC|ENST00000377039|0.526942305459811
UTR3 	366-374	0.0124688600097681
>AGGCTTGTAGCTC|ENST00000575858|0.526897493719512
UTR3 	414-422	0.0124659218896084
>AGGCTTGTAGCTC|ENST00000439705|0.526857756163075
UTR3 	1536-1544	0.0124633164864333
>AGGCTTGTAGCTC|ENST00000301904|0.526822338044664
UTR3 	65-73	0.00537217673155555
UTR3 	1522-1530	0.00708881757557986
>AGGCTTGTAGCTC|ENST00000355585|0.52681841959539
UTR3 	2464-2472	0.0058438257265452
CDS 	4166-4174	0.021242067216444
>AGGCTTGTAGCTC|ENST00000601957|0.526748868098417
UTR3 	215-223	0.00487151390187552
UTR3 	1119-1127	0.00320197650427562
UTR3 	1455-1463	0.00438268692035694
>AGGCTTGTAGCTC|ENST00000525839|0.526654633993679
UTR3 	73-81	0.0023490439797415
UTR3 	594-602	0.0026120106278702
UTR3 	1665-1673	0.00748894446895944
>AGGCTTGTAGCTC|ENST00000414000|0.526635202877208
UTR3 	38-46	0.0124487251340419
>AGGCTTGTAGCTC|ENST00000337672|0.526623777392998
CDS 	268-276	0.0363099171776535
>AGGCTTGTAGCTC|ENST00000530758|0.526537891438116
UTR3 	279-287	0.00415815237223716
UTR3 	741-749	0.00828419291038158
>AGGCTTGTAGCTC|ENST00000610431|0.526536657678412
UTR3 	239-247	0.00822261512259713
UTR3 	779-787	0.00421964927414623
>AGGCTTGTAGCTC|ENST00000367265|0.526474911492863
UTR3 	92-100	0.00306186046208298
CDS 	2743-2751	0.00519433130203751
UTR3 	4297-4305	0.00790084923045509
>AGGCTTGTAGCTC|ENST00000590071|0.52643629492289
UTR3 	779-787	0.00195712570712188
UTR3 	3657-3665	0.00210894062262586
UTR3 	6151-6159	0.00199758817954502
UTR3 	8197-8205	0.00133940314913952
UTR3 	11798-11806	0.00503262697920163
>AGGCTTGTAGCTC|ENST00000370830|0.526434614383652
CDS 	1048-1056	0.0362737425478835
>AGGCTTGTAGCTC|ENST00000396008|0.526344832993395
UTR3 	505-513	0.00952336112446755
UTR3 	998-1006	0.00290632741214295
>AGGCTTGTAGCTC|ENST00000537063|0.52633430456234
UTR3 	288-296	0.00577045820054909
UTR3 	795-803	0.00665854011603772
>AGGCTTGTAGCTC|ENST00000418511|0.526317314265823
UTR3 	399-407	0.0124278844745796
>AGGCTTGTAGCTC|ENST00000301335|0.52615516221027
UTR3 	2094-2102	0.00266819838459737
UTR3 	4192-4200	0.000974327296021578
UTR3 	4507-4515	0.00136590269731786
UTR3 	5185-5193	0.00206525883877185
UTR3 	5771-5779	0.00534356716900062
>AGGCTTGTAGCTC|ENST00000496902|0.526048491324579
UTR3 	161-169	0.00521119853610151
UTR3 	780-788	0.0071990630983274
>AGGCTTGTAGCTC|ENST00000407418|0.526037396985002
CDS 	702-710	0.00832250664156606
UTR3 	3046-3054	0.00173159636345057
UTR3 	3533-3541	0.00198669181873841
UTR3 	4698-4706	0.00628431463030702
>AGGCTTGTAGCTC|ENST00000260008|0.525981642737586
UTR3 	2258-2266	0.00377338333834378
UTR3 	2471-2479	0.00553254150819239
UTR3 	2628-2636	0.00309995464500032
>AGGCTTGTAGCTC|ENST00000400137|0.525966750825519
CDS 	129-137	0.015486236468996
UTR3 	695-703	0.00773819182687214
>AGGCTTGTAGCTC|ENST00000450801|0.525962832570767
UTR3 	757-765	0.0029551556536517
UTR3 	2371-2379	0.00944949078111722
>AGGCTTGTAGCTC|ENST00000429322|0.52588876671247
UTR3 	306-314	0.00913020765004744
CDS 	487-495	0.0111254246272053
>AGGCTTGTAGCTC|ENST00000537055|0.525832323788912
UTR3 	1463-1471	0.00649816256876206
UTR3 	1476-1484	0.00589792879896957
>AGGCTTGTAGCTC|ENST00000266880|0.5257978431851
UTR3 	252-260	0.00336718326700757
UTR3 	845-853	0.00145343697341353
UTR3 	3098-3106	0.00115246144299729
UTR3 	9044-9052	0.00642074946224815
>AGGCTTGTAGCTC|ENST00000618352|0.525772026123666
UTR3 	334-342	0.00932830208016569
UTR3 	1208-1216	0.00306383675384243
>AGGCTTGTAGCTC|ENST00000290855|0.525692297357639
UTR3 	2229-2237	0.0028159529920296
UTR3 	4180-4188	0.00957095966820696
>AGGCTTGTAGCTC|ENST00000353703|0.525686933913592
UTR3 	1304-1312	0.00349524976465061
UTR3 	1818-1826	0.00889131132806532
>AGGCTTGTAGCTC|ENST00000359244|0.525454464021855
UTR3 	347-355	0.00338125852377163
UTR3 	399-407	0.00194928774955048
UTR3 	451-459	0.00219714352892638
UTR3 	503-511	0.00190282520322814
UTR3 	555-563	0.0015671276941631
UTR3 	607-615	0.00137368063423475
>AGGCTTGTAGCTC|ENST00000544117|0.525382149646934
UTR3 	787-795	0.00403914325920773
UTR3 	4100-4108	0.00149820745587277
UTR3 	4835-4843	0.00292736712739407
UTR3 	5549-5557	0.00390186563179095
>AGGCTTGTAGCTC|ENST00000371068|0.52534925364691
CDS 	232-240	0.0106335715013351
UTR3 	348-356	0.00343007048021545
UTR3 	417-425	0.00251678706272228
UTR3 	965-973	0.0032991336190803
>AGGCTTGTAGCTC|ENST00000518322|0.525340657849895
UTR3 	80-88	0.005248103905193
UTR3 	416-424	0.00711576001277499
>AGGCTTGTAGCTC|ENST00000236877|0.525335246063457
UTR3 	1697-1705	0.0123635092071877
>AGGCTTGTAGCTC|ENST00000621650|0.525246120447883
CDS 	927-935	0.00810462969814449
UTR3 	4915-4923	0.000882325612045594
UTR3 	5340-5348	0.00092385134716494
UTR3 	6213-6221	0.00820807692056396
>AGGCTTGTAGCTC|ENST00000563969|0.525239041940404
UTR3 	78-86	0.00367050255854184
UTR3 	104-112	0.00354894979603531
UTR3 	921-929	0.00513775130303725
>AGGCTTGTAGCTC|ENST00000342932|0.52515513936716
UTR3 	241-249	0.00292085859972975
UTR3 	415-423	0.00492724518460923
UTR3 	1358-1366	0.00450360070990925
>AGGCTTGTAGCTC|ENST00000517325|0.525002340951936
UTR3 	1800-1808	0.0123416899813404
>AGGCTTGTAGCTC|ENST00000360342|0.524950524373253
CDS 	671-679	0.00581079470500127
UTR3 	1817-1825	0.0106788318310836
>AGGCTTGTAGCTC|ENST00000430889|0.524928166851215
UTR3 	172-180	0.0123368286706612
>AGGCTTGTAGCTC|ENST00000462833|0.52478213823659
UTR3 	796-804	0.00280909273245782
UTR3 	1365-1373	0.00212234091637471
UTR3 	1892-1900	0.00739582463477686
>AGGCTTGTAGCTC|ENST00000580732|0.524748480641105
UTR3 	2066-2074	0.00726912516889409
CDS 	5733-5741	0.0166389946415233
>AGGCTTGTAGCTC|ENST00000472616|0.524715021737513
UTR3 	213-221	0.0063103209712769
UTR3 	3450-3458	0.00601253874116261
>AGGCTTGTAGCTC|ENST00000449502|0.524593929726092
UTR3 	304-312	0.0123149239304717
>AGGCTTGTAGCTC|ENST00000375114|0.524586282956638
UTR3 	55-63	0.00563397583257625
UTR3 	1533-1541	0.00117673394215106
UTR3 	2994-3002	0.00174993587899241
UTR3 	3508-3516	0.00375377715101424
>AGGCTTGTAGCTC|ENST00000301032|0.524577752905172
CDS 	456-464	0.0116451760024429
UTR3 	485-493	0.00587580384177019
UTR3 	752-760	0.00299983901429068
>AGGCTTGTAGCTC|ENST00000405617|0.524484714529693
UTR3 	205-213	0.00285228839271162
UTR3 	2518-2526	0.00412761760048991
UTR3 	2681-2689	0.00532786066662326
>AGGCTTGTAGCTC|ENST00000616317|0.52447859018301
UTR3 	454-462	0.00439800409615439
UTR3 	825-833	0.00217010477684739
UTR3 	966-974	0.00193505254374189
UTR3 	1487-1495	0.00380420389682942
>AGGCTTGTAGCTC|ENST00000296350|0.524465773300162
UTR3 	513-521	0.00183536953218475
UTR3 	1592-1600	0.0104711558553369
>AGGCTTGTAGCTC|ENST00000603798|0.524411707990941
UTR3 	1141-1149	0.00660526067912404
UTR3 	1250-1258	0.00569772168124635
>AGGCTTGTAGCTC|ENST00000485375|0.524324108948176
UTR3 	1384-1392	0.00289609883705005
UTR3 	2464-2472	0.0047711395362036
UTR3 	2567-2575	0.00463000349492597
>AGGCTTGTAGCTC|ENST00000254695|0.524289844019143
UTR3 	2846-2854	0.00486853139339044
UTR3 	3689-3697	0.00353226760651427
UTR3 	3829-3837	0.00389419746453701
>AGGCTTGTAGCTC|ENST00000555727|0.524214990683941
UTR3 	335-343	0.00355718900219296
CDS 	1350-1358	0.00452849528457156
UTR3 	1453-1461	0.00239975405985974
UTR3 	2822-2830	0.00504779999386179
>AGGCTTGTAGCTC|ENST00000328880|0.524160665160939
UTR3 	471-479	0.012286531421954
>AGGCTTGTAGCTC|ENST00000556968|0.52405109594803
UTR3 	75-83	0.00348650974445016
UTR3 	336-344	0.00879284181386964
>AGGCTTGTAGCTC|ENST00000437495|0.523966882358359
UTR3 	208-216	0.0110788086777355
CDS 	1231-1239	0.00421616758394417
>AGGCTTGTAGCTC|ENST00000574049|0.523892154773522
CDS 	523-531	0.0260763383247079
UTR3 	837-845	0.00387028555782478
>AGGCTTGTAGCTC|ENST00000263733|0.523873832517263
UTR3 	492-500	0.00638616005673364
UTR3 	1150-1158	0.00311657197876487
UTR3 	1483-1491	0.00276500410587756
>AGGCTTGTAGCTC|ENST00000295628|0.523827742648592
UTR3 	1105-1113	0.0122647161074442
>AGGCTTGTAGCTC|ENST00000358602|0.523784678675004
CDS 	4324-4332	0.0357671292799539
>AGGCTTGTAGCTC|ENST00000294485|0.52377248899557
UTR3 	38-46	0.00498153143213097
UTR3 	3557-3565	0.00141175794287045
UTR3 	4897-4905	0.00341878224508113
UTR3 	5923-5931	0.00244902403244299
>AGGCTTGTAGCTC|ENST00000452881|0.523733511181534
UTR3 	627-635	0.0122585416829109
>AGGCTTGTAGCTC|ENST00000223114|0.523657846458833
UTR3 	875-883	0.0122535839062722
>AGGCTTGTAGCTC|ENST00000530786|0.523615900172642
UTR3 	2331-2339	0.00152699894701971
UTR3 	3689-3697	0.0107238365450707
>AGGCTTGTAGCTC|ENST00000344862|0.523612019533791
UTR3 	204-212	0.00705928569199609
UTR3 	3626-3634	0.00210523882401866
UTR3 	7517-7525	0.00308605670907082
>AGGCTTGTAGCTC|ENST00000298875|0.523598825560084
UTR3 	221-229	0.0122497167316649
>AGGCTTGTAGCTC|ENST00000395290|0.52348433648353
UTR3 	846-854	0.00260001662970725
UTR3 	2997-3005	0.00646821301934147
UTR3 	4776-4784	0.0031739856382624
>AGGCTTGTAGCTC|ENST00000303324|0.52348002622428
UTR3 	42-50	0.0122419328777687
>AGGCTTGTAGCTC|ENST00000410026|0.523473572210403
UTR3 	1917-1925	0.0024948910778463
UTR3 	2544-2552	0.00245606946513576
UTR3 	3349-3357	0.0026165490396695
UTR3 	7164-7172	0.00230937974574231
UTR3 	8227-8235	0.00236462068078311
>AGGCTTGTAGCTC|ENST00000423113|0.52340752146742
UTR3 	750-758	0.0122371823775982
>AGGCTTGTAGCTC|ENST00000238081|0.523352182424926
UTR3 	945-953	0.0122335566158172
>AGGCTTGTAGCTC|ENST00000368599|0.523298480395357
UTR3 	3623-3631	0.00148924351916116
UTR3 	4177-4185	0.00295142947983338
UTR3 	4408-4416	0.00620190357284719
UTR3 	6872-6880	0.00158746157365105
>AGGCTTGTAGCTC|ENST00000396667|0.523295488807269
UTR3 	1636-1644	0.00164894984265062
UTR3 	4841-4849	0.0069946032608471
UTR3 	10798-10806	0.00358628903900939
>AGGCTTGTAGCTC|ENST00000368614|0.523243270654677
UTR3 	253-261	0.00358580616977302
UTR3 	391-399	0.00239523549180477
UTR3 	490-498	0.0040760038290634
UTR3 	1429-1437	0.00113021544017669
UTR3 	1590-1598	0.00103915999834509
>AGGCTTGTAGCTC|ENST00000421627|0.523063139662556
CDS 	930-938	0.00378935583194822
UTR3 	1369-1377	0.00153757744832352
UTR3 	3373-3381	0.00195199856143917
UTR3 	3845-3853	0.00225136771570937
UTR3 	3850-3858	0.000641038596040696
UTR3 	4294-4302	0.00240488310661981
UTR3 	5776-5784	0.00235498482265651
>AGGCTTGTAGCTC|ENST00000610283|0.523004641742144
UTR3 	538-546	0.00200170733584144
UTR3 	1219-1227	0.00566230516647788
UTR3 	1389-1397	0.00122768758973344
UTR3 	1985-1993	0.00331908684174599
>AGGCTTGTAGCTC|ENST00000582970|0.522934780384471
UTR3 	626-634	0.00254622069243643
UTR3 	1674-1682	0.00408064241609392
UTR3 	3100-3108	0.00364796484845899
UTR3 	4988-4996	0.00193138207544297
>AGGCTTGTAGCTC|ENST00000543215|0.522905922309255
UTR3 	200-208	0.0122043194398519
>AGGCTTGTAGCTC|ENST00000519973|0.522768984262014
UTR3 	1468-1476	0.00923360999453433
UTR3 	2738-2746	0.00296173829532498
>AGGCTTGTAGCTC|ENST00000266025|0.522757437702419
UTR3 	32-40	0.00665151401873854
UTR3 	545-553	0.00554307783772776
>AGGCTTGTAGCTC|ENST00000617103|0.522713391106691
UTR3 	133-141	0.00829307665515569
UTR3 	496-504	0.00389862965374118
>AGGCTTGTAGCTC|ENST00000261708|0.522709676079763
UTR3 	39-47	0.00398859037072365
CDS 	883-891	0.0179823816471895
UTR3 	2216-2224	0.00268094724702018
>AGGCTTGTAGCTC|ENST00000339364|0.522588747962907
CDS 	237-245	0.00496645114457272
UTR3 	291-299	0.0107675710929911
>AGGCTTGTAGCTC|ENST00000609748|0.522567280872539
UTR3 	194-202	0.0121821346101951
>AGGCTTGTAGCTC|ENST00000319550|0.522460488452907
UTR3 	431-439	0.0095371118494766
UTR3 	4539-4547	0.00263802693682241
>AGGCTTGTAGCTC|ENST00000357461|0.522456836960199
UTR3 	102-110	0.00467227205980943
UTR3 	698-706	0.00363457761729369
UTR3 	1075-1083	0.00386804990733437
>AGGCTTGTAGCTC|ENST00000557275|0.522268630388684
UTR3 	1781-1789	0.00294702440625561
UTR3 	2194-2202	0.00392785436505728
UTR3 	2488-2496	0.00117340452489844
UTR3 	6145-6153	0.00177310604852606
UTR3 	8531-8539	0.00234118142226515
>AGGCTTGTAGCTC|ENST00000344865|0.522238013925891
UTR3 	431-439	0.00287411804299362
UTR3 	723-731	0.00928644717559562
>AGGCTTGTAGCTC|ENST00000303775|0.522168498669702
UTR3 	3674-3682	0.00584724057370417
UTR3 	3856-3864	0.00630877105000391
>AGGCTTGTAGCTC|ENST00000449981|0.521982467467409
CDS 	2398-2406	0.0112286651669052
CDS 	3361-3369	0.0139503524156751
CDS 	5437-5445	0.00626468732654306
CDS 	10582-10590	0.0039790266008674
>AGGCTTGTAGCTC|ENST00000515673|0.521911143322437
CDS 	852-860	0.0265161881486717
UTR3 	2508-2516	0.00355386020751724
>AGGCTTGTAGCTC|ENST00000457095|0.521901686093988
UTR3 	731-739	0.00501741650521578
UTR3 	1150-1158	0.00712111808900666
>AGGCTTGTAGCTC|ENST00000264834|0.521814259717364
UTR3 	45-53	0.00493713314351243
UTR3 	207-215	0.00719567493756062
>AGGCTTGTAGCTC|ENST00000566586|0.521747606372454
UTR3 	607-615	0.0103849749879684
UTR3 	1712-1720	0.00174346729267049
>AGGCTTGTAGCTC|ENST00000270112|0.521579177554364
UTR3 	133-141	0.00434379725750454
UTR3 	3626-3634	0.00180310408047041
UTR3 	3970-3978	0.00229215082823354
UTR3 	4309-4317	0.0036783582364947
>AGGCTTGTAGCTC|ENST00000300027|0.521566775643166
UTR3 	189-197	0.00670722829534209
UTR3 	216-224	0.00540936981034811
>AGGCTTGTAGCTC|ENST00000553956|0.52155794987865
UTR3 	338-346	0.00683303917621421
UTR3 	718-726	0.00295427723134943
UTR3 	1123-1131	0.00232870363165884
>AGGCTTGTAGCTC|ENST00000392717|0.521552518456462
UTR3 	440-448	0.0063306296875483
UTR3 	737-745	0.00578503460694902
>AGGCTTGTAGCTC|ENST00000262803|0.521549850553625
UTR3 	664-672	0.00951274857887606
CDS 	2995-3003	0.00891858634500669
>AGGCTTGTAGCTC|ENST00000358127|0.521471563001143
UTR3 	1028-1036	0.00379945998295193
UTR3 	2300-2308	0.00134242434795881
UTR3 	2993-3001	0.00453376598496113
UTR3 	3835-3843	0.00104990639718683
UTR3 	5483-5491	0.0013848052387788
>AGGCTTGTAGCTC|ENST00000528718|0.521430219330752
CDS 	1167-1175	0.0283120429280549
UTR3 	1403-1411	0.00283123771248591
>AGGCTTGTAGCTC|ENST00000295900|0.5213549149087
UTR3 	1658-1666	0.00505625533307002
UTR3 	2810-2818	0.00704646664387148
>AGGCTTGTAGCTC|ENST00000426706|0.521350488044038
UTR3 	275-283	0.0121024320383481
>AGGCTTGTAGCTC|ENST00000399022|0.521254139551008
UTR3 	1295-1303	0.0073808891398359
UTR3 	2317-2325	0.00471523258451635
>AGGCTTGTAGCTC|ENST00000526042|0.521247087710115
UTR3 	1138-1146	0.0120956598703425
>AGGCTTGTAGCTC|ENST00000379487|0.521226207756702
UTR3 	176-184	0.0120942923597271
>AGGCTTGTAGCTC|ENST00000229387|0.521219547969562
UTR3 	224-232	0.0084410733174191
CDS 	1772-1780	0.0122750435483255
>AGGCTTGTAGCTC|ENST00000558181|0.521210481333305
UTR3 	1112-1120	0.0105850429794182
UTR3 	4733-4741	0.00150821939793561
>AGGCTTGTAGCTC|ENST00000275053|0.521173931144985
UTR3 	2211-2219	0.00772472573658887
UTR3 	4096-4104	0.00436614284266205
>AGGCTTGTAGCTC|ENST00000320631|0.521098395634982
UTR3 	60-68	0.00264254369045015
CDS 	168-176	0.020262970732331
CDS 	1329-1337	0.00846994516982254
>AGGCTTGTAGCTC|ENST00000336505|0.521031614279825
UTR3 	508-516	0.00388005837481492
UTR3 	6970-6978	0.00265472972569418
UTR3 	7660-7668	0.00554675979680051
>AGGCTTGTAGCTC|ENST00000445503|0.520958421403131
UTR3 	389-397	0.00550838089830101
UTR3 	1526-1534	0.0021205944697352
UTR3 	2720-2728	0.00444777903470515
>AGGCTTGTAGCTC|ENST00000270460|0.52094287243577
UTR3 	2747-2755	0.00142944360945751
UTR3 	9669-9677	0.00134444894595368
UTR3 	9716-9724	0.000606244461631994
UTR3 	9746-9754	0.000449951283788454
UTR3 	13515-13523	0.00297192533147628
UTR3 	13853-13861	0.00527372245638479
>AGGCTTGTAGCTC|ENST00000429905|0.52091330867458
UTR3 	277-285	0.0073992391483121
UTR3 	1617-1625	0.00467456079383742
>AGGCTTGTAGCTC|ENST00000616978|0.520805856793125
UTR3 	55-63	0.0120667629416215
>AGGCTTGTAGCTC|ENST00000270722|0.520800285092004
UTR3 	1819-1827	0.00192083465508911
UTR3 	2648-2656	0.00168009799051989
UTR3 	3563-3571	0.00249387653552221
UTR3 	4679-4687	0.00597158887443002
>AGGCTTGTAGCTC|ENST00000252482|0.520740561886954
UTR3 	43-51	0.0120624868539315
>AGGCTTGTAGCTC|ENST00000455050|0.520708893196082
UTR3 	776-784	0.00880694991680032
UTR3 	971-979	0.00325346300800992
>AGGCTTGTAGCTC|ENST00000435033|0.520679063245846
UTR3 	716-724	0.00424411951441366
UTR3 	1056-1064	0.00317111805172681
UTR3 	1137-1145	0.00164529931113447
UTR3 	1304-1312	0.00299792254440427
>AGGCTTGTAGCTC|ENST00000338962|0.520620069329223
UTR3 	465-473	0.0120545960577731
>AGGCTTGTAGCTC|ENST00000261023|0.520547294032072
UTR3 	695-703	0.00360710150904963
UTR3 	2171-2179	0.00208685726633888
UTR3 	3229-3237	0.00635587146224349
>AGGCTTGTAGCTC|ENST00000261263|0.520539440626158
UTR3 	6688-6696	0.00374954940730854
UTR3 	7328-7336	0.00309023861842193
UTR3 	9871-9879	0.00205941830988341
UTR3 	11169-11177	0.00137148037911913
UTR3 	12931-12939	0.00177862923202226
>AGGCTTGTAGCTC|ENST00000398333|0.520402214613569
UTR3 	96-104	0.00453156196384393
UTR3 	917-925	0.00750876765949341
>AGGCTTGTAGCTC|ENST00000409224|0.520385949682295
UTR3 	158-166	0.00936078448623759
UTR3 	252-260	0.0026784800322227
>AGGCTTGTAGCTC|ENST00000263805|0.520348312905893
UTR3 	843-851	0.00665717544768445
CDS 	1470-1478	0.00606631255604987
UTR3 	4117-4125	0.00363460469000179
>AGGCTTGTAGCTC|ENST00000377028|0.520335584479657
UTR3 	32-40	0.00315554502496269
UTR3 	279-287	0.00888042135898522
>AGGCTTGTAGCTC|ENST00000263095|0.520295333108921
UTR3 	253-261	0.00657055783359748
UTR3 	1508-1516	0.00209649922879319
UTR3 	7501-7509	0.00173950753258194
UTR3 	8869-8877	0.00162676597202761
>AGGCTTGTAGCTC|ENST00000224140|0.520152372586259
CDS 	421-429	0.0182458837578302
CDS 	748-756	0.0117707038739958
UTR3 	934-942	0.00206591889653875
>AGGCTTGTAGCTC|ENST00000537886|0.520126300038061
UTR3 	537-545	0.00218060182967352
UTR3 	2626-2634	0.00984165997969944
>AGGCTTGTAGCTC|ENST00000430069|0.519952608262757
UTR3 	5347-5355	0.0120108883010631
>AGGCTTGTAGCTC|ENST00000609129|0.51987293359405
UTR3 	415-423	0.00773230733634775
UTR3 	941-949	0.00199910386619536
UTR3 	1156-1164	0.00227426002866786
>AGGCTTGTAGCTC|ENST00000297792|0.519834269306809
UTR3 	1382-1390	0.0120031395308755
>AGGCTTGTAGCTC|ENST00000400183|0.51981288669256
CDS 	376-384	0.0155091342446944
CDS 	597-605	0.0194991403875613
>AGGCTTGTAGCTC|ENST00000532425|0.519782938661778
UTR3 	64-72	0.0119997784736468
>AGGCTTGTAGCTC|ENST00000522317|0.519644621133188
UTR3 	204-212	0.00287681271657917
UTR3 	269-277	0.00442549507386172
UTR3 	1534-1542	0.00468841398517126
>AGGCTTGTAGCTC|ENST00000397097|0.519570683766594
UTR3 	3479-3487	0.00794726611157253
UTR3 	5552-5560	0.00173368453422605
UTR3 	5698-5706	0.00230492997040594
>AGGCTTGTAGCTC|ENST00000263228|0.519566742333702
UTR3 	604-612	0.00353572966935402
UTR3 	716-724	0.00459128557134966
UTR3 	2024-2032	0.00130761691815577
UTR3 	2126-2134	0.00255099038772263
>AGGCTTGTAGCTC|ENST00000258884|0.519539408348384
UTR3 	1139-1147	0.0119838328284323
>AGGCTTGTAGCTC|ENST00000577647|0.519461980689484
UTR3 	1473-1481	0.00228289707554146
UTR3 	1571-1579	0.00166156261044548
UTR3 	2052-2060	0.00456581072865977
UTR3 	2435-2443	0.00346849280723439
>AGGCTTGTAGCTC|ENST00000368679|0.519447494628993
UTR3 	670-678	0.00508467150968355
UTR3 	1530-1538	0.00186411552555301
UTR3 	2690-2698	0.00206547313988366
UTR3 	3590-3598	0.00296355457303237
>AGGCTTGTAGCTC|ENST00000361813|0.519276685648876
UTR3 	1352-1360	0.00486834459076697
CDS 	1699-1707	0.0149019062775943
CDS 	1836-1844	0.00750929845569454
>AGGCTTGTAGCTC|ENST00000267814|0.51925209142902
UTR3 	1457-1465	0.00314187941479472
UTR3 	3324-3332	0.00433595739413775
UTR3 	3359-3367	0.00448718413785381
>AGGCTTGTAGCTC|ENST00000166139|0.519238013218241
UTR3 	399-407	0.0035764185018709
UTR3 	767-775	0.00227563746382771
UTR3 	1672-1680	0.00611204324125283
>AGGCTTGTAGCTC|ENST00000398653|0.519141974637933
UTR3 	2049-2057	0.00315609398883106
UTR3 	3156-3164	0.00533326073605768
UTR3 	4501-4509	0.00346845662088559
>AGGCTTGTAGCTC|ENST00000545888|0.519127161889962
UTR3 	791-799	0.00419159760864733
UTR3 	968-976	0.00507712254492261
UTR3 	2262-2270	0.0026881213766389
>AGGCTTGTAGCTC|ENST00000333012|0.519120675656862
UTR3 	1109-1117	0.00301975552956936
UTR3 	1167-1175	0.00138978326648225
UTR3 	1430-1438	0.00286656361072887
UTR3 	2042-2050	0.00468031445951274
>AGGCTTGTAGCTC|ENST00000615932|0.518968257704636
UTR3 	535-543	0.0119464379436085
>AGGCTTGTAGCTC|ENST00000542027|0.518906622043968
UTR3 	532-540	0.00679529876455595
UTR3 	1335-1343	0.00514710390982057
>AGGCTTGTAGCTC|ENST00000369809|0.518896159669723
UTR3 	1040-1048	0.00217826020791948
UTR3 	1403-1411	0.00976345750152456
>AGGCTTGTAGCTC|ENST00000534939|0.518776096251924
UTR3 	1462-1470	0.00644376525494547
UTR3 	1978-1986	0.00549009205703894
>AGGCTTGTAGCTC|ENST00000584508|0.518724365561065
UTR3 	721-729	0.0101338862599711
UTR3 	1291-1299	0.00179658435406457
>AGGCTTGTAGCTC|ENST00000257290|0.518667265190999
UTR3 	1523-1531	0.00224416139134621
UTR3 	2067-2075	0.00968257101381146
>AGGCTTGTAGCTC|ENST00000370263|0.518561270853483
UTR3 	1083-1091	0.00159190993353456
UTR3 	1420-1428	0.00151042745159772
UTR3 	2960-2968	0.00196163841635476
UTR3 	3358-3366	0.0032700949887706
UTR3 	3450-3458	0.00358572253297709
>AGGCTTGTAGCTC|ENST00000308868|0.518557033351859
UTR3 	158-166	0.00363287534222575
UTR3 	2151-2159	0.0016991522858998
UTR3 	2413-2421	0.00658748828284186
>AGGCTTGTAGCTC|ENST00000274031|0.51855223600832
UTR3 	4012-4020	0.00659931589259083
UTR3 	4229-4237	0.00531988595571124
>AGGCTTGTAGCTC|ENST00000263398|0.518537373950944
UTR3 	1991-1999	0.00439293501450202
UTR3 	2614-2622	0.00752529387647544
>AGGCTTGTAGCTC|ENST00000325881|0.518361803819166
UTR3 	2564-2572	0.00462072389500246
UTR3 	2921-2929	0.00728601130886433
>AGGCTTGTAGCTC|ENST00000348520|0.518317301165123
UTR3 	1036-1044	0.00221997431674743
UTR3 	2984-2992	0.00121003932411844
UTR3 	4616-4624	0.00151103270048713
UTR3 	8513-8521	0.000867284976802777
UTR3 	9508-9516	0.00144456772878401
UTR3 	9974-9982	0.00146920509411621
UTR3 	11334-11342	0.00121351661951346
UTR3 	12049-12057	0.00196820112724878
>AGGCTTGTAGCTC|ENST00000314400|0.518228241530277
UTR3 	1323-1331	0.00360231718456016
UTR3 	2999-3007	0.008295674571805
>AGGCTTGTAGCTC|ENST00000606788|0.518063756746279
UTR3 	748-756	0.0118872242499926
>AGGCTTGTAGCTC|ENST00000359570|0.517998615042199
UTR3 	606-614	0.00353640895812783
CDS 	800-808	0.00839422460219769
UTR3 	853-861	0.00589309038942873
>AGGCTTGTAGCTC|ENST00000230859|0.517908272334846
UTR3 	190-198	0.0118770461618579
>AGGCTTGTAGCTC|ENST00000237264|0.517853390018246
UTR3 	984-992	0.00383940066962816
UTR3 	3237-3245	0.00803405292236344
>AGGCTTGTAGCTC|ENST00000296318|0.517833569126325
UTR3 	2478-2486	0.00157070385757689
UTR3 	3720-3728	0.00265256917833711
UTR3 	4656-4664	0.00179550254476622
UTR3 	6157-6165	0.00585338055226019
>AGGCTTGTAGCTC|ENST00000367262|0.517818346997784
UTR3 	1056-1064	0.00300383847078365
UTR3 	1533-1541	0.00886732123681453
>AGGCTTGTAGCTC|ENST00000509176|0.517760729810889
CDS 	2321-2329	0.00863826259445121
UTR3 	2692-2700	0.00933838094896266
>AGGCTTGTAGCTC|ENST00000317775|0.517741818390003
UTR3 	930-938	0.002190770883871
UTR3 	2447-2455	0.00204170067926392
UTR3 	4867-4875	0.00176446447856392
UTR3 	7111-7119	0.00586921421237411
>AGGCTTGTAGCTC|ENST00000342550|0.51774023414963
UTR3 	239-247	0.00904973786499136
UTR3 	625-633	0.00281630868754254
>AGGCTTGTAGCTC|ENST00000369042|0.517729130189904
UTR3 	170-178	0.00752245393294027
UTR3 	2061-2069	0.00434286577492086
>AGGCTTGTAGCTC|ENST00000378302|0.517680381135295
UTR3 	1502-1510	0.011862128698434
>AGGCTTGTAGCTC|ENST00000401061|0.517448239502107
UTR3 	3443-3451	0.00221272629605761
UTR3 	4148-4156	0.00963420720601048
>AGGCTTGTAGCTC|ENST00000563961|0.517436363699268
UTR3 	2186-2194	0.00467051762909761
UTR3 	3689-3697	0.00717563853689479
>AGGCTTGTAGCTC|ENST00000377693|0.517397076437827
UTR3 	74-82	0.00686809604381987
UTR3 	107-115	0.00497548856579043
>AGGCTTGTAGCTC|ENST00000525353|0.517349066005664
UTR3 	333-341	0.0118404420952708
>AGGCTTGTAGCTC|ENST00000366663|0.517306967844271
UTR3 	1203-1211	0.00126915170151911
UTR3 	1253-1261	0.00291432755188164
UTR3 	1943-1951	0.00765420733142092
>AGGCTTGTAGCTC|ENST00000274368|0.517299290965
UTR3 	81-89	0.0118371841009288
>AGGCTTGTAGCTC|ENST00000369501|0.517244199369526
UTR3 	202-210	0.00717432314202164
UTR3 	3035-3043	0.00465925499897059
>AGGCTTGTAGCTC|ENST00000440859|0.517218158475203
UTR3 	2360-2368	0.0118318736723812
>AGGCTTGTAGCTC|ENST00000341861|0.517192585772682
UTR3 	1306-1314	0.00228830421364648
UTR3 	3298-3306	0.00482045587019249
UTR3 	3912-3920	0.00472143977069724
>AGGCTTGTAGCTC|ENST00000354700|0.517181877817847
UTR3 	183-191	0.00411613306240847
UTR3 	295-303	0.00771336592286731
>AGGCTTGTAGCTC|ENST00000546084|0.517099117221938
UTR3 	1000-1008	0.00237214528983997
UTR3 	1296-1304	0.00141646534400883
UTR3 	1627-1635	0.00147092193821879
UTR3 	1674-1682	0.00115322010930782
UTR3 	2004-2012	0.00541132939787052
>AGGCTTGTAGCTC|ENST00000369707|0.517033351383051
CDS 	87-95	0.0120324411301566
UTR3 	424-432	0.00276063587883807
UTR3 	1665-1673	0.00453074551120778
UTR3 	2742-2750	0.000933887252227858
>AGGCTTGTAGCTC|ENST00000374864|0.51701804681523
UTR3 	392-400	0.00395656990359998
UTR3 	1473-1481	0.0022041930160221
UTR3 	3150-3158	0.00565801294060333
>AGGCTTGTAGCTC|ENST00000262487|0.517010431226823
CDS 	1080-1088	0.0344731281474581
>AGGCTTGTAGCTC|ENST00000535029|0.517005005536027
UTR3 	710-718	0.00511463635884822
UTR3 	1290-1298	0.00670328592925215
>AGGCTTGTAGCTC|ENST00000355999|0.516976586907314
UTR3 	379-387	0.0118160622496443
>AGGCTTGTAGCTC|ENST00000555774|0.516898452739349
UTR3 	29-37	0.00649214982831676
UTR3 	1270-1278	0.00531879846924804
>AGGCTTGTAGCTC|ENST00000330964|0.516867767678847
UTR3 	43-51	0.0118089399473589
>AGGCTTGTAGCTC|ENST00000419234|0.516865655706993
UTR3 	106-114	0.00570247768481837
CDS 	1235-1243	0.0195553774340244
>AGGCTTGTAGCTC|ENST00000447310|0.516812406242877
UTR3 	1642-1650	0.00831511320223854
UTR3 	1659-1667	0.000908544598766743
UTR3 	1925-1933	0.00258165873797212
>AGGCTTGTAGCTC|ENST00000421351|0.516792174720117
UTR3 	472-480	0.0108151980995748
UTR3 	1587-1595	0.000988794292105706
>AGGCTTGTAGCTC|ENST00000441563|0.516728469016494
UTR3 	239-247	0.00753093235713741
UTR3 	426-434	0.00426889053823095
>AGGCTTGTAGCTC|ENST00000612692|0.516726875044403
CDS 	810-818	0.010899806600996
UTR3 	3408-3416	0.00353436230403863
UTR3 	3732-3740	0.00224739215959311
UTR3 	4055-4063	0.00150733547425947
UTR3 	7406-7414	0.00127422851968395
>AGGCTTGTAGCTC|ENST00000306247|0.516586492065538
UTR3 	382-390	0.0117905307253413
>AGGCTTGTAGCTC|ENST00000317506|0.516547058018257
UTR3 	379-387	0.00744337187308764
UTR3 	1538-1546	0.00128858875520153
UTR3 	2815-2823	0.00305598923131666
>AGGCTTGTAGCTC|ENST00000310799|0.516516338892879
UTR3 	2087-2095	0.00562811241269849
UTR3 	2862-2870	0.00615782696168
>AGGCTTGTAGCTC|ENST00000360003|0.516487324434561
UTR3 	123-131	0.0117840404625882
>AGGCTTGTAGCTC|ENST00000528251|0.516484164735356
UTR3 	217-225	0.0117838336699175
>AGGCTTGTAGCTC|ENST00000610745|0.516440584308965
CDS 	1606-1614	0.0343643383886204
>AGGCTTGTAGCTC|ENST00000310942|0.516410723086177
UTR3 	75-83	0.00318469565590439
UTR3 	729-737	0.00356923613043633
UTR3 	1015-1023	0.00167409974199324
UTR3 	2194-2202	0.00335099563403273
>AGGCTTGTAGCTC|ENST00000379416|0.516216489602885
UTR3 	417-425	0.00562655611914255
UTR3 	1107-1115	0.00384252156639339
UTR3 	1135-1143	0.00229723777531839
>AGGCTTGTAGCTC|ENST00000620191|0.516165819067259
UTR3 	51-59	0.0101153198240582
CDS 	855-863	0.00570914974763857
>AGGCTTGTAGCTC|ENST00000366844|0.516157013045294
UTR3 	145-153	0.00983222089365366
UTR3 	2462-2470	0.0019302021602671
>AGGCTTGTAGCTC|ENST00000359362|0.516136941385894
UTR3 	701-709	0.0024224175580303
UTR3 	1830-1838	0.00285251022713873
UTR3 	2231-2239	0.00648618169804453
>AGGCTTGTAGCTC|ENST00000527958|0.51609866519021
UTR3 	301-309	0.0117586045433406
>AGGCTTGTAGCTC|ENST00000526757|0.516096681129551
UTR3 	39-47	0.00274116546609545
UTR3 	114-122	0.00901730923310428
>AGGCTTGTAGCTC|ENST00000433473|0.516063645241884
UTR3 	75-83	0.0077086498916569
UTR3 	1244-1252	0.00404766282385593
>AGGCTTGTAGCTC|ENST00000542957|0.516006972907782
UTR3 	257-265	0.00583019172731507
UTR3 	3292-3300	0.00592241217442443
>AGGCTTGTAGCTC|ENST00000305253|0.516000195813428
UTR3 	492-500	0.00242847186726066
UTR3 	547-555	0.00234368278745557
UTR3 	948-956	0.00313005754562634
UTR3 	4267-4275	0.00384994818907372
>AGGCTTGTAGCTC|ENST00000262651|0.515964637213775
UTR3 	114-122	0.00492345367137596
UTR3 	669-677	0.00549145628198389
UTR3 	678-686	0.00133492338650245
>AGGCTTGTAGCTC|ENST00000368417|0.515896127308815
UTR3 	126-134	0.00490583160172755
UTR3 	604-612	0.00234488239036413
UTR3 	653-661	0.00449463590676055
>AGGCTTGTAGCTC|ENST00000334049|0.515821285815665
UTR3 	124-132	0.00878071994605327
CDS 	204-212	0.0100072990961113
>AGGCTTGTAGCTC|ENST00000371079|0.515771001986632
UTR3 	569-577	0.00829385314894138
UTR3 	577-585	0.00344330837050147
>AGGCTTGTAGCTC|ENST00000543468|0.515763650565557
CDS 	474-482	0.0139468259254831
UTR3 	1788-1796	0.00391243845679054
UTR3 	2516-2524	0.003604915257362
>AGGCTTGTAGCTC|ENST00000565280|0.515649593346316
UTR3 	57-65	0.00414690291941979
UTR3 	420-428	0.00313578695292285
UTR3 	910-918	0.00317507759288285
UTR3 	1879-1887	0.00127144902346401
>AGGCTTGTAGCTC|ENST00000260061|0.515586409550489
UTR3 	498-506	0.00223770068953851
UTR3 	908-916	0.00679011541003633
UTR3 	1571-1579	0.00269726566372683
>AGGCTTGTAGCTC|ENST00000349305|0.515349154229939
UTR3 	86-94	0.0117095561485382
>AGGCTTGTAGCTC|ENST00000302103|0.515300614975244
UTR3 	6853-6861	0.0117063798721221
>AGGCTTGTAGCTC|ENST00000397496|0.515265461356184
UTR3 	641-649	0.0117040795269845
>AGGCTTGTAGCTC|ENST00000369466|0.51524559229599
UTR3 	111-119	0.00936337395430177
UTR3 	1652-1660	0.00233940540662657
>AGGCTTGTAGCTC|ENST00000508657|0.515166173986567
UTR3 	819-827	0.00209097008979351
UTR3 	2562-2570	0.0021670582332412
UTR3 	2858-2866	0.00573901645597163
UTR3 	3423-3431	0.001700537739989
>AGGCTTGTAGCTC|ENST00000540849|0.515146200566642
UTR3 	213-221	0.00717972403948496
UTR3 	718-726	0.00451655150030484
>AGGCTTGTAGCTC|ENST00000420581|0.514960600104624
CDS 	174-182	0.00872775068455948
UTR3 	1799-1807	0.0091186440001844
>AGGCTTGTAGCTC|ENST00000359856|0.514895647976189
UTR3 	1509-1517	0.00149649483896869
UTR3 	6227-6235	0.0101833858279262
>AGGCTTGTAGCTC|ENST00000316738|0.514851440973506
CDS 	156-164	0.0204295815367009
UTR3 	1053-1061	0.00206916321408029
UTR3 	1171-1179	0.00317874275156965
>AGGCTTGTAGCTC|ENST00000380737|0.51478960740434
UTR3 	334-342	0.011672942065287
>AGGCTTGTAGCTC|ENST00000332853|0.514512612659996
UTR3 	50-58	0.00491264117262149
UTR3 	2819-2827	0.00151556347057973
UTR3 	3284-3292	0.00206795275704685
UTR3 	3432-3440	0.00085115708089081
UTR3 	4965-4973	0.00230750326885475
>AGGCTTGTAGCTC|ENST00000490904|0.514473186776073
UTR3 	1936-1944	0.00198147577030781
UTR3 	3010-3018	0.00967076231361878
>AGGCTTGTAGCTC|ENST00000419098|0.514439109307817
UTR3 	182-190	0.00374734883698883
UTR3 	350-358	0.00790265954134016
>AGGCTTGTAGCTC|ENST00000541638|0.514432641120868
UTR3 	29-37	0.00442014794254451
UTR3 	41-49	0.00371799105205703
UTR3 	1265-1273	0.00200602819620694
UTR3 	1613-1621	0.00150541797184273
>AGGCTTGTAGCTC|ENST00000566432|0.514387063190175
UTR3 	450-458	0.00613435372434061
UTR3 	1621-1629	0.00551224926772297
>AGGCTTGTAGCTC|ENST00000265068|0.514183459494663
UTR3 	153-161	0.00345266402469806
UTR3 	198-206	0.00575727598433739
UTR3 	1052-1060	0.00242334135431619
>AGGCTTGTAGCTC|ENST00000428638|0.51418120252654
UTR3 	1165-1173	0.00750585759178159
UTR3 	1418-1426	0.0041272761016657
>AGGCTTGTAGCTC|ENST00000357559|0.514007020261322
UTR3 	2600-2608	0.00158340373979044
UTR3 	5457-5465	0.00344521277303962
UTR3 	5530-5538	0.00103408712190082
UTR3 	6133-6141	0.00555903369844368
>AGGCTTGTAGCTC|ENST00000249363|0.513926967463004
UTR3 	1035-1043	0.0024033748287826
UTR3 	1224-1232	0.00610698074213438
CDS 	1416-1424	0.0104511273125788
>AGGCTTGTAGCTC|ENST00000323013|0.513913600418663
UTR3 	331-339	0.00531046894740513
UTR3 	2376-2384	0.00329268650950822
UTR3 	2468-2476	0.00301246971451748
>AGGCTTGTAGCTC|ENST00000588388|0.513894849326472
UTR3 	390-398	0.0116143983550741
>AGGCTTGTAGCTC|ENST00000414546|0.513778228516547
UTR3 	609-617	0.0116067683332629
>AGGCTTGTAGCTC|ENST00000398417|0.51358286053133
UTR3 	798-806	0.00497993751759706
UTR3 	2467-2475	0.00248399634587408
UTR3 	3857-3865	0.00413005256244847
>AGGCTTGTAGCTC|ENST00000542375|0.513528598365789
UTR3 	998-1006	0.00480801191839496
UTR3 	1272-1280	0.00678242446566341
>AGGCTTGTAGCTC|ENST00000394049|0.513470322765955
UTR3 	385-393	0.00431493438144838
UTR3 	1679-1687	0.00727168940950472
>AGGCTTGTAGCTC|ENST00000217246|0.513457507092537
UTR3 	492-500	0.00216528572555628
UTR3 	2829-2837	0.00942049962253661
>AGGCTTGTAGCTC|ENST00000402142|0.51341117653397
UTR3 	1717-1725	0.00116591072038653
UTR3 	1919-1927	0.00193077243920769
CDS 	2985-2993	0.00251812425566326
UTR3 	3312-3320	0.00776946698166827
>AGGCTTGTAGCTC|ENST00000256425|0.513362733836477
UTR3 	2205-2213	0.00268105587499676
UTR3 	3793-3801	0.0026787885711215
UTR3 	4066-4074	0.00621974056449022
>AGGCTTGTAGCTC|ENST00000229179|0.51330410653789
CDS 	194-202	0.014508462046428
UTR3 	1302-1310	0.00152058054522342
UTR3 	2726-2734	0.0056380307168928
>AGGCTTGTAGCTC|ENST00000618278|0.513069172686243
UTR3 	1876-1884	0.00124853522475839
UTR3 	3538-3546	0.00560550711830897
UTR3 	4184-4192	0.00470633745438849
>AGGCTTGTAGCTC|ENST00000327925|0.51304710762835
UTR3 	149-157	0.0115589362920928
>AGGCTTGTAGCTC|ENST00000438447|0.513007702293385
UTR3 	136-144	0.00538582285471175
UTR3 	182-190	0.00321712393076515
CDS 	2821-2829	0.00406804760656404
CDS 	6318-6326	0.00588580890090291
>AGGCTTGTAGCTC|ENST00000409195|0.512933744445445
UTR3 	1122-1130	0.00386847258425564
UTR3 	1450-1458	0.00564781137768907
CDS 	1618-1626	0.0069744196616448
>AGGCTTGTAGCTC|ENST00000330194|0.512826274536101
CDS 	178-186	0.033674506997103
>AGGCTTGTAGCTC|ENST00000437150|0.512685583453674
UTR3 	343-351	0.00797849000789465
UTR3 	442-450	0.00355679569038469
>AGGCTTGTAGCTC|ENST00000590636|0.512577486881326
UTR3 	128-136	0.0115282142852522
>AGGCTTGTAGCTC|ENST00000341170|0.512569513321189
UTR3 	400-408	0.0115276926775318
>AGGCTTGTAGCTC|ENST00000409645|0.512448604855262
UTR3 	2528-2536	0.00329152633021754
UTR3 	3357-3365	0.00117300780788738
UTR3 	3890-3898	0.00389669561864608
UTR3 	5373-5381	0.00315855348252376
>AGGCTTGTAGCTC|ENST00000303305|0.512444300351749
UTR3 	273-281	0.0115195016544293
>AGGCTTGTAGCTC|ENST00000579146|0.512395901696113
UTR3 	1719-1727	0.0115163356000414
>AGGCTTGTAGCTC|ENST00000242059|0.512362533708554
UTR3 	321-329	0.00974566658313914
UTR3 	2132-2140	0.00176848622001895
>AGGCTTGTAGCTC|ENST00000595401|0.512341779071404
UTR3 	101-109	0.0115127951235605
>AGGCTTGTAGCTC|ENST00000586955|0.51232691775643
UTR3 	137-145	0.00789763331008885
UTR3 	1418-1426	0.0036141896515165
>AGGCTTGTAGCTC|ENST00000368192|0.512302564286371
UTR3 	1018-1026	0.00773868059097139
UTR3 	2092-2100	0.00377154927666392
>AGGCTTGTAGCTC|ENST00000262352|0.512278641676687
UTR3 	1170-1178	0.0115086649623241
>AGGCTTGTAGCTC|ENST00000607197|0.5122649216957
UTR3 	732-740	0.00232926058899197
UTR3 	4918-4926	0.00492140503113116
UTR3 	5492-5500	0.00141781647735303
UTR3 	6598-6606	0.00167100012337751
UTR3 	6921-6929	0.00116828524610226
>AGGCTTGTAGCTC|ENST00000370351|0.512213247376325
UTR3 	373-381	0.00322510170982548
UTR3 	1052-1060	0.00387311811627671
UTR3 	1587-1595	0.00202674607402788
UTR3 	1622-1630	0.00237942129147332
>AGGCTTGTAGCTC|ENST00000505599|0.512145808136654
UTR3 	984-992	0.00307179686228268
UTR3 	1425-1433	0.00309519950822712
UTR3 	2019-2027	0.00533297930923111
>AGGCTTGTAGCTC|ENST00000299164|0.512029760012927
CDS 	570-578	0.0089886286860203
UTR3 	1763-1771	0.00277411549827323
UTR3 	2189-2197	0.004599912626974
CDS 	2659-2667	0.00458996014473991
>AGGCTTGTAGCTC|ENST00000466048|0.511989913406632
UTR3 	586-594	0.00345343474101214
UTR3 	791-799	0.00415133215263145
UTR3 	1616-1624	0.00388501110288126
>AGGCTTGTAGCTC|ENST00000378513|0.511968277956641
UTR3 	2390-2398	0.0114883627493347
>AGGCTTGTAGCTC|ENST00000303391|0.511954375965478
UTR3 	1060-1068	0.00312602190078
UTR3 	3221-3229	0.00180454220441707
UTR3 	3984-3992	0.00121405488463145
UTR3 	6766-6774	0.00259195285275653
UTR3 	7363-7371	0.00188985155611388
UTR3 	7371-7379	0.000861029976417036
>AGGCTTGTAGCTC|ENST00000542456|0.511663849945814
UTR3 	79-87	0.0114684494029011
>AGGCTTGTAGCTC|ENST00000318950|0.511656336776302
UTR3 	464-472	0.00705373676693952
UTR3 	1431-1439	0.00441422118923227
>AGGCTTGTAGCTC|ENST00000373925|0.51158189307217
UTR3 	138-146	0.00553763102760612
UTR3 	544-552	0.00592545748229012
>AGGCTTGTAGCTC|ENST00000296721|0.511495887853625
CDS 	354-362	0.00852833917305672
UTR3 	1343-1351	0.00894254168362472
>AGGCTTGTAGCTC|ENST00000565125|0.511426241555169
UTR3 	295-303	0.00611185349047393
UTR3 	1963-1971	0.00534105378725776
>AGGCTTGTAGCTC|ENST00000337273|0.511413573572569
CDS 	1885-1893	0.0210883323232478
UTR3 	3943-3951	0.004760605485399
>AGGCTTGTAGCTC|ENST00000598046|0.511401722677703
UTR3 	878-886	0.00268211100537137
UTR3 	1550-1558	0.00444007485339351
UTR3 	1719-1727	0.0043291176419904
>AGGCTTGTAGCTC|ENST00000391959|0.511396445241424
CDS 	1272-1280	0.00861752076718102
UTR3 	4111-4119	0.00113380264273377
UTR3 	5670-5678	0.00255368037868304
UTR3 	8231-8239	0.00220909223686648
UTR3 	8738-8746	0.00135834733365093
UTR3 	10669-10677	0.00165322709944329
>AGGCTTGTAGCTC|ENST00000290536|0.511368783358946
UTR3 	428-436	0.0114491489493227
>AGGCTTGTAGCTC|ENST00000264718|0.511288413062769
UTR3 	260-268	0.0114438919782674
>AGGCTTGTAGCTC|ENST00000540714|0.511251362076426
UTR3 	718-726	0.00433922068699199
UTR3 	3872-3880	0.00710224782218933
>AGGCTTGTAGCTC|ENST00000328827|0.511206819996945
UTR3 	1289-1297	0.00230058853466788
UTR3 	5427-5435	0.00300521689575781
UTR3 	6254-6262	0.00177079110519432
UTR3 	7499-7507	0.00436195853003924
>AGGCTTGTAGCTC|ENST00000303221|0.511063716112971
UTR3 	355-363	0.00563974254907241
CDS 	492-500	0.0185206564625096
>AGGCTTGTAGCTC|ENST00000362063|0.511046257576542
UTR3 	2228-2236	0.00211979120743491
UTR3 	2371-2379	0.00259338193405425
UTR3 	3349-3357	0.00671487982680957
>AGGCTTGTAGCTC|ENST00000429967|0.511017497280154
UTR3 	265-273	0.00436296181720413
UTR3 	872-880	0.00196487747505654
UTR3 	1668-1676	0.00167434355099354
UTR3 	1860-1868	0.00342398898190979
>AGGCTTGTAGCTC|ENST00000297161|0.510950954869057
UTR3 	1006-1014	0.00306563655491471
UTR3 	1384-1392	0.00477848645316476
CDS 	1965-1973	0.0118948112906183
>AGGCTTGTAGCTC|ENST00000389995|0.510932191871673
UTR3 	280-288	0.0114205922276636
>AGGCTTGTAGCTC|ENST00000336139|0.51091513735566
UTR3 	697-705	0.00339267095929421
UTR3 	902-910	0.00802680578331879
>AGGCTTGTAGCTC|ENST00000414222|0.510913297099747
UTR3 	544-552	0.00374155037822222
CDS 	743-751	0.010744681143341
UTR3 	2335-2343	0.00446703489955991
>AGGCTTGTAGCTC|ENST00000324288|0.510884293798566
UTR3 	1081-1089	0.00582441241527
UTR3 	4727-4735	0.00125419309303688
UTR3 	5069-5077	0.00151148249024218
UTR3 	6335-6343	0.00168652309223706
UTR3 	6353-6361	0.0011408482709253
>AGGCTTGTAGCTC|ENST00000540964|0.51081855897087
UTR3 	24-32	0.00801326046522922
UTR3 	648-656	0.00339989940442642
>AGGCTTGTAGCTC|ENST00000566838|0.510795961344875
UTR3 	6727-6735	0.00216103352412015
UTR3 	7203-7211	0.00925064831714788
>AGGCTTGTAGCTC|ENST00000366518|0.510785473954827
UTR3 	229-237	0.00341229344206613
UTR3 	1228-1236	0.00247978101590855
CDS 	2091-2099	0.00478623826654494
UTR3 	4640-4648	0.0041353419441348
>AGGCTTGTAGCTC|ENST00000575332|0.510754196041161
UTR3 	257-265	0.00674966552785562
UTR3 	1545-1553	0.00465928460464949
>AGGCTTGTAGCTC|ENST00000329293|0.510704167169511
UTR3 	274-282	0.0114056779482953
>AGGCTTGTAGCTC|ENST00000498165|0.510702591465097
CDS 	690-698	0.0202074585361183
UTR3 	838-846	0.00308572579943239
UTR3 	5919-5927	0.000753042660549631
UTR3 	8229-8237	0.0011831457088261
>AGGCTTGTAGCTC|ENST00000398988|0.51066976952547
UTR3 	4124-4132	0.00489918390018133
UTR3 	4270-4278	0.00650424424681497
>AGGCTTGTAGCTC|ENST00000297323|0.510616194583242
CDS 	77-85	0.00237278164463169
UTR3 	297-305	0.00614931450519164
UTR3 	3581-3589	0.00240750620858815
UTR3 	4009-4017	0.000549423104376545
UTR3 	7006-7014	0.00161661496115433
>AGGCTTGTAGCTC|ENST00000582022|0.51058743058055
UTR3 	924-932	0.00292986142616272
UTR3 	1107-1115	0.00205663120505614
UTR3 	1738-1746	0.00327633070934263
UTR3 	1755-1763	0.00313521939855473
>AGGCTTGTAGCTC|ENST00000357618|0.510576399824645
UTR3 	512-520	0.00590269518990671
UTR3 	3918-3926	0.00549462608156991
>AGGCTTGTAGCTC|ENST00000313010|0.510550630668573
UTR3 	844-852	0.00689429871521058
UTR3 	1066-1074	0.00450133712478486
>AGGCTTGTAGCTC|ENST00000011653|0.510418967035551
UTR3 	228-236	0.00810056789309742
UTR3 	428-436	0.00328645654490633
>AGGCTTGTAGCTC|ENST00000586146|0.510319307377998
UTR3 	466-474	0.0113805063048781
>AGGCTTGTAGCTC|ENST00000488729|0.510291610143478
UTR3 	103-111	0.00417493943353876
UTR3 	4385-4393	0.00218537428873226
UTR3 	4900-4908	0.00501838108420763
>AGGCTTGTAGCTC|ENST00000326665|0.510279313242182
UTR3 	1578-1586	0.0113778905463894
>AGGCTTGTAGCTC|ENST00000381210|0.510244578051563
UTR3 	1185-1193	0.00600048617778113
UTR3 	2149-2157	0.0053751325707929
>AGGCTTGTAGCTC|ENST00000460006|0.510236878304227
UTR3 	55-63	0.00573755886032377
UTR3 	522-530	0.00276431604570559
UTR3 	3598-3606	0.00167172450717046
UTR3 	6112-6120	0.00120151574698427
>AGGCTTGTAGCTC|ENST00000393593|0.510232512189035
UTR3 	106-114	0.0113748296022642
>AGGCTTGTAGCTC|ENST00000324000|0.510220213625132
UTR3 	789-797	0.00337465474203602
UTR3 	4275-4283	0.00156089978268774
UTR3 	4654-4662	0.0014515320343027
UTR3 	5143-5151	0.00498693867831008
>AGGCTTGTAGCTC|ENST00000377681|0.510164156742919
CDS 	618-626	0.0104681936680781
CDS 	965-973	0.00812306245005807
CDS 	1081-1089	0.00884130295148021
CDS 	1612-1620	0.00573402076704979
>AGGCTTGTAGCTC|ENST00000608933|0.510121644247654
UTR3 	2257-2265	0.00142251055496342
UTR3 	4548-4556	0.00994506796287707
>AGGCTTGTAGCTC|ENST00000354868|0.510058251147877
UTR3 	177-185	0.0113634324548473
>AGGCTTGTAGCTC|ENST00000529473|0.510030926260912
UTR3 	109-117	0.00785301397392431
UTR3 	287-295	0.00350863137335315
>AGGCTTGTAGCTC|ENST00000303531|0.509982475708487
UTR3 	2452-2460	0.00373517523639382
UTR3 	4126-4134	0.00124562161678715
UTR3 	4961-4969	0.00317704280292199
UTR3 	5336-5344	0.00320063692835648
>AGGCTTGTAGCTC|ENST00000508048|0.509867966341106
UTR3 	558-566	0.00889078687339113
CDS 	1188-1196	0.00833493514336043
>AGGCTTGTAGCTC|ENST00000368905|0.509845085670911
UTR3 	1137-1145	0.0113494910683285
>AGGCTTGTAGCTC|ENST00000256257|0.50982240699224
UTR3 	190-198	0.00546640336072854
CDS 	399-407	0.0187596920079216
>AGGCTTGTAGCTC|ENST00000315467|0.50972369160291
UTR3 	34-42	0.00458638992306013
UTR3 	309-317	0.00675516187071147
>AGGCTTGTAGCTC|ENST00000380289|0.509688212471296
UTR3 	271-279	0.00518820869719401
UTR3 	278-286	0.00615102274561504
>AGGCTTGTAGCTC|ENST00000621657|0.509625358855009
UTR3 	296-304	0.0113351208040482
>AGGCTTGTAGCTC|ENST00000302450|0.509620123954597
CDS 	670-678	0.022529947661928
UTR3 	769-777	0.00410692571808927
>AGGCTTGTAGCTC|ENST00000584284|0.509587584875859
UTR3 	486-494	0.0032363206200319
UTR3 	1027-1035	0.00395354855545745
UTR3 	1064-1072	0.00414278121254012
>AGGCTTGTAGCTC|ENST00000507232|0.509449079113647
UTR3 	513-521	0.00770264188173374
UTR3 	833-841	0.0036209502986234
>AGGCTTGTAGCTC|ENST00000332556|0.509435757176333
UTR3 	536-544	0.00538693678799253
UTR3 	552-560	0.00157288856453026
UTR3 	987-995	0.0043628955848112
>AGGCTTGTAGCTC|ENST00000270139|0.509423850751031
UTR3 	181-189	0.00545076342567506
UTR3 	527-535	0.00320918272967781
UTR3 	1287-1295	0.00121447850644584
UTR3 	2291-2299	0.00144751760649868
>AGGCTTGTAGCTC|ENST00000355329|0.509339520754223
UTR3 	30-38	0.00895153534505694
CDS 	429-437	0.0080208866003971
>AGGCTTGTAGCTC|ENST00000328333|0.50932509651659
UTR3 	271-279	0.0113154838609462
>AGGCTTGTAGCTC|ENST00000252660|0.509259780934404
UTR3 	749-757	0.00816039380008259
UTR3 	4443-4451	0.00171334529155851
UTR3 	7679-7687	0.00143747323550231
>AGGCTTGTAGCTC|ENST00000521861|0.509241354280735
UTR3 	253-261	0.011310007257438
>AGGCTTGTAGCTC|ENST00000396573|0.509217924308174
UTR3 	1175-1183	0.00311761495015122
UTR3 	2169-2177	0.00119474520917994
UTR3 	2395-2403	0.00192492408977672
UTR3 	2512-2520	0.00141416819638306
UTR3 	2927-2935	0.00143965434595356
UTR3 	2935-2943	0.000360015235401426
UTR3 	7706-7714	0.00185735295528332
>AGGCTTGTAGCTC|ENST00000470721|0.509131417304729
UTR3 	710-718	0.0113028176127576
>AGGCTTGTAGCTC|ENST00000487099|0.509126307918594
UTR3 	953-961	0.00184116533538739
UTR3 	3172-3180	0.00498088952151635
UTR3 	3401-3409	0.00100551692346843
UTR3 	4587-4595	0.00347491169079651
>AGGCTTGTAGCTC|ENST00000629371|0.509095043527718
UTR3 	62-70	0.00807950254607363
UTR3 	2659-2667	0.00322093631169068
>AGGCTTGTAGCTC|ENST00000282282|0.509089436141667
UTR3 	25-33	0.0047201000492453
UTR3 	944-952	0.00657997209991022
>AGGCTTGTAGCTC|ENST00000548411|0.509028819665861
UTR3 	95-103	0.0087232396747727
UTR3 	5080-5088	0.00257286832247967
>AGGCTTGTAGCTC|ENST00000600132|0.509026289833987
CDS 	157-165	0.0329495121628506
>AGGCTTGTAGCTC|ENST00000296471|0.508979659018601
UTR3 	789-797	0.0112928930379926
>AGGCTTGTAGCTC|ENST00000261700|0.508858788031307
UTR3 	1904-1912	0.00117249740080852
UTR3 	2431-2439	0.00407163029841202
UTR3 	5525-5533	0.00604086078596819
>AGGCTTGTAGCTC|ENST00000564907|0.508809327188343
UTR3 	546-554	0.00366744131149615
UTR3 	2498-2506	0.00433252484973153
UTR3 	2778-2786	0.00328178777209023
>AGGCTTGTAGCTC|ENST00000562465|0.508804478978986
UTR3 	892-900	0.00662338069942785
UTR3 	1351-1359	0.00465805617996141
>AGGCTTGTAGCTC|ENST00000315251|0.508800192126021
CDS 	1752-1760	0.0204658096282884
UTR3 	2603-2611	0.00152865354429845
UTR3 	4772-4780	0.00326183936984605
>AGGCTTGTAGCTC|ENST00000503275|0.508797613990402
UTR3 	1195-1203	0.0112809879361728
>AGGCTTGTAGCTC|ENST00000309033|0.508668427348372
UTR3 	954-962	0.00313044923354059
UTR3 	3161-3169	0.00298100626249534
UTR3 	4071-4079	0.00516108418280798
>AGGCTTGTAGCTC|ENST00000354204|0.508661471618448
UTR3 	4413-4421	0.0112720848058277
>AGGCTTGTAGCTC|ENST00000388795|0.508627756121702
CDS 	1096-1104	0.01976348128188
UTR3 	2381-2389	0.00502701476223119
>AGGCTTGTAGCTC|ENST00000591899|0.508609028243324
UTR3 	81-89	0.00292705394710003
UTR3 	573-581	0.00237566576957846
UTR3 	711-719	0.00317706476377494
UTR3 	786-794	0.0027888707748503
>AGGCTTGTAGCTC|ENST00000425327|0.508581724123967
UTR3 	242-250	0.0112668696989938
>AGGCTTGTAGCTC|ENST00000376259|0.508480833221046
UTR3 	193-201	0.00295338383505947
UTR3 	781-789	0.00141965983270941
UTR3 	1069-1077	0.00688722828693365
>AGGCTTGTAGCTC|ENST00000419912|0.508430673017013
UTR3 	55-63	0.011256991753113
>AGGCTTGTAGCTC|ENST00000370193|0.508417831138045
CDS 	87-95	0.00888667113135446
CDS 	126-134	0.00836785398370395
UTR3 	867-875	0.00588518665547114
>AGGCTTGTAGCTC|ENST00000487078|0.508413360407549
UTR3 	270-278	0.00607614221332313
UTR3 	520-528	0.00517971739288668
>AGGCTTGTAGCTC|ENST00000330636|0.508388625849622
UTR3 	671-679	0.00165569895354504
UTR3 	717-725	0.00165655316000379
UTR3 	743-751	0.00115791401906382
UTR3 	1495-1503	0.00209165222056403
UTR3 	2236-2244	0.00193312386454637
UTR3 	2932-2940	0.0020946753397402
UTR3 	2988-2996	0.00066462455061065
>AGGCTTGTAGCTC|ENST00000262259|0.50836795736394
UTR3 	281-289	0.00526795633157337
UTR3 	2619-2627	0.00119178322245036
UTR3 	2822-2830	0.00285731409566868
UTR3 	3217-3225	0.00193583686009511
>AGGCTTGTAGCTC|ENST00000355327|0.50819436280688
UTR3 	867-875	0.00342486897165969
CDS 	966-974	0.0124045602995866
UTR3 	1607-1615	0.00252410820673286
UTR3 	2042-2050	0.0015377811043758
>AGGCTTGTAGCTC|ENST00000267436|0.508117680362903
UTR3 	1577-1585	0.00240297428865223
UTR3 	2476-2484	0.00883354971367349
>AGGCTTGTAGCTC|ENST00000632547|0.508111228449932
UTR3 	126-134	0.011236102092234
>AGGCTTGTAGCTC|ENST00000330736|0.508005777261167
UTR3 	2698-2706	0.00099612277786039
UTR3 	3633-3641	0.00309615278067684
UTR3 	3796-3804	0.00157762750829935
UTR3 	7240-7248	0.0055593032783514
>AGGCTTGTAGCTC|ENST00000273590|0.507937544891686
UTR3 	153-161	0.00223133233521766
UTR3 	266-274	0.00569890040421644
UTR3 	675-683	0.00329451172586288
>AGGCTTGTAGCTC|ENST00000375406|0.507845331818146
UTR3 	431-439	0.011218714459784
>AGGCTTGTAGCTC|ENST00000355780|0.507740009616032
UTR3 	2326-2334	0.0112118272636485
>AGGCTTGTAGCTC|ENST00000538711|0.507730938768279
UTR3 	139-147	0.0112112341077505
>AGGCTTGTAGCTC|ENST00000248444|0.507710892816508
UTR3 	689-697	0.00502862323993938
CDS 	2234-2242	0.00812538311967575
CDS 	2319-2327	0.0114437310826764
>AGGCTTGTAGCTC|ENST00000532224|0.507643264977483
UTR3 	1582-1590	0.0112055010084384
>AGGCTTGTAGCTC|ENST00000426128|0.507624686595264
CDS 	451-459	0.0252699931563559
CDS 	798-806	0.00741216337738789
>AGGCTTGTAGCTC|ENST00000394232|0.507590194441429
UTR3 	3078-3086	0.00111673620248909
UTR3 	3275-3283	0.00130360472363076
UTR3 	5038-5046	0.00214692324211298
UTR3 	5584-5592	0.00139639935391824
UTR3 	8428-8436	0.00523836715222882
>AGGCTTGTAGCTC|ENST00000459676|0.507582317255362
UTR3 	683-691	0.0112015155784635
>AGGCTTGTAGCTC|ENST00000083182|0.507556043804767
UTR3 	291-299	0.00872214512317936
UTR3 	3194-3202	0.00247765241371646
>AGGCTTGTAGCTC|ENST00000275517|0.507534341302636
UTR3 	1401-1409	0.00377275366472884
UTR3 	1417-1425	0.00287808302435558
UTR3 	1621-1629	0.00454754170621215
>AGGCTTGTAGCTC|ENST00000461391|0.507499101619938
UTR3 	160-168	0.0064352846309411
UTR3 	1742-1750	0.000946525910635875
UTR3 	2598-2606	0.00381426351048906
>AGGCTTGTAGCTC|ENST00000335681|0.507435930940568
UTR3 	850-858	0.00944769180964594
CDS 	1781-1789	0.00596974134638755
>AGGCTTGTAGCTC|ENST00000357992|0.507431735762206
CDS 	147-155	0.027456165273362
UTR3 	1089-1097	0.00208599812268567
>AGGCTTGTAGCTC|ENST00000421333|0.507410989548949
UTR3 	112-120	0.0111903123740628
>AGGCTTGTAGCTC|ENST00000383432|0.507407920819635
UTR3 	588-596	0.00414430385520698
UTR3 	1873-1881	0.00704580785415681
>AGGCTTGTAGCTC|ENST00000553471|0.507336427576624
UTR3 	59-67	0.00622661444632896
UTR3 	1221-1229	0.0013153597306044
UTR3 	1690-1698	0.00364346258817351
>AGGCTTGTAGCTC|ENST00000215885|0.507253319166129
UTR3 	50-58	0.00652610720475095
UTR3 	635-643	0.00465389512476685
>AGGCTTGTAGCTC|ENST00000550735|0.507172398502052
UTR3 	1257-1265	0.00188674498859484
UTR3 	6845-6853	0.00138078816238909
UTR3 	7469-7477	0.00790717782425742
>AGGCTTGTAGCTC|ENST00000392038|0.507111907410261
UTR3 	281-289	0.00571427448756085
UTR3 	1981-1989	0.00154689191640659
UTR3 	3327-3335	0.00390958911069022
>AGGCTTGTAGCTC|ENST00000510877|0.50705623772714
UTR3 	870-878	0.00324638561785352
UTR3 	878-886	0.00205819814453312
UTR3 	3494-3502	0.00586253157149713
>AGGCTTGTAGCTC|ENST00000281437|0.507052694114249
UTR3 	303-311	0.0111668836212319
>AGGCTTGTAGCTC|ENST00000282356|0.507044029150066
UTR3 	6848-6856	0.00177739527983716
UTR3 	8822-8830	0.00160480003321798
UTR3 	10097-10105	0.00212967114139223
UTR3 	10336-10344	0.00565445057522996
>AGGCTTGTAGCTC|ENST00000409529|0.507025823384764
UTR3 	1651-1659	0.0111651265775484
>AGGCTTGTAGCTC|ENST00000462942|0.506876124131983
UTR3 	546-554	0.00985467973245979
UTR3 	1976-1984	0.00130065824486357
>AGGCTTGTAGCTC|ENST00000305997|0.506764183336966
UTR3 	161-169	0.00992494660039264
UTR3 	1416-1424	0.00122307179603925
>AGGCTTGTAGCTC|ENST00000503039|0.506683514383491
UTR3 	496-504	0.00205843657299018
UTR3 	520-528	0.00221959530699436
UTR3 	697-705	0.00303334274135295
UTR3 	1596-1604	0.00383136902384877
>AGGCTTGTAGCTC|ENST00000314499|0.506623120789455
UTR3 	2430-2438	0.00222821509711205
UTR3 	4397-4405	0.00296644006693146
UTR3 	4580-4588	0.00171541428381094
UTR3 	5736-5744	0.0027385085183517
UTR3 	8065-8073	0.00149021670023585
>AGGCTTGTAGCTC|ENST00000544133|0.506585434431671
UTR3 	121-129	0.0111363304607426
>AGGCTTGTAGCTC|ENST00000327245|0.506554979051049
UTR3 	1884-1892	0.00348407833038554
UTR3 	2152-2160	0.00765026074163888
>AGGCTTGTAGCTC|ENST00000424155|0.506549895014747
UTR3 	859-867	0.00350960689429458
UTR3 	7807-7815	0.00129158235565839
UTR3 	14074-14082	0.00459385718764522
UTR3 	14290-14298	0.0017389602043964
>AGGCTTGTAGCTC|ENST00000370872|0.506366180130362
UTR3 	351-359	0.011121994130387
>AGGCTTGTAGCTC|ENST00000425534|0.506357039551791
UTR3 	1233-1241	0.00344161510550071
UTR3 	1426-1434	0.0022208668144904
UTR3 	1650-1658	0.00234995759172076
UTR3 	3896-3904	0.00191990801854139
UTR3 	4470-4478	0.00118904893074886
>AGGCTTGTAGCTC|ENST00000335244|0.506320456832593
CDS 	348-356	0.0182824162864622
UTR3 	750-758	0.00537841401470137
>AGGCTTGTAGCTC|ENST00000466681|0.506294410138422
UTR3 	2048-2056	0.0111173013575535
>AGGCTTGTAGCTC|ENST00000481551|0.506216247885189
UTR3 	740-748	0.00344371066617619
UTR3 	1781-1789	0.00330495582207732
UTR3 	1796-1804	0.0013556953188449
UTR3 	1977-1985	0.00300782883072023
>AGGCTTGTAGCTC|ENST00000552671|0.506214933621991
UTR3 	3575-3583	0.00341283560609611
UTR3 	4047-4055	0.00259203914918002
UTR3 	6319-6327	0.00510722994825515
>AGGCTTGTAGCTC|ENST00000370228|0.506199114110267
UTR3 	28-36	0.00698098925771268
UTR3 	835-843	0.00413008107318285
>AGGCTTGTAGCTC|ENST00000554752|0.506195278605231
UTR3 	2574-2582	0.00292864996852416
UTR3 	4387-4395	0.00141658406929585
UTR3 	7169-7177	0.00676558550534021
>AGGCTTGTAGCTC|ENST00000267889|0.506187753292315
CDS 	658-666	0.0249960092117186
UTR3 	5248-5256	0.00152239318331052
UTR3 	5698-5706	0.00141180975891973
>AGGCTTGTAGCTC|ENST00000275820|0.506179417813963
UTR3 	166-174	0.00711429116094497
UTR3 	2470-2478	0.00399549131149215
>AGGCTTGTAGCTC|ENST00000296420|0.506050162832285
UTR3 	2307-2315	0.0111013310605809
>AGGCTTGTAGCTC|ENST00000360338|0.50603311935921
UTR3 	419-427	0.0078337803075939
UTR3 	573-581	0.00326643635959698
>AGGCTTGTAGCTC|ENST00000531050|0.506016452982802
UTR3 	1352-1360	0.0110991269312837
>AGGCTTGTAGCTC|ENST00000434114|0.505963722928585
UTR3 	656-664	0.00206428882413046
UTR3 	938-946	0.00289223588869729
UTR3 	1173-1181	0.00110472797467434
UTR3 	1742-1750	0.00503442647947625
>AGGCTTGTAGCTC|ENST00000267294|0.505950236795273
CDS 	1641-1649	0.0114916869250175
UTR3 	1872-1880	0.00762484416067659
>AGGCTTGTAGCTC|ENST00000393230|0.505910804821671
UTR3 	1367-1375	0.011092219115534
>AGGCTTGTAGCTC|ENST00000534061|0.505880289944315
UTR3 	139-147	0.00569333965833121
UTR3 	830-838	0.00539688424529779
>AGGCTTGTAGCTC|ENST00000378230|0.505808795437069
UTR3 	228-236	0.00492856701309338
CDS 	709-717	0.0194590861962551
>AGGCTTGTAGCTC|ENST00000377194|0.505780915133617
UTR3 	716-724	0.00342012178881732
UTR3 	1168-1176	0.00766360452350337
>AGGCTTGTAGCTC|ENST00000254442|0.505760386400673
UTR3 	44-52	0.00626432441404728
UTR3 	6882-6890	0.00369086944248
UTR3 	7581-7589	0.0011271901946686
>AGGCTTGTAGCTC|ENST00000402597|0.505736981583545
UTR3 	3761-3769	0.00177880048417612
UTR3 	7047-7055	0.00930205325609171
>AGGCTTGTAGCTC|ENST00000381638|0.505640940692945
UTR3 	2013-2021	0.0110745741772866
>AGGCTTGTAGCTC|ENST00000446533|0.505592641241181
UTR3 	677-685	0.0110714161634792
>AGGCTTGTAGCTC|ENST00000543277|0.505411050918043
UTR3 	331-339	0.0110595431131503
>AGGCTTGTAGCTC|ENST00000511461|0.505334391698355
UTR3 	375-383	0.0110545308766127
>AGGCTTGTAGCTC|ENST00000622417|0.505244457296579
UTR3 	434-442	0.00790577674666842
UTR3 	936-944	0.00314287393842665
>AGGCTTGTAGCTC|ENST00000561965|0.505230718069757
UTR3 	381-389	0.0110477523735831
>AGGCTTGTAGCTC|ENST00000358157|0.505030688405401
UTR3 	2651-2659	0.0110346738970183
>AGGCTTGTAGCTC|ENST00000255681|0.505020482846371
UTR3 	69-77	0.0110340066330242
>AGGCTTGTAGCTC|ENST00000377698|0.504993505886357
UTR3 	743-751	0.00801751580444398
UTR3 	760-768	0.00301472701136962
>AGGCTTGTAGCTC|ENST00000448962|0.504985550094989
UTR3 	1552-1560	0.0110317226477914
>AGGCTTGTAGCTC|ENST00000397992|0.504966031262087
CDS 	1604-1612	0.00412607711913907
UTR3 	3707-3715	0.00643165496463622
CDS 	6808-6816	0.00501684533481844
CDS 	7166-7174	0.00577130247096522
>AGGCTTGTAGCTC|ENST00000487599|0.504934066554192
UTR3 	1613-1621	0.0110283565389159
>AGGCTTGTAGCTC|ENST00000389054|0.504903181890328
UTR3 	1194-1202	0.0110263372339053
>AGGCTTGTAGCTC|ENST00000319332|0.50487674625648
UTR3 	317-325	0.00448863241527874
CDS 	700-708	0.0205040729624225
>AGGCTTGTAGCTC|ENST00000357685|0.504849132760033
UTR3 	209-217	0.0110228033926899
>AGGCTTGTAGCTC|ENST00000592042|0.504800655582098
UTR3 	122-130	0.00419488493041998
UTR3 	798-806	0.00305977284383418
UTR3 	1848-1856	0.00376497608901657
>AGGCTTGTAGCTC|ENST00000476270|0.50478664168876
UTR3 	143-151	0.00509351743053289
UTR3 	184-192	0.00303862303073389
UTR3 	201-209	0.00288657714830128
>AGGCTTGTAGCTC|ENST00000305883|0.504734805020721
UTR3 	33-41	0.00710582320850198
UTR3 	818-826	0.00390950523018043
>AGGCTTGTAGCTC|ENST00000301691|0.50473142541601
UTR3 	413-421	0.00436989601145235
UTR3 	1373-1381	0.00664521146306886
>AGGCTTGTAGCTC|ENST00000263904|0.504712368376974
UTR3 	20-28	0.00898884744799022
UTR3 	1233-1241	0.00202501404624075
>AGGCTTGTAGCTC|ENST00000440866|0.504658967634384
UTR3 	254-262	0.00532881152554919
UTR3 	2461-2469	0.00568155854580299
>AGGCTTGTAGCTC|ENST00000396613|0.504508133535472
UTR3 	1119-1127	0.0110005083426998
>AGGCTTGTAGCTC|ENST00000409177|0.504492814491215
CDS 	576-584	0.00987283820813836
UTR3 	616-624	0.00419780213091727
UTR3 	912-920	0.00384255843151463
>AGGCTTGTAGCTC|ENST00000360525|0.504398629230267
UTR3 	2296-2304	0.0020103657739591
UTR3 	2846-2854	0.00223098543551713
UTR3 	3464-3472	0.00675199763370449
>AGGCTTGTAGCTC|ENST00000399441|0.504323197035159
UTR3 	801-809	0.00425382619242036
UTR3 	967-975	0.0067345908355075
>AGGCTTGTAGCTC|ENST00000533266|0.504211806018503
UTR3 	982-990	0.0034311345340589
UTR3 	1002-1010	0.000801648263031649
UTR3 	1508-1516	0.00372819053528702
UTR3 	1639-1647	0.00302016088820047
>AGGCTTGTAGCTC|ENST00000238994|0.504168373634081
UTR3 	74-82	0.00535789920337926
UTR3 	615-623	0.00562039539091248
>AGGCTTGTAGCTC|ENST00000354221|0.504071702719292
UTR3 	325-333	0.00845207797020678
UTR3 	2159-2167	0.00251989625655657
>AGGCTTGTAGCTC|ENST00000572887|0.504002604558046
UTR3 	48-56	0.00814994999898188
UTR3 	1794-1802	0.00281750658569924
>AGGCTTGTAGCTC|ENST00000583994|0.503966953702935
UTR3 	1628-1636	0.0109651257334755
>AGGCTTGTAGCTC|ENST00000394718|0.503965930211118
UTR3 	2628-2636	0.00250861813683472
UTR3 	4603-4611	0.00845644068083373
>AGGCTTGTAGCTC|ENST00000380752|0.503894130366237
UTR3 	445-453	0.00444623220122042
UTR3 	1571-1579	0.00220860146922016
UTR3 	2422-2430	0.00222302811046398
UTR3 	3622-3630	0.00208250277446358
>AGGCTTGTAGCTC|ENST00000249700|0.503849819135662
UTR3 	649-657	0.00554426768381377
UTR3 	2281-2289	0.00272643482917751
UTR3 	5260-5268	0.00268676498650722
>AGGCTTGTAGCTC|ENST00000266671|0.503807296495648
UTR3 	2944-2952	0.00173692726489203
UTR3 	3118-3126	0.00330443237452483
UTR3 	3448-3456	0.00591332774548123
>AGGCTTGTAGCTC|ENST00000617928|0.503707036162373
CDS 	181-189	0.0114303859046464
UTR3 	1392-1400	0.00225207349626396
UTR3 	2795-2803	0.00523625094342519
>AGGCTTGTAGCTC|ENST00000448083|0.503700730868798
UTR3 	545-553	0.00460569266341753
UTR3 	568-576	0.00634202751563262
>AGGCTTGTAGCTC|ENST00000396095|0.503508082440573
UTR3 	590-598	0.0109351249793017
>AGGCTTGTAGCTC|ENST00000539918|0.503456952368744
UTR3 	191-199	0.0109317821477972
>AGGCTTGTAGCTC|ENST00000252444|0.503375130719269
UTR3 	456-464	0.00827662982138635
UTR3 	1056-1064	0.0026498029209349
>AGGCTTGTAGCTC|ENST00000367135|0.503338308515198
UTR3 	264-272	0.00628204975959816
UTR3 	2248-2256	0.0046419755931821
>AGGCTTGTAGCTC|ENST00000381176|0.503317719276362
CDS 	517-525	0.00593020923058498
UTR3 	2331-2339	0.00135003612501186
UTR3 	4213-4221	0.00118764342279192
UTR3 	4685-4693	0.00301669314774333
UTR3 	5118-5126	0.00362714435765883
>AGGCTTGTAGCTC|ENST00000621870|0.503287259806594
UTR3 	1729-1737	0.005478254930548
UTR3 	3306-3314	0.00544243292557028
>AGGCTTGTAGCTC|ENST00000515494|0.503115208688981
UTR3 	320-328	0.00379442477282517
UTR3 	875-883	0.0045500076329306
UTR3 	1916-1924	0.00256500700975505
>AGGCTTGTAGCTC|ENST00000379731|0.503104783763414
UTR3 	623-631	0.00263003072716523
UTR3 	1071-1079	0.00142163902440921
UTR3 	1891-1899	0.00410216584561348
UTR3 	2046-2054	0.00275492225410844
>AGGCTTGTAGCTC|ENST00000430297|0.503099580101483
UTR3 	312-320	0.00798226993566528
UTR3 	1626-1634	0.00292614770897493
>AGGCTTGTAGCTC|ENST00000620426|0.502999017417892
UTR3 	385-393	0.00470439658071406
UTR3 	440-448	0.00208921037346413
UTR3 	796-804	0.00410823608005039
>AGGCTTGTAGCTC|ENST00000317635|0.502968457262598
UTR3 	517-525	0.00805741977685428
UTR3 	871-879	0.00284242529163302
>AGGCTTGTAGCTC|ENST00000440612|0.502891814215537
UTR3 	880-888	0.0108948342958998
>AGGCTTGTAGCTC|ENST00000514372|0.502835126252783
UTR3 	951-959	0.00588863746485516
UTR3 	2615-2623	0.00359272205026777
UTR3 	2919-2927	0.00140976863832056
>AGGCTTGTAGCTC|ENST00000219837|0.502717158987065
UTR3 	1442-1450	0.00234229219843073
UTR3 	1460-1468	0.00129052287931107
UTR3 	1813-1821	0.00169675833306541
UTR3 	1844-1852	0.00056488882654769
UTR3 	2882-2890	0.00144882775963653
UTR3 	4354-4362	0.00354012571432225
>AGGCTTGTAGCTC|ENST00000288368|0.502514166953327
UTR3 	821-829	0.00284649297542599
UTR3 	1336-1344	0.00182999613821139
CDS 	3991-3999	0.0194917500968005
>AGGCTTGTAGCTC|ENST00000485876|0.50250391306603
UTR3 	499-507	0.0108694742084402
>AGGCTTGTAGCTC|ENST00000367588|0.50243506562468
UTR3 	21-29	0.0038235841165066
UTR3 	1060-1068	0.00185840248388529
UTR3 	2589-2597	0.00184263667078665
UTR3 	3475-3483	0.00216275749707206
UTR3 	3922-3930	0.00117759237384943
>AGGCTTGTAGCTC|ENST00000377453|0.502300816134619
CDS 	436-444	0.0316668015608094
>AGGCTTGTAGCTC|ENST00000399959|0.5022941489649
UTR3 	1824-1832	0.0108557603966662
>AGGCTTGTAGCTC|ENST00000397906|0.502135843594766
CDS 	2920-2928	0.0125351775310541
UTR3 	3358-3366	0.00701971086698612
>AGGCTTGTAGCTC|ENST00000338647|0.502120817469696
UTR3 	1065-1073	0.00278194710041527
UTR3 	1304-1312	0.00168893138929605
UTR3 	1969-1977	0.00142320518815921
UTR3 	2370-2378	0.0049503448126876
>AGGCTTGTAGCTC|ENST00000371652|0.502055938199384
UTR3 	789-797	0.00662594963202122
UTR3 	1049-1057	0.00262648293249475
UTR3 	2395-2403	0.00158775431785897
>AGGCTTGTAGCTC|ENST00000432329|0.502012906384972
UTR3 	976-984	0.00564375358117206
UTR3 	3445-3453	0.00163963154423355
UTR3 	5057-5065	0.00355398847111211
>AGGCTTGTAGCTC|ENST00000341657|0.501881242477876
UTR3 	2088-2096	0.00131685886062068
UTR3 	2193-2201	0.000874224836608743
CDS 	3111-3119	0.00729073884233373
CDS 	3447-3455	0.0187986218014056
>AGGCTTGTAGCTC|ENST00000341505|0.501735031143438
UTR3 	74-82	0.00924979533640693
CDS 	765-773	0.00535191713160105
>AGGCTTGTAGCTC|ENST00000415485|0.501724135897703
UTR3 	1134-1142	0.00205796403780231
UTR3 	1146-1154	0.000996563781629774
UTR3 	1900-1908	0.00776396691137061
>AGGCTTGTAGCTC|ENST00000348340|0.501651764752497
UTR3 	817-825	0.00373989835653516
UTR3 	1918-1926	0.00707386499884341
>AGGCTTGTAGCTC|ENST00000282369|0.501644256650484
UTR3 	1595-1603	0.0108132725018727
>AGGCTTGTAGCTC|ENST00000457514|0.501609241351848
UTR3 	808-816	0.00410008646472589
UTR3 	1200-1208	0.00671089685976396
>AGGCTTGTAGCTC|ENST00000367204|0.501603672445998
UTR3 	493-501	0.00666713989179625
CDS 	1476-1484	0.0134928497493099
>AGGCTTGTAGCTC|ENST00000309733|0.501479933488323
UTR3 	2494-2502	0.0108025296387825
>AGGCTTGTAGCTC|ENST00000215727|0.501420714993386
UTR3 	343-351	0.00658355259962567
UTR3 	522-530	0.00421510555011442
>AGGCTTGTAGCTC|ENST00000383817|0.501403390252585
UTR3 	70-78	0.00761432599813038
CDS 	270-278	0.0105400565778503
>AGGCTTGTAGCTC|ENST00000309739|0.501332718381045
UTR3 	203-211	0.0068992646001571
CDS 	564-572	0.0127308578538643
>AGGCTTGTAGCTC|ENST00000222753|0.501308201287326
UTR3 	1830-1838	0.00423850578152779
UTR3 	2142-2150	0.00184658098488049
UTR3 	3752-3760	0.00470621565501082
>AGGCTTGTAGCTC|ENST00000254029|0.501305407211069
UTR3 	829-837	0.0107911197552016
>AGGCTTGTAGCTC|ENST00000428120|0.501295260501285
UTR3 	656-664	0.00390269675633265
UTR3 	1244-1252	0.00688775964511579
>AGGCTTGTAGCTC|ENST00000307378|0.501213850966074
UTR3 	455-463	0.00505722295362261
UTR3 	2457-2465	0.001786680768389
UTR3 	3152-3160	0.00192677740012517
UTR3 	3953-3961	0.00201445303232456
>AGGCTTGTAGCTC|ENST00000395544|0.501206658831463
UTR3 	1975-1983	0.00314020746932679
UTR3 	2272-2280	0.00764445649082793
>AGGCTTGTAGCTC|ENST00000617732|0.501102378699785
UTR3 	727-735	0.0069094432967299
UTR3 	1054-1062	0.00386840323004966
>AGGCTTGTAGCTC|ENST00000335727|0.501087023917832
UTR3 	2076-2084	0.0016633446011963
UTR3 	2222-2230	0.00368172797517228
UTR3 	5452-5460	0.00320157045744544
UTR3 	5805-5813	0.00223019965700404
>AGGCTTGTAGCTC|ENST00000486064|0.501081058063479
UTR3 	851-859	0.00119905389050271
UTR3 	1815-1823	0.00231374727223085
UTR3 	2041-2049	0.00726365150375187
>AGGCTTGTAGCTC|ENST00000603946|0.501019536866898
UTR3 	881-889	0.00307666413092276
UTR3 	993-1001	0.00212844654414215
UTR3 	2861-2869	0.00556731997624274
>AGGCTTGTAGCTC|ENST00000261842|0.500971245564194
UTR3 	1016-1024	0.00370184056946891
UTR3 	1423-1431	0.0023164353501251
UTR3 	2706-2714	0.00475099763666564
>AGGCTTGTAGCTC|ENST00000435676|0.500945048825305
UTR3 	753-761	0.00315607286132242
UTR3 	2015-2023	0.00144516369721054
UTR3 	2059-2067	0.00165649420127493
UTR3 	2710-2718	0.00450983015740759
>AGGCTTGTAGCTC|ENST00000533541|0.500942058901594
UTR3 	1163-1171	0.00372828557805878
UTR3 	2229-2237	0.00703907986980692
>AGGCTTGTAGCTC|ENST00000398022|0.500865746083162
CDS 	321-329	0.0105937525819232
UTR3 	827-835	0.00294259348544929
UTR3 	1479-1487	0.00461727416495808
>AGGCTTGTAGCTC|ENST00000340433|0.500864707032222
UTR3 	758-766	0.0048740608837013
UTR3 	1004-1012	0.00588824760732716
>AGGCTTGTAGCTC|ENST00000379472|0.500629876518622
UTR3 	2178-2186	0.00159844152292361
UTR3 	2725-2733	0.00127736446521177
UTR3 	3937-3945	0.00589127845893891
UTR3 	4191-4199	0.0019798717767556
>AGGCTTGTAGCTC|ENST00000555181|0.50056227277365
UTR3 	441-449	0.0107425365686509
>AGGCTTGTAGCTC|ENST00000301178|0.500526577124239
UTR3 	1689-1697	0.0107402029342568
>AGGCTTGTAGCTC|ENST00000310430|0.500488863927162
UTR3 	790-798	0.00493170153996177
UTR3 	3904-3912	0.00354995887059289
UTR3 	4179-4187	0.0022560769907402
>AGGCTTGTAGCTC|ENST00000373191|0.500466258851554
CDS 	453-461	0.0141052408088683
UTR3 	1388-1396	0.00201641640971408
UTR3 	12718-12726	0.00243661756851511
UTR3 	13163-13171	0.00193022455998386
>AGGCTTGTAGCTC|ENST00000528425|0.500381458186246
UTR3 	254-262	0.0107307156597434
>AGGCTTGTAGCTC|ENST00000527688|0.500373625729701
CDS 	229-237	0.012787088968336
UTR3 	446-454	0.00681348539351643
>AGGCTTGTAGCTC|ENST00000529032|0.500362700765228
UTR3 	1013-1021	0.00312047687022705
UTR3 	1684-1692	0.00308506890562322
UTR3 	2580-2588	0.00452394360181437
>AGGCTTGTAGCTC|ENST00000376729|0.500301637713371
UTR3 	238-246	0.00748777690944072
UTR3 	644-652	0.00212792739928467
UTR3 	2032-2040	0.00110979302132462
>AGGCTTGTAGCTC|ENST00000326279|0.500233151188225
UTR3 	391-399	0.00414797299807584
UTR3 	1115-1123	0.00240596185671158
UTR3 	3017-3025	0.00416708511262426
>AGGCTTGTAGCTC|ENST00000170447|0.500225881044562
UTR3 	47-55	0.00387333747779896
UTR3 	237-245	0.00325024416254043
UTR3 	759-767	0.00359696303551622
>AGGCTTGTAGCTC|ENST00000245304|0.500205422226795
UTR3 	1147-1155	0.00250539987609463
UTR3 	2832-2840	0.00821380728793932
>AGGCTTGTAGCTC|ENST00000400256|0.500196277912136
CDS 	686-694	0.00842363523379364
UTR3 	796-804	0.00675412673489193
UTR3 	2241-2249	0.00144695757499412
>AGGCTTGTAGCTC|ENST00000338148|0.500189001883524
UTR3 	556-564	0.00766614230919157
UTR3 	830-838	0.00305199136160245
>AGGCTTGTAGCTC|ENST00000371712|0.500188102976559
UTR3 	680-688	0.0061042933462896
CDS 	1327-1335	0.0148781679615792
>AGGCTTGTAGCTC|ENST00000373218|0.500147980946907
UTR3 	1622-1630	0.0019823924790001
UTR3 	2753-2761	0.00422235145165235
UTR3 	3136-3144	0.00236064342625331
UTR3 	3575-3583	0.00215006453704604
>AGGCTTGTAGCTC|ENST00000588732|0.50011648341215
UTR3 	20-28	0.00850786622477866
UTR3 	1519-1527	0.00220552649250484
>AGGCTTGTAGCTC|ENST00000349451|0.500103107296845
UTR3 	1156-1164	0.0107125182430062
>AGGCTTGTAGCTC|ENST00000349129|0.500066722023458
CDS 	1550-1558	0.00960902780897955
CDS 	2929-2937	0.00597844126927382
CDS 	7232-7240	0.0156532946671958
>AGGCTTGTAGCTC|ENST00000359558|0.500051869289259
CDS 	68-76	0.0171265144777357
UTR3 	664-672	0.00532678592356896
>AGGCTTGTAGCTC|ENST00000380599|0.500028870873296
UTR3 	649-657	0.00245012626227319
CDS 	1212-1220	0.0250462167405591
>AGGCTTGTAGCTC|ENST00000323929|0.500012788416993
UTR3 	1571-1579	0.00345990653418206
UTR3 	1870-1878	0.00244889950199505
UTR3 	2496-2504	0.00479780753773452
>AGGCTTGTAGCTC|ENST00000306336|0.499997345679804
UTR3 	302-310	0.00547441955645667
UTR3 	1201-1209	0.00216981626093945
UTR3 	1608-1616	0.00306136817522188
>AGGCTTGTAGCTC|ENST00000394967|0.499976379495267
UTR3 	449-457	0.0107042333115359
>AGGCTTGTAGCTC|ENST00000502640|0.499941005328019
UTR3 	1197-1205	0.0107019206970463
>AGGCTTGTAGCTC|ENST00000334166|0.499842212560927
UTR3 	197-205	0.00585216405138134
UTR3 	2338-2346	0.00484329798918622
>AGGCTTGTAGCTC|ENST00000313234|0.499800552312847
UTR3 	511-519	0.00863105461574779
UTR3 	731-739	0.00206168385243633
>AGGCTTGTAGCTC|ENST00000400424|0.499731381741241
UTR3 	128-136	0.010688216385751
>AGGCTTGTAGCTC|ENST00000438796|0.499700988128643
UTR3 	1550-1558	0.00522634923089389
UTR3 	1602-1610	0.00219203888013961
UTR3 	1751-1759	0.0010389258207371
UTR3 	3024-3032	0.00149609484507137
UTR3 	3102-3110	0.000732820601538591
>AGGCTTGTAGCTC|ENST00000159111|0.499693983381018
UTR3 	112-120	0.00247479865592153
UTR3 	1631-1639	0.00821097278131365
>AGGCTTGTAGCTC|ENST00000225519|0.4996656858058
UTR3 	1051-1059	0.00214091811892241
UTR3 	1499-1507	0.00632501500401233
UTR3 	1798-1806	0.00221798833693171
>AGGCTTGTAGCTC|ENST00000614368|0.499648009282039
UTR3 	390-398	0.010682765842445
>AGGCTTGTAGCTC|ENST00000546531|0.499644131592158
UTR3 	349-357	0.010682512335241
>AGGCTTGTAGCTC|ENST00000252137|0.499534651522267
CDS 	363-371	0.00657969482341567
UTR3 	1879-1887	0.0016787290207329
UTR3 	3076-3084	0.00201698280113484
UTR3 	3484-3492	0.00503177247329152
>AGGCTTGTAGCTC|ENST00000400335|0.499522669598754
UTR3 	2080-2088	0.00133038790167947
UTR3 	2719-2727	0.00147725425407585
UTR3 	2931-2939	0.000790159395108407
UTR3 	4169-4177	0.0070767701038726
>AGGCTTGTAGCTC|ENST00000271375|0.499473535550075
UTR3 	495-503	0.00538191637688796
UTR3 	1280-1288	0.0024893156014326
UTR3 	1968-1976	0.00280012749545123
>AGGCTTGTAGCTC|ENST00000318507|0.499459662593337
UTR3 	56-64	0.0106704525170985
>AGGCTTGTAGCTC|ENST00000336648|0.499409077213205
UTR3 	1163-1171	0.0030207146444113
UTR3 	1631-1639	0.002892507466351
UTR3 	1800-1808	0.00162995042181561
UTR3 	2944-2952	0.0031239729206058
>AGGCTTGTAGCTC|ENST00000306602|0.499380132551758
UTR3 	89-97	0.0106652531700196
>AGGCTTGTAGCTC|ENST00000395018|0.499325808487458
UTR3 	135-143	0.00828732840777306
UTR3 	613-621	0.00237437327714875
>AGGCTTGTAGCTC|ENST00000367001|0.499316002523816
CDS 	1351-1359	0.0108212308261263
UTR3 	2585-2593	0.00737931136343883
>AGGCTTGTAGCTC|ENST00000360150|0.49929101458325
UTR3 	316-324	0.00529118573167228
UTR3 	3510-3518	0.00536824126958409
>AGGCTTGTAGCTC|ENST00000550558|0.499270865401996
UTR3 	437-445	0.00565952681859187
UTR3 	2405-2413	0.00499858291110197
>AGGCTTGTAGCTC|ENST00000305641|0.499244501330944
UTR3 	1666-1674	0.00111244084718386
UTR3 	3683-3691	0.00203471615761087
UTR3 	4148-4156	0.00372796983742187
UTR3 	4383-4391	0.00378125931144925
>AGGCTTGTAGCTC|ENST00000231061|0.499236590337925
UTR3 	2207-2215	0.0106558689649775
>AGGCTTGTAGCTC|ENST00000434106|0.499177837123086
UTR3 	53-61	0.00600524466884629
UTR3 	67-75	0.00464678324806464
>AGGCTTGTAGCTC|ENST00000372852|0.499103626532402
UTR3 	2266-2274	0.0106471763258606
>AGGCTTGTAGCTC|ENST00000510866|0.499069211100873
UTR3 	1026-1034	0.00400716375122748
UTR3 	3176-3184	0.00242395058716322
UTR3 	4381-4389	0.00421381204359897
>AGGCTTGTAGCTC|ENST00000438695|0.498999348177118
UTR3 	35-43	0.0106403590204334
>AGGCTTGTAGCTC|ENST00000296734|0.498982530190581
UTR3 	1616-1624	0.00140063918247257
UTR3 	1836-1844	0.00923862034416328
>AGGCTTGTAGCTC|ENST00000470019|0.498879928946553
UTR3 	809-817	0.00150647817135295
UTR3 	1189-1197	0.00216880022609509
UTR3 	1381-1389	0.00273066562824403
UTR3 	2536-2544	0.00422660783189284
>AGGCTTGTAGCTC|ENST00000287482|0.498857665434429
UTR3 	526-534	0.00448121456078736
UTR3 	1364-1372	0.00614988179443792
>AGGCTTGTAGCTC|ENST00000471308|0.498779130529266
UTR3 	228-236	0.00334101887535989
UTR3 	649-657	0.00728494316895094
>AGGCTTGTAGCTC|ENST00000441328|0.498722850497257
UTR3 	136-144	0.0041503249151525
UTR3 	514-522	0.00208836604579219
UTR3 	1045-1053	0.00221879973116943
UTR3 	1121-1129	0.00216479197713287
>AGGCTTGTAGCTC|ENST00000329903|0.498666844707161
UTR3 	115-123	0.0106186212209794
>AGGCTTGTAGCTC|ENST00000369780|0.498578046025256
UTR3 	63-71	0.00738249074983472
UTR3 	1290-1298	0.00323032514222058
>AGGCTTGTAGCTC|ENST00000489667|0.498575287193752
UTR3 	1576-1584	0.00369458768317132
UTR3 	1620-1628	0.00285115320161561
UTR3 	1898-1906	0.004066894644991
>AGGCTTGTAGCTC|ENST00000369981|0.498338361168129
UTR3 	1098-1106	0.0024689298107826
CDS 	2024-2032	0.00626400386238912
UTR3 	2170-2178	0.00162927795452185
UTR3 	3043-3051	0.00188844836862257
CDS 	3660-3668	0.00857337848942731
>AGGCTTGTAGCTC|ENST00000394961|0.498335329609982
UTR3 	58-66	0.00367784060248637
UTR3 	1393-1401	0.00489466916390212
UTR3 	1493-1501	0.00202443819442632
>AGGCTTGTAGCTC|ENST00000324989|0.498327599733844
UTR3 	455-463	0.0037828805498225
UTR3 	587-595	0.00312523521130861
UTR3 	698-706	0.00368832684722189
>AGGCTTGTAGCTC|ENST00000380629|0.498213442267153
UTR3 	600-608	0.00408864595488626
UTR3 	980-988	0.00345322556246403
UTR3 	1865-1873	0.00304710786599959
>AGGCTTGTAGCTC|ENST00000616070|0.49820055534478
UTR3 	413-421	0.00319205339070068
UTR3 	1286-1294	0.0024920736766737
UTR3 	1834-1842	0.00490400981228544
>AGGCTTGTAGCTC|ENST00000165698|0.498187774904136
UTR3 	1324-1332	0.00734120559894009
UTR3 	2485-2493	0.00324609573829299
>AGGCTTGTAGCTC|ENST00000250160|0.498065102770625
UTR3 	247-255	0.00845538099046367
CDS 	656-664	0.00713912993267894
>AGGCTTGTAGCTC|ENST00000295256|0.498063961963677
UTR3 	820-828	0.0105792068534716
>AGGCTTGTAGCTC|ENST00000306560|0.498011575881347
UTR3 	517-525	0.00619916701767069
UTR3 	1633-1641	0.00437661500102451
>AGGCTTGTAGCTC|ENST00000539580|0.498003225255782
UTR3 	298-306	0.00738114597626204
UTR3 	570-578	0.00319409010493826
>AGGCTTGTAGCTC|ENST00000314191|0.498002362407596
UTR3 	349-357	0.00276667071088566
CDS 	3962-3970	0.00685729201863005
CDS 	11672-11680	0.0169494830712692
>AGGCTTGTAGCTC|ENST00000545653|0.497962585420881
CDS 	1694-1702	0.0144268586580051
CDS 	2173-2181	0.016412650706488
>AGGCTTGTAGCTC|ENST00000374531|0.497935045602917
UTR3 	810-818	0.0105707787083273
>AGGCTTGTAGCTC|ENST00000393203|0.497930816648709
UTR3 	2680-2688	0.0105705022323388
>AGGCTTGTAGCTC|ENST00000337530|0.497899522090821
UTR3 	1900-1908	0.00159309680739286
UTR3 	2410-2418	0.00125749395554263
UTR3 	2419-2427	0.00038091130040734
UTR3 	3551-3559	0.002404563207986
UTR3 	5546-5554	0.00198357194707673
UTR3 	5621-5629	0.00143817885467323
UTR3 	5998-6006	0.00151064021693989
>AGGCTTGTAGCTC|ENST00000280098|0.497873808962192
CDS 	955-963	0.0308225796795829
>AGGCTTGTAGCTC|ENST00000590758|0.497849001965883
UTR3 	771-779	0.00287020279705168
UTR3 	915-923	0.00170477825818736
UTR3 	3122-3130	0.00207556222481711
UTR3 	4027-4035	0.00391461015669125
>AGGCTTGTAGCTC|ENST00000327423|0.497836608220603
CDS 	995-1003	0.00657657338421373
UTR3 	3909-3917	0.00861337379354782
>AGGCTTGTAGCTC|ENST00000613870|0.497811189362926
UTR3 	101-109	0.0105626813610299
>AGGCTTGTAGCTC|ENST00000254605|0.497686657233326
UTR3 	624-632	0.00299547143117437
UTR3 	897-905	0.00366979013883934
UTR3 	974-982	0.00132727418070286
UTR3 	1681-1689	0.00256200405768485
>AGGCTTGTAGCTC|ENST00000455332|0.497670093529156
UTR3 	1072-1080	0.0105534569196482
>AGGCTTGTAGCTC|ENST00000467604|0.497662540292835
UTR3 	524-532	0.0105529631100261
>AGGCTTGTAGCTC|ENST00000355086|0.497634787045163
UTR3 	1417-1425	0.00249848126403105
CDS 	2847-2855	0.00709653676264435
UTR3 	5511-5519	0.00143659334863447
UTR3 	9799-9807	0.00450423373329226
>AGGCTTGTAGCTC|ENST00000269856|0.497592363259621
UTR3 	178-186	0.00711093175630212
UTR3 	2195-2203	0.00126211603177796
UTR3 	2286-2294	0.000553181801731962
UTR3 	6499-6507	0.00162214553723608
>AGGCTTGTAGCTC|ENST00000542347|0.497581406522515
UTR3 	789-797	0.00438680165671159
UTR3 	799-807	0.00616085714820109
>AGGCTTGTAGCTC|ENST00000619753|0.497578261720919
UTR3 	1550-1558	0.00774644333276304
UTR3 	1822-1830	0.00280100987341343
>AGGCTTGTAGCTC|ENST00000406397|0.497444413493244
UTR3 	273-281	0.0105387025544137
>AGGCTTGTAGCTC|ENST00000337836|0.49742967738777
UTR3 	509-517	0.00509575286397145
CDS 	898-906	0.017248201703795
>AGGCTTGTAGCTC|ENST00000268459|0.497357660796778
UTR3 	596-604	0.0037430508677354
CDS 	1098-1106	0.00849205400967093
UTR3 	1319-1327	0.00162324034040078
UTR3 	6507-6515	0.00261894086440882
>AGGCTTGTAGCTC|ENST00000370035|0.497348732381491
UTR3 	257-265	0.00712527482945615
UTR3 	858-866	0.00340717232614835
>AGGCTTGTAGCTC|ENST00000359242|0.49732305036802
UTR3 	243-251	0.00469347534207423
UTR3 	688-696	0.00466719508222797
UTR3 	2431-2439	0.00117009770146561
>AGGCTTGTAGCTC|ENST00000333407|0.497283649514849
UTR3 	1211-1219	0.00186556799329472
UTR3 	7058-7066	0.00098255806644898
UTR3 	7192-7200	0.00100224053957827
UTR3 	7891-7899	0.00160267414573529
UTR3 	8115-8123	0.00136344157921508
UTR3 	8866-8874	0.00141714149019052
UTR3 	11457-11465	0.0022945683740903
>AGGCTTGTAGCTC|ENST00000425103|0.497265314256234
UTR3 	479-487	0.00208236598624992
UTR3 	2862-2870	0.00844462748448975
>AGGCTTGTAGCTC|ENST00000424699|0.49725912922247
UTR3 	324-332	0.00646260747229817
UTR3 	481-489	0.00406398163478943
>AGGCTTGTAGCTC|ENST00000357166|0.497236307046146
UTR3 	892-900	0.00404007950148605
UTR3 	1058-1066	0.00466787665904915
UTR3 	1166-1174	0.00181714088331405
>AGGCTTGTAGCTC|ENST00000378097|0.497217162832041
UTR3 	245-253	0.00586670608817878
UTR3 	1349-1357	0.00368853008264722
UTR3 	1451-1459	0.000968609266211737
>AGGCTTGTAGCTC|ENST00000439343|0.497149622153183
UTR3 	121-129	0.00818252763540668
UTR3 	1144-1152	0.00233690213560821
>AGGCTTGTAGCTC|ENST00000381031|0.497143015800601
UTR3 	827-835	0.00612905015993621
UTR3 	1072-1080	0.00438994770142649
>AGGCTTGTAGCTC|ENST00000491829|0.497016252257727
UTR3 	189-197	0.0105107103106061
>AGGCTTGTAGCTC|ENST00000374720|0.496994893893336
UTR3 	1390-1398	0.0016219125532635
UTR3 	7528-7536	0.00271827140908222
UTR3 	7761-7769	0.00616912997802494
>AGGCTTGTAGCTC|ENST00000613073|0.496844279676882
UTR3 	404-412	0.00741662551255052
UTR3 	2275-2283	0.00308284152915065
>AGGCTTGTAGCTC|ENST00000381020|0.496840614866879
UTR3 	237-245	0.00263911274171677
UTR3 	845-853	0.00786011470054429
>AGGCTTGTAGCTC|ENST00000349139|0.496782996448974
UTR3 	2675-2683	0.00150148491192768
UTR3 	3021-3029	0.00170786908640518
UTR3 	4752-4760	0.0017883857183866
UTR3 	6347-6355	0.00549772072222882
>AGGCTTGTAGCTC|ENST00000310924|0.496773215520835
UTR3 	2050-2058	0.00434703167584082
UTR3 	5731-5739	0.00108226994147766
UTR3 	7593-7601	0.00195264126221762
UTR3 	8142-8150	0.00311287809686117
>AGGCTTGTAGCTC|ENST00000467800|0.496772540106721
UTR3 	1709-1717	0.00246031935359347
UTR3 	1948-1956	0.00803445746522646
>AGGCTTGTAGCTC|ENST00000398073|0.496744609990483
UTR3 	2023-2031	0.00117417884231842
UTR3 	2663-2671	0.00639106704524188
UTR3 	2760-2768	0.00292770490083089
>AGGCTTGTAGCTC|ENST00000538151|0.496507965331635
UTR3 	256-264	0.00412022712060345
UTR3 	554-562	0.00635725212929557
>AGGCTTGTAGCTC|ENST00000391440|0.496435818360553
UTR3 	1051-1059	0.0104727623491043
>AGGCTTGTAGCTC|ENST00000328090|0.496431053086362
CDS 	3785-3793	0.0113948296640112
CDS 	7173-7181	0.019152611894069
>AGGCTTGTAGCTC|ENST00000369408|0.496386155738886
UTR3 	280-288	0.00669322346921353
UTR3 	309-317	0.00377629197898746
>AGGCTTGTAGCTC|ENST00000610160|0.496371373866799
UTR3 	128-136	0.0104685490207997
>AGGCTTGTAGCTC|ENST00000620040|0.496366488097161
CDS 	2404-2412	0.0160231138788243
CDS 	6022-6030	0.01451201470018
>AGGCTTGTAGCTC|ENST00000567723|0.496341974349997
UTR3 	588-596	0.0104666269018217
>AGGCTTGTAGCTC|ENST00000354619|0.496326836773762
UTR3 	42-50	0.0104656372174777
>AGGCTTGTAGCTC|ENST00000528662|0.496261859312069
UTR3 	235-243	0.00656917413333737
UTR3 	1619-1627	0.00389221489727103
>AGGCTTGTAGCTC|ENST00000426431|0.496227918855672
CDS 	916-924	0.0124386447394307
CDS 	1408-1416	0.00997490401963391
UTR3 	4411-4419	0.00315419190164429
>AGGCTTGTAGCTC|ENST00000369393|0.496204361001604
UTR3 	433-441	0.00395189271951128
CDS 	3269-3277	0.0144451152925836
CDS 	4643-4651	0.00578152890866176
>AGGCTTGTAGCTC|ENST00000326587|0.496164752223724
UTR3 	48-56	0.0104550402128863
>AGGCTTGTAGCTC|ENST00000588072|0.496046611026351
UTR3 	88-96	0.0104473161690309
>AGGCTTGTAGCTC|ENST00000322723|0.496042089838087
UTR3 	1580-1588	0.0075058633995715
CDS 	2097-2105	0.0097199056087418
>AGGCTTGTAGCTC|ENST00000258302|0.496036110836743
UTR3 	1853-1861	0.00206963470141299
UTR3 	2130-2138	0.00127139755179796
UTR3 	2668-2676	0.00110708004393245
UTR3 	2723-2731	0.000455024046626365
UTR3 	2798-2806	0.000885593171960053
UTR3 	3056-3064	0.00148610661761051
UTR3 	3912-3920	0.00317179353436564
>AGGCTTGTAGCTC|ENST00000397374|0.496023957237288
UTR3 	1129-1137	0.0012646583559133
UTR3 	2087-2095	0.00387824788461638
UTR3 	2197-2205	0.00530292882579886
>AGGCTTGTAGCTC|ENST00000378169|0.496019508716535
UTR3 	1322-1330	0.00258871544242826
UTR3 	2237-2245	0.00291699842076755
UTR3 	2503-2511	0.00493983035911867
>AGGCTTGTAGCTC|ENST00000357731|0.495964666635542
UTR3 	980-988	0.00493019033253893
UTR3 	4265-4273	0.00152523447845314
UTR3 	8454-8462	0.00103978433099249
UTR3 	9377-9385	0.0029467495050381
>AGGCTTGTAGCTC|ENST00000375377|0.49596388625266
UTR3 	1800-1808	0.00461539651249687
UTR3 	2390-2398	0.00242342759769692
UTR3 	4030-4038	0.00168475722038048
UTR3 	4127-4135	0.00171832629496948
>AGGCTTGTAGCTC|ENST00000276569|0.495884830263305
UTR3 	348-356	0.0104367389335814
>AGGCTTGTAGCTC|ENST00000255381|0.495871796451316
CDS 	84-92	0.021611540490231
CDS 	3301-3309	0.00882924625697292
>AGGCTTGTAGCTC|ENST00000352689|0.495830999197262
UTR3 	6197-6205	0.00586478016207652
UTR3 	6276-6284	0.00116588212336407
UTR3 	8021-8029	0.00340255715761191
>AGGCTTGTAGCTC|ENST00000448492|0.49581781423642
UTR3 	484-492	0.00270702617088629
UTR3 	1271-1279	0.00232470390375569
UTR3 	2161-2169	0.00540062733093077
>AGGCTTGTAGCTC|ENST00000412285|0.495762339310554
UTR3 	271-279	0.00700483099519347
UTR3 	443-451	0.00342389943560321
>AGGCTTGTAGCTC|ENST00000318008|0.495747586766953
UTR3 	144-152	0.00739009483056294
UTR3 	2218-2226	0.00303767107137344
>AGGCTTGTAGCTC|ENST00000361354|0.495731215783846
UTR3 	6521-6529	0.00231294342412567
UTR3 	10067-10075	0.00406596999253133
UTR3 	10506-10514	0.00199005492751136
UTR3 	12432-12440	0.00205772721393674
>AGGCTTGTAGCTC|ENST00000303635|0.49568885401808
CDS 	32-40	0.0127189954864466
UTR3 	1984-1992	0.00650718131750627
>AGGCTTGTAGCTC|ENST00000590132|0.495679443667884
UTR3 	353-361	0.0042675310762189
UTR3 	463-471	0.00615577958867301
>AGGCTTGTAGCTC|ENST00000412806|0.495635669878026
UTR3 	111-119	0.0104204487025019
>AGGCTTGTAGCTC|ENST00000618050|0.495634073287808
UTR3 	309-317	0.0104203443161835
>AGGCTTGTAGCTC|ENST00000567109|0.495473225124732
UTR3 	412-420	0.00471720834980025
CDS 	873-881	0.00757498294516497
UTR3 	1996-2004	0.0019075104583001
UTR3 	3671-3679	0.00151888192309739
>AGGCTTGTAGCTC|ENST00000437048|0.495469855670459
UTR3 	939-947	0.00223376956711089
UTR3 	3551-3559	0.00216698017364191
UTR3 	5627-5635	0.00173740906393077
UTR3 	7233-7241	0.000926341168306326
UTR3 	7440-7448	0.00118915827791532
UTR3 	8724-8732	0.00215594935741722
>AGGCTTGTAGCTC|ENST00000558017|0.495454848875306
UTR3 	947-955	0.00334623227852832
UTR3 	1376-1384	0.00114231690391795
UTR3 	3669-3677	0.00592007726383246
>AGGCTTGTAGCTC|ENST00000281282|0.495364620098252
UTR3 	1995-2003	0.0023023871166575
UTR3 	2311-2319	0.00533312389330019
UTR3 	2396-2404	0.00188609761500108
UTR3 	2410-2418	0.000881118545643573
>AGGCTTGTAGCTC|ENST00000374840|0.495264617833898
UTR3 	20-28	0.00415627945200705
UTR3 	282-290	0.00457063638357393
UTR3 	332-340	0.00166927303285858
>AGGCTTGTAGCTC|ENST00000306193|0.495226833232854
UTR3 	218-226	0.00690486454981047
UTR3 	583-591	0.00348885389676101
>AGGCTTGTAGCTC|ENST00000269033|0.495124399706971
UTR3 	1674-1682	0.00654098989966066
UTR3 	4636-4644	0.00384603124970596
>AGGCTTGTAGCTC|ENST00000398805|0.495111238988039
UTR3 	1453-1461	0.0103861606748017
>AGGCTTGTAGCTC|ENST00000296591|0.4950770219256
UTR3 	157-165	0.00781875408127152
UTR3 	1699-1707	0.00256516941033445
>AGGCTTGTAGCTC|ENST00000368476|0.495025642820274
UTR3 	1373-1381	0.00435695845954859
UTR3 	2001-2009	0.00115307653993425
UTR3 	3543-3551	0.0028974486890674
UTR3 	3566-3574	0.00197308052388799
>AGGCTTGTAGCTC|ENST00000559488|0.494971147963624
UTR3 	424-432	0.00749440438772195
CDS 	549-557	0.0095244425312841
>AGGCTTGTAGCTC|ENST00000262056|0.49495405362373
UTR3 	1452-1460	0.0103758835414859
>AGGCTTGTAGCTC|ENST00000309558|0.494923033466942
CDS 	903-911	0.0062345923487433
UTR3 	1549-1557	0.0085212576333873
>AGGCTTGTAGCTC|ENST00000295588|0.494921197691534
UTR3 	102-110	0.0103737353384292
>AGGCTTGTAGCTC|ENST00000310455|0.494909677542271
UTR3 	286-294	0.00780465532857193
UTR3 	2942-2950	0.00256832679299541
>AGGCTTGTAGCTC|ENST00000334554|0.49484019344176
UTR3 	697-705	0.00761996291274553
UTR3 	2392-2400	0.00274847615285968
>AGGCTTGTAGCTC|ENST00000243389|0.494791134156554
UTR3 	2822-2830	0.00190444343896484
UTR3 	3056-3064	0.00462659084530949
UTR3 	3442-3450	0.00383419714647399
>AGGCTTGTAGCTC|ENST00000327532|0.494782581332211
UTR3 	319-327	0.010364672222227
>AGGCTTGTAGCTC|ENST00000541110|0.494758339162595
UTR3 	518-526	0.00417708898439615
UTR3 	912-920	0.00373102821175379
CDS 	1839-1847	0.00361097159437632
UTR3 	1976-1984	0.00139715199962872
>AGGCTTGTAGCTC|ENST00000315792|0.49468853121857
UTR3 	515-523	0.0103585229391228
>AGGCTTGTAGCTC|ENST00000397261|0.494676774886252
CDS 	99-107	0.00960073189461396
UTR3 	492-500	0.0074497712775928
>AGGCTTGTAGCTC|ENST00000400457|0.494654505841705
UTR3 	362-370	0.0042024833093624
UTR3 	819-827	0.00615381494087678
>AGGCTTGTAGCTC|ENST00000594528|0.49465331625461
UTR3 	876-884	0.001990732635085
UTR3 	1428-1436	0.00836548783605458
>AGGCTTGTAGCTC|ENST00000477560|0.494622040679164
UTR3 	4007-4015	0.0103541755701825
>AGGCTTGTAGCTC|ENST00000447788|0.49459552755429
UTR3 	507-515	0.0079997387485158
UTR3 	1064-1072	0.00235270330338451
>AGGCTTGTAGCTC|ENST00000611951|0.494578238001105
UTR3 	370-378	0.0019879893269268
UTR3 	1454-1462	0.00160113291816761
UTR3 	2273-2281	0.00466309486147257
UTR3 	2279-2287	0.00209909449446996
>AGGCTTGTAGCTC|ENST00000403368|0.49455662137516
UTR3 	1651-1659	0.0103498982299783
>AGGCTTGTAGCTC|ENST00000327536|0.494526069647688
UTR3 	212-220	0.0103479006482747
>AGGCTTGTAGCTC|ENST00000612786|0.494518920820218
UTR3 	1404-1412	0.00530158732694469
UTR3 	1859-1867	0.00412667611955066
UTR3 	2173-2181	0.00091916978537072
>AGGCTTGTAGCTC|ENST00000541080|0.494515665192613
UTR3 	287-295	0.0044672041021993
UTR3 	564-572	0.00588001626481363
>AGGCTTGTAGCTC|ENST00000610121|0.494485202056084
UTR3 	319-327	0.00864386722036
UTR3 	2295-2303	0.00170136135377115
>AGGCTTGTAGCTC|ENST00000575334|0.494443381414533
UTR3 	28-36	0.00472062349194989
UTR3 	436-444	0.00355139576054952
UTR3 	1043-1051	0.00207047492857268
>AGGCTTGTAGCTC|ENST00000398341|0.494428965256992
UTR3 	224-232	0.00307000411166669
UTR3 	824-832	0.00381784262458355
CDS 	837-845	0.0112901606386998
>AGGCTTGTAGCTC|ENST00000296657|0.494381737356707
UTR3 	2167-2175	0.000834071926107692
UTR3 	2449-2457	0.0018259228663226
UTR3 	2749-2757	0.00152558572294721
UTR3 	2895-2903	0.000871017445906987
UTR3 	3666-3674	0.00159191001811274
UTR3 	5169-5177	0.00110687149450471
UTR3 	7068-7076	0.00258308417426257
>AGGCTTGTAGCTC|ENST00000274605|0.494331130620852
CDS 	1228-1236	0.00732058311983526
UTR3 	1904-1912	0.00305824651743686
UTR3 	2132-2140	0.000857194868943988
UTR3 	2757-2765	0.00153783107109286
UTR3 	3424-3432	0.00269182325418443
>AGGCTTGTAGCTC|ENST00000333055|0.49417026975927
UTR3 	3008-3016	0.00223689669013208
UTR3 	3716-3724	0.0015223820942778
UTR3 	3855-3863	0.000731998541477828
UTR3 	4809-4817	0.000888776644269454
UTR3 	5595-5603	0.00213735639501588
UTR3 	5804-5812	0.00202442138253969
UTR3 	5815-5823	0.000782805224874183
>AGGCTTGTAGCTC|ENST00000373985|0.494137212772052
UTR3 	232-240	0.010322475550112
>AGGCTTGTAGCTC|ENST00000373878|0.494057503197187
UTR3 	436-444	0.0103172637465581
>AGGCTTGTAGCTC|ENST00000373388|0.493958884692101
UTR3 	917-925	0.00234857786290791
UTR3 	1063-1071	0.0014431148064588
UTR3 	2382-2390	0.00651912288752934
>AGGCTTGTAGCTC|ENST00000611717|0.49395742370403
UTR3 	1732-1740	0.00234654934760134
UTR3 	2511-2519	0.00796417068208274
>AGGCTTGTAGCTC|ENST00000265807|0.493956141093105
UTR3 	436-444	0.00286120038773232
UTR3 	1082-1090	0.00744943577798584
>AGGCTTGTAGCTC|ENST00000367245|0.493902862399667
UTR3 	1087-1095	0.0103071525150205
>AGGCTTGTAGCTC|ENST00000262134|0.493890484175019
UTR3 	3204-3212	0.010306343158089
>AGGCTTGTAGCTC|ENST00000489805|0.493863434431673
UTR3 	1548-1556	0.0103045744942451
>AGGCTTGTAGCTC|ENST00000423994|0.493860111338009
UTR3 	384-392	0.00490489588051425
UTR3 	439-447	0.00167198640538764
UTR3 	534-542	0.00372747492569047
>AGGCTTGTAGCTC|ENST00000523277|0.493858698412274
UTR3 	213-221	0.00447195226845649
UTR3 	2461-2469	0.00238425583975867
UTR3 	2562-2570	0.00344805671829309
>AGGCTTGTAGCTC|ENST00000389063|0.493828155484529
UTR3 	63-71	0.0103022677553977
>AGGCTTGTAGCTC|ENST00000263923|0.493759057667978
UTR3 	459-467	0.00330434276983046
UTR3 	464-472	0.00392075865107626
UTR3 	723-731	0.00307264831334425
>AGGCTTGTAGCTC|ENST00000303052|0.49375107610899
UTR3 	855-863	0.00422090875437009
UTR3 	4158-4166	0.00279194897432725
UTR3 	5247-5255	0.00328437012333992
>AGGCTTGTAGCTC|ENST00000621147|0.493746411387634
UTR3 	1145-1153	0.0102969228444716
>AGGCTTGTAGCTC|ENST00000325897|0.493708008224797
CDS 	574-582	0.0300281136871727
>AGGCTTGTAGCTC|ENST00000373519|0.493694224900004
UTR3 	808-816	0.0102935105728621
>AGGCTTGTAGCTC|ENST00000455905|0.493679366880897
UTR3 	22-30	0.0102925390630966
>AGGCTTGTAGCTC|ENST00000624161|0.493637272673604
UTR3 	164-172	0.00411400472812415
UTR3 	275-283	0.0061757819497363
>AGGCTTGTAGCTC|ENST00000376730|0.49349642758416
UTR3 	3365-3373	0.00621560630503006
UTR3 	3576-3584	0.00406497098787491
>AGGCTTGTAGCTC|ENST00000302035|0.49346185542614
UTR3 	470-478	0.00530947260656537
UTR3 	1317-1325	0.00189348707152439
UTR3 	1893-1901	0.00307535704784438
>AGGCTTGTAGCTC|ENST00000260408|0.493417889786275
UTR3 	1498-1506	0.00418445251037661
UTR3 	2482-2490	0.00225853588006571
UTR3 	5422-5430	0.00213350186495686
UTR3 	6485-6493	0.00169895168679884
>AGGCTTGTAGCTC|ENST00000265149|0.493402675247683
UTR3 	835-843	0.00595273382458134
UTR3 	1306-1314	0.00278951118234631
UTR3 	3632-3640	0.0015322020998422
>AGGCTTGTAGCTC|ENST00000222345|0.493395656009364
UTR3 	1237-1245	0.00589357189280072
CDS 	3513-3521	0.0103244425043886
CDS 	4002-4010	0.00374992091583339
>AGGCTTGTAGCTC|ENST00000295452|0.493360610989846
UTR3 	3428-3436	0.00125393929407937
UTR3 	4009-4017	0.00143539307481458
UTR3 	4241-4249	0.00758236427146816
>AGGCTTGTAGCTC|ENST00000412731|0.493279817926066
UTR3 	188-196	0.010266413786321
>AGGCTTGTAGCTC|ENST00000309534|0.49327325755735
UTR3 	2640-2648	0.0102659848194041
>AGGCTTGTAGCTC|ENST00000318282|0.493221417830807
UTR3 	1188-1196	0.00558524301017304
CDS 	2409-2417	0.0149490388469831
>AGGCTTGTAGCTC|ENST00000454738|0.493192826028146
UTR3 	198-206	0.0102607255805308
>AGGCTTGTAGCTC|ENST00000620376|0.493122476026362
UTR3 	540-548	0.00606360706741902
UTR3 	1646-1654	0.00419251846402236
>AGGCTTGTAGCTC|ENST00000626025|0.493097337521787
UTR3 	274-282	0.0102544817694612
>AGGCTTGTAGCTC|ENST00000371384|0.493074778941406
UTR3 	949-957	0.0102530067021801
>AGGCTTGTAGCTC|ENST00000338637|0.49303978193415
UTR3 	262-270	0.00537119037201241
UTR3 	865-873	0.00269139925887286
UTR3 	4702-4710	0.00218812867274142
>AGGCTTGTAGCTC|ENST00000281589|0.493010375809102
CDS 	1825-1833	0.0298950538867398
>AGGCTTGTAGCTC|ENST00000613258|0.492868250799068
UTR3 	519-527	0.00763915538613061
CDS 	1766-1774	0.00861393864249251
>AGGCTTGTAGCTC|ENST00000311623|0.492820745476301
UTR3 	33-41	0.00700967217124389
UTR3 	709-717	0.00322672358512541
>AGGCTTGTAGCTC|ENST00000335551|0.492770969648933
CDS 	166-174	0.0177689377256724
UTR3 	925-933	0.00220770890570825
CDS 	2714-2722	0.00647770181563162
>AGGCTTGTAGCTC|ENST00000305428|0.492769387282293
UTR3 	283-291	0.00602034116755853
CDS 	882-890	0.00536558611719995
UTR3 	1748-1756	0.00262179899669239
>AGGCTTGTAGCTC|ENST00000520200|0.492761100745215
CDS 	420-428	0.00862874897363422
UTR3 	1186-1194	0.00329985866025197
CDS 	2129-2137	0.00486494231475399
CDS 	2542-2550	0.00782850305896421
>AGGCTTGTAGCTC|ENST00000243108|0.492755780766898
UTR3 	240-248	0.010232147752793
>AGGCTTGTAGCTC|ENST00000343028|0.492687274589385
UTR3 	488-496	0.00336062998458746
CDS 	1355-1363	0.0211416191949107
>AGGCTTGTAGCTC|ENST00000264645|0.492659913142704
UTR3 	1575-1583	0.010225878996799
>AGGCTTGTAGCTC|ENST00000446284|0.492632033963192
UTR3 	255-263	0.00300705058604145
UTR3 	559-567	0.003222287276941
UTR3 	1336-1344	0.00157630466680581
UTR3 	4146-4154	0.00241841344898676
>AGGCTTGTAGCTC|ENST00000389532|0.492608205834659
UTR3 	673-681	0.00193302946317286
UTR3 	789-797	0.00178820372907115
CDS 	4422-4430	0.0201353362671914
>AGGCTTGTAGCTC|ENST00000223293|0.49259793170016
UTR3 	182-190	0.0102218260295844
>AGGCTTGTAGCTC|ENST00000439248|0.49258921913126
UTR3 	332-340	0.00534806391689928
UTR3 	447-455	0.00487319239651827
>AGGCTTGTAGCTC|ENST00000469257|0.492573134064073
UTR3 	233-241	0.00472805652243855
UTR3 	269-277	0.0054921479852871
>AGGCTTGTAGCTC|ENST00000294454|0.492568589473037
UTR3 	1650-1658	0.0102199073358462
>AGGCTTGTAGCTC|ENST00000371790|0.492556692771942
UTR3 	2147-2155	0.0102191294073759
>AGGCTTGTAGCTC|ENST00000409785|0.492556328902133
UTR3 	1700-1708	0.00142954666067762
UTR3 	2279-2287	0.00239659998737327
UTR3 	3036-3044	0.00321291202758386
UTR3 	5328-5336	0.00318004693818818
>AGGCTTGTAGCTC|ENST00000559420|0.492546557779808
CDS 	540-548	0.029806586786957
>AGGCTTGTAGCTC|ENST00000628813|0.492545783019485
UTR3 	310-318	0.00746676227629076
UTR3 	1767-1775	0.00275165373896602
>AGGCTTGTAGCTC|ENST00000292303|0.492538970453404
UTR3 	309-317	0.00474313462972754
UTR3 	639-647	0.00260993207274458
UTR3 	1519-1527	0.00286490383672636
>AGGCTTGTAGCTC|ENST00000405786|0.492518139387043
UTR3 	409-417	0.0102166083874213
>AGGCTTGTAGCTC|ENST00000492062|0.492461946390444
UTR3 	73-81	0.0102129338963696
>AGGCTTGTAGCTC|ENST00000300101|0.492445663536401
UTR3 	1650-1658	0.00234928121141368
UTR3 	1853-1861	0.00218299593256209
UTR3 	2852-2860	0.0021548276907275
UTR3 	3429-3437	0.00352476431453321
>AGGCTTGTAGCTC|ENST00000577554|0.492400628753053
UTR3 	2001-2009	0.00847216696765448
UTR3 	2152-2160	0.00173675732036108
>AGGCTTGTAGCTC|ENST00000281416|0.492335003883874
CDS 	1277-1285	0.00569290104403975
UTR3 	1794-1802	0.00851273786659267
>AGGCTTGTAGCTC|ENST00000514049|0.492301804414594
UTR3 	715-723	0.00882482307171964
UTR3 	1735-1743	0.00137763898385446
>AGGCTTGTAGCTC|ENST00000530401|0.492269673869497
UTR3 	2927-2935	0.00241693092831662
UTR3 	4307-4315	0.00200941350697989
UTR3 	5211-5219	0.00577401656006117
>AGGCTTGTAGCTC|ENST00000306052|0.49225117774255
UTR3 	734-742	0.00418727197033456
UTR3 	847-855	0.00215113438706575
UTR3 	3818-3826	0.00386074514906814
>AGGCTTGTAGCTC|ENST00000622294|0.492226990299611
UTR3 	748-756	0.0101975698519794
>AGGCTTGTAGCTC|ENST00000221573|0.492208875398624
UTR3 	216-224	0.00739518256665615
UTR3 	268-276	0.00280120272223321
>AGGCTTGTAGCTC|ENST00000370355|0.49213118256735
UTR3 	318-326	0.00459358388936313
UTR3 	642-650	0.0031670606760648
UTR3 	1857-1865	0.00117070876292214
UTR3 	1895-1903	0.00125995148364823
>AGGCTTGTAGCTC|ENST00000427025|0.492121179460311
UTR3 	57-65	0.00613312637246905
UTR3 	359-367	0.00405752431619215
>AGGCTTGTAGCTC|ENST00000530662|0.492108729312879
UTR3 	956-964	0.00207561665105107
UTR3 	1181-1189	0.00201361747174726
UTR3 	1412-1420	0.00338777176153776
UTR3 	1577-1585	0.0027128306635068
>AGGCTTGTAGCTC|ENST00000377102|0.49210577223536
UTR3 	501-509	0.0101896431783511
>AGGCTTGTAGCTC|ENST00000258947|0.492103282556779
UTR3 	1763-1771	0.0101894803730267
>AGGCTTGTAGCTC|ENST00000548125|0.49197484755348
UTR3 	959-967	0.00335051282814121
UTR3 	1201-1209	0.00343080317144193
UTR3 	1402-1410	0.00339976570323322
>AGGCTTGTAGCTC|ENST00000435265|0.491955789819324
UTR3 	488-496	0.00817959272821194
UTR3 	1073-1081	0.00200024273818448
>AGGCTTGTAGCTC|ENST00000374518|0.491917456551742
UTR3 	144-152	0.0040625082069717
UTR3 	2419-2427	0.0012107445810659
CDS 	3531-3539	0.0155903274523844
>AGGCTTGTAGCTC|ENST00000522109|0.491870794529684
UTR3 	336-344	0.00770408423203122
CDS 	336-344	0.00819223563537489
>AGGCTTGTAGCTC|ENST00000280734|0.491855674850705
UTR3 	679-687	0.00270731762138915
UTR3 	1656-1664	0.00231146400404014
UTR3 	2736-2744	0.00515450702909456
>AGGCTTGTAGCTC|ENST00000350082|0.491794757566712
CDS 	1098-1106	0.00562432424951722
UTR3 	1505-1513	0.00233184184388377
UTR3 	3244-3252	0.00616548403453716
>AGGCTTGTAGCTC|ENST00000284037|0.491792198144871
UTR3 	1000-1008	0.00492013242653479
UTR3 	2187-2195	0.00144276105531537
UTR3 	3663-3671	0.00380624422233014
>AGGCTTGTAGCTC|ENST00000361875|0.491748193916807
UTR3 	3103-3111	0.00325038614134154
UTR3 	4554-4562	0.00246502814904234
UTR3 	4762-4770	0.00341155049686821
UTR3 	6115-6123	0.00103929532573279
>AGGCTTGTAGCTC|ENST00000614352|0.491714205119407
UTR3 	841-849	0.00185256935194934
UTR3 	1814-1822	0.00268258822918093
UTR3 	3359-3367	0.00562887987916434
>AGGCTTGTAGCTC|ENST00000357137|0.491666900684299
UTR3 	1172-1180	0.00183464044162704
UTR3 	3086-3094	0.00316748999382316
UTR3 	5957-5965	0.00515881360520281
>AGGCTTGTAGCTC|ENST00000376300|0.491628723456297
CDS 	525-533	0.0145325962704314
CDS 	1027-1035	0.0150989185075134
>AGGCTTGTAGCTC|ENST00000404127|0.491627739478668
UTR3 	254-262	0.00399180374478066
UTR3 	2200-2208	0.00616657938606463
>AGGCTTGTAGCTC|ENST00000554882|0.491566004832514
UTR3 	44-52	0.0101543460387005
>AGGCTTGTAGCTC|ENST00000405863|0.491502166139069
UTR3 	20-28	0.0101501713362262
>AGGCTTGTAGCTC|ENST00000445186|0.491315572817528
UTR3 	2579-2587	0.00169192815853838
UTR3 	2624-2632	0.000421907815470868
UTR3 	2921-2929	0.00283305108802507
UTR3 	4346-4354	0.00519108198395058
>AGGCTTGTAGCTC|ENST00000397195|0.491224242262939
UTR3 	3559-3567	0.0101319964171201
>AGGCTTGTAGCTC|ENST00000377024|0.491219701602012
UTR3 	42-50	0.00684772380197078
UTR3 	509-517	0.00328397567428829
>AGGCTTGTAGCTC|ENST00000479697|0.491186360164163
UTR3 	78-86	0.00373656241064175
UTR3 	1800-1808	0.00314934746201837
UTR3 	4087-4095	0.00324360920550037
>AGGCTTGTAGCTC|ENST00000536776|0.491178733780584
UTR3 	285-293	0.00365392477453422
UTR3 	2537-2545	0.006475095567599
>AGGCTTGTAGCTC|ENST00000306156|0.491156607282789
UTR3 	269-277	0.0101275733531262
>AGGCTTGTAGCTC|ENST00000595944|0.491039566698021
UTR3 	740-748	0.0049478817790276
UTR3 	1325-1333	0.00517203752608469
>AGGCTTGTAGCTC|ENST00000561311|0.49102462407333
UTR3 	916-924	0.00406087618793162
CDS 	1942-1950	0.00474784795385564
UTR3 	2087-2095	0.00117321526495546
UTR3 	3196-3204	0.00347891644397796
>AGGCTTGTAGCTC|ENST00000257192|0.490924629996397
UTR3 	513-521	0.0101124027812429
>AGGCTTGTAGCTC|ENST00000298492|0.490877218862105
UTR3 	492-500	0.0101093022135978
>AGGCTTGTAGCTC|ENST00000396368|0.490871666696294
UTR3 	461-469	0.00504834732778446
CDS 	825-833	0.0114215017984886
CDS 	3228-3236	0.00460497441198548
>AGGCTTGTAGCTC|ENST00000261883|0.490825443889826
UTR3 	406-414	0.0101059162497817
>AGGCTTGTAGCTC|ENST00000586604|0.490757681642498
UTR3 	631-639	0.00480811400807998
UTR3 	2306-2314	0.000950706761374155
UTR3 	4995-5003	0.00145114543117809
UTR3 	6497-6505	0.00289151853494682
>AGGCTTGTAGCTC|ENST00000327939|0.490756482429922
UTR3 	112-120	0.0101014063092976
>AGGCTTGTAGCTC|ENST00000370598|0.490736012280213
UTR3 	58-66	0.0101000675983443
>AGGCTTGTAGCTC|ENST00000447459|0.490733816616673
UTR3 	330-338	0.00698309416684708
UTR3 	737-745	0.00311682983893247
>AGGCTTGTAGCTC|ENST00000606738|0.490709206491606
UTR3 	384-392	0.00466966136037845
UTR3 	951-959	0.00284020949737776
UTR3 	3353-3361	0.00258844368717966
>AGGCTTGTAGCTC|ENST00000455858|0.490604105442383
UTR3 	744-752	0.00447535257579395
UTR3 	1944-1952	0.00213192510119747
UTR3 	2275-2283	0.00348416340261455
>AGGCTTGTAGCTC|ENST00000533448|0.490594084913186
UTR3 	112-120	0.0100907857478311
>AGGCTTGTAGCTC|ENST00000285393|0.49055735184777
UTR3 	1063-1071	0.0100883834408391
>AGGCTTGTAGCTC|ENST00000372314|0.490545351009002
UTR3 	295-303	0.00636781887349625
UTR3 	698-706	0.00371977972263695
>AGGCTTGTAGCTC|ENST00000580062|0.490532787860016
UTR3 	192-200	0.0100867769760511
>AGGCTTGTAGCTC|ENST00000366933|0.490461382292517
UTR3 	1812-1820	0.00229194530473765
UTR3 	2342-2350	0.0015086815704002
UTR3 	2908-2916	0.00187360668765711
UTR3 	4432-4440	0.00440787353030681
>AGGCTTGTAGCTC|ENST00000423557|0.490416804114781
UTR3 	358-366	0.0100791916930829
>AGGCTTGTAGCTC|ENST00000394426|0.490305671422215
UTR3 	826-834	0.0100719236034137
>AGGCTTGTAGCTC|ENST00000367201|0.490304075307562
UTR3 	43-51	0.0100718192168944
>AGGCTTGTAGCTC|ENST00000280155|0.490302770673837
UTR3 	596-604	0.00231951490332029
UTR3 	613-621	0.00775221899001124
>AGGCTTGTAGCTC|ENST00000378825|0.490281075756912
UTR3 	996-1004	0.0100703150358969
>AGGCTTGTAGCTC|ENST00000357869|0.490268090464252
UTR3 	742-750	0.00414918525027007
UTR3 	1587-1595	0.00592028054043554
>AGGCTTGTAGCTC|ENST00000600125|0.490241448969024
UTR3 	1030-1038	0.00326651104439099
UTR3 	1584-1592	0.0027960074290579
UTR3 	1612-1620	0.00159531049437358
UTR3 	1858-1866	0.00240989445193826
>AGGCTTGTAGCTC|ENST00000602113|0.490228591937948
UTR3 	82-90	0.0100668825603522
>AGGCTTGTAGCTC|ENST00000416269|0.490163064627147
UTR3 	888-896	0.0067279306273184
UTR3 	1284-1292	0.00333466638494314
>AGGCTTGTAGCTC|ENST00000342320|0.490093500255733
UTR3 	526-534	0.00740384094664593
UTR3 	3066-3074	0.00265420646574706
>AGGCTTGTAGCTC|ENST00000449094|0.490020153809736
UTR3 	1406-1414	0.0100532504327755
>AGGCTTGTAGCTC|ENST00000421177|0.490009928185291
UTR3 	415-423	0.0100525816576939
>AGGCTTGTAGCTC|ENST00000293328|0.489987842339202
UTR3 	330-338	0.00336031716729857
UTR3 	1274-1282	0.00249741033612416
CDS 	1824-1832	0.0134651949127069
>AGGCTTGTAGCTC|ENST00000589428|0.489933853217768
UTR3 	428-436	0.00355593688351912
UTR3 	1103-1111	0.00649166931093596
>AGGCTTGTAGCTC|ENST00000521580|0.489917062035416
UTR3 	2360-2368	0.00257757069591909
UTR3 	2815-2823	0.00746893731571515
>AGGCTTGTAGCTC|ENST00000540052|0.489799489819717
CDS 	267-275	0.0117847502843998
CDS 	3400-3408	0.00400407327829141
CDS 	4803-4811	0.0134937413690899
>AGGCTTGTAGCTC|ENST00000056233|0.489786160263784
UTR3 	627-635	0.00459536040691324
CDS 	1124-1132	0.0171046874114321
>AGGCTTGTAGCTC|ENST00000261254|0.489754716543147
UTR3 	1186-1194	0.00527885194663014
UTR3 	2607-2615	0.00299311547979611
UTR3 	3665-3673	0.00176392273104242
>AGGCTTGTAGCTC|ENST00000540534|0.489732826246609
UTR3 	612-620	0.00216914509490771
UTR3 	958-966	0.00222402160944654
UTR3 	1526-1534	0.00564129175506958
>AGGCTTGTAGCTC|ENST00000262577|0.489725193304913
UTR3 	97-105	0.00598716248945129
UTR3 	192-200	0.00284087314683422
CDS 	1358-1366	0.00408090847974931
>AGGCTTGTAGCTC|ENST00000367519|0.489614333219521
UTR3 	113-121	0.0048856543465433
UTR3 	458-466	0.00514105423080498
>AGGCTTGTAGCTC|ENST00000399676|0.489603675304289
CDS 	651-659	0.0292452078712764
>AGGCTTGTAGCTC|ENST00000473314|0.489578393553917
UTR3 	439-447	0.00367330938252012
CDS 	626-634	0.0196544581349769
>AGGCTTGTAGCTC|ENST00000396467|0.489503314911758
UTR3 	193-201	0.00385942224140904
UTR3 	643-651	0.00616002525890007
>AGGCTTGTAGCTC|ENST00000566445|0.489486409570601
UTR3 	1017-1025	0.00307111149638124
UTR3 	1175-1183	0.00301855336513618
UTR3 	2022-2030	0.00392867695050825
>AGGCTTGTAGCTC|ENST00000256969|0.489464253137233
UTR3 	733-741	0.0100168926753997
>AGGCTTGTAGCTC|ENST00000382044|0.489451577054701
CDS 	1303-1311	0.0103015987729112
UTR3 	1705-1713	0.00252493260697132
UTR3 	2708-2716	0.00229637123747786
UTR3 	3056-3064	0.00204211071396231
>AGGCTTGTAGCTC|ENST00000502464|0.489426707743493
UTR3 	1010-1018	0.00227048572274066
UTR3 	3313-3321	0.0017897386233923
UTR3 	5195-5203	0.0014840020843535
UTR3 	5759-5767	0.00447021059055213
>AGGCTTGTAGCTC|ENST00000271357|0.489399456824262
UTR3 	869-877	0.00272836590465772
UTR3 	975-983	0.00471151155469228
UTR3 	4929-4937	0.00257277721196737
>AGGCTTGTAGCTC|ENST00000282388|0.489382491815714
UTR3 	122-130	0.00654257532286859
UTR3 	737-745	0.00346896974789933
>AGGCTTGTAGCTC|ENST00000533625|0.489318325915199
UTR3 	1036-1044	0.00687588630954359
UTR3 	1372-1380	0.00313146196025787
>AGGCTTGTAGCTC|ENST00000458162|0.489206743337417
UTR3 	1305-1313	0.004855306522462
UTR3 	2597-2605	0.00514474358133836
>AGGCTTGTAGCTC|ENST00000502338|0.489195243016811
UTR3 	162-170	0.00999929791026494
>AGGCTTGTAGCTC|ENST00000633930|0.489128488814024
CDS 	2655-2663	0.00474958581685774
UTR3 	4297-4305	0.00382621650096215
UTR3 	5330-5338	0.00307823857524577
UTR3 	7779-7787	0.0016807746381648
>AGGCTTGTAGCTC|ENST00000308618|0.489109090755347
UTR3 	175-183	0.00284415011970052
UTR3 	1609-1617	0.0071495128651902
>AGGCTTGTAGCTC|ENST00000417826|0.489096785353372
UTR3 	259-267	0.00469217385342597
UTR3 	527-535	0.00530068427367545
>AGGCTTGTAGCTC|ENST00000373451|0.489073069053052
CDS 	1713-1721	0.0291439768911197
>AGGCTTGTAGCTC|ENST00000502597|0.48906853827327
UTR3 	598-606	0.00356800578790198
UTR3 	770-778	0.00642300478291962
>AGGCTTGTAGCTC|ENST00000403662|0.48904160875259
CDS 	831-839	0.0147736127352265
UTR3 	1144-1152	0.00257719206575836
CDS 	2670-2678	0.0077546878767263
>AGGCTTGTAGCTC|ENST00000256151|0.488914274409503
CDS 	535-543	0.029113680571616
>AGGCTTGTAGCTC|ENST00000569584|0.488899774130804
UTR3 	123-131	0.00997997212192982
>AGGCTTGTAGCTC|ENST00000407627|0.488833864925288
UTR3 	1409-1417	0.00190153618808088
UTR3 	1993-2001	0.00208177204795105
UTR3 	2479-2487	0.00223340268675714
UTR3 	2971-2979	0.00157005623560685
[truncated: 622,918 more chars]
