# Supplementary material for: RNA Sequencing Unveils Very Small RNAs With Potential Regulatory Functions in Bacteria
Source: Front Mol Biosci. 2022 Jun 3;9:914991. doi: 10.3389/fmolb.2022.914991 (PMC9203972; doi:10.3389/fmolb.2022.914991)
Supplement: Supplementary file 1 [file DataSheet1.ZIP › Supplementary_Files/Supplementary_File_E_Targets/DIANA-MICRO-T/human-CGGAGTGTAGCTC_Pro-tRF.txt]

>CGGAGTGTAGCTC|ENST00000538151|0.999999999999884
UTR3 	185-193	0.497456179399219
>CGGAGTGTAGCTC|ENST00000225737|0.999997213170757
UTR3 	1086-1094	0.219754757291891
>CGGAGTGTAGCTC|ENST00000533250|0.996293291083999
UTR3 	355-363	0.0149610180635089
UTR3 	519-527	0.087171136580753
>CGGAGTGTAGCTC|ENST00000528972|0.996257249582031
UTR3 	355-363	0.0149349541004526
UTR3 	519-527	0.0870384595218741
>CGGAGTGTAGCTC|ENST00000356450|0.987725488632613
UTR3 	93-101	0.0787398500270265
UTR3 	670-678	0.00368121764930494
>CGGAGTGTAGCTC|ENST00000322002|0.974296866536739
UTR3 	1855-1863	0.00141273687087208
UTR3 	6811-6819	0.00786381840840002
UTR3 	7250-7258	0.0608411659295387
>CGGAGTGTAGCTC|ENST00000374379|0.965313067269678
UTR3 	162-170	0.0503584162612802
UTR3 	242-250	0.0147088004084073
>CGGAGTGTAGCTC|ENST00000248150|0.960419994226318
UTR3 	48-56	0.00339191484950421
UTR3 	86-94	0.0045468690220395
UTR3 	105-113	0.00341464602917575
UTR3 	117-125	0.00337342797980205
UTR3 	174-182	0.00162278586373925
UTR3 	190-198	0.00307661498233576
UTR3 	224-232	0.00443957756330905
UTR3 	243-251	0.00223530955531913
UTR3 	255-263	0.00247566877410608
UTR3 	290-298	0.00284209011411261
UTR3 	313-321	0.00188176544063305
UTR3 	325-333	0.00250117777787439
UTR3 	348-356	0.00128701819606223
UTR3 	364-372	0.00320436270369132
UTR3 	383-391	0.00225563291063372
UTR3 	418-426	0.00190441641244712
UTR3 	468-476	0.00475349587061939
UTR3 	532-540	0.00338147683901013
UTR3 	555-563	0.00196429866379823
UTR3 	601-609	0.0033946104659611
UTR3 	624-632	0.00488023539969583
>CGGAGTGTAGCTC|ENST00000394323|0.946594554914516
UTR3 	92-100	0.0264160961399183
UTR3 	361-369	0.0312778535347541
>CGGAGTGTAGCTC|ENST00000533473|0.937301802895716
UTR3 	309-317	0.0342143469059652
UTR3 	385-393	0.0206964646878751
>CGGAGTGTAGCTC|ENST00000368655|0.93143860126764
CDS 	1085-1093	0.00749469056854701
UTR3 	3362-3370	0.00160857707998471
UTR3 	3867-3875	0.0017754120846762
UTR3 	5296-5304	0.0495191624447263
>CGGAGTGTAGCTC|ENST00000280241|0.924130513817072
UTR3 	3042-3050	0.00131565625841559
UTR3 	3614-3622	0.00269620869594349
UTR3 	4565-4573	0.0475511516516653
>CGGAGTGTAGCTC|ENST00000374459|0.923116748779115
UTR3 	468-476	0.00214793359576949
UTR3 	1018-1026	0.0407369971648787
UTR3 	1138-1146	0.00183072821029607
UTR3 	1699-1707	0.00661247755672299
>CGGAGTGTAGCTC|ENST00000359676|0.923018857972377
UTR3 	128-136	0.015970045594622
UTR3 	797-805	0.0232156245003635
UTR3 	1100-1108	0.00101076630684197
UTR3 	1459-1467	0.0111091703303817
>CGGAGTGTAGCTC|ENST00000369498|0.920921153287116
UTR3 	51-59	0.0468051613875605
UTR3 	2613-2621	0.000844589384042295
UTR3 	5246-5254	0.00317926353626068
>CGGAGTGTAGCTC|ENST00000409939|0.916550546909426
UTR3 	338-346	0.0498720288582037
>CGGAGTGTAGCTC|ENST00000407479|0.913615476066315
UTR3 	705-713	0.0375473759040276
UTR3 	1374-1382	0.00180877872253223
UTR3 	1830-1838	0.00154643516726103
UTR3 	2481-2489	0.00403861454857672
UTR3 	4754-4762	0.000995391169571381
UTR3 	5808-5816	0.00175950088212132
UTR3 	6603-6611	0.00155854168846594
>CGGAGTGTAGCTC|ENST00000252723|0.906082576497495
UTR3 	68-76	0.0106529194532657
UTR3 	122-130	0.0331391342156312
UTR3 	426-434	0.00396079251750474
>CGGAGTGTAGCTC|ENST00000360264|0.905314201147369
CDS 	162-170	0.01410653608191
UTR3 	973-981	0.0361368358265224
UTR3 	1378-1386	0.00175897222670966
UTR3 	1523-1531	0.00102838011948799
UTR3 	4867-4875	0.00376917772545092
UTR3 	5333-5341	0.00357504140625103
>CGGAGTGTAGCTC|ENST00000325327|0.902640339391055
UTR3 	219-227	0.00353065495041382
UTR3 	561-569	0.00334649480636487
UTR3 	2718-2726	0.0402251695166365
>CGGAGTGTAGCTC|ENST00000530514|0.901462800123645
UTR3 	822-830	0.00681280514147602
UTR3 	1625-1633	0.0400716888428009
>CGGAGTGTAGCTC|ENST00000525514|0.900882236252034
UTR3 	125-133	0.00839748295371765
UTR3 	250-258	0.0383804686275645
>CGGAGTGTAGCTC|ENST00000371068|0.896451955018627
UTR3 	122-130	0.00554889463558308
UTR3 	3008-3016	0.00300794666939004
UTR3 	3432-3440	0.0374258647067394
>CGGAGTGTAGCTC|ENST00000258341|0.891352172872556
UTR3 	92-100	0.00399784535388437
UTR3 	2328-2336	0.00572528155757783
UTR3 	2488-2496	0.0353805835811512
>CGGAGTGTAGCTC|ENST00000331070|0.889523042058322
UTR3 	389-397	0.0447972702576387
>CGGAGTGTAGCTC|ENST00000382287|0.889377958526783
UTR3 	389-397	0.0447731547375959
>CGGAGTGTAGCTC|ENST00000382392|0.889160163848555
UTR3 	389-397	0.0447370052416084
>CGGAGTGTAGCTC|ENST00000359332|0.884953950504365
UTR3 	57-65	0.0440507553473568
>CGGAGTGTAGCTC|ENST00000373008|0.882937952231197
UTR3 	93-101	0.0437295588150853
>CGGAGTGTAGCTC|ENST00000377886|0.882285833936278
UTR3 	100-108	0.0436266883930974
>CGGAGTGTAGCTC|ENST00000426654|0.879911598560638
UTR3 	1436-1444	0.0240575184664512
UTR3 	5725-5733	0.0113882751982715
UTR3 	11791-11799	0.00781048496197101
>CGGAGTGTAGCTC|ENST00000398547|0.879758144584031
UTR3 	51-59	0.0432325563920944
>CGGAGTGTAGCTC|ENST00000549143|0.878555333595558
UTR3 	2052-2060	0.00279777419063868
UTR3 	2363-2371	0.0402497408357784
>CGGAGTGTAGCTC|ENST00000521555|0.873853327590937
UTR3 	792-800	0.00180623757413053
UTR3 	849-857	0.00117103980411522
UTR3 	906-914	0.00109556385341592
UTR3 	963-971	0.000970070996001601
UTR3 	1020-1028	0.000859204557061712
UTR3 	1158-1166	0.000968252525015097
UTR3 	1284-1292	0.000809937072437748
UTR3 	1410-1418	0.00069585244554618
UTR3 	1650-1658	0.000970965421033044
UTR3 	1754-1762	0.000588862533144144
UTR3 	1880-1888	0.000666690176638973
UTR3 	2006-2014	0.000651311738434077
UTR3 	2132-2140	0.000753530166339984
UTR3 	2258-2266	0.000839114102399075
UTR3 	2384-2392	0.000977112162099589
UTR3 	2510-2518	0.00142092237292331
UTR3 	2649-2657	0.000910443777388719
UTR3 	2775-2783	0.00139882232053454
UTR3 	2901-2909	0.00144236809502818
UTR3 	3468-3476	0.0233426556061288
>CGGAGTGTAGCTC|ENST00000569798|0.870824176455132
UTR3 	27-35	0.0166198161202444
UTR3 	121-129	0.0252745595163751
>CGGAGTGTAGCTC|ENST00000508784|0.869317776241129
CDS 	546-554	0.0230182769329712
UTR3 	784-792	0.0154658394901826
UTR3 	1111-1119	0.00250461650858078
CDS 	1512-1520	0.00700312753048736
UTR3 	2973-2981	0.0194333191392596
>CGGAGTGTAGCTC|ENST00000506823|0.866240868563686
UTR3 	975-983	0.0412382757204941
>CGGAGTGTAGCTC|ENST00000427960|0.861114827569278
UTR3 	920-928	0.00333951010814154
UTR3 	3566-3574	0.0371871175659812
>CGGAGTGTAGCTC|ENST00000185206|0.858802440355456
UTR3 	2153-2161	0.000973941607642055
UTR3 	3408-3416	0.00180966967443857
UTR3 	4417-4425	0.037429188018939
>CGGAGTGTAGCTC|ENST00000371113|0.856325378264133
UTR3 	261-269	0.0302589950039257
UTR3 	438-446	0.00655386516597057
UTR3 	453-461	0.00306849006096051
>CGGAGTGTAGCTC|ENST00000376573|0.854445284377302
UTR3 	2177-2185	0.0396329410327953
>CGGAGTGTAGCTC|ENST00000260653|0.848247043455565
UTR3 	39-47	0.00464517385532468
UTR3 	157-165	0.0118856056715307
UTR3 	1210-1218	0.00843697268716443
UTR3 	1307-1315	0.0138646230170885
>CGGAGTGTAGCTC|ENST00000574322|0.847658092434178
UTR3 	212-220	0.0305788281205235
UTR3 	402-410	0.00817888744917098
>CGGAGTGTAGCTC|ENST00000334318|0.843310835768932
CDS 	348-356	0.0462198879407802
UTR3 	611-619	0.0184505363410791
UTR3 	1892-1900	0.0012175723056043
UTR3 	5914-5922	0.0100676174611774
>CGGAGTGTAGCTC|ENST00000600810|0.842583027798056
UTR3 	178-186	0.0381239637615561
>CGGAGTGTAGCTC|ENST00000370629|0.841339338346325
UTR3 	132-140	0.0313791769603355
UTR3 	842-850	0.00659202490732987
>CGGAGTGTAGCTC|ENST00000383829|0.841250106499958
UTR3 	174-182	0.0379602789822281
>CGGAGTGTAGCTC|ENST00000457422|0.840546707896295
UTR3 	1493-1501	0.0378743497232793
>CGGAGTGTAGCTC|ENST00000534585|0.837146720217832
UTR3 	321-329	0.0374632698602478
>CGGAGTGTAGCTC|ENST00000441159|0.836402301883244
UTR3 	460-468	0.00313984863819816
UTR3 	2543-2551	0.0342343416139441
>CGGAGTGTAGCTC|ENST00000368006|0.833430069312342
UTR3 	736-744	0.0285558141927436
UTR3 	900-908	0.00423075171156523
UTR3 	912-920	0.00423517045817403
>CGGAGTGTAGCTC|ENST00000400256|0.82987848737194
UTR3 	50-58	0.010326814772704
UTR3 	293-301	0.0141648866592995
UTR3 	2565-2573	0.0100158553569978
UTR3 	2619-2627	0.00209956223409248
>CGGAGTGTAGCTC|ENST00000510866|0.829480230047081
UTR3 	28-36	0.0202779316644548
CDS 	34-42	0.0078804132256507
UTR3 	685-693	0.00342103096109917
UTR3 	914-922	0.00474850570275627
UTR3 	1737-1745	0.00220908387171426
UTR3 	2774-2782	0.00304458963095954
UTR3 	3026-3034	0.00165169542030121
>CGGAGTGTAGCTC|ENST00000375436|0.828390045505481
UTR3 	327-335	0.0204228125245255
UTR3 	507-515	0.00308072094912875
CDS 	1480-1488	0.0129289740719549
UTR3 	2080-2088	0.0108826111015303
>CGGAGTGTAGCTC|ENST00000271915|0.825984566871246
UTR3 	3170-3178	0.00148725806635589
UTR3 	3232-3240	0.00144822924420386
UTR3 	3263-3271	0.00132599431289553
UTR3 	3530-3538	0.000869206834236537
UTR3 	4319-4327	0.0139526983028721
UTR3 	5939-5947	0.0027854691426801
UTR3 	8027-8035	0.00239453726649656
UTR3 	8351-8359	0.0078897292903887
UTR3 	10395-10403	0.00400724728165685
>CGGAGTGTAGCTC|ENST00000334888|0.822868398306049
UTR3 	209-217	0.0358085043837315
>CGGAGTGTAGCTC|ENST00000367033|0.819098898212973
UTR3 	1106-1114	0.00247976790156984
UTR3 	3177-3185	0.00117683530708844
UTR3 	4712-4720	0.0042526721026514
UTR3 	4905-4913	0.0274800236579881
>CGGAGTGTAGCTC|ENST00000425217|0.816462042404627
UTR3 	442-450	0.00254618403104331
UTR3 	1780-1788	0.00343877223823005
UTR3 	13995-14003	0.0291151295637602
>CGGAGTGTAGCTC|ENST00000498824|0.814698842557784
UTR3 	51-59	0.00768680128449956
UTR3 	1065-1073	0.0247054364255159
UTR3 	2200-2208	0.00251625164861975
>CGGAGTGTAGCTC|ENST00000255476|0.81291136963506
UTR3 	489-497	0.0146027998057127
UTR3 	932-940	0.0201128877617686
>CGGAGTGTAGCTC|ENST00000264839|0.807275690305257
UTR3 	895-903	0.0114367121259676
UTR3 	1367-1375	0.00255929249037573
UTR3 	2015-2023	0.0201209205420978
>CGGAGTGTAGCTC|ENST00000392176|0.807061384797458
UTR3 	134-142	0.0188079899951096
UTR3 	1179-1187	0.015286431756473
>CGGAGTGTAGCTC|ENST00000491718|0.806825566237497
UTR3 	918-926	0.00424006362974965
UTR3 	3952-3960	0.00407384754010416
UTR3 	4418-4426	0.00441686912423325
UTR3 	5618-5626	0.0213389010156081
>CGGAGTGTAGCTC|ENST00000614918|0.806632931191715
UTR3 	615-623	0.0340494884226871
>CGGAGTGTAGCTC|ENST00000358657|0.806167607450229
UTR3 	638-646	0.00373802895643529
CDS 	1908-1916	0.00884927657852434
UTR3 	7836-7844	0.00631886276308941
UTR3 	8101-8109	0.0224522224774339
>CGGAGTGTAGCTC|ENST00000375258|0.804103987520649
UTR3 	65-73	0.0270609152799788
UTR3 	1300-1308	0.00672488334200943
>CGGAGTGTAGCTC|ENST00000512701|0.803578784375283
UTR3 	960-968	0.0294169903963103
UTR3 	3166-3174	0.00215571500581804
UTR3 	3428-3436	0.00215865463758725
>CGGAGTGTAGCTC|ENST00000260126|0.802200937070963
UTR3 	337-345	0.029249910200074
UTR3 	2256-2264	0.00201207262432314
UTR3 	3444-3452	0.00232708058475448
>CGGAGTGTAGCTC|ENST00000296824|0.801764476700966
UTR3 	128-136	0.00337233755564475
UTR3 	359-367	0.00469383999727625
UTR3 	506-514	0.00365684653462891
UTR3 	1129-1137	0.00181835167121521
UTR3 	6123-6131	0.000972231883234229
UTR3 	7355-7363	0.00228208231546017
UTR3 	7482-7490	0.00144179670576013
UTR3 	7570-7578	0.00168712133546891
UTR3 	8304-8312	0.0136195360194702
>CGGAGTGTAGCTC|ENST00000323798|0.799836789784436
UTR3 	133-141	0.0319139327810261
CDS 	1948-1956	0.00834163425560613
>CGGAGTGTAGCTC|ENST00000367080|0.798682918193619
UTR3 	284-292	0.0204202326007428
UTR3 	459-467	0.00847990666060294
UTR3 	4573-4581	0.00432895506447268
>CGGAGTGTAGCTC|ENST00000547439|0.797158103718488
UTR3 	68-76	0.025999018512191
CDS 	251-259	0.0186841265952443
UTR3 	2155-2163	0.00363845722677174
>CGGAGTGTAGCTC|ENST00000275532|0.796862080656143
UTR3 	207-215	0.00291586709147926
UTR3 	1069-1077	0.00204496975641641
UTR3 	1119-1127	0.00113742160322122
UTR3 	1817-1825	0.00336960173912663
UTR3 	2958-2966	0.00192835057644368
UTR3 	3781-3789	0.0216484196854976
>CGGAGTGTAGCTC|ENST00000269967|0.795360802927992
UTR3 	686-694	0.00160745108433145
UTR3 	969-977	0.0272061566854915
UTR3 	1924-1932	0.00407985709608402
>CGGAGTGTAGCTC|ENST00000409672|0.794233807031732
CDS 	370-378	0.0520201028125426
UTR3 	780-788	0.0207261980593661
>CGGAGTGTAGCTC|ENST00000538502|0.79207758434716
UTR3 	50-58	0.0314375062824774
CDS 	1453-1461	0.00647254821872431
>CGGAGTGTAGCTC|ENST00000288050|0.789495458574752
UTR3 	3696-3704	0.000936234175650594
UTR3 	5151-5159	0.0313743958973884
>CGGAGTGTAGCTC|ENST00000265071|0.788340584787528
UTR3 	316-324	0.0260331080728638
UTR3 	5665-5673	0.00616417516841896
>CGGAGTGTAGCTC|ENST00000389554|0.788299255362077
UTR3 	79-87	0.00412666867312991
UTR3 	1558-1566	0.0280665666297024
>CGGAGTGTAGCTC|ENST00000263980|0.786398871668236
UTR3 	495-503	0.00311472706456064
UTR3 	741-749	0.00842562478898196
UTR3 	840-848	0.00497183194423125
UTR3 	955-963	0.00331742082013362
UTR3 	1231-1239	0.00893117052977701
UTR3 	1255-1263	0.00324695071101594
>CGGAGTGTAGCTC|ENST00000335661|0.781622519449375
UTR3 	100-108	0.031546712721386
>CGGAGTGTAGCTC|ENST00000612180|0.781308188889698
UTR3 	613-621	0.00498984916221517
UTR3 	1056-1064	0.0202323366437254
UTR3 	1386-1394	0.00629444443371636
>CGGAGTGTAGCTC|ENST00000248444|0.777919867708152
UTR3 	294-302	0.0283886655577199
UTR3 	610-618	0.00280564648712563
>CGGAGTGTAGCTC|ENST00000373109|0.776643533542281
UTR3 	1175-1183	0.00334952679950376
UTR3 	2080-2088	0.001058209428594
UTR3 	2735-2743	0.00167327884862319
UTR3 	3064-3072	0.00206313938025134
UTR3 	3651-3659	0.0229296573182985
>CGGAGTGTAGCTC|ENST00000552448|0.776199872774071
UTR3 	1425-1433	0.0310320402000363
>CGGAGTGTAGCTC|ENST00000302418|0.775029480871972
UTR3 	1673-1681	0.0309221273047021
>CGGAGTGTAGCTC|ENST00000596002|0.774636058458684
UTR3 	1312-1320	0.0113707503467553
UTR3 	1420-1428	0.0195145213955097
>CGGAGTGTAGCTC|ENST00000304053|0.772616894385503
UTR3 	122-130	0.0157998930717694
CDS 	1372-1380	0.0163604742710997
CDS 	1512-1520	0.0166966078115366
UTR3 	2015-2023	0.00452496637422894
UTR3 	3646-3654	0.00184134481430466
UTR3 	3877-3885	0.00136808865637314
>CGGAGTGTAGCTC|ENST00000366197|0.770284597136104
UTR3 	2440-2448	0.0304806312645547
>CGGAGTGTAGCTC|ENST00000317623|0.769991162547646
UTR3 	9887-9895	0.00243213370863107
UTR3 	12355-12363	0.0108159567225596
UTR3 	13389-13397	0.0172054493689442
>CGGAGTGTAGCTC|ENST00000429989|0.769314371471028
UTR3 	986-994	0.00257967224381301
UTR3 	994-1002	0.00128527252942627
UTR3 	2465-2473	0.00279490707250721
UTR3 	3833-3841	0.000948305469300504
UTR3 	6638-6646	0.0012022350394088
UTR3 	7974-7982	0.00145582648465204
UTR3 	8547-8555	0.00160228969322091
UTR3 	9514-9522	0.00398026284465682
UTR3 	12312-12320	0.00110163512626192
UTR3 	13110-13118	0.0105778309357457
UTR3 	14035-14043	0.00286290962100976
>CGGAGTGTAGCTC|ENST00000450457|0.768152584860759
UTR3 	199-207	0.0302843410853572
>CGGAGTGTAGCTC|ENST00000251241|0.76580297963722
UTR3 	1042-1050	0.0300694716173093
>CGGAGTGTAGCTC|ENST00000331426|0.76485680569165
UTR3 	738-746	0.00274768810754537
UTR3 	1497-1505	0.000997959663304711
UTR3 	2286-2294	0.0262377201051092
>CGGAGTGTAGCTC|ENST00000367137|0.763764414070137
UTR3 	81-89	0.0116859035114062
UTR3 	453-461	0.0181983524023553
>CGGAGTGTAGCTC|ENST00000484069|0.762108782277237
UTR3 	179-187	0.0247888002451226
UTR3 	574-582	0.00229778769451348
UTR3 	1203-1211	0.00264805501696246
>CGGAGTGTAGCTC|ENST00000268758|0.762028632601499
UTR3 	179-187	0.0123920256795444
UTR3 	1248-1256	0.0018366046646726
UTR3 	1545-1553	0.0125342432049221
UTR3 	1861-1869	0.00296454481916087
>CGGAGTGTAGCTC|ENST00000240100|0.761668188601645
UTR3 	160-168	0.00694296293941113
UTR3 	191-199	0.0227519861354223
>CGGAGTGTAGCTC|ENST00000567118|0.760717435930873
UTR3 	885-893	0.00248188798254815
UTR3 	1812-1820	0.027127577462592
>CGGAGTGTAGCTC|ENST00000369287|0.754167661562167
UTR3 	456-464	0.0167264717680082
UTR3 	1986-1994	0.00810112475331863
UTR3 	2182-2190	0.0041991760715431
>CGGAGTGTAGCTC|ENST00000355999|0.750073488721758
UTR3 	94-102	0.0069466513295319
UTR3 	182-190	0.0217211969000666
>CGGAGTGTAGCTC|ENST00000376741|0.74726885437235
UTR3 	104-112	0.00318538693665252
UTR3 	308-316	0.0152432357412532
UTR3 	479-487	0.00999561092699069
>CGGAGTGTAGCTC|ENST00000263826|0.746286033167319
UTR3 	176-184	0.0255517443615039
UTR3 	1749-1757	0.000903402687904453
UTR3 	2447-2455	0.00188414144532703
>CGGAGTGTAGCTC|ENST00000335255|0.746265109039592
UTR3 	141-149	0.0144242274649266
UTR3 	469-477	0.0139132549253009
>CGGAGTGTAGCTC|ENST00000302516|0.744269347048299
UTR3 	196-204	0.00734765958217223
UTR3 	422-430	0.00357929621442674
UTR3 	1599-1607	0.00949797662420976
UTR3 	5276-5284	0.007740731183317
>CGGAGTGTAGCTC|ENST00000251808|0.744169082970177
UTR3 	1290-1298	0.000924616059874841
UTR3 	1435-1443	0.00327963314316834
UTR3 	2432-2440	0.0239528057798937
>CGGAGTGTAGCTC|ENST00000316399|0.74321811194256
UTR3 	1619-1627	0.00530496822689518
UTR3 	6298-6306	0.0227705466640592
>CGGAGTGTAGCTC|ENST00000451653|0.743109608498493
UTR3 	77-85	0.0186898584541225
UTR3 	2347-2355	0.00155703694038441
UTR3 	2891-2899	0.00155926474050862
UTR3 	4488-4496	0.00463721729692598
UTR3 	4537-4545	0.00162284651515352
>CGGAGTGTAGCTC|ENST00000366535|0.742364439533906
UTR3 	20-28	0.0280024857676819
>CGGAGTGTAGCTC|ENST00000379919|0.740931931775492
UTR3 	81-89	0.00822609440131764
UTR3 	267-275	0.0196541986240712
>CGGAGTGTAGCTC|ENST00000621791|0.740335631611125
UTR3 	353-361	0.00491947831237618
UTR3 	1142-1150	0.00192346351409244
UTR3 	1805-1813	0.00275751995655525
UTR3 	1824-1832	0.000778023586818712
UTR3 	6556-6564	0.00748088960395797
UTR3 	6906-6914	0.00107157921815417
UTR3 	8614-8622	0.00320972242592155
UTR3 	8693-8701	0.00568888169860706
>CGGAGTGTAGCTC|ENST00000524391|0.738963536160834
UTR3 	454-462	0.00436865480208785
UTR3 	2218-2226	0.00369316884532975
UTR3 	3678-3686	0.0196512797521484
>CGGAGTGTAGCTC|ENST00000540712|0.738541537670239
UTR3 	578-586	0.0232901341726504
UTR3 	629-637	0.0043872323228398
>CGGAGTGTAGCTC|ENST00000261226|0.737208154937884
UTR3 	2177-2185	0.0134184556317757
UTR3 	2778-2786	0.00609871015274173
UTR3 	3012-3020	0.00394711960147556
UTR3 	3203-3211	0.00195153838977893
UTR3 	3321-3329	0.00214886937987676
>CGGAGTGTAGCTC|ENST00000355622|0.73709990287543
UTR3 	1601-1609	0.0275555618340372
>CGGAGTGTAGCTC|ENST00000582081|0.736156739277333
UTR3 	531-539	0.0227421536067755
UTR3 	2249-2257	0.00220451039374662
UTR3 	4578-4586	0.00139160339695498
UTR3 	4697-4705	0.00113783839467604
>CGGAGTGTAGCTC|ENST00000404542|0.73568729042208
UTR3 	44-52	0.00404505597282129
UTR3 	52-60	0.00461682152210988
UTR3 	296-304	0.0083768722566946
CDS 	501-509	0.017298657805286
UTR3 	673-681	0.00666550399341637
>CGGAGTGTAGCTC|ENST00000299608|0.735557150928629
UTR3 	206-214	0.00665325928884892
UTR3 	1568-1576	0.00730766513233861
UTR3 	2969-2977	0.0134647642824785
>CGGAGTGTAGCTC|ENST00000436782|0.734308789934197
UTR3 	208-216	0.0273209530882567
>CGGAGTGTAGCTC|ENST00000449131|0.73218966679366
UTR3 	214-222	0.00379534481332991
UTR3 	1914-1922	0.0233485331024702
>CGGAGTGTAGCTC|ENST00000261304|0.731933327076505
UTR3 	1369-1377	0.0197178129353502
UTR3 	1443-1451	0.00740470552103122
>CGGAGTGTAGCTC|ENST00000318792|0.731130141875553
UTR3 	146-154	0.00936948569907001
UTR3 	579-587	0.0176861911566184
>CGGAGTGTAGCTC|ENST00000366847|0.731001121950561
UTR3 	247-255	0.00733903159332224
UTR3 	4169-4177	0.00474223626876442
UTR3 	4245-4253	0.00195000528712607
UTR3 	5743-5751	0.00104303287127444
UTR3 	6576-6584	0.0112510338271487
UTR3 	6619-6627	0.00071961166626299
>CGGAGTGTAGCTC|ENST00000331898|0.728923001525915
UTR3 	57-65	0.0139382561110136
UTR3 	935-943	0.0106899531473171
UTR3 	2578-2586	0.00224443470648439
>CGGAGTGTAGCTC|ENST00000568252|0.727158205233724
UTR3 	888-896	0.0267269662557089
>CGGAGTGTAGCTC|ENST00000220592|0.726706157803337
UTR3 	51-59	0.0183326624021505
UTR3 	1216-1224	0.00131021058081219
UTR3 	3437-3445	0.00531153683139823
UTR3 	5978-5986	0.00173533641403734
>CGGAGTGTAGCTC|ENST00000262031|0.726427381347782
UTR3 	1966-1974	0.00184089010736007
UTR3 	2585-2593	0.00113094178389977
UTR3 	4896-4904	0.00182294627502496
UTR3 	4974-4982	0.000667036152444415
UTR3 	5010-5018	0.000658717030183872
UTR3 	6195-6203	0.00271498097142169
UTR3 	6356-6364	0.0178312995642114
>CGGAGTGTAGCTC|ENST00000264245|0.725430487481341
UTR3 	935-943	0.0228648693406167
UTR3 	1373-1381	0.00130875786383929
UTR3 	3265-3273	0.00241129125827885
>CGGAGTGTAGCTC|ENST00000291478|0.722328431981176
UTR3 	88-96	0.0110354280864711
UTR3 	1856-1864	0.0017647630065405
UTR3 	1910-1918	0.000812609109689318
UTR3 	6498-6506	0.0127184622780306
>CGGAGTGTAGCTC|ENST00000398106|0.722085632380496
UTR3 	233-241	0.0263114826736326
>CGGAGTGTAGCTC|ENST00000482108|0.721761903578749
UTR3 	563-571	0.0194539379876485
UTR3 	1916-1924	0.00160712708968381
UTR3 	2309-2317	0.0052240613723048
>CGGAGTGTAGCTC|ENST00000615986|0.721562516196858
UTR3 	140-148	0.0262689027996065
>CGGAGTGTAGCTC|ENST00000425534|0.721302760980362
UTR3 	327-335	0.0262477778681737
>CGGAGTGTAGCTC|ENST00000402802|0.720316561791295
UTR3 	46-54	0.0221486304085609
UTR3 	1083-1091	0.00401905326769914
>CGGAGTGTAGCTC|ENST00000378711|0.720202751008654
UTR3 	2785-2793	0.0261584516667321
>CGGAGTGTAGCTC|ENST00000582809|0.71817352971767
UTR3 	999-1007	0.0259942302059907
>CGGAGTGTAGCTC|ENST00000607778|0.717331031535681
UTR3 	1086-1094	0.00168994012958821
UTR3 	7032-7040	0.0185260005111037
UTR3 	7047-7055	0.00571031894732264
>CGGAGTGTAGCTC|ENST00000343882|0.71685654487738
CDS 	1403-1411	0.00946875036993585
UTR3 	3341-3349	0.00124816176156973
UTR3 	3881-3889	0.00204544435204416
UTR3 	4312-4320	0.0205589706773116
>CGGAGTGTAGCTC|ENST00000409258|0.716399327078924
UTR3 	343-351	0.0258512348089434
>CGGAGTGTAGCTC|ENST00000372172|0.716350726756011
CDS 	465-473	0.00895276442762384
UTR3 	886-894	0.0239263275603295
>CGGAGTGTAGCTC|ENST00000576863|0.716148986284219
UTR3 	1552-1560	0.00166475079983107
UTR3 	1785-1793	0.0048509934118058
UTR3 	1807-1815	0.0023448581613364
UTR3 	1829-1837	0.00183076250825479
UTR3 	1907-1915	0.00193179999543799
UTR3 	1955-1963	0.00219454511863819
UTR3 	1977-1985	0.00327255173069833
UTR3 	2044-2052	0.0036393712246429
UTR3 	2088-2096	0.00410146876558163
>CGGAGTGTAGCTC|ENST00000552951|0.714145818727732
UTR3 	442-450	0.0256703854212297
>CGGAGTGTAGCTC|ENST00000325203|0.71347008490616
CDS 	484-492	0.01039355709505
UTR3 	3342-3350	0.0233543042926744
>CGGAGTGTAGCTC|ENST00000390477|0.711173722202199
UTR3 	21-29	0.0254331693027041
>CGGAGTGTAGCTC|ENST00000375571|0.70849583569743
UTR3 	32-40	0.0176281887834444
UTR3 	149-157	0.00759248543097429
>CGGAGTGTAGCTC|ENST00000247461|0.707190919257094
UTR3 	1558-1566	0.0251175436571668
>CGGAGTGTAGCTC|ENST00000369707|0.706976586056049
UTR3 	730-738	0.0172074669496722
UTR3 	2907-2915	0.00450387201054317
UTR3 	3610-3618	0.00338929124834238
>CGGAGTGTAGCTC|ENST00000446231|0.706256347144726
UTR3 	934-942	0.0250438477385222
>CGGAGTGTAGCTC|ENST00000324557|0.705977399076699
UTR3 	662-670	0.0250218777836816
>CGGAGTGTAGCTC|ENST00000366810|0.7051411091689
UTR3 	186-194	0.00872312660067016
UTR3 	600-608	0.00184826023181402
UTR3 	1039-1047	0.00645234031194061
UTR3 	1164-1172	0.00793235718347025
>CGGAGTGTAGCTC|ENST00000225394|0.704743810779824
UTR3 	118-126	0.00571498432627901
UTR3 	274-282	0.00489466877434443
UTR3 	327-335	0.0143152126224774
>CGGAGTGTAGCTC|ENST00000380588|0.704440353031309
UTR3 	279-287	0.0215063506313897
UTR3 	651-659	0.00339468666366712
>CGGAGTGTAGCTC|ENST00000353364|0.704184827959338
UTR3 	6499-6507	0.00148232524188368
UTR3 	11409-11417	0.00382673891309011
UTR3 	11810-11818	0.0195719195433021
>CGGAGTGTAGCTC|ENST00000265354|0.703961063393211
UTR3 	142-150	0.00859022410839374
UTR3 	1888-1896	0.0106428199771749
UTR3 	1907-1915	0.00331796750373315
UTR3 	1914-1922	0.00231241932424688
>CGGAGTGTAGCTC|ENST00000367922|0.703860533963246
UTR3 	72-80	0.0142241430825002
UTR3 	145-153	0.0035766944542553
UTR3 	1508-1516	0.00396445785210873
UTR3 	2257-2265	0.0030902521884543
>CGGAGTGTAGCTC|ENST00000267079|0.701788416485191
UTR3 	671-679	0.0246933991234448
>CGGAGTGTAGCTC|ENST00000470681|0.701439070478623
UTR3 	810-818	0.00289346933181881
UTR3 	1387-1395	0.00192640125445513
UTR3 	1881-1889	0.0198462553470348
>CGGAGTGTAGCTC|ENST00000367405|0.700777618082579
UTR3 	1416-1424	0.0199389219910577
CDS 	2454-2462	0.0135352323360414
CDS 	2486-2494	0.0062813500440239
>CGGAGTGTAGCTC|ENST00000541363|0.69848498757882
UTR3 	420-428	0.0180279810988745
UTR3 	1796-1804	0.00436717588659326
UTR3 	6193-6201	0.00204107282363558
>CGGAGTGTAGCTC|ENST00000404085|0.696981214018824
UTR3 	222-230	0.0017059712626951
UTR3 	402-410	0.00477145478244748
UTR3 	604-612	0.00341071726243092
UTR3 	1002-1010	0.00157408514635001
UTR3 	2222-2230	0.0128574653232931
>CGGAGTGTAGCTC|ENST00000294353|0.696103401384905
UTR3 	2996-3004	0.00141039111727512
UTR3 	4901-4909	0.0228414270996858
>CGGAGTGTAGCTC|ENST00000457047|0.695576241605819
UTR3 	378-386	0.0242111094695958
>CGGAGTGTAGCTC|ENST00000413197|0.693742496174696
UTR3 	69-77	0.00627839712386446
UTR3 	700-708	0.00319449255782604
UTR3 	943-951	0.00103688294637797
UTR3 	2120-2128	0.0135600373642289
>CGGAGTGTAGCTC|ENST00000492450|0.692649178186958
UTR3 	3092-3100	0.023985789220087
>CGGAGTGTAGCTC|ENST00000381418|0.6916496468609
UTR3 	283-291	0.00298811605955755
UTR3 	371-379	0.00161708955030901
UTR3 	1193-1201	0.019303915655294
>CGGAGTGTAGCTC|ENST00000423994|0.691330897027801
UTR3 	20-28	0.00393694360512355
UTR3 	68-76	0.00471282695793236
UTR3 	744-752	0.00862452753782391
UTR3 	1097-1105	0.00308400921424511
UTR3 	1129-1137	0.00352639358898898
>CGGAGTGTAGCTC|ENST00000371833|0.690651471019812
UTR3 	150-158	0.0238326946054524
>CGGAGTGTAGCTC|ENST00000558190|0.690629713061774
UTR3 	6032-6040	0.00176607636606193
UTR3 	10353-10361	0.000999798765579981
UTR3 	13638-13646	0.00124729410687757
UTR3 	14635-14643	0.00188423039814287
UTR3 	14940-14948	0.00401708193348808
UTR3 	15891-15899	0.00147352616497742
UTR3 	16264-16272	0.000846713389346188
UTR3 	16783-16791	0.00144978076975086
UTR3 	17679-17687	0.00142393015382631
UTR3 	17940-17948	0.0019579886426613
UTR3 	18471-18479	0.00159114518846576
UTR3 	20629-20637	0.00195771237091485
UTR3 	20868-20876	0.00135172246310259
UTR3 	21999-22007	0.00186402948450439
>CGGAGTGTAGCTC|ENST00000540664|0.690593946590697
CDS 	430-438	0.016122097790148
UTR3 	3433-3441	0.0200324562885826
>CGGAGTGTAGCTC|ENST00000234296|0.689596943298372
UTR3 	48-56	0.00652040566636519
UTR3 	344-352	0.0115957163138371
CDS 	1589-1597	0.0119812547591828
UTR3 	1994-2002	0.00287675713985081
>CGGAGTGTAGCTC|ENST00000582913|0.689293512573608
UTR3 	394-402	0.0117921714334234
UTR3 	3861-3869	0.0119367674587968
>CGGAGTGTAGCTC|ENST00000585548|0.688571781290631
UTR3 	1063-1071	0.0236738959677256
>CGGAGTGTAGCTC|ENST00000288466|0.68738231333753
UTR3 	434-442	0.0047832682179796
CDS 	765-773	0.0202842561497741
UTR3 	870-878	0.00643754663655932
UTR3 	1340-1348	0.0021556418739581
UTR3 	1695-1703	0.00146096688866071
UTR3 	1742-1750	0.000580051284747491
UTR3 	4179-4187	0.00194273117120469
UTR3 	4698-4706	0.00129790104081917
>CGGAGTGTAGCTC|ENST00000341744|0.685794916214572
UTR3 	45-53	0.021149175028529
UTR3 	2179-2187	0.00231359020582894
>CGGAGTGTAGCTC|ENST00000376723|0.685390845480626
UTR3 	208-216	0.00733597672705185
UTR3 	4183-4191	0.0160961508330769
>CGGAGTGTAGCTC|ENST00000469543|0.685063715179666
UTR3 	223-231	0.00490473103390214
UTR3 	913-921	0.00573264778593125
UTR3 	1179-1187	0.012769960477345
>CGGAGTGTAGCTC|ENST00000367821|0.684492997800809
UTR3 	207-215	0.0146528915336318
UTR3 	557-565	0.00367428514355772
UTR3 	1166-1174	0.00503694984509323
>CGGAGTGTAGCTC|ENST00000551171|0.683620878018426
UTR3 	386-394	0.02329817386579
>CGGAGTGTAGCTC|ENST00000231706|0.683303028172922
UTR3 	4072-4080	0.0164549833504676
UTR3 	6110-6118	0.00146344015813458
UTR3 	6549-6557	0.00535573777891582
>CGGAGTGTAGCTC|ENST00000264033|0.682476374828485
UTR3 	536-544	0.01082384084046
UTR3 	813-821	0.00652987978177837
UTR3 	4021-4029	0.00231137019242647
UTR3 	4450-4458	0.00150503197459975
UTR3 	5168-5176	0.00204164781736036
>CGGAGTGTAGCTC|ENST00000345988|0.680816613994596
UTR3 	269-277	0.0203721668801502
UTR3 	351-359	0.00271459669791999
>CGGAGTGTAGCTC|ENST00000319595|0.680238204449107
UTR3 	1727-1735	0.0230432811949508
>CGGAGTGTAGCTC|ENST00000405954|0.679834652374543
UTR3 	245-253	0.0230129685427287
>CGGAGTGTAGCTC|ENST00000616983|0.679356391032964
UTR3 	83-91	0.0229770702929168
>CGGAGTGTAGCTC|ENST00000524717|0.678935697787825
UTR3 	587-595	0.00401556025372147
UTR3 	2171-2179	0.0189299562125446
>CGGAGTGTAGCTC|ENST00000317025|0.67843525828423
UTR3 	828-836	0.00236254615148944
UTR3 	4665-4673	0.0173187011377682
UTR3 	5288-5296	0.00322676239858067
>CGGAGTGTAGCTC|ENST00000381605|0.678090373835466
UTR3 	249-257	0.0228821792717927
>CGGAGTGTAGCTC|ENST00000542575|0.678011814800925
UTR3 	528-536	0.0157790691664449
UTR3 	574-582	0.00709722839290866
>CGGAGTGTAGCTC|ENST00000377102|0.677585712039826
UTR3 	253-261	0.022844408372596
>CGGAGTGTAGCTC|ENST00000244458|0.67724588332711
UTR3 	23-31	0.0046178950078277
UTR3 	328-336	0.00306657490151686
UTR3 	342-350	0.00314770996524847
UTR3 	347-355	0.00212646583144626
UTR3 	2141-2149	0.00206403838288182
UTR3 	2554-2562	0.00779630761029383
>CGGAGTGTAGCTC|ENST00000232766|0.676920524910918
UTR3 	2862-2870	0.0227946704196034
>CGGAGTGTAGCTC|ENST00000359562|0.676560810051211
UTR3 	65-73	0.00503646581264517
UTR3 	250-258	0.0177313300020522
>CGGAGTGTAGCTC|ENST00000370895|0.676334707456331
CDS 	1496-1504	0.0101966174031261
UTR3 	4237-4245	0.00629470496648591
UTR3 	4789-4797	0.0140738531917712
>CGGAGTGTAGCTC|ENST00000311956|0.676256891602513
UTR3 	1412-1420	0.00390207672017147
UTR3 	1436-1444	0.0188430252437529
>CGGAGTGTAGCTC|ENST00000286096|0.675870607857112
UTR3 	192-200	0.0227162738456752
>CGGAGTGTAGCTC|ENST00000234961|0.6756923199924
UTR3 	1143-1151	0.000973352470513985
UTR3 	1834-1842	0.00150130240373557
UTR3 	2144-2152	0.00237631441125613
UTR3 	6167-6175	0.00520771757903247
UTR3 	7532-7540	0.0126442874999606
>CGGAGTGTAGCTC|ENST00000265000|0.675636045743937
UTR3 	320-328	0.0194159625433866
UTR3 	757-765	0.0032828148022719
>CGGAGTGTAGCTC|ENST00000340828|0.675426709988172
UTR3 	830-838	0.0226831680891276
>CGGAGTGTAGCTC|ENST00000254442|0.674891280424485
UTR3 	339-347	0.0122237299708493
UTR3 	734-742	0.00335086173497959
CDS 	1373-1381	0.0128646933797727
UTR3 	9055-9063	0.00400880375222582
>CGGAGTGTAGCTC|ENST00000396444|0.674604163538598
UTR3 	991-999	0.0152306852140521
UTR3 	7755-7763	0.000885325516990677
UTR3 	10031-10039	0.000905456425417931
UTR3 	13665-13673	0.000956438083679726
UTR3 	14108-14116	0.00170898464025476
UTR3 	14816-14824	0.00293499504296946
>CGGAGTGTAGCTC|ENST00000270649|0.673579089494726
UTR3 	2129-2137	0.0225456246992498
>CGGAGTGTAGCTC|ENST00000520193|0.67333088723099
UTR3 	1709-1717	0.0225271783193322
>CGGAGTGTAGCTC|ENST00000403372|0.672946103192445
UTR3 	2214-2222	0.022498595444603
>CGGAGTGTAGCTC|ENST00000608382|0.672911204295557
UTR3 	397-405	0.0045661469355138
UTR3 	5959-5967	0.00124699053850692
UTR3 	6736-6744	0.00175384350308123
UTR3 	8437-8445	0.0149290229317571
>CGGAGTGTAGCTC|ENST00000340413|0.672783048240295
UTR3 	158-166	0.0112219195445883
CDS 	518-526	0.0297054478750705
UTR3 	2329-2337	0.00341080229836837
>CGGAGTGTAGCTC|ENST00000464356|0.672312588190597
UTR3 	1670-1678	0.00166818365443695
UTR3 	3075-3083	0.0047033524287135
UTR3 	3686-3694	0.0160800376457919
>CGGAGTGTAGCTC|ENST00000260731|0.672242772118154
UTR3 	247-255	0.00471056396419917
UTR3 	340-348	0.0102260310430845
UTR3 	1072-1080	0.00750979958077742
>CGGAGTGTAGCTC|ENST00000294454|0.671944379043212
UTR3 	1944-1952	0.0224242653675809
>CGGAGTGTAGCTC|ENST00000393493|0.671771367950998
UTR3 	169-177	0.0224114393574312
>CGGAGTGTAGCTC|ENST00000383701|0.670596562994792
UTR3 	35-43	0.0223244374890121
>CGGAGTGTAGCTC|ENST00000495912|0.67051895249949
UTR3 	59-67	0.00958282786982631
UTR3 	1992-2000	0.000924322146996676
UTR3 	3481-3489	0.0118115454878558
>CGGAGTGTAGCTC|ENST00000543381|0.669459242876796
UTR3 	577-585	0.00636900285923351
UTR3 	1046-1054	0.0066013864687159
UTR3 	1061-1069	0.00499767832826513
UTR3 	1658-1666	0.00427229423554235
>CGGAGTGTAGCTC|ENST00000272203|0.669366804401627
UTR3 	114-122	0.00977673187865127
CDS 	145-153	0.0144635844105069
UTR3 	1502-1510	0.00339356609078646
UTR3 	2760-2768	0.0055566685609457
>CGGAGTGTAGCTC|ENST00000210633|0.669116427776159
UTR3 	95-103	0.00475632515594591
CDS 	598-606	0.00723211238586733
UTR3 	682-690	0.00211173657843621
UTR3 	1362-1370	0.0136635873164567
>CGGAGTGTAGCTC|ENST00000614167|0.668518551606864
UTR3 	77-85	0.0221709325760869
>CGGAGTGTAGCTC|ENST00000243457|0.668384359819971
CDS 	1053-1061	0.0109039822261792
UTR3 	3276-3284	0.0195665350167002
>CGGAGTGTAGCTC|ENST00000633222|0.668062711075402
UTR3 	344-352	0.00746855132860876
CDS 	925-933	0.016090766187305
UTR3 	1631-1639	0.0027731210731452
UTR3 	3245-3253	0.00131334091979806
UTR3 	4116-4124	0.00101818225880192
UTR3 	6167-6175	0.00135050200740709
UTR3 	7996-8004	0.00426624201817965
>CGGAGTGTAGCTC|ENST00000330236|0.66803452488203
UTR3 	613-621	0.00588538739601527
UTR3 	1036-1044	0.00244827801378398
UTR3 	4222-4230	0.00212463615181897
UTR3 	4287-4295	0.00518358463685865
UTR3 	5111-5119	0.00649336069414017
>CGGAGTGTAGCTC|ENST00000424789|0.66790491351295
CDS 	443-451	0.0157881183506947
UTR3 	1853-1861	0.00213776846156669
CDS 	2574-2582	0.0196706976667413
UTR3 	5097-5105	0.0101713877341019
>CGGAGTGTAGCTC|ENST00000378910|0.667836044072412
UTR3 	39-47	0.0206638579984718
CDS 	2860-2868	0.00627756585006035
>CGGAGTGTAGCTC|ENST00000292609|0.667692831448836
UTR3 	433-441	0.00775030313668115
CDS 	561-569	0.00854366226299608
UTR3 	592-600	0.0123513915066947
>CGGAGTGTAGCTC|ENST00000262244|0.667515558853826
UTR3 	640-648	0.0116102260363178
UTR3 	1060-1068	0.00176705772336074
UTR3 	1074-1082	0.00061546274550136
UTR3 	3635-3643	0.00420601540139266
UTR3 	4003-4011	0.00389825240829787
>CGGAGTGTAGCTC|ENST00000548411|0.667338644876496
UTR3 	478-486	0.0142615121290029
UTR3 	5989-5997	0.00782247566365993
>CGGAGTGTAGCTC|ENST00000313143|0.667187306703945
UTR3 	352-360	0.00434278224869459
UTR3 	1936-1944	0.00165646050915829
UTR3 	2510-2518	0.0124823071741101
UTR3 	2552-2560	0.00359129729208136
>CGGAGTGTAGCTC|ENST00000358138|0.666890026326148
UTR3 	831-839	0.00250541443773557
UTR3 	1447-1455	0.0195455562542554
>CGGAGTGTAGCTC|ENST00000316851|0.666566208051286
UTR3 	274-282	0.0202406044859871
UTR3 	1751-1759	0.00178654789520775
>CGGAGTGTAGCTC|ENST00000629575|0.666477913555003
UTR3 	1093-1101	0.019008606062737
UTR3 	1963-1971	0.00301205386237186
>CGGAGTGTAGCTC|ENST00000583994|0.665990409381966
UTR3 	619-627	0.0219848282891484
>CGGAGTGTAGCTC|ENST00000419470|0.665718702534366
UTR3 	194-202	0.010980413072931
UTR3 	620-628	0.00660703695655456
UTR3 	1272-1280	0.00437741907919282
>CGGAGTGTAGCTC|ENST00000393051|0.665509129654083
UTR3 	1465-1473	0.0219494797143627
>CGGAGTGTAGCTC|ENST00000282841|0.665211109226308
CDS 	577-585	0.0561430833339745
UTR3 	765-773	0.00165027934118976
UTR3 	808-816	0.00218394015162375
>CGGAGTGTAGCTC|ENST00000592773|0.66511579219046
UTR3 	2339-2347	0.0219206090237497
>CGGAGTGTAGCTC|ENST00000264031|0.665028537952128
UTR3 	186-194	0.0163219733585085
UTR3 	208-216	0.00327409582138384
CDS 	407-415	0.0097489875469009
>CGGAGTGTAGCTC|ENST00000426658|0.664158358426085
UTR3 	323-331	0.0114701907301091
UTR3 	1268-1276	0.00191498655061052
UTR3 	1787-1795	0.00846522701340397
>CGGAGTGTAGCTC|ENST00000377670|0.664077309074113
UTR3 	50-58	0.021844465825265
>CGGAGTGTAGCTC|ENST00000280285|0.663864418231114
UTR3 	102-110	0.00818948693919446
CDS 	326-334	0.0218917222501868
UTR3 	718-726	0.00488820613191999
UTR3 	1852-1860	0.00315049331436366
>CGGAGTGTAGCTC|ENST00000274711|0.663554036945902
UTR3 	207-215	0.0171287375174171
CDS 	1000-1008	0.010072654036646
UTR3 	2889-2897	0.00227174489589911
>CGGAGTGTAGCTC|ENST00000440086|0.662586716420256
UTR3 	82-90	0.00487635435742212
UTR3 	108-116	0.00533493317143826
UTR3 	324-332	0.0115240885952359
>CGGAGTGTAGCTC|ENST00000378075|0.662262726618375
UTR3 	160-168	0.0109882364267414
UTR3 	718-726	0.0025142178897038
UTR3 	916-924	0.00820924183361124
>CGGAGTGTAGCTC|ENST00000395144|0.661375376953563
UTR3 	108-116	0.00939393697330117
UTR3 	498-506	0.0122529608790167
>CGGAGTGTAGCTC|ENST00000340180|0.661264561336848
UTR3 	866-874	0.0216388114235313
>CGGAGTGTAGCTC|ENST00000337959|0.660790748464191
UTR3 	69-77	0.0108104098894334
UTR3 	1386-1394	0.01079384103269
>CGGAGTGTAGCTC|ENST00000274000|0.660236263662685
UTR3 	1073-1081	0.0215638359262669
>CGGAGTGTAGCTC|ENST00000375180|0.659815326697084
UTR3 	493-501	0.00478587880045205
UTR3 	754-762	0.00719533736148881
UTR3 	4451-4459	0.00955196010992794
>CGGAGTGTAGCTC|ENST00000270460|0.659664739061239
UTR3 	407-415	0.00220833388469015
UTR3 	818-826	0.00273331802076506
UTR3 	1159-1167	0.00137797472157832
UTR3 	1406-1414	0.000981224793294593
UTR3 	2071-2079	0.00324015952546874
UTR3 	3327-3335	0.00158420851212086
UTR3 	13398-13406	0.00939699297493598
>CGGAGTGTAGCTC|ENST00000537020|0.659606282755241
UTR3 	1799-1807	0.0215179570354804
>CGGAGTGTAGCTC|ENST00000331161|0.659433750531421
UTR3 	904-912	0.0215053994054437
>CGGAGTGTAGCTC|ENST00000567530|0.659206290056289
UTR3 	139-147	0.0214888485631243
>CGGAGTGTAGCTC|ENST00000533625|0.659136746984818
UTR3 	2101-2109	0.0214837894245123
>CGGAGTGTAGCTC|ENST00000368282|0.658472293181029
UTR3 	406-414	0.00325836767836587
UTR3 	450-458	0.0107853078357257
UTR3 	630-638	0.00739180112480623
>CGGAGTGTAGCTC|ENST00000514515|0.658379643393477
UTR3 	430-438	0.0164433945206972
UTR3 	2106-2114	0.00498534910205473
>CGGAGTGTAGCTC|ENST00000403284|0.65721928908816
UTR3 	133-141	0.0213444928769576
>CGGAGTGTAGCTC|ENST00000398004|0.656945381975548
UTR3 	4402-4410	0.00389447321554793
UTR3 	7382-7390	0.000796971660553442
UTR3 	10174-10182	0.000680351629068081
UTR3 	11019-11027	0.00402468247804009
UTR3 	11281-11289	0.00349065351754459
UTR3 	11609-11617	0.00112296426060167
UTR3 	12585-12593	0.00115004398582307
UTR3 	13501-13509	0.00339872004524561
UTR3 	13861-13869	0.00126199136527743
UTR3 	14573-14581	0.00150377287710283
>CGGAGTGTAGCTC|ENST00000320152|0.656833590971761
UTR3 	222-230	0.0153757435368724
UTR3 	260-268	0.00594077492032223
>CGGAGTGTAGCTC|ENST00000393276|0.656562402304874
UTR3 	2474-2482	0.0212968583198696
>CGGAGTGTAGCTC|ENST00000490622|0.656361142180202
UTR3 	223-231	0.0169086339760757
UTR3 	391-399	0.00437363854366676
>CGGAGTGTAGCTC|ENST00000520626|0.655975580887799
UTR3 	2490-2498	0.00120764282946985
UTR3 	3471-3479	0.0200466985052545
>CGGAGTGTAGCTC|ENST00000371211|0.655915406365774
UTR3 	100-108	0.00531052027110985
UTR3 	379-387	0.0159394631896083
>CGGAGTGTAGCTC|ENST00000615459|0.654892219058895
UTR3 	100-108	0.015544911878641
UTR3 	483-491	0.00563102705305958
>CGGAGTGTAGCTC|ENST00000288699|0.654052743745091
UTR3 	309-317	0.00267636215919279
UTR3 	1032-1040	0.00247279081381441
UTR3 	1041-1049	0.000903091977349409
CDS 	1536-1544	0.00955399345209829
UTR3 	2317-2325	0.00175198327807154
UTR3 	2806-2814	0.00470770424282381
UTR3 	3204-3212	0.006290940116825
>CGGAGTGTAGCTC|ENST00000377918|0.653090555165273
UTR3 	3853-3861	0.0106538995790141
UTR3 	3987-3995	0.010391910800838
>CGGAGTGTAGCTC|ENST00000512070|0.652415127329384
UTR3 	264-272	0.0209971081765761
>CGGAGTGTAGCTC|ENST00000519065|0.652281866088592
UTR3 	948-956	0.00265763368096881
CDS 	1062-1070	0.0155792180431539
UTR3 	6742-6750	0.00529528905970638
UTR3 	7392-7400	0.00911935240570148
>CGGAGTGTAGCTC|ENST00000379081|0.652006378959053
UTR3 	1785-1793	0.00239849856412334
UTR3 	1995-2003	0.0018379866605518
UTR3 	2582-2590	0.0167311713453632
>CGGAGTGTAGCTC|ENST00000347132|0.651353771966942
UTR3 	93-101	0.00364186902665751
UTR3 	265-273	0.0045416314421331
UTR3 	646-654	0.00351764383806006
UTR3 	769-777	0.00234096922996305
UTR3 	1430-1438	0.00461583558699903
UTR3 	1688-1696	0.00226271845944811
>CGGAGTGTAGCTC|ENST00000356056|0.650996620064231
UTR3 	523-531	0.0185072622609897
UTR3 	3442-3450	0.00238770699761322
>CGGAGTGTAGCTC|ENST00000308700|0.650696023480841
UTR3 	1327-1335	0.0208733497406201
>CGGAGTGTAGCTC|ENST00000339350|0.649108928801494
UTR3 	530-538	0.0176858153740693
UTR3 	929-937	0.00307352955344985
>CGGAGTGTAGCTC|ENST00000618457|0.647699732539335
UTR3 	441-449	0.0166188435349322
CDS 	1852-1860	0.0159196346975478
>CGGAGTGTAGCTC|ENST00000359541|0.646802648601641
UTR3 	630-638	0.0205941001739722
>CGGAGTGTAGCTC|ENST00000452875|0.646115827901322
UTR3 	276-284	0.00481821932403237
UTR3 	1273-1281	0.00903933624800485
UTR3 	2271-2279	0.00161802294457583
UTR3 	2458-2466	0.00151275727425229
UTR3 	2753-2761	0.0035566487368967
>CGGAGTGTAGCTC|ENST00000409299|0.645724922530424
UTR3 	541-549	0.00190372289036718
UTR3 	1074-1082	0.00183434125023851
UTR3 	3284-3292	0.00114331799082782
UTR3 	3960-3968	0.00289939787227666
UTR3 	4567-4575	0.00205303858392048
UTR3 	4665-4673	0.0106832309338673
>CGGAGTGTAGCTC|ENST00000361547|0.644577203626151
UTR3 	83-91	0.00453873964605052
UTR3 	94-102	0.00419871729335872
UTR3 	725-733	0.00250019707700257
UTR3 	1409-1417	0.00167880716039957
UTR3 	2089-2097	0.00313806496272839
UTR3 	2437-2445	0.00438058489931751
>CGGAGTGTAGCTC|ENST00000375011|0.644433680867863
UTR3 	581-589	0.0204248729650914
>CGGAGTGTAGCTC|ENST00000581693|0.644324944519121
UTR3 	1723-1731	0.0204171175836134
>CGGAGTGTAGCTC|ENST00000355452|0.643774471507885
UTR3 	21-29	0.00452876076408408
UTR3 	134-142	0.00484950714941348
UTR3 	454-462	0.00296640929253557
UTR3 	583-591	0.00588603533026067
UTR3 	1739-1747	0.00214716004327772
>CGGAGTGTAGCTC|ENST00000295050|0.643088962107428
UTR3 	1511-1519	0.020329038234953
>CGGAGTGTAGCTC|ENST00000513978|0.642096869208862
UTR3 	1393-1401	0.0202584372948351
>CGGAGTGTAGCTC|ENST00000372007|0.642036787916207
UTR3 	315-323	0.0158572652093995
UTR3 	4789-4797	0.00439689927023417
>CGGAGTGTAGCTC|ENST00000328252|0.641601963917587
UTR3 	1578-1586	0.00193045101707382
CDS 	1884-1892	0.00925084248886957
UTR3 	1915-1923	0.00262282051164725
UTR3 	2524-2532	0.00239582354100925
UTR3 	3214-3222	0.000987087340899541
UTR3 	5174-5182	0.0100053336214792
>CGGAGTGTAGCTC|ENST00000358154|0.641426421083436
UTR3 	249-257	0.016445733591043
UTR3 	1307-1315	0.00376504124315091
>CGGAGTGTAGCTC|ENST00000318063|0.641099506645423
UTR3 	1304-1312	0.0201875486014611
>CGGAGTGTAGCTC|ENST00000359591|0.640775252699332
UTR3 	319-327	0.0170967821236771
UTR3 	620-628	0.00306773846197379
>CGGAGTGTAGCTC|ENST00000579387|0.640505055974655
UTR3 	1127-1135	0.0201453386065026
>CGGAGTGTAGCTC|ENST00000434642|0.640502231665841
UTR3 	1221-1229	0.0143866005870955
UTR3 	1548-1556	0.00575853754769152
>CGGAGTGTAGCTC|ENST00000370944|0.640424892429551
UTR3 	364-372	0.0201396488019328
>CGGAGTGTAGCTC|ENST00000376896|0.640232740250782
UTR3 	2072-2080	0.00349610513024066
UTR3 	5204-5212	0.00508581236785829
UTR3 	6426-6434	0.00214078021631136
UTR3 	7344-7352	0.00940331487838514
>CGGAGTGTAGCTC|ENST00000511441|0.639772504620158
UTR3 	369-377	0.0155632458133479
UTR3 	1453-1461	0.0045301188070208
>CGGAGTGTAGCTC|ENST00000586529|0.639425011377014
UTR3 	1022-1030	0.00580702122502163
UTR3 	1147-1155	0.0142617051643818
>CGGAGTGTAGCTC|ENST00000006053|0.639234287266791
UTR3 	392-400	0.00351281804281656
UTR3 	1194-1202	0.00287604775972047
UTR3 	1549-1557	0.00817501279174022
UTR3 	1641-1649	0.00549132933138571
>CGGAGTGTAGCTC|ENST00000417470|0.638983743979303
UTR3 	66-74	0.0200374542275368
>CGGAGTGTAGCTC|ENST00000316981|0.637534155676006
CDS 	873-881	0.0170570601802242
UTR3 	1187-1195	0.00187373665282597
UTR3 	4409-4417	0.013631166115591
>CGGAGTGTAGCTC|ENST00000353172|0.637146365694462
UTR3 	155-163	0.0048926457958675
UTR3 	827-835	0.00569087474355656
UTR3 	847-855	0.00932389851822892
>CGGAGTGTAGCTC|ENST00000369252|0.636779143888443
CDS 	1970-1978	0.0103190223114904
UTR3 	3502-3510	0.00128734471519102
UTR3 	4769-4777	0.00269436162502536
UTR3 	5072-5080	0.0133191155442996
>CGGAGTGTAGCTC|ENST00000375784|0.63665030086052
UTR3 	78-86	0.0198723602485013
>CGGAGTGTAGCTC|ENST00000543111|0.635482731060492
UTR3 	430-438	0.0197899244956432
>CGGAGTGTAGCTC|ENST00000311417|0.634868481469024
UTR3 	88-96	0.0186246211636025
UTR3 	1265-1273	0.00112197975605387
>CGGAGTGTAGCTC|ENST00000307435|0.634131417457735
UTR3 	96-104	0.0196946559726543
>CGGAGTGTAGCTC|ENST00000502732|0.633898898511382
CDS 	508-516	0.00946758588870207
CDS 	2820-2828	0.00834955675748591
UTR3 	3693-3701	0.00110993723222272
UTR3 	4221-4229	0.00753675497545057
UTR3 	4582-4590	0.00182276444139638
UTR3 	5673-5681	0.00121714046349527
UTR3 	5840-5848	0.00192785442224365
UTR3 	7032-7040	0.00138855105045538
>CGGAGTGTAGCTC|ENST00000311048|0.633786114973507
UTR3 	301-309	0.00360799723176004
UTR3 	2807-2815	0.00249848626263543
UTR3 	10816-10824	0.0135638523574346
>CGGAGTGTAGCTC|ENST00000338564|0.633785680887748
UTR3 	223-231	0.0110416936352068
CDS 	1197-1205	0.0304212599835851
>CGGAGTGTAGCTC|ENST00000327492|0.63329020140597
UTR3 	365-373	0.00744493654260337
UTR3 	561-569	0.00366710084307268
UTR3 	1010-1018	0.0053249012779037
UTR3 	1446-1454	0.00112348724988659
UTR3 	1654-1662	0.00207499899972667
>CGGAGTGTAGCTC|ENST00000418511|0.633281313037234
UTR3 	296-304	0.0196347993782315
>CGGAGTGTAGCTC|ENST00000301887|0.633204859248671
UTR3 	224-232	0.00819518593351409
UTR3 	1116-1124	0.0114342331350931
>CGGAGTGTAGCTC|ENST00000291295|0.632126953660369
UTR3 	69-77	0.0195536132900978
>CGGAGTGTAGCTC|ENST00000273598|0.631746303258657
UTR3 	239-247	0.0195268655425213
>CGGAGTGTAGCTC|ENST00000577662|0.631693154104795
UTR3 	420-428	0.0195231317473994
>CGGAGTGTAGCTC|ENST00000558320|0.63166723931241
UTR3 	1212-1220	0.00229919787370389
UTR3 	2804-2812	0.0172221134083119
>CGGAGTGTAGCTC|ENST00000371485|0.631568498997165
UTR3 	113-121	0.00715347001784154
CDS 	440-448	0.0405967588721885
>CGGAGTGTAGCTC|ENST00000282077|0.631260547711877
UTR3 	11495-11503	0.00283566524623393
UTR3 	11910-11918	0.016657083701804
>CGGAGTGTAGCTC|ENST00000366959|0.630943304233515
UTR3 	571-579	0.0110046980423808
UTR3 	1325-1333	0.00223321808226755
UTR3 	1565-1573	0.00623256161134018
>CGGAGTGTAGCTC|ENST00000261978|0.630667788937558
UTR3 	1063-1071	0.00444900526639426
UTR3 	2134-2142	0.00395670084011154
UTR3 	2233-2241	0.0110454362775163
>CGGAGTGTAGCTC|ENST00000375071|0.630518038672492
UTR3 	129-137	0.0194406355875602
>CGGAGTGTAGCTC|ENST00000419735|0.630094530106851
UTR3 	110-118	0.0120200147131395
UTR3 	277-285	0.00255957162397192
UTR3 	925-933	0.00401196282678125
CDS 	1254-1262	0.00336962445079585
>CGGAGTGTAGCTC|ENST00000367942|0.629967464347746
UTR3 	527-535	0.0170034654487835
UTR3 	1002-1010	0.0011874331853933
UTR3 	2022-2030	0.00121112262524797
>CGGAGTGTAGCTC|ENST00000528361|0.629660896182402
UTR3 	381-389	0.019380530494017
>CGGAGTGTAGCTC|ENST00000357731|0.629648103414979
UTR3 	2051-2059	0.0142485022102011
UTR3 	10063-10071	0.0017069398343932
UTR3 	10524-10532	0.00241794017258617
UTR3 	10529-10537	0.00100625164915243
>CGGAGTGTAGCTC|ENST00000400191|0.629581996142497
UTR3 	492-500	0.00167758233521065
UTR3 	3350-3358	0.00214181442400098
UTR3 	3486-3494	0.000444202601583582
UTR3 	3497-3505	0.000277350937641611
UTR3 	4039-4047	0.00178403401588557
UTR3 	4902-4910	0.000906216887222723
UTR3 	6730-6738	0.00592635416676135
UTR3 	7292-7300	0.00621744533234606
>CGGAGTGTAGCTC|ENST00000393562|0.629457040089906
UTR3 	67-75	0.00314218921588453
UTR3 	163-171	0.0102812119600484
UTR3 	247-255	0.00347981749603865
UTR3 	319-327	0.00246302534240315
>CGGAGTGTAGCTC|ENST00000289547|0.62869510539777
UTR3 	275-283	0.0162889708370155
UTR3 	511-519	0.00302390444703363
>CGGAGTGTAGCTC|ENST00000350028|0.628134177368566
UTR3 	139-147	0.0192736144664799
>CGGAGTGTAGCTC|ENST00000372325|0.627208211902394
UTR3 	194-202	0.0091346159120261
UTR3 	236-244	0.00498638901602264
UTR3 	631-639	0.00508785158013601
>CGGAGTGTAGCTC|ENST00000466590|0.626871359402601
CDS 	228-236	0.00579443481032817
UTR3 	482-490	0.00722423411230737
UTR3 	939-947	0.00184824305960442
UTR3 	1052-1060	0.0035050319770393
UTR3 	1142-1150	0.000972234195265354
UTR3 	1447-1455	0.00420042171141392
>CGGAGTGTAGCTC|ENST00000621632|0.626834828195071
UTR3 	75-83	0.00995483770205705
UTR3 	672-680	0.00323336620005017
UTR3 	1362-1370	0.00132953638513977
UTR3 	2385-2393	0.00163604053018932
UTR3 	2450-2458	0.0030289813581928
>CGGAGTGTAGCTC|ENST00000261636|0.62677857999891
UTR3 	291-299	0.0121422526485319
UTR3 	1764-1772	0.00207415756476642
UTR3 	2200-2208	0.00496242191159599
>CGGAGTGTAGCTC|ENST00000358912|0.626138562948705
CDS 	780-788	0.00791166685201837
UTR3 	1925-1933	0.0171491000767068
>CGGAGTGTAGCTC|ENST00000377038|0.626081458165671
CDS 	518-526	0.0104168133197448
UTR3 	550-558	0.00234408762285052
UTR3 	1198-1206	0.00233820871080745
UTR3 	2204-2212	0.0074782471296717
UTR3 	3436-3444	0.00431862222179753
>CGGAGTGTAGCTC|ENST00000324198|0.625953383474663
UTR3 	1696-1704	0.00261821616194131
UTR3 	2050-2058	0.00150347968671592
UTR3 	2749-2757	0.0149995074235209
>CGGAGTGTAGCTC|ENST00000402092|0.625913706782271
UTR3 	355-363	0.00415657657787665
UTR3 	1390-1398	0.00796406044719274
UTR3 	1898-1906	0.00699779665704052
>CGGAGTGTAGCTC|ENST00000602850|0.625740700252229
UTR3 	796-804	0.00657666075323979
UTR3 	809-817	0.0125296977693241
>CGGAGTGTAGCTC|ENST00000541687|0.625642896965089
UTR3 	174-182	0.0167066699720521
UTR3 	1503-1511	0.00239286326739077
>CGGAGTGTAGCTC|ENST00000278071|0.625488309009176
UTR3 	672-680	0.00473003754013922
UTR3 	983-991	0.00205457912366929
UTR3 	1282-1290	0.0016859744143922
UTR3 	1827-1835	0.001200845938493
UTR3 	2373-2381	0.00278692798998984
UTR3 	4577-4585	0.00663038164493914
>CGGAGTGTAGCTC|ENST00000261879|0.625064804135732
UTR3 	2394-2402	0.0147582809478587
UTR3 	3334-3342	0.00430092420941321
>CGGAGTGTAGCTC|ENST00000373204|0.624767551716349
UTR3 	2262-2270	0.00710768939388389
UTR3 	2299-2307	0.00628673833326022
UTR3 	3244-3252	0.00254597373673398
UTR3 	6509-6517	0.00177530287783512
UTR3 	7987-7995	0.00132277401169253
>CGGAGTGTAGCTC|ENST00000299163|0.624335260427619
UTR3 	164-172	0.00593666932181439
UTR3 	169-177	0.00824773265284148
UTR3 	3281-3289	0.00342756186290089
UTR3 	5379-5387	0.0013963834238908
>CGGAGTGTAGCTC|ENST00000398810|0.624084080758133
UTR3 	396-404	0.0189908461581751
>CGGAGTGTAGCTC|ENST00000263095|0.623756604715541
UTR3 	2344-2352	0.00252309577374414
UTR3 	5639-5647	0.00996358656168989
UTR3 	6520-6528	0.00162869300992569
UTR3 	7881-7889	0.00130981008396984
UTR3 	8895-8903	0.00354285060784122
>CGGAGTGTAGCTC|ENST00000451024|0.623685981925705
UTR3 	1800-1808	0.0189631178881894
>CGGAGTGTAGCTC|ENST00000503468|0.623087642675434
UTR3 	591-599	0.0102752134043008
UTR3 	4242-4250	0.0086462509884969
>CGGAGTGTAGCTC|ENST00000260408|0.622977552632383
UTR3 	46-54	0.0189138033039299
>CGGAGTGTAGCTC|ENST00000261622|0.621781571079534
UTR3 	67-75	0.00546988214375675
UTR3 	994-1002	0.00132863049443949
UTR3 	1396-1404	0.00134444359720595
UTR3 	2355-2363	0.00174816719500812
UTR3 	2521-2529	0.00893950905680216
>CGGAGTGTAGCTC|ENST00000628990|0.621647110778623
UTR3 	363-371	0.0188212883255656
>CGGAGTGTAGCTC|ENST00000612154|0.621356639517442
UTR3 	71-79	0.00482327246489993
UTR3 	545-553	0.0139778343331617
>CGGAGTGTAGCTC|ENST00000297265|0.62134002714834
UTR3 	443-451	0.00274525935212361
UTR3 	807-815	0.0160546934252762
>CGGAGTGTAGCTC|ENST00000587169|0.620867416876257
UTR3 	161-169	0.00920266287554545
UTR3 	995-1003	0.00209675334602336
UTR3 	1308-1316	0.00340127120690787
UTR3 	1979-1987	0.00406644253944992
>CGGAGTGTAGCTC|ENST00000220876|0.620836748461456
UTR3 	1051-1059	0.0187650005959473
>CGGAGTGTAGCTC|ENST00000614894|0.620719851001807
UTR3 	74-82	0.00706284845734765
UTR3 	899-907	0.0116940363188861
>CGGAGTGTAGCTC|ENST00000452123|0.620576556325096
UTR3 	74-82	0.0070657509652348
UTR3 	899-907	0.0116811866433782
>CGGAGTGTAGCTC|ENST00000434815|0.620437841831503
UTR3 	74-82	0.0070657509652348
UTR3 	899-907	0.0116715588114253
>CGGAGTGTAGCTC|ENST00000377930|0.620382466044032
UTR3 	74-82	0.00706671873859305
UTR3 	899-907	0.0116667479224052
>CGGAGTGTAGCTC|ENST00000310926|0.619204383667
UTR3 	1952-1960	0.0186517583261907
>CGGAGTGTAGCTC|ENST00000524655|0.618792772356149
CDS 	546-554	0.00859301712877615
UTR3 	3200-3208	0.00434681524590615
UTR3 	4802-4810	0.0120875126115584
>CGGAGTGTAGCTC|ENST00000324288|0.618691898462464
UTR3 	3928-3936	0.00474380173306826
UTR3 	7486-7494	0.0018781285025663
UTR3 	7614-7622	0.0119943140523718
>CGGAGTGTAGCTC|ENST00000612677|0.618568918466009
UTR3 	170-178	0.0146137321002702
UTR3 	683-691	0.00399399268637241
>CGGAGTGTAGCTC|ENST00000548184|0.618514751625493
UTR3 	901-909	0.0186039726855205
>CGGAGTGTAGCTC|ENST00000599847|0.618106534048504
UTR3 	3610-3618	0.00644386673636188
UTR3 	3961-3969	0.00555247627087913
UTR3 	4120-4128	0.0065793592763621
>CGGAGTGTAGCTC|ENST00000578317|0.618053784327509
UTR3 	80-88	0.0136685636405035
UTR3 	809-817	0.0049034863958793
>CGGAGTGTAGCTC|ENST00000441508|0.617761409210521
UTR3 	1205-1213	0.00220662116228081
UTR3 	2542-2550	0.00161796117442403
UTR3 	2937-2945	0.00164511493785955
UTR3 	3339-3347	0.00294545841922547
UTR3 	3957-3965	0.00723963671242691
UTR3 	4114-4122	0.00289701786309471
>CGGAGTGTAGCTC|ENST00000330342|0.617564110916693
UTR3 	3305-3313	0.00495521300719748
UTR3 	3506-3514	0.013582942556496
>CGGAGTGTAGCTC|ENST00000370093|0.617424007092385
UTR3 	80-88	0.00882150685253983
UTR3 	380-388	0.00621991668456025
UTR3 	522-530	0.00348703728922684
>CGGAGTGTAGCTC|ENST00000254322|0.617291622355784
UTR3 	396-404	0.0185193014660087
>CGGAGTGTAGCTC|ENST00000528662|0.61708492438522
UTR3 	653-661	0.00454861863003307
UTR3 	717-725	0.00223686803968898
UTR3 	843-851	0.0117195163007251
>CGGAGTGTAGCTC|ENST00000293829|0.616665994503706
UTR3 	27-35	0.0104762816945297
UTR3 	1748-1756	0.00799975044639437
>CGGAGTGTAGCTC|ENST00000448461|0.615849595961475
UTR3 	550-558	0.00881872417373862
UTR3 	802-810	0.00369436216244118
CDS 	889-897	0.00659445943938147
UTR3 	1729-1737	0.0027603563389599
UTR3 	1998-2006	0.00147754879906192
>CGGAGTGTAGCTC|ENST00000373367|0.614614694886519
CDS 	230-238	0.0342780992425882
CDS 	874-882	0.0147525367445787
UTR3 	2962-2970	0.00206922635336375
>CGGAGTGTAGCTC|ENST00000264158|0.614597362592096
UTR3 	275-283	0.00796754293463138
UTR3 	1759-1767	0.0103656088583475
>CGGAGTGTAGCTC|ENST00000251582|0.614391850853203
UTR3 	2199-2207	0.013040917108042
UTR3 	2839-2847	0.0052780557003273
>CGGAGTGTAGCTC|ENST00000271417|0.614386459041
UTR3 	4183-4191	0.00200991816682258
UTR3 	4404-4412	0.00134466162222619
UTR3 	7145-7153	0.0149640210569561
>CGGAGTGTAGCTC|ENST00000418185|0.614203792611384
UTR3 	82-90	0.00718667491848156
UTR3 	1589-1597	0.00372073429643498
UTR3 	1738-1746	0.00739859125311072
>CGGAGTGTAGCTC|ENST00000321521|0.613950982500876
UTR3 	2990-2998	0.0100192140037621
UTR3 	3812-3820	0.00826935121575115
>CGGAGTGTAGCTC|ENST00000543628|0.613931056905453
UTR3 	360-368	0.0144834169252673
UTR3 	387-395	0.00380377429017103
>CGGAGTGTAGCTC|ENST00000348520|0.613748586388252
UTR3 	1327-1335	0.00307641906947011
UTR3 	1512-1520	0.00111111638746548
UTR3 	2774-2782	0.00100406301313732
UTR3 	8782-8790	0.00186826543600466
UTR3 	12461-12469	0.00190878706663239
UTR3 	12604-12612	0.00213697993964608
UTR3 	12644-12652	0.00716897895474014
>CGGAGTGTAGCTC|ENST00000396073|0.612556424599906
UTR3 	1676-1684	0.0141893683507268
CDS 	2673-2681	0.0150060956392071
>CGGAGTGTAGCTC|ENST00000311177|0.612305750578309
UTR3 	378-386	0.0129899388112717
UTR3 	461-469	0.00518526470662435
>CGGAGTGTAGCTC|ENST00000608192|0.612252904681571
CDS 	108-116	0.00944678131217523
UTR3 	325-333	0.0134421286143041
UTR3 	2081-2089	0.00228735905668342
>CGGAGTGTAGCTC|ENST00000262430|0.611184861214898
UTR3 	488-496	0.00483587892252788
UTR3 	2343-2351	0.00180606019700287
UTR3 	9083-9091	0.000815873136239006
UTR3 	10599-10607	0.00740382546071914
UTR3 	11471-11479	0.00323643414782854
>CGGAGTGTAGCTC|ENST00000335791|0.611009675175534
UTR3 	64-72	0.0153732917778453
UTR3 	218-226	0.002712732357562
>CGGAGTGTAGCTC|ENST00000423218|0.61091184477241
UTR3 	395-403	0.00757202321273047
UTR3 	498-506	0.00251359236446385
UTR3 	3606-3614	0.00581080428318653
UTR3 	5758-5766	0.00218287723298367
>CGGAGTGTAGCTC|ENST00000536435|0.61031058567872
UTR3 	6941-6949	0.000877524002315296
UTR3 	7043-7051	0.000686519501312431
UTR3 	7323-7331	0.0030527379214105
UTR3 	7830-7838	0.00140377073315238
UTR3 	9445-9453	0.00157012072397085
UTR3 	9697-9705	0.0104472937233357
>CGGAGTGTAGCTC|ENST00000523206|0.609651833265481
UTR3 	1120-1128	0.0111068749850465
UTR3 	1686-1694	0.00688583549873182
>CGGAGTGTAGCTC|ENST00000378115|0.60902509841215
CDS 	294-302	0.00980574800271957
UTR3 	495-503	0.0153973475233273
>CGGAGTGTAGCTC|ENST00000382545|0.609015158510018
UTR3 	563-571	0.00395512791773468
UTR3 	992-1000	0.0109542292717842
UTR3 	3680-3688	0.00303964000381875
>CGGAGTGTAGCTC|ENST00000297316|0.608851309503561
UTR3 	764-772	0.0179377516549353
>CGGAGTGTAGCTC|ENST00000389912|0.608539664354829
UTR3 	1138-1146	0.0110832209821304
UTR3 	1172-1180	0.00683314600673498
>CGGAGTGTAGCTC|ENST00000296575|0.607804314593898
UTR3 	84-92	0.0178659323188328
>CGGAGTGTAGCTC|ENST00000418115|0.6076882761009
UTR3 	222-230	0.0178579767775942
>CGGAGTGTAGCTC|ENST00000512047|0.607482654093423
UTR3 	96-104	0.0178438814827608
>CGGAGTGTAGCTC|ENST00000278379|0.607351357657937
UTR3 	355-363	0.0164376414064391
UTR3 	6290-6298	0.00139724113267213
>CGGAGTGTAGCTC|ENST00000396445|0.606903994464602
UTR3 	378-386	0.0178042286316141
>CGGAGTGTAGCTC|ENST00000541638|0.60632253677235
UTR3 	2088-2096	0.00124445676583885
UTR3 	3735-3743	0.0165199479839701
>CGGAGTGTAGCTC|ENST00000239944|0.606212870546376
UTR3 	448-456	0.0177568960550502
>CGGAGTGTAGCTC|ENST00000336803|0.60610597587742
UTR3 	1700-1708	0.0177495778301481
>CGGAGTGTAGCTC|ENST00000284073|0.605729566274117
UTR3 	120-128	0.00965827526105932
UTR3 	1949-1957	0.00806553833700885
>CGGAGTGTAGCTC|ENST00000517311|0.605594896389375
UTR3 	84-92	0.0148630948750476
UTR3 	942-950	0.00285150301624675
>CGGAGTGTAGCTC|ENST00000389005|0.605364593079625
UTR3 	2528-2536	0.00197272726759126
UTR3 	3961-3969	0.00109834229855808
UTR3 	4198-4206	0.00233078624455028
UTR3 	6934-6942	0.00101991397807828
UTR3 	7430-7438	0.00167883905010716
UTR3 	8292-8300	0.00106541858741217
UTR3 	10204-10212	0.00853281292974519
>CGGAGTGTAGCTC|ENST00000239906|0.604602280821945
UTR3 	1177-1185	0.00206006504190844
UTR3 	1685-1693	0.00331667261831698
UTR3 	2510-2518	0.00306885797546455
UTR3 	2575-2583	0.00920110949685839
>CGGAGTGTAGCTC|ENST00000537989|0.604244899942265
UTR3 	1870-1878	0.00139973050846265
UTR3 	4653-4661	0.0162225450121207
>CGGAGTGTAGCTC|ENST00000264716|0.603843998476128
UTR3 	442-450	0.00473366787604925
UTR3 	1284-1292	0.00882299859144835
UTR3 	2720-2728	0.00170248265971579
UTR3 	3454-3462	0.00233573088506159
>CGGAGTGTAGCTC|ENST00000448472|0.603799533929839
UTR3 	2806-2814	0.00638059044191059
UTR3 	2933-2941	0.0051778099048161
UTR3 	2938-2946	0.00603344177926515
>CGGAGTGTAGCTC|ENST00000409947|0.603667569441902
UTR3 	2866-2874	0.0175828267988887
>CGGAGTGTAGCTC|ENST00000346562|0.602964609335805
UTR3 	1354-1362	0.0175348204920371
>CGGAGTGTAGCTC|ENST00000609686|0.602301281130661
UTR3 	1887-1895	0.0016657563523609
CDS 	2680-2688	0.0104558981565064
UTR3 	2988-2996	0.00132269929129136
UTR3 	4959-4967	0.00154094063315486
UTR3 	8366-8374	0.00172633006064165
UTR3 	12916-12924	0.00455472760601723
UTR3 	14129-14137	0.00133163312603439
UTR3 	21956-21964	0.00157409704104756
UTR3 	23235-23243	0.00101443524901521
>CGGAGTGTAGCTC|ENST00000515393|0.601737396367622
UTR3 	530-538	0.00526320046792572
UTR3 	595-603	0.00354819751725883
UTR3 	1197-1205	0.0018117820758699
UTR3 	1289-1297	0.00263474666593194
UTR3 	1964-1972	0.00419315477916478
>CGGAGTGTAGCTC|ENST00000317775|0.601441250556642
UTR3 	242-250	0.00412910440949917
UTR3 	2132-2140	0.00199406088963325
UTR3 	4709-4717	0.00223867725670633
UTR3 	5479-5487	0.00330847244120415
UTR3 	6763-6771	0.00576057208167313
>CGGAGTGTAGCTC|ENST00000569155|0.601169084587989
UTR3 	339-347	0.0174123323198869
>CGGAGTGTAGCTC|ENST00000577831|0.60102642325455
UTR3 	1784-1792	0.00460102392228323
UTR3 	1808-1816	0.00129998737667168
UTR3 	3887-3895	0.0115015968693781
>CGGAGTGTAGCTC|ENST00000586604|0.600631680624473
UTR3 	53-61	0.0028090745475514
UTR3 	1543-1551	0.00182832170351611
UTR3 	3003-3011	0.000755056030502754
UTR3 	3250-3258	0.00414060030376212
UTR3 	4156-4164	0.00496643413436859
UTR3 	6680-6688	0.00287622089417555
>CGGAGTGTAGCTC|ENST00000321442|0.600430255111954
UTR3 	395-403	0.00480466383219784
UTR3 	2281-2289	0.0125573206578396
>CGGAGTGTAGCTC|ENST00000430195|0.600305554043264
UTR3 	23-31	0.0134895794477152
UTR3 	4511-4519	0.00386391031634326
>CGGAGTGTAGCTC|ENST00000373425|0.600057734840026
UTR3 	915-923	0.0063146144227763
UTR3 	1181-1189	0.0077418598013123
UTR3 	1326-1334	0.00328013654621326
>CGGAGTGTAGCTC|ENST00000326397|0.600033250285756
UTR3 	1707-1715	0.0173349433140356
>CGGAGTGTAGCTC|ENST00000262879|0.599870783741818
UTR3 	92-100	0.00838124850047585
UTR3 	200-208	0.00723291303087153
CDS 	2470-2478	0.00659798978313331
>CGGAGTGTAGCTC|ENST00000411922|0.599686404757386
UTR3 	66-74	0.0173113259615864
>CGGAGTGTAGCTC|ENST00000307741|0.599535052152901
UTR3 	721-729	0.00180156050395037
UTR3 	866-874	0.0013710042062588
UTR3 	1215-1223	0.0023971982543146
UTR3 	2076-2084	0.00196297050879332
UTR3 	2306-2314	0.00976828874334267
>CGGAGTGTAGCTC|ENST00000193322|0.598931890930183
UTR3 	1152-1160	0.0172599731777491
>CGGAGTGTAGCTC|ENST00000317951|0.598544860776087
UTR3 	707-715	0.00316976048010058
UTR3 	887-895	0.00151009129897826
UTR3 	1523-1531	0.00267415906120883
UTR3 	1813-1821	0.00450533430147382
UTR3 	2021-2029	0.00537429886829517
>CGGAGTGTAGCTC|ENST00000228495|0.59806548248581
UTR3 	36-44	0.0031240336006376
UTR3 	370-378	0.00963555720161093
UTR3 	484-492	0.00242399767571561
UTR3 	835-843	0.00201745562006118
>CGGAGTGTAGCTC|ENST00000451188|0.59772103826322
UTR3 	431-439	0.00219623940114706
UTR3 	657-665	0.00176688420093719
UTR3 	2384-2392	0.00697422391578748
UTR3 	2456-2464	0.00444124793731415
UTR3 	2523-2531	0.00179903273833755
>CGGAGTGTAGCTC|ENST00000020945|0.59766038815654
UTR3 	38-46	0.0171735057755106
>CGGAGTGTAGCTC|ENST00000251691|0.597604639828074
UTR3 	2833-2841	0.000660700338378914
UTR3 	5511-5519	0.00219693368764573
UTR3 	7927-7935	0.014312082686914
>CGGAGTGTAGCTC|ENST00000441222|0.597430469052604
UTR3 	101-109	0.0107198866801965
UTR3 	2247-2255	0.00643799322205512
>CGGAGTGTAGCTC|ENST00000357472|0.597419800819614
UTR3 	2617-2625	0.00970309397999357
UTR3 	3187-3195	0.00745406095337099
>CGGAGTGTAGCTC|ENST00000434410|0.597091475915575
UTR3 	418-426	0.00333597682481569
UTR3 	461-469	0.00189735005705904
UTR3 	8250-8258	0.00164869057769654
UTR3 	8434-8442	0.00154921698821404
UTR3 	11416-11424	0.000818836862706085
UTR3 	11670-11678	0.000955576702734377
UTR3 	11852-11860	0.00379279745210403
UTR3 	12748-12756	0.00142115291655361
UTR3 	12754-12762	0.000596604706865235
UTR3 	12844-12852	0.00111864330502992
>CGGAGTGTAGCTC|ENST00000489667|0.596539073498144
UTR3 	272-280	0.00482338200763662
UTR3 	1070-1078	0.00135256102365739
UTR3 	1092-1100	0.0024654367909373
UTR3 	1870-1878	0.00845594606902595
>CGGAGTGTAGCTC|ENST00000536942|0.596452382696044
UTR3 	375-383	0.00670154067173057
UTR3 	646-654	0.0103898984833734
>CGGAGTGTAGCTC|ENST00000396077|0.5963644662302
UTR3 	221-229	0.00222620895277074
UTR3 	685-693	0.00299122216338931
UTR3 	1308-1316	0.00326744710030109
UTR3 	3910-3918	0.00196311360836932
UTR3 	5319-5327	0.00250326374738157
UTR3 	13593-13601	0.00413421403577623
>CGGAGTGTAGCTC|ENST00000310833|0.595935295679348
UTR3 	1936-1944	0.00181621642597558
UTR3 	5659-5667	0.00343599189301147
UTR3 	6426-6434	0.0118041265392726
>CGGAGTGTAGCTC|ENST00000345506|0.595779624606862
UTR3 	387-395	0.00898385409155722
UTR3 	1002-1010	0.00331546723443616
CDS 	2046-2054	0.0171416198567504
>CGGAGTGTAGCTC|ENST00000226328|0.595514035131114
UTR3 	553-561	0.00796271841145535
UTR3 	814-822	0.00906502836506389
>CGGAGTGTAGCTC|ENST00000488564|0.595242226944545
UTR3 	251-259	0.005945861009683
UTR3 	273-281	0.00830163276061045
UTR3 	2690-2698	0.00276181230893969
>CGGAGTGTAGCTC|ENST00000617146|0.595054658971683
UTR3 	36-44	0.00371262334385951
UTR3 	545-553	0.00294834742810154
UTR3 	1292-1300	0.0015145983955804
UTR3 	2073-2081	0.00768459231314537
CDS 	2682-2690	0.00440800640995409
>CGGAGTGTAGCTC|ENST00000367975|0.59467637893408
UTR3 	3302-3310	0.00178250996883352
UTR3 	5169-5177	0.00747423111234757
UTR3 	5292-5300	0.00134131541605251
UTR3 	6786-6794	0.00126259315870458
UTR3 	6893-6901	0.00121874269733358
UTR3 	7945-7953	0.00096151909179523
UTR3 	10232-10240	0.00124981429435379
UTR3 	10418-10426	0.00102739657881788
UTR3 	10585-10593	0.000652806767354131
>CGGAGTGTAGCTC|ENST00000425028|0.594421245820866
UTR3 	801-809	0.00296080336142735
UTR3 	1380-1388	0.0139928276493957
>CGGAGTGTAGCTC|ENST00000263372|0.593941073963541
UTR3 	167-175	0.00403201940957373
UTR3 	1813-1821	0.00123789107386217
UTR3 	4208-4216	0.00199806646635139
UTR3 	4305-4313	0.00568645317711413
UTR3 	4483-4491	0.00396665450450896
>CGGAGTGTAGCTC|ENST00000238561|0.593832606648816
UTR3 	35-43	0.00771325110079223
UTR3 	237-245	0.00920048322919457
>CGGAGTGTAGCTC|ENST00000266037|0.593629285144792
UTR3 	47-55	0.0101578470267704
UTR3 	1156-1164	0.00163372237041538
UTR3 	1732-1740	0.00157783185651042
CDS 	2336-2344	0.0130201954843178
>CGGAGTGTAGCTC|ENST00000461402|0.593134363020439
UTR3 	454-462	0.0137554992291914
UTR3 	1228-1236	0.00311093334560306
>CGGAGTGTAGCTC|ENST00000467709|0.593125297523933
UTR3 	3234-3242	0.00498515548166925
UTR3 	3294-3302	0.000884333520608831
UTR3 	4165-4173	0.00750083539180698
UTR3 	4199-4207	0.00349549421657587
>CGGAGTGTAGCTC|ENST00000287844|0.593125281828916
UTR3 	87-95	0.0168658175477138
>CGGAGTGTAGCTC|ENST00000399075|0.593072055919159
CDS 	520-528	0.0167487376632701
UTR3 	966-974	0.00812251776199216
UTR3 	2054-2062	0.00409465968677579
>CGGAGTGTAGCTC|ENST00000440460|0.592938532729912
UTR3 	34-42	0.00484505903968193
UTR3 	2759-2767	0.0024647019578861
UTR3 	3259-3267	0.00954340985287483
>CGGAGTGTAGCTC|ENST00000313860|0.592701570423618
UTR3 	1162-1170	0.00198783628022825
UTR3 	1413-1421	0.0148492900389837
>CGGAGTGTAGCTC|ENST00000253063|0.59244096003219
UTR3 	397-405	0.0168194839657046
>CGGAGTGTAGCTC|ENST00000574049|0.592066922259285
UTR3 	242-250	0.00525305529013734
UTR3 	2733-2741	0.00338707189741331
UTR3 	2782-2790	0.00815404196197905
>CGGAGTGTAGCTC|ENST00000353065|0.592030239740331
UTR3 	596-604	0.0167916868717408
>CGGAGTGTAGCTC|ENST00000344641|0.591971122385452
UTR3 	873-881	0.0108452753466313
UTR3 	2481-2489	0.00594241124527294
>CGGAGTGTAGCTC|ENST00000450253|0.590966129239423
UTR3 	8582-8590	0.0167197094082097
>CGGAGTGTAGCTC|ENST00000582730|0.590927454270209
UTR3 	492-500	0.0167170944857361
>CGGAGTGTAGCTC|ENST00000620278|0.590917810392781
CDS 	356-364	0.0487607493712433
>CGGAGTGTAGCTC|ENST00000305963|0.590876888258146
UTR3 	64-72	0.0167136756914679
>CGGAGTGTAGCTC|ENST00000393354|0.590298246823894
UTR3 	582-590	0.00260595900022993
UTR3 	702-710	0.00206602980059067
UTR3 	1637-1645	0.0015288319473906
UTR3 	5729-5737	0.00748910888531268
UTR3 	6421-6429	0.00298463304410891
>CGGAGTGTAGCTC|ENST00000361216|0.589788538957851
UTR3 	245-253	0.00442058795901322
UTR3 	300-308	0.00344054216713798
UTR3 	402-410	0.00358226886425354
UTR3 	1444-1452	0.00519672420914718
>CGGAGTGTAGCTC|ENST00000613570|0.589528404641539
UTR3 	181-189	0.0166225517064013
>CGGAGTGTAGCTC|ENST00000431473|0.589422617734034
UTR3 	998-1006	0.00994401974636855
UTR3 	2677-2685	0.00203874094740675
UTR3 	2948-2956	0.000928464028458332
UTR3 	4631-4639	0.00145141829779829
UTR3 	5469-5477	0.00225276398452853
>CGGAGTGTAGCTC|ENST00000233813|0.589078146888843
UTR3 	532-540	0.00705113270806503
UTR3 	2588-2596	0.00119463140907729
UTR3 	2865-2873	0.00143818416635192
UTR3 	3114-3122	0.00111819016310086
UTR3 	3153-3161	0.000550180717742216
UTR3 	3208-3216	0.00148794570278597
UTR3 	3644-3652	0.00157396235640541
UTR3 	4063-4071	0.00217791856188007
>CGGAGTGTAGCTC|ENST00000521713|0.588471204912844
CDS 	427-435	0.0355924686128493
UTR3 	733-741	0.00295743418667744
UTR3 	2208-2216	0.00139904645509996
UTR3 	2879-2887	0.00101809951181424
>CGGAGTGTAGCTC|ENST00000165698|0.588379489572592
UTR3 	2891-2899	0.0165449853568769
>CGGAGTGTAGCTC|ENST00000586659|0.588050904723765
UTR3 	93-101	0.00842404461129215
UTR3 	2089-2097	0.00809876909529513
>CGGAGTGTAGCTC|ENST00000341846|0.587821265190873
UTR3 	178-186	0.0165073216531556
>CGGAGTGTAGCTC|ENST00000367854|0.587614715059849
UTR3 	722-730	0.00206011394040686
UTR3 	1167-1175	0.0124523252752203
CDS 	1221-1229	0.00747435725781649
>CGGAGTGTAGCTC|ENST00000383815|0.587533965597735
UTR3 	295-303	0.0164879433392682
>CGGAGTGTAGCTC|ENST00000358321|0.58742313186157
UTR3 	286-294	0.0067718727190319
UTR3 	320-328	0.00280787619135605
UTR3 	378-386	0.00394217323566273
UTR3 	574-582	0.00295854655033279
>CGGAGTGTAGCTC|ENST00000570699|0.587212070624281
UTR3 	343-351	0.0118948830163978
UTR3 	622-630	0.00457135333220117
>CGGAGTGTAGCTC|ENST00000336600|0.587109602051599
UTR3 	173-181	0.00319629080684992
UTR3 	1069-1077	0.0021819980862164
UTR3 	2464-2472	0.00655587531740005
UTR3 	2589-2597	0.00452516322484961
>CGGAGTGTAGCTC|ENST00000619501|0.587071525231391
UTR3 	147-155	0.0107550056758522
UTR3 	3200-3208	0.00133891690010355
UTR3 	4713-4721	0.00436283767068296
>CGGAGTGTAGCTC|ENST00000628452|0.586773785523346
UTR3 	220-228	0.0164366886673278
>CGGAGTGTAGCTC|ENST00000329021|0.586690989270451
CDS 	210-218	0.0237971114353894
CDS 	406-414	0.00481734406802328
UTR3 	801-809	0.00214516460534488
UTR3 	1731-1739	0.00128035075565207
UTR3 	4519-4527	0.00439544338049986
>CGGAGTGTAGCTC|ENST00000300853|0.586456786441293
UTR3 	972-980	0.00199358658335016
UTR3 	2197-2205	0.0144217368695672
>CGGAGTGTAGCTC|ENST00000316754|0.586396160368322
UTR3 	1887-1895	0.00698341270775708
UTR3 	2007-2015	0.00942782519861428
>CGGAGTGTAGCTC|ENST00000556726|0.586302991250732
UTR3 	180-188	0.00839718541253229
UTR3 	892-900	0.00559088451826549
UTR3 	2342-2350	0.00241688972106069
>CGGAGTGTAGCTC|ENST00000264451|0.585727249311319
UTR3 	396-404	0.00753126762479286
UTR3 	462-470	0.00755359734600785
UTR3 	2773-2781	0.00128130719398406
>CGGAGTGTAGCTC|ENST00000295628|0.585526753236533
CDS 	828-836	0.0388760474081388
UTR3 	3388-3396	0.00219136961387416
UTR3 	3892-3900	0.00125663331436359
UTR3 	3917-3925	0.000373280229263337
>CGGAGTGTAGCTC|ENST00000325844|0.585496565109374
UTR3 	643-651	0.0163506355027335
>CGGAGTGTAGCTC|ENST00000442682|0.585389145244243
UTR3 	182-190	0.00344514495283137
UTR3 	905-913	0.00608093186772266
UTR3 	1103-1111	0.00185698694135605
UTR3 	1259-1267	0.00161119817330594
UTR3 	1474-1482	0.00173569197609175
UTR3 	3173-3181	0.00161344768789122
>CGGAGTGTAGCTC|ENST00000216468|0.585294676303195
UTR3 	893-901	0.00977958389614844
UTR3 	1617-1625	0.00185435008064389
UTR3 	3867-3875	0.00327623373522433
UTR3 	4183-4191	0.00142687258086584
>CGGAGTGTAGCTC|ENST00000267843|0.585244572298776
UTR3 	3851-3859	0.00776093535937355
UTR3 	3991-3999	0.00857273122442355
>CGGAGTGTAGCTC|ENST00000590947|0.585044740210916
UTR3 	112-120	0.0124313628497143
UTR3 	1280-1288	0.00388884939639268
>CGGAGTGTAGCTC|ENST00000318507|0.584962647131589
UTR3 	280-288	0.0163146856117675
>CGGAGTGTAGCTC|ENST00000540288|0.584936345216623
UTR3 	501-509	0.00352659426618189
UTR3 	582-590	0.0127863207267661
>CGGAGTGTAGCTC|ENST00000622500|0.584607837882442
UTR3 	1289-1297	0.0162908029465149
>CGGAGTGTAGCTC|ENST00000303383|0.584150369047077
UTR3 	161-169	0.0162600188424283
>CGGAGTGTAGCTC|ENST00000587296|0.584084700227098
UTR3 	141-149	0.013371047155646
UTR3 	414-422	0.00288455348666497
>CGGAGTGTAGCTC|ENST00000333924|0.584050701402804
UTR3 	1052-1060	0.00118133487379463
UTR3 	1318-1326	0.0115777300287217
UTR3 	1911-1919	0.00349424837682856
>CGGAGTGTAGCTC|ENST00000323223|0.583888387447527
UTR3 	1175-1183	0.0162423939097573
>CGGAGTGTAGCTC|ENST00000456458|0.583459207438386
UTR3 	1083-1091	0.0162135275117075
>CGGAGTGTAGCTC|ENST00000343455|0.583402173279837
UTR3 	1503-1511	0.00461607551265529
UTR3 	3203-3211	0.0115936165561577
>CGGAGTGTAGCTC|ENST00000617388|0.583248721154352
UTR3 	635-643	0.0103589550415648
UTR3 	1520-1528	0.000803618431549056
UTR3 	1621-1629	0.000832172794479323
UTR3 	2424-2432	0.00314064361538079
UTR3 	3982-3990	0.00106398355596724
>CGGAGTGTAGCTC|ENST00000361354|0.583211723223931
UTR3 	5765-5773	0.000879141552671067
UTR3 	6135-6143	0.00338847670559596
UTR3 	12272-12280	0.00193484282816949
UTR3 	16540-16548	0.00999442465130404
>CGGAGTGTAGCTC|ENST00000308660|0.582761922731605
UTR3 	134-142	0.00460224111937581
UTR3 	875-883	0.00253705878800722
UTR3 	1403-1411	0.00227924467133187
UTR3 	2651-2659	0.00674810208653528
>CGGAGTGTAGCTC|ENST00000297338|0.582756788965997
UTR3 	978-986	0.0161663015873096
>CGGAGTGTAGCTC|ENST00000373664|0.582502005184589
UTR3 	2262-2270	0.0161491772189015
>CGGAGTGTAGCTC|ENST00000622468|0.582393955241115
UTR3 	256-264	0.0110807464545443
UTR3 	355-363	0.00254312586690885
UTR3 	1376-1384	0.00251804360653235
>CGGAGTGTAGCTC|ENST00000310074|0.581925499658576
UTR3 	228-236	0.00596767146825221
UTR3 	2694-2702	0.0101427689317827
>CGGAGTGTAGCTC|ENST00000261534|0.581886079738042
UTR3 	686-694	0.00168787029426535
UTR3 	1049-1057	0.00219456087108061
UTR3 	1336-1344	0.00966415857576271
CDS 	1940-1948	0.00947855498406432
>CGGAGTGTAGCTC|ENST00000482399|0.581678730990001
UTR3 	30-38	0.00496449618017222
UTR3 	1391-1399	0.00192914885464367
UTR3 	2435-2443	0.0033592288681911
UTR3 	2816-2824	0.00584099010827474
>CGGAGTGTAGCTC|ENST00000252338|0.581667536851078
UTR3 	401-409	0.00325522826988586
UTR3 	1821-1829	0.00539196752968471
UTR3 	2163-2171	0.0074459163240582
>CGGAGTGTAGCTC|ENST00000373841|0.58138246251237
UTR3 	556-564	0.00957276489625211
UTR3 	638-646	0.00650120126267231
>CGGAGTGTAGCTC|ENST00000317627|0.581380247373343
UTR3 	86-94	0.00520282981797543
UTR3 	194-202	0.0086117223510914
UTR3 	365-373	0.00225926523253804
>CGGAGTGTAGCTC|ENST00000300131|0.581187654083741
UTR3 	285-293	0.0160608846707174
>CGGAGTGTAGCTC|ENST00000373095|0.58095082791164
UTR3 	133-141	0.00736805141044551
UTR3 	406-414	0.0032546015334535
UTR3 	615-623	0.00542233101404906
>CGGAGTGTAGCTC|ENST00000381585|0.580371898385204
UTR3 	395-403	0.00366560704919245
UTR3 	603-611	0.00277416210866338
UTR3 	671-679	0.00263480157906853
UTR3 	1569-1577	0.00693155392132177
>CGGAGTGTAGCTC|ENST00000373913|0.580365829707191
UTR3 	754-762	0.00873384599036246
UTR3 	1141-1149	0.00237217850165829
UTR3 	1235-1243	0.0048996928991434
>CGGAGTGTAGCTC|ENST00000318006|0.580279971169166
UTR3 	723-731	0.0148589645588589
UTR3 	1015-1023	0.0011409910674152
>CGGAGTGTAGCTC|ENST00000310454|0.579981670271028
CDS 	1985-1993	0.0370959508994228
UTR3 	2974-2982	0.00407226163105099
>CGGAGTGTAGCTC|ENST00000263640|0.579927303960612
UTR3 	345-353	0.0124666404358234
CDS 	817-825	0.0127161661259774
>CGGAGTGTAGCTC|ENST00000399875|0.579678958803258
UTR3 	2044-2052	0.0159596322072031
>CGGAGTGTAGCTC|ENST00000265742|0.579329959936359
UTR3 	1485-1493	0.0159362242840369
>CGGAGTGTAGCTC|ENST00000341423|0.579197570341733
UTR3 	61-69	0.0101802461716694
UTR3 	3662-3670	0.00574709991900767
>CGGAGTGTAGCTC|ENST00000507668|0.578982179216062
UTR3 	1800-1808	0.00227499894053496
UTR3 	3724-3732	0.0136379044135007
>CGGAGTGTAGCTC|ENST00000339733|0.57879416186093
UTR3 	444-452	0.00475687178524769
UTR3 	706-714	0.00172370173699892
UTR3 	723-731	0.00231869871004776
UTR3 	1342-1350	0.00213640802065871
UTR3 	1680-1688	0.00214339376511096
UTR3 	1861-1869	0.00282122375542846
>CGGAGTGTAGCTC|ENST00000370693|0.578769422073404
UTR3 	3615-3623	0.00260353867642068
UTR3 	5440-5448	0.0132951005378158
>CGGAGTGTAGCTC|ENST00000244519|0.578348108191326
UTR3 	215-223	0.0071537787601261
UTR3 	524-532	0.00575260512150175
UTR3 	835-843	0.00296401444659364
>CGGAGTGTAGCTC|ENST00000441719|0.578217835651606
UTR3 	2252-2260	0.00641736065317685
UTR3 	3336-3344	0.00218854648328654
UTR3 	4045-4053	0.00240880093645117
UTR3 	4483-4491	0.00484695956940337
>CGGAGTGTAGCTC|ENST00000271732|0.578153163555255
UTR3 	191-199	0.00928881221515636
UTR3 	197-205	0.00656852146353791
>CGGAGTGTAGCTC|ENST00000344785|0.577955341729086
UTR3 	113-121	0.00716474368961913
UTR3 	623-631	0.00391414239336867
UTR3 	1277-1285	0.00476519179331004
>CGGAGTGTAGCTC|ENST00000360770|0.577857045412908
UTR3 	49-57	0.0158374917820939
>CGGAGTGTAGCTC|ENST00000405489|0.577686150919219
UTR3 	136-144	0.0158260424153987
>CGGAGTGTAGCTC|ENST00000252891|0.577603076145281
UTR3 	309-317	0.0105575351149572
UTR3 	1264-1272	0.00526294201521684
>CGGAGTGTAGCTC|ENST00000439495|0.577399120900828
UTR3 	476-484	0.010381610616748
UTR3 	1111-1119	0.0054252045377359
>CGGAGTGTAGCTC|ENST00000326665|0.577144598172606
UTR3 	2143-2151	0.0157897683862376
>CGGAGTGTAGCTC|ENST00000629305|0.576809342193619
UTR3 	615-623	0.00467460994360414
CDS 	3776-3784	0.0349082142662164
>CGGAGTGTAGCTC|ENST00000377317|0.576663577243125
UTR3 	213-221	0.00491323764081504
CDS 	852-860	0.0342644809926924
>CGGAGTGTAGCTC|ENST00000215095|0.576640350814192
UTR3 	69-77	0.010116564944541
UTR3 	92-100	0.00412193370765918
UTR3 	2111-2119	0.00151750564221629
>CGGAGTGTAGCTC|ENST00000592595|0.57648467623632
UTR3 	1503-1511	0.00331486438453364
UTR3 	1619-1627	0.00147721152791389
UTR3 	2197-2205	0.0109535066711456
>CGGAGTGTAGCTC|ENST00000236192|0.576324997905351
UTR3 	4120-4128	0.0157348938955303
>CGGAGTGTAGCTC|ENST00000542060|0.576012386109067
UTR3 	203-211	0.00573690903986561
UTR3 	1716-1724	0.00679025874307949
UTR3 	3053-3061	0.00318680331706789
>CGGAGTGTAGCTC|ENST00000263856|0.575991308210644
UTR3 	26-34	0.0106985556449995
UTR3 	1914-1922	0.00501400487901561
>CGGAGTGTAGCTC|ENST00000337195|0.575934876470117
UTR3 	1010-1018	0.00889319356862239
UTR3 	4701-4709	0.00681559051916183
>CGGAGTGTAGCTC|ENST00000359766|0.575872661353826
UTR3 	249-257	0.00800419995668195
UTR3 	1112-1120	0.00364430303314563
UTR3 	3638-3646	0.00405611778932124
>CGGAGTGTAGCTC|ENST00000282541|0.574912426879858
UTR3 	831-839	0.00176709899084823
UTR3 	1031-1039	0.00226278165953898
UTR3 	1494-1502	0.00195894310449105
UTR3 	1965-1973	0.00965156041328327
>CGGAGTGTAGCTC|ENST00000358178|0.574761477512789
UTR3 	203-211	0.015630289590969
>CGGAGTGTAGCTC|ENST00000263092|0.574591019710868
CDS 	488-496	0.00923309209838931
UTR3 	2392-2400	0.0104835070879137
UTR3 	3416-3424	0.0026185048885206
>CGGAGTGTAGCTC|ENST00000392701|0.574315085381845
UTR3 	627-635	0.0156004430418793
>CGGAGTGTAGCTC|ENST00000225983|0.573957856699759
UTR3 	640-648	0.00424100585596449
UTR3 	1520-1528	0.0113355580954485
>CGGAGTGTAGCTC|ENST00000473989|0.573828342591188
CDS 	1337-1345	0.0125081448471064
UTR3 	2829-2837	0.0019742313170884
UTR3 	4474-4482	0.00478586046008566
UTR3 	4835-4843	0.00135097736166761
UTR3 	10006-10014	0.00397937696628073
>CGGAGTGTAGCTC|ENST00000426542|0.573201469887074
UTR3 	565-573	0.00465689195137735
CDS 	628-636	0.00961877599671171
UTR3 	809-817	0.0039911279202986
CDS 	1494-1502	0.00683464349234308
CDS 	2012-2020	0.00674633384058647
>CGGAGTGTAGCTC|ENST00000327987|0.573144472011311
UTR3 	526-534	0.0121606550551521
UTR3 	952-960	0.00336155708471588
>CGGAGTGTAGCTC|ENST00000346436|0.573071092649209
UTR3 	47-55	0.00395901151411446
UTR3 	884-892	0.00154019951792398
UTR3 	1552-1560	0.00221858165233522
CDS 	2139-2147	0.0258728998349193
>CGGAGTGTAGCTC|ENST00000256682|0.572661612266108
UTR3 	1703-1711	0.0011992056898955
UTR3 	2434-2442	0.0086608984777409
UTR3 	2490-2498	0.00261702170973988
UTR3 	2904-2912	0.00301283323735624
>CGGAGTGTAGCTC|ENST00000512733|0.572552227804628
UTR3 	5420-5428	0.0101965240533893
UTR3 	6065-6073	0.00528612992073291
>CGGAGTGTAGCTC|ENST00000492211|0.572458288824274
UTR3 	93-101	0.0154763807239191
>CGGAGTGTAGCTC|ENST00000589425|0.572208008111154
UTR3 	97-105	0.00968824264153679
UTR3 	196-204	0.00297389504006582
UTR3 	1450-1458	0.00279753098458156
>CGGAGTGTAGCTC|ENST00000496902|0.57219984977989
UTR3 	371-379	0.00553846872581287
UTR3 	1181-1189	0.00561043525846856
UTR3 	1195-1203	0.00431021996515079
>CGGAGTGTAGCTC|ENST00000481530|0.572099923634009
UTR3 	2208-2216	0.0154524522773197
>CGGAGTGTAGCTC|ENST00000400308|0.571921597656724
UTR3 	228-236	0.00768256832067485
CDS 	733-741	0.0257189969445041
>CGGAGTGTAGCTC|ENST00000169551|0.57180469268374
UTR3 	37-45	0.00326661584728788
UTR3 	554-562	0.00703802833515032
UTR3 	1712-1720	0.00512809898798676
>CGGAGTGTAGCTC|ENST00000558158|0.571508582525268
UTR3 	510-518	0.00343420265182832
UTR3 	1142-1150	0.0119787761451226
>CGGAGTGTAGCTC|ENST00000504499|0.571117360346137
UTR3 	129-137	0.0121496855953915
UTR3 	667-675	0.00323718565338086
>CGGAGTGTAGCTC|ENST00000261655|0.570953849342131
UTR3 	465-473	0.0137061820185779
UTR3 	1356-1364	0.00166977936012933
>CGGAGTGTAGCTC|ENST00000475216|0.570515937415508
UTR3 	890-898	0.015346747863741
>CGGAGTGTAGCTC|ENST00000391736|0.570442896664935
CDS 	1090-1098	0.012245124331974
UTR3 	1633-1641	0.0119267962835017
>CGGAGTGTAGCTC|ENST00000262839|0.570301070180318
UTR3 	1972-1980	0.0153324165646845
>CGGAGTGTAGCTC|ENST00000392770|0.570174064223869
UTR3 	284-292	0.0106799350873429
UTR3 	3556-3564	0.00464401121541218
>CGGAGTGTAGCTC|ENST00000320316|0.569080497426068
UTR3 	339-347	0.00938973624323427
UTR3 	369-377	0.00586130343105774
>CGGAGTGTAGCTC|ENST00000527937|0.568555834824798
UTR3 	444-452	0.00995220652059093
UTR3 	2647-2655	0.00526387059070884
>CGGAGTGTAGCTC|ENST00000297261|0.568523604536039
UTR3 	1296-1304	0.0112285922265561
UTR3 	2516-2524	0.00195537503265322
UTR3 	2529-2537	0.00202996241926507
>CGGAGTGTAGCTC|ENST00000248564|0.568247623172134
UTR3 	1999-2007	0.0151955432319535
>CGGAGTGTAGCTC|ENST00000434391|0.568144336250355
UTR3 	462-470	0.00504125755725817
UTR3 	1517-1525	0.00320172662190118
UTR3 	1691-1699	0.00161977581609726
UTR3 	2379-2387	0.00532590277595452
>CGGAGTGTAGCTC|ENST00000361763|0.567665935851728
UTR3 	279-287	0.00573301642082619
UTR3 	491-499	0.00942378283474576
>CGGAGTGTAGCTC|ENST00000615182|0.567424255898156
UTR3 	175-183	0.015140705534896
>CGGAGTGTAGCTC|ENST00000342753|0.567289559201858
UTR3 	317-325	0.0069657454412395
UTR3 	374-382	0.00179043780095638
UTR3 	427-435	0.00457416569847799
UTR3 	482-490	0.00180138792826159
>CGGAGTGTAGCTC|ENST00000273980|0.567095407643239
UTR3 	922-930	0.00304368607016159
CDS 	1058-1066	0.00730966387883545
CDS 	1485-1493	0.0127213150865819
UTR3 	1639-1647	0.00248432713234164
UTR3 	3609-3617	0.00129584915606429
UTR3 	4179-4187	0.00242041326267883
>CGGAGTGTAGCTC|ENST00000471971|0.56680799715134
UTR3 	978-986	0.0072449198087729
UTR3 	1544-1552	0.00785475806350567
>CGGAGTGTAGCTC|ENST00000272286|0.56677719126992
UTR3 	51-59	0.0150976273210524
>CGGAGTGTAGCTC|ENST00000273960|0.566688961130436
UTR3 	1906-1914	0.00468549887242667
UTR3 	2239-2247	0.00370786505111495
UTR3 	2303-2311	0.00669839066940564
>CGGAGTGTAGCTC|ENST00000274276|0.56643044856577
UTR3 	168-176	0.013074258223067
CDS 	2206-2214	0.0073340009216232
>CGGAGTGTAGCTC|ENST00000398536|0.566399550326749
UTR3 	854-862	0.0150724929569074
>CGGAGTGTAGCTC|ENST00000380962|0.566259415407157
UTR3 	432-440	0.0150631674096851
>CGGAGTGTAGCTC|ENST00000416904|0.565916929534244
UTR3 	99-107	0.00378811361795158
UTR3 	1274-1282	0.00292242071705625
UTR3 	2028-2036	0.00426418512245556
UTR3 	6509-6517	0.00245219603727321
UTR3 	6555-6563	0.00161346349918208
>CGGAGTGTAGCTC|ENST00000297130|0.565906509336162
UTR3 	671-679	0.00827033968770902
UTR3 	1369-1377	0.00351157414218235
UTR3 	2138-2146	0.0032577718878947
>CGGAGTGTAGCTC|ENST00000566480|0.565403297499085
UTR3 	154-162	0.0130119449895952
UTR3 	781-789	0.00199426566293643
>CGGAGTGTAGCTC|ENST00000448392|0.565383888545725
UTR3 	745-753	0.0150049196944746
>CGGAGTGTAGCTC|ENST00000340857|0.565093640627185
UTR3 	20-28	0.0149856158683261
>CGGAGTGTAGCTC|ENST00000264065|0.565048002352192
UTR3 	1031-1039	0.00255446851131611
UTR3 	4434-4442	0.0124281123142268
>CGGAGTGTAGCTC|ENST00000263335|0.564868219755673
UTR3 	201-209	0.00779585530669842
UTR3 	626-634	0.00381488261594597
UTR3 	2388-2396	0.00335988768895145
>CGGAGTGTAGCTC|ENST00000617179|0.564719205104692
UTR3 	198-206	0.00820091686608023
UTR3 	935-943	0.00675980040366024
>CGGAGTGTAGCTC|ENST00000504334|0.564342456719776
UTR3 	2238-2246	0.00916812605319086
UTR3 	2315-2323	0.00576754377529244
>CGGAGTGTAGCTC|ENST00000004982|0.56427991506276
UTR3 	62-70	0.00838070814683431
UTR3 	112-120	0.00370936367158618
UTR3 	491-499	0.00284144051886698
>CGGAGTGTAGCTC|ENST00000340967|0.564057983607717
UTR3 	888-896	0.0149167604174648
>CGGAGTGTAGCTC|ENST00000298569|0.56395318463545
UTR3 	42-50	0.00551866062886285
UTR3 	342-350	0.00939113432996413
>CGGAGTGTAGCTC|ENST00000543287|0.563932418637945
UTR3 	2133-2141	0.0149084147928954
>CGGAGTGTAGCTC|ENST00000341280|0.563748335846277
CDS 	940-948	0.00635545259844643
UTR3 	1091-1099	0.00275681673523568
UTR3 	2213-2221	0.0104090865552744
>CGGAGTGTAGCTC|ENST00000562562|0.563590134940564
UTR3 	693-701	0.0122793307009324
UTR3 	941-949	0.00260633710909869
>CGGAGTGTAGCTC|ENST00000443875|0.563582709931547
UTR3 	543-551	0.00213214451180223
UTR3 	870-878	0.0044281570117177
CDS 	965-973	0.0148606208797595
UTR3 	1352-1360	0.00407768364405729
>CGGAGTGTAGCTC|ENST00000242728|0.563537324569665
UTR3 	1718-1726	0.014882158575689
>CGGAGTGTAGCTC|ENST00000457367|0.563514545114147
CDS 	329-337	0.0434058502293068
>CGGAGTGTAGCTC|ENST00000395336|0.563507375001564
UTR3 	36-44	0.00584383808981507
UTR3 	321-329	0.0045892071656982
CDS 	2373-2381	0.0155005947045747
>CGGAGTGTAGCTC|ENST00000268035|0.563399209146483
UTR3 	695-703	0.00480764005079437
UTR3 	1344-1352	0.0049674360949742
UTR3 	4768-4776	0.0016950826442851
UTR3 	4956-4964	0.00340282250690655
>CGGAGTGTAGCTC|ENST00000375261|0.563329871473676
UTR3 	267-275	0.0102461983158923
UTR3 	330-338	0.00462217598570766
>CGGAGTGTAGCTC|ENST00000225805|0.563326302994068
CDS 	678-686	0.0380291599082654
UTR3 	2665-2673	0.00229952472260819
>CGGAGTGTAGCTC|ENST00000369575|0.563134212665391
CDS 	912-920	0.0077331739925296
UTR3 	1210-1218	0.00855983052888801
UTR3 	1703-1711	0.00143819064330726
UTR3 	1989-1997	0.00273400495740844
>CGGAGTGTAGCTC|ENST00000367612|0.562929739162578
CDS 	1287-1295	0.0110690852244223
UTR3 	5982-5990	0.0117438455839642
>CGGAGTGTAGCTC|ENST00000456331|0.562858715726396
UTR3 	3060-3068	0.00296878762595933
UTR3 	4198-4206	0.00383662228608448
UTR3 	4250-4258	0.000661729670490057
UTR3 	4797-4805	0.00250585759406239
UTR3 	5478-5486	0.00486407652175196
>CGGAGTGTAGCTC|ENST00000395065|0.562847290104719
CDS 	195-203	0.0432765420739291
>CGGAGTGTAGCTC|ENST00000581312|0.56267509946486
UTR3 	1569-1577	0.00804439948824368
UTR3 	2003-2011	0.00141876466150735
UTR3 	2308-2316	0.00222775546644331
UTR3 	3981-3989	0.0012188566776287
UTR3 	4830-4838	0.00191510114680254
>CGGAGTGTAGCTC|ENST00000298198|0.562512697764528
UTR3 	664-672	0.00796417469907643
UTR3 	1474-1482	0.00270963393181612
UTR3 	3596-3604	0.0041402826277206
>CGGAGTGTAGCTC|ENST00000231368|0.562484293191196
UTR3 	810-818	0.00352971958472876
UTR3 	1485-1493	0.0112824852278873
>CGGAGTGTAGCTC|ENST00000585558|0.562374930333016
UTR3 	1841-1849	0.014804941900743
>CGGAGTGTAGCTC|ENST00000296702|0.562163000760689
UTR3 	760-768	0.0147908685620371
>CGGAGTGTAGCTC|ENST00000314888|0.561861636460358
UTR3 	95-103	0.0113137984259895
UTR3 	291-299	0.00345706041146867
>CGGAGTGTAGCTC|ENST00000321600|0.561732358883543
UTR3 	232-240	0.0147622761071505
>CGGAGTGTAGCTC|ENST00000452556|0.561726420894877
UTR3 	896-904	0.00437898029764326
UTR3 	3413-3421	0.00620483901688529
UTR3 	4495-4503	0.004178062583298
>CGGAGTGTAGCTC|ENST00000566462|0.5617040549166
UTR3 	210-218	0.0147603970828314
>CGGAGTGTAGCTC|ENST00000613385|0.561635599067371
UTR3 	817-825	0.0126738020556978
UTR3 	2701-2709	0.00208205053741443
>CGGAGTGTAGCTC|ENST00000291825|0.561616917692697
UTR3 	370-378	0.00947044393722941
UTR3 	530-538	0.00332608289926248
UTR3 	3096-3104	0.00195808560747873
>CGGAGTGTAGCTC|ENST00000335508|0.561445114488079
UTR3 	1663-1671	0.00170560436052466
UTR3 	1806-1814	0.0130376035989104
>CGGAGTGTAGCTC|ENST00000285208|0.561393014370673
UTR3 	26-34	0.0089690796007064
UTR3 	3155-3163	0.00194823516292414
UTR3 	4237-4245	0.00382243492642205
>CGGAGTGTAGCTC|ENST00000532414|0.561218455282354
UTR3 	24-32	0.00539574919530598
UTR3 	351-359	0.00263954949222655
UTR3 	813-821	0.00194060828657748
UTR3 	979-987	0.00219590678213269
UTR3 	2582-2590	0.00255634981290105
>CGGAGTGTAGCTC|ENST00000230036|0.561037245383955
UTR3 	545-553	0.0147161370734887
>CGGAGTGTAGCTC|ENST00000585291|0.560801332218812
UTR3 	786-794	0.00377112684563764
CDS 	969-977	0.0104766980535904
UTR3 	1292-1300	0.00799865924479726
>CGGAGTGTAGCTC|ENST00000441037|0.560415755134527
UTR3 	131-139	0.014674898340194
>CGGAGTGTAGCTC|ENST00000372523|0.560118624032529
UTR3 	88-96	0.00916657599084921
CDS 	641-649	0.0186885139856926
>CGGAGTGTAGCTC|ENST00000373535|0.560020584488377
UTR3 	317-325	0.0102002724421838
UTR3 	582-590	0.00444841105557138
>CGGAGTGTAGCTC|ENST00000296140|0.559729087929225
UTR3 	560-568	0.00337111322759361
UTR3 	1339-1347	0.0112582361986378
>CGGAGTGTAGCTC|ENST00000338859|0.559611304664054
UTR3 	133-141	0.00320580526504862
UTR3 	534-542	0.00612489658886136
CDS 	736-744	0.0180692275875346
>CGGAGTGTAGCTC|ENST00000334179|0.559099108091985
UTR3 	668-676	0.0145875741114272
>CGGAGTGTAGCTC|ENST00000454189|0.558946110415367
UTR3 	50-58	0.0105254576303745
UTR3 	1983-1991	0.00405197278643279
>CGGAGTGTAGCTC|ENST00000380079|0.558761252872849
UTR3 	4276-4284	0.000991200827039178
UTR3 	4535-4543	0.0097953482654628
UTR3 	6545-6553	0.00190525498164801
UTR3 	7703-7711	0.00187337133947997
>CGGAGTGTAGCTC|ENST00000251376|0.558680760019453
UTR3 	360-368	0.0113053854941154
UTR3 	1246-1254	0.00158489527218986
UTR3 	1664-1672	0.0016695587668449
>CGGAGTGTAGCTC|ENST00000402034|0.558206369880361
UTR3 	141-149	0.00341719779793053
UTR3 	208-216	0.0111111985016542
>CGGAGTGTAGCTC|ENST00000440804|0.558118114053669
UTR3 	150-158	0.0145225473600639
>CGGAGTGTAGCTC|ENST00000395811|0.55779246658327
UTR3 	432-440	0.00560931711096553
UTR3 	988-996	0.0028889584540997
UTR3 	1603-1611	0.00191482203080261
UTR3 	3831-3839	0.0013875835060216
UTR3 	6811-6819	0.00270028686880418
>CGGAGTGTAGCTC|ENST00000610490|0.557694416230282
UTR3 	312-320	0.00594854839340622
CDS 	1591-1599	0.00925189776019404
UTR3 	2462-2470	0.00194719191242147
UTR3 	3667-3675	0.00188034653034902
UTR3 	3966-3974	0.00213743641149371
>CGGAGTGTAGCTC|ENST00000262059|0.557503915557787
UTR3 	297-305	0.00551669579521405
UTR3 	355-363	0.00896515377508679
>CGGAGTGTAGCTC|ENST00000261700|0.557369222205671
UTR3 	2123-2131	0.0144729261323948
>CGGAGTGTAGCTC|ENST00000308580|0.557264820950687
UTR3 	400-408	0.00738362376080932
UTR3 	3604-3612	0.00135834487027704
UTR3 	6286-6294	0.00572404130019799
>CGGAGTGTAGCTC|ENST00000328453|0.557032688675648
UTR3 	136-144	0.0110104637978443
UTR3 	2007-2015	0.00344016941986331
>CGGAGTGTAGCTC|ENST00000528302|0.556954473388199
UTR3 	160-168	0.0144454525175135
>CGGAGTGTAGCTC|ENST00000487099|0.556854986311221
UTR3 	886-894	0.0026555981833884
UTR3 	1043-1051	0.00626812971731995
UTR3 	3513-3521	0.00178547036896685
UTR3 	4031-4039	0.00372966485081879
>CGGAGTGTAGCTC|ENST00000559105|0.556782351045967
UTR3 	43-51	0.00546426730173947
UTR3 	296-304	0.0089697851073379
>CGGAGTGTAGCTC|ENST00000359195|0.556624197021796
UTR3 	1695-1703	0.0144235782546045
>CGGAGTGTAGCTC|ENST00000375114|0.55659618412901
UTR3 	271-279	0.0104305610831432
UTR3 	972-980	0.00399116202534424
>CGGAGTGTAGCTC|ENST00000395925|0.556358541179997
UTR3 	416-424	0.00825458614331975
UTR3 	2101-2109	0.00185533176609022
UTR3 	2922-2930	0.00429606831767904
>CGGAGTGTAGCTC|ENST00000312239|0.55629454116352
UTR3 	495-503	0.0127554802585344
UTR3 	1196-1204	0.00164626813514557
>CGGAGTGTAGCTC|ENST00000287239|0.55622328267523
UTR3 	383-391	0.00997500324607878
CDS 	2296-2304	0.0072864092053493
CDS 	5593-5601	0.00799592439987524
>CGGAGTGTAGCTC|ENST00000256737|0.556176429977189
UTR3 	1932-1940	0.0143939278527326
>CGGAGTGTAGCTC|ENST00000497194|0.556136083524319
UTR3 	605-613	0.00278718540257563
UTR3 	915-923	0.00301181638948711
UTR3 	1296-1304	0.00703243911992984
UTR3 	1371-1379	0.00155981556207727
>CGGAGTGTAGCTC|ENST00000361246|0.555914553153131
UTR3 	902-910	0.0143765896009871
>CGGAGTGTAGCTC|ENST00000568344|0.555653863769845
UTR3 	5121-5129	0.00923916700852514
UTR3 	5874-5882	0.00512016500107329
>CGGAGTGTAGCTC|ENST00000352690|0.555615686841761
UTR3 	1075-1083	0.00469125589167231
UTR3 	2039-2047	0.00819866830551211
UTR3 	2064-2072	0.00146688067696488
>CGGAGTGTAGCTC|ENST00000421627|0.555578754549625
CDS 	457-465	0.01062063468453
UTR3 	615-623	0.0021354385556751
UTR3 	2906-2914	0.00483738534301496
UTR3 	6090-6098	0.00438725130871349
>CGGAGTGTAGCTC|ENST00000335712|0.555227478748454
UTR3 	20-28	0.00843833630509207
UTR3 	77-85	0.00589277345768215
>CGGAGTGTAGCTC|ENST00000376395|0.554912867387674
UTR3 	1342-1350	0.0143102892209202
>CGGAGTGTAGCTC|ENST00000329078|0.554868337234083
UTR3 	28-36	0.00654209414479525
UTR3 	813-821	0.00251630802815864
UTR3 	1135-1143	0.00279799039705313
UTR3 	1391-1399	0.00245094994304234
>CGGAGTGTAGCTC|ENST00000373783|0.554837627460129
UTR3 	345-353	0.00353418643487361
UTR3 	924-932	0.00755857755084575
UTR3 	1245-1253	0.0032125463937605
>CGGAGTGTAGCTC|ENST00000534358|0.554766929109566
UTR3 	710-718	0.00311578002357904
UTR3 	801-809	0.00478246845800573
UTR3 	854-862	0.00478971955289304
UTR3 	1714-1722	0.0016126641843002
>CGGAGTGTAGCTC|ENST00000375992|0.554705801899932
UTR3 	136-144	0.0142965875055882
>CGGAGTGTAGCTC|ENST00000239367|0.554526182924495
UTR3 	1273-1281	0.0142847029694455
>CGGAGTGTAGCTC|ENST00000311337|0.554473163728534
UTR3 	303-311	0.0142811951208567
>CGGAGTGTAGCTC|ENST00000360270|0.554399103850852
UTR3 	46-54	0.0116496341985425
UTR3 	1178-1186	0.0026266611203866
>CGGAGTGTAGCTC|ENST00000341785|0.554380274594861
UTR3 	255-263	0.00453479446078596
UTR3 	1388-1396	0.00314904282349029
UTR3 	1505-1513	0.00264939798808955
UTR3 	1886-1894	0.00394181432836971
>CGGAGTGTAGCTC|ENST00000370698|0.553862740220166
UTR3 	1525-1533	0.00350322603572694
UTR3 	1559-1567	0.00689763593498248
CDS 	1676-1684	0.0133762370834224
>CGGAGTGTAGCTC|ENST00000295025|0.553839255310714
UTR3 	470-478	0.00237003813217636
UTR3 	897-905	0.00306991553962872
UTR3 	1602-1610	0.00189631508366944
UTR3 	5049-5057	0.00690299213495708
>CGGAGTGTAGCTC|ENST00000597832|0.553744494811499
UTR3 	1341-1349	0.0142329933043028
>CGGAGTGTAGCTC|ENST00000373545|0.553680510775676
UTR3 	87-95	0.0100665855451796
UTR3 	1916-1924	0.0041621759155742
>CGGAGTGTAGCTC|ENST00000375107|0.553470495926963
UTR3 	162-170	0.00340676010095489
UTR3 	404-412	0.00307630005610567
UTR3 	487-495	0.00254465631145165
UTR3 	913-921	0.00289340573134567
UTR3 	927-935	0.0022937499035876
>CGGAGTGTAGCTC|ENST00000406785|0.553343494371149
UTR3 	8657-8665	0.00474966759865157
UTR3 	9718-9726	0.00628484699807247
UTR3 	14344-14352	0.00131659723916697
UTR3 	14607-14615	0.00185536161710935
>CGGAGTGTAGCTC|ENST00000288943|0.553314821641555
UTR3 	536-544	0.0142045773806607
>CGGAGTGTAGCTC|ENST00000396037|0.553109541797768
UTR3 	5435-5443	0.00129758679741763
UTR3 	6301-6309	0.00362492377886187
UTR3 	6651-6659	0.0019661326592299
UTR3 	7360-7368	0.007302360069044
>CGGAGTGTAGCTC|ENST00000291900|0.552992613381764
UTR3 	246-254	0.00945064459096315
UTR3 	313-321	0.00473262738815865
>CGGAGTGTAGCTC|ENST00000592031|0.552812699616819
UTR3 	2059-2067	0.0118931812210863
UTR3 	2352-2360	0.00227819558801515
>CGGAGTGTAGCTC|ENST00000614343|0.552419058635943
UTR3 	802-810	0.0054102100124125
UTR3 	968-976	0.00526321717217607
UTR3 	983-991	0.00347192686030425
>CGGAGTGTAGCTC|ENST00000374897|0.552367539654495
UTR3 	1616-1624	0.00140913524166251
UTR3 	2441-2449	0.00240915701550849
UTR3 	3147-3155	0.0103236563000646
>CGGAGTGTAGCTC|ENST00000421673|0.552351792388875
UTR3 	189-197	0.003013679014812
UTR3 	263-271	0.00277173505904542
CDS 	1333-1341	0.00653833468610696
CDS 	4216-4224	0.00313948075504363
CDS 	4723-4731	0.00385167333194745
CDS 	5395-5403	0.00398160215659302
CDS 	5902-5910	0.00453617867214195
CDS 	6535-6543	0.00474917837596688
>CGGAGTGTAGCTC|ENST00000356388|0.552268700192923
UTR3 	83-91	0.00733695144920193
UTR3 	174-182	0.00413848843275495
UTR3 	1557-1565	0.00158338208304835
UTR3 	1570-1578	0.00107659335260535
>CGGAGTGTAGCTC|ENST00000585482|0.552252679985609
UTR3 	1138-1146	0.00499257887729162
CDS 	1636-1644	0.0185396089862149
UTR3 	1649-1657	0.000916280173588071
UTR3 	1676-1684	0.000395231722651514
CDS 	1677-1685	0.00379318128282992
UTR3 	1912-1920	0.00105498961471104
>CGGAGTGTAGCTC|ENST00000493583|0.552209175881156
UTR3 	931-939	0.00188195023939939
UTR3 	2604-2612	0.0122495306823261
>CGGAGTGTAGCTC|ENST00000282075|0.552197819537825
UTR3 	163-171	0.0141307303094081
>CGGAGTGTAGCTC|ENST00000632372|0.552149518508794
UTR3 	372-380	0.00471015018776887
UTR3 	1382-1390	0.00685398950010069
CDS 	1515-1523	0.00444032258728506
CDS 	1701-1709	0.00468738500196129
>CGGAGTGTAGCTC|ENST00000428206|0.552062887572399
UTR3 	53-61	0.0107622853582133
UTR3 	701-709	0.00335952672221195
>CGGAGTGTAGCTC|ENST00000407464|0.552054451853929
UTR3 	721-729	0.00105487974554782
UTR3 	1502-1510	0.00167877793400857
UTR3 	3246-3254	0.000887199571002009
UTR3 	3663-3671	0.00237557268296274
UTR3 	4495-4503	0.00812482461114092
>CGGAGTGTAGCTC|ENST00000391617|0.551864668622448
UTR3 	49-57	0.014108711863256
>CGGAGTGTAGCTC|ENST00000309241|0.551485329770474
UTR3 	1361-1369	0.00707894342040372
UTR3 	2195-2203	0.00522295449948031
UTR3 	4823-4831	0.00178174661156888
>CGGAGTGTAGCTC|ENST00000442744|0.551358777606277
UTR3 	162-170	0.00548966627117792
UTR3 	2343-2351	0.00858561636830675
>CGGAGTGTAGCTC|ENST00000216639|0.550804378981279
UTR3 	209-217	0.0140386560995345
>CGGAGTGTAGCTC|ENST00000454077|0.550777752078502
UTR3 	1518-1526	0.00133552370206416
UTR3 	2089-2097	0.0041525572516975
UTR3 	2241-2249	0.00854881624069231
>CGGAGTGTAGCTC|ENST00000447496|0.550714881802181
UTR3 	853-861	0.00875508483134895
UTR3 	1901-1909	0.00527765938974689
>CGGAGTGTAGCTC|ENST00000444376|0.55061057981488
UTR3 	473-481	0.0140258546611661
>CGGAGTGTAGCTC|ENST00000005178|0.550446004947493
UTR3 	1008-1016	0.0140149844360471
>CGGAGTGTAGCTC|ENST00000580206|0.550275540720598
UTR3 	1001-1009	0.0087232974626603
UTR3 	1337-1345	0.00528042852305624
>CGGAGTGTAGCTC|ENST00000437205|0.550271905507472
UTR3 	197-205	0.0097997509726811
UTR3 	3729-3737	0.0042037349308904
>CGGAGTGTAGCTC|ENST00000370767|0.550052091037223
UTR3 	22-30	0.013988969247797
>CGGAGTGTAGCTC|ENST00000496455|0.549965790585059
UTR3 	213-221	0.00804500641626529
UTR3 	4911-4919	0.00332491014036593
UTR3 	5526-5534	0.00261335371998057
>CGGAGTGTAGCTC|ENST00000426513|0.549727017614458
UTR3 	202-210	0.0047989494012879
UTR3 	411-419	0.0091685542015633
>CGGAGTGTAGCTC|ENST00000336077|0.549564537779061
UTR3 	207-215	0.0139567755880861
>CGGAGTGTAGCTC|ENST00000330374|0.54944218300834
UTR3 	1013-1021	0.0099582412498806
UTR3 	3751-3759	0.0039904561117316
>CGGAGTGTAGCTC|ENST00000226247|0.549043264217191
UTR3 	361-369	0.00457428090508242
CDS 	436-444	0.0164016996088935
UTR3 	852-860	0.00452518222948562
>CGGAGTGTAGCTC|ENST00000377474|0.548988313358133
UTR3 	4983-4991	0.0139187349756759
>CGGAGTGTAGCTC|ENST00000555870|0.548738390537327
UTR3 	547-555	0.0120304895519881
UTR3 	3026-3034	0.00187174896952701
>CGGAGTGTAGCTC|ENST00000595866|0.548330781871585
UTR3 	596-604	0.013875337302782
>CGGAGTGTAGCTC|ENST00000395003|0.548326377915657
UTR3 	2473-2481	0.00193099654962564
UTR3 	3859-3867	0.0119440501257986
>CGGAGTGTAGCTC|ENST00000607016|0.547990782348302
UTR3 	2521-2529	0.00265266904782864
UTR3 	5517-5525	0.00131318674992221
UTR3 	7596-7604	0.0022205053826391
UTR3 	8912-8920	0.00766654022400032
>CGGAGTGTAGCTC|ENST00000295731|0.547963998199896
UTR3 	501-509	0.0138511340971047
>CGGAGTGTAGCTC|ENST00000555727|0.547872636627449
UTR3 	1715-1723	0.00159106065693592
CDS 	2646-2654	0.00399380621467788
UTR3 	2947-2955	0.0111577997481042
>CGGAGTGTAGCTC|ENST00000585682|0.547602678198839
UTR3 	2353-2361	0.0138272947878445
>CGGAGTGTAGCTC|ENST00000471877|0.547461898675309
UTR3 	1332-1340	0.0138180072800972
>CGGAGTGTAGCTC|ENST00000334414|0.54745146746258
UTR3 	2567-2575	0.0121736282281216
UTR3 	2909-2917	0.00164369090388698
>CGGAGTGTAGCTC|ENST00000335841|0.547329416652812
CDS 	175-183	0.00825699147337122
UTR3 	566-574	0.011486983805018
>CGGAGTGTAGCTC|ENST00000595531|0.547280895883818
UTR3 	24-32	0.00311660949641621
UTR3 	363-371	0.00713174724949914
UTR3 	2384-2392	0.0035577101525844
>CGGAGTGTAGCTC|ENST00000563418|0.547098322454543
UTR3 	669-677	0.00162392603974116
UTR3 	843-851	0.00153407528400378
UTR3 	2450-2458	0.00386154752716272
UTR3 	2645-2653	0.0013530971841711
UTR3 	2834-2842	0.00094661931590885
UTR3 	5211-5219	0.00295095552697632
UTR3 	8551-8559	0.00152380286278547
>CGGAGTGTAGCTC|ENST00000583403|0.54699134665399
UTR3 	363-371	0.0137869676455467
>CGGAGTGTAGCTC|ENST00000238081|0.546943638297378
UTR3 	398-406	0.0137838209074488
>CGGAGTGTAGCTC|ENST00000296328|0.546659146440001
UTR3 	203-211	0.00685933269665956
UTR3 	3141-3149	0.00323155835457244
UTR3 	3166-3174	0.00163236295856353
UTR3 	7637-7645	0.0020418036203388
>CGGAGTGTAGCTC|ENST00000332118|0.546525906840528
UTR3 	141-149	0.00566817602026329
UTR3 	675-683	0.00417332375479028
UTR3 	804-812	0.00391477090861157
>CGGAGTGTAGCTC|ENST00000243056|0.546509648739898
UTR3 	479-487	0.00710623636388072
UTR3 	635-643	0.00664896215319306
>CGGAGTGTAGCTC|ENST00000300952|0.546347266043433
UTR3 	50-58	0.00254828714004543
UTR3 	101-109	0.0034067740304138
UTR3 	226-234	0.00281163333166544
UTR3 	604-612	0.00365066292456101
UTR3 	823-831	0.00132713286094183
>CGGAGTGTAGCTC|ENST00000574518|0.546332659162194
UTR3 	2605-2613	0.00594861584666682
UTR3 	3135-3143	0.0040156088391146
UTR3 	3543-3551	0.00377930239174461
>CGGAGTGTAGCTC|ENST00000265678|0.54631404052328
UTR3 	3007-3015	0.0137422993308632
>CGGAGTGTAGCTC|ENST00000288235|0.546180179321581
UTR3 	175-183	0.011837250266392
UTR3 	963-971	0.00189622226645339
>CGGAGTGTAGCTC|ENST00000209884|0.546131826737889
UTR3 	385-393	0.0137302842752584
>CGGAGTGTAGCTC|ENST00000397936|0.54594574699572
UTR3 	82-90	0.00844170760199768
UTR3 	369-377	0.00527630754001832
>CGGAGTGTAGCTC|ENST00000219169|0.545931634849121
UTR3 	58-66	0.00775102565835039
UTR3 	537-545	0.00378160883589642
UTR3 	582-590	0.00218445020057302
>CGGAGTGTAGCTC|ENST00000379439|0.545774382718236
CDS 	300-308	0.00737211559774182
CDS 	1968-1976	0.0049046935341228
CDS 	3030-3038	0.00676486567598219
CDS 	6918-6926	0.00713210292494426
CDS 	7008-7016	0.00704779771312776
CDS 	9747-9755	0.00676000528398851
>CGGAGTGTAGCTC|ENST00000451479|0.545607303701799
UTR3 	175-183	0.00466071209203769
UTR3 	289-297	0.00404563749293123
UTR3 	1077-1085	0.00498935252823053
>CGGAGTGTAGCTC|ENST00000171887|0.545585633291558
UTR3 	2527-2535	0.00112144622894478
UTR3 	2763-2771	0.00344561270738328
CDS 	3561-3569	0.00462253227013703
UTR3 	3633-3641	0.00164836586721585
UTR3 	3652-3660	0.00107714340884659
UTR3 	4592-4600	0.00512466576545802
>CGGAGTGTAGCTC|ENST00000359499|0.545523665215703
UTR3 	37-45	0.00320126600035463
UTR3 	68-76	0.00350702844692842
UTR3 	271-279	0.00530153907871599
UTR3 	626-634	0.00168035486360544
>CGGAGTGTAGCTC|ENST00000383718|0.545394832182903
CDS 	465-473	0.0199475685766101
UTR3 	4979-4987	0.0076624856402574
>CGGAGTGTAGCTC|ENST00000533037|0.545324038331923
UTR3 	440-448	0.0136770290139088
>CGGAGTGTAGCTC|ENST00000359707|0.545263047340433
UTR3 	795-803	0.0136730086881863
>CGGAGTGTAGCTC|ENST00000424699|0.545239055317991
UTR3 	856-864	0.0136714272374534
>CGGAGTGTAGCTC|ENST00000332509|0.545106077569595
CDS 	144-152	0.0107491880752526
UTR3 	379-387	0.00246289865888409
UTR3 	408-416	0.0037366193941122
UTR3 	586-594	0.0043881071953993
>CGGAGTGTAGCTC|ENST00000355086|0.545085930701881
UTR3 	700-708	0.00301156020850912
UTR3 	2859-2867	0.00440831000900853
UTR3 	6910-6918	0.00106887207463055
UTR3 	12833-12841	0.000868910456188495
UTR3 	12858-12866	0.000491733646297528
UTR3 	14448-14456	0.00259131222037824
UTR3 	17514-17522	0.00122063563343474
>CGGAGTGTAGCTC|ENST00000545369|0.544794604535064
UTR3 	112-120	0.00344323656514484
UTR3 	596-604	0.0101988968877791
>CGGAGTGTAGCTC|ENST00000270642|0.544753113256312
UTR3 	248-256	0.00362147830675556
UTR3 	1230-1238	0.00656262684746047
UTR3 	1321-1329	0.00345529384616591
>CGGAGTGTAGCTC|ENST00000330258|0.544748325685206
UTR3 	1271-1279	0.00577250909711532
UTR3 	4303-4311	0.00786657438451151
>CGGAGTGTAGCTC|ENST00000376592|0.544647514700776
UTR3 	27-35	0.0033960413161834
UTR3 	110-118	0.00407133606371854
UTR3 	1152-1160	0.0023836962457517
UTR3 	2015-2023	0.00106005569580961
UTR3 	4881-4889	0.00272131046757183
>CGGAGTGTAGCTC|ENST00000539966|0.544596511139414
UTR3 	668-676	0.0136290786204054
>CGGAGTGTAGCTC|ENST00000442628|0.544364453633678
UTR3 	865-873	0.00266755490643581
UTR3 	870-878	0.00107222722461579
UTR3 	1348-1356	0.00457863495966179
UTR3 	1634-1642	0.00529536956295363
>CGGAGTGTAGCTC|ENST00000374429|0.544265872234391
CDS 	150-158	0.0176847697200843
UTR3 	278-286	0.00309716793517034
UTR3 	2337-2345	0.00523743094654849
>CGGAGTGTAGCTC|ENST00000366574|0.544200116577718
CDS 	332-340	0.0124430523024727
UTR3 	1165-1173	0.00740471125673306
CDS 	8176-8184	0.00800420931083782
>CGGAGTGTAGCTC|ENST00000457498|0.544194565489405
UTR3 	983-991	0.0051546028935996
UTR3 	1302-1310	0.00844798939259898
>CGGAGTGTAGCTC|ENST00000373943|0.543840890214785
CDS 	199-207	0.0157195643794408
UTR3 	861-869	0.00894386004907026
>CGGAGTGTAGCTC|ENST00000288937|0.543824986829389
CDS 	425-433	0.0396068280444923
>CGGAGTGTAGCTC|ENST00000519745|0.54366164633189
UTR3 	151-159	0.0114068872188408
UTR3 	495-503	0.00216059403581831
>CGGAGTGTAGCTC|ENST00000613128|0.543623076834888
UTR3 	314-322	0.00441161371727928
UTR3 	718-726	0.00326661896165496
UTR3 	1466-1474	0.00184556019155311
UTR3 	3083-3091	0.00404114751453197
>CGGAGTGTAGCTC|ENST00000379161|0.543512252537844
CDS 	690-698	0.00920677169751334
UTR3 	1754-1762	0.0109412988492543
>CGGAGTGTAGCTC|ENST00000263798|0.543392861929103
UTR3 	2273-2281	0.00266955564599925
UTR3 	4367-4375	0.00217778359269136
UTR3 	4836-4844	0.00870243583417167
>CGGAGTGTAGCTC|ENST00000427358|0.543367210384856
UTR3 	357-365	0.00243420509629707
UTR3 	842-850	0.0111138802673808
>CGGAGTGTAGCTC|ENST00000263233|0.543204538064203
UTR3 	175-183	0.00402407385493402
UTR3 	180-188	0.00358481223298456
UTR3 	383-391	0.00267582764641045
UTR3 	1121-1129	0.0032526564897886
>CGGAGTGTAGCTC|ENST00000506074|0.543042505212191
UTR3 	85-93	0.00825570250586784
UTR3 	1258-1266	0.00527099530355735
>CGGAGTGTAGCTC|ENST00000425778|0.542911226331957
UTR3 	1801-1809	0.0135180514680435
>CGGAGTGTAGCTC|ENST00000395648|0.542696415438197
UTR3 	419-427	0.012092500254855
UTR3 	1019-1027	0.00141140409949449
>CGGAGTGTAGCTC|ENST00000396332|0.542678374114414
UTR3 	21-29	0.0102855180385837
CDS 	1699-1707	0.0111828261675693
>CGGAGTGTAGCTC|ENST00000458420|0.542365469631078
UTR3 	148-156	0.00340296160395857
UTR3 	1458-1466	0.0016240208372599
UTR3 	1875-1883	0.00173858437747575
UTR3 	9796-9804	0.00141418141598196
UTR3 	9869-9877	0.00153392074886342
UTR3 	10770-10778	0.00376844183553634
>CGGAGTGTAGCTC|ENST00000303391|0.542180838620028
UTR3 	383-391	0.00876283621147612
UTR3 	446-454	0.00209994078467754
UTR3 	4923-4931	0.00101670191560708
UTR3 	7358-7366	0.00159047460583235
>CGGAGTGTAGCTC|ENST00000310442|0.541890340378349
UTR3 	141-149	0.0134508267750646
>CGGAGTGTAGCTC|ENST00000510849|0.541832850434626
UTR3 	22-30	0.00586483564925116
CDS 	44-52	0.00383516465112955
CDS 	672-680	0.0205145611970077
>CGGAGTGTAGCTC|ENST00000593945|0.541832341873002
UTR3 	251-259	0.0064091098962617
UTR3 	344-352	0.00220565021845147
UTR3 	450-458	0.00483224819620122
>CGGAGTGTAGCTC|ENST00000260227|0.541774405610209
UTR3 	82-90	0.00681244178519621
UTR3 	140-148	0.00663075223396567
>CGGAGTGTAGCTC|ENST00000338863|0.541770080806754
UTR3 	150-158	0.0117619919674418
UTR3 	517-525	0.00168091732694752
>CGGAGTGTAGCTC|ENST00000398951|0.541552642721933
UTR3 	457-465	0.00433478954006802
UTR3 	1351-1359	0.00344828074850053
UTR3 	1464-1472	0.00564552443547874
>CGGAGTGTAGCTC|ENST00000352536|0.541428628367468
UTR3 	68-76	0.00673805908582212
UTR3 	511-519	0.00668237188587178
>CGGAGTGTAGCTC|ENST00000369686|0.54140058286825
UTR3 	750-758	0.00624118871207386
UTR3 	1179-1187	0.00281086697039938
UTR3 	6217-6225	0.00116360379744794
UTR3 	6275-6283	0.000998972063159957
UTR3 	8217-8225	0.0022039532657432
>CGGAGTGTAGCTC|ENST00000322350|0.541367115461162
UTR3 	184-192	0.00879793916081732
UTR3 	494-502	0.00461844259752414
>CGGAGTGTAGCTC|ENST00000599386|0.541366651256315
UTR3 	78-86	0.00325853255454252
UTR3 	998-1006	0.00140139250856231
UTR3 	1814-1822	0.00348478438016451
UTR3 	3175-3183	0.00215720022018935
UTR3 	3663-3671	0.00311444153796136
>CGGAGTGTAGCTC|ENST00000425515|0.541300426392302
UTR3 	292-300	0.013411991907224
>CGGAGTGTAGCTC|ENST00000286067|0.541134216591853
CDS 	637-645	0.0317572262229725
UTR3 	794-802	0.00302958969645804
>CGGAGTGTAGCTC|ENST00000493950|0.540927572388816
UTR3 	2456-2464	0.00312039058227051
UTR3 	2804-2812	0.00123846487017706
UTR3 	3106-3114	0.00339971500661699
UTR3 	3905-3913	0.00562887988191791
>CGGAGTGTAGCTC|ENST00000534968|0.540813024473586
UTR3 	853-861	0.00344784955481023
UTR3 	4075-4083	0.00133964060139856
UTR3 	6359-6367	0.0024639962344436
UTR3 	6482-6490	0.00612842491648859
>CGGAGTGTAGCTC|ENST00000389501|0.540692732468682
UTR3 	85-93	0.00512084062745453
UTR3 	1055-1063	0.00479331189530224
UTR3 	1220-1228	0.00345784200567312
>CGGAGTGTAGCTC|ENST00000216214|0.540158240103318
UTR3 	1380-1388	0.00843543244510257
UTR3 	1516-1524	0.00490138929376916
>CGGAGTGTAGCTC|ENST00000589997|0.539891423654319
UTR3 	3429-3437	0.00508597495485689
UTR3 	3775-3783	0.00493761381304636
UTR3 	3799-3807	0.00329567713491586
>CGGAGTGTAGCTC|ENST00000368653|0.539781447211833
CDS 	543-551	0.00684059315756669
UTR3 	2184-2192	0.00766381272074222
CDS 	2331-2339	0.00556647642567704
CDS 	5253-5261	0.00631147678348236
>CGGAGTGTAGCTC|ENST00000395965|0.53959471760591
UTR3 	527-535	0.00815259360008635
UTR3 	1166-1174	0.00514715157407771
>CGGAGTGTAGCTC|ENST00000267291|0.539436194302091
UTR3 	134-142	0.0132893164497006
>CGGAGTGTAGCTC|ENST00000473699|0.539374074014081
UTR3 	547-555	0.0132852299044171
>CGGAGTGTAGCTC|ENST00000406971|0.539309266019114
UTR3 	232-240	0.013280966635726
>CGGAGTGTAGCTC|ENST00000542957|0.539174994858962
UTR3 	943-951	0.0132721341450061
>CGGAGTGTAGCTC|ENST00000465301|0.539042319551045
UTR3 	419-427	0.00563663251425023
UTR3 	778-786	0.00762677448411492
>CGGAGTGTAGCTC|ENST00000329421|0.538958392885078
UTR3 	385-393	0.0132578866389672
>CGGAGTGTAGCTC|ENST00000315872|0.538928210803664
CDS 	613-621	0.0321558272276832
UTR3 	1607-1615	0.00116688348595938
UTR3 	1772-1780	0.00153003677165338
>CGGAGTGTAGCTC|ENST00000532828|0.538911388971511
UTR3 	1166-1174	0.010036500567258
UTR3 	2922-2930	0.00321829440632753
>CGGAGTGTAGCTC|ENST00000622495|0.538886802782007
UTR3 	52-60	0.0034321009966599
UTR3 	108-116	0.00415817776032608
UTR3 	327-335	0.00566289908702703
>CGGAGTGTAGCTC|ENST00000302909|0.538825503126747
UTR3 	465-473	0.00241932162399806
UTR3 	907-915	0.00263951395571811
UTR3 	2396-2404	0.00124832853077788
UTR3 	3980-3988	0.00330367957383034
UTR3 	4027-4035	0.00135367179775844
UTR3 	4089-4097	0.00228463049870205
>CGGAGTGTAGCTC|ENST00000417238|0.538818359546179
UTR3 	404-412	0.00389370401303461
UTR3 	1018-1026	0.00574209580490271
UTR3 	1716-1724	0.0036128763130329
>CGGAGTGTAGCTC|ENST00000435753|0.538613836513864
UTR3 	24-32	0.0102893955081546
UTR3 	2659-2667	0.00294582911401043
>CGGAGTGTAGCTC|ENST00000335749|0.538429480943474
UTR3 	691-699	0.0132231002629505
>CGGAGTGTAGCTC|ENST00000269445|0.538303885919047
UTR3 	869-877	0.00628747438918417
UTR3 	2251-2259	0.00692736636650244
>CGGAGTGTAGCTC|ENST00000375851|0.538260681381684
UTR3 	332-340	0.00926856111917319
UTR3 	514-522	0.0039434384499168
>CGGAGTGTAGCTC|ENST00000395275|0.538113952552663
UTR3 	380-388	0.00446122746908406
UTR3 	3423-3431	0.00712183714714514
UTR3 	3734-3742	0.00161928615600283
>CGGAGTGTAGCTC|ENST00000252137|0.538060068348077
UTR3 	1468-1476	0.0028105911583032
UTR3 	3056-3064	0.00114708373945876
UTR3 	3652-3660	0.00924113259166728
>CGGAGTGTAGCTC|ENST00000291582|0.537800563737442
UTR3 	392-400	0.00381766007431571
CDS 	690-698	0.0290483953802433
>CGGAGTGTAGCTC|ENST00000538404|0.537774059060625
UTR3 	108-116	0.00620776429073173
UTR3 	723-731	0.00697223696109027
>CGGAGTGTAGCTC|ENST00000333957|0.537729057977474
UTR3 	824-832	0.0131770424024474
>CGGAGTGTAGCTC|ENST00000284382|0.537692202969908
UTR3 	264-272	0.0131746191927481
>CGGAGTGTAGCTC|ENST00000581396|0.537583213203138
UTR3 	66-74	0.0063133198543197
UTR3 	490-498	0.00291351175920852
UTR3 	1693-1701	0.00128972156584705
UTR3 	2245-2253	0.00143084839036847
UTR3 	3234-3242	0.00122005172505248
>CGGAGTGTAGCTC|ENST00000633485|0.537504194712424
UTR3 	1564-1572	0.013162258106675
>CGGAGTGTAGCTC|ENST00000271375|0.537499764314804
UTR3 	1665-1673	0.00126899058754849
UTR3 	5237-5245	0.0106938735137885
UTR3 	8160-8168	0.00119910272593084
>CGGAGTGTAGCTC|ENST00000549441|0.537115035068054
UTR3 	385-393	0.00274766749015581
UTR3 	2106-2114	0.0103890065393381
>CGGAGTGTAGCTC|ENST00000400454|0.537051054971599
CDS 	58-66	0.010116147271214
UTR3 	1450-1458	0.0102185102220644
>CGGAGTGTAGCTC|ENST00000426431|0.536878404534043
UTR3 	693-701	0.00681713389649335
UTR3 	2249-2257	0.00241407489833306
UTR3 	2821-2829	0.00388991015948477
>CGGAGTGTAGCTC|ENST00000393640|0.536746124675008
UTR3 	288-296	0.00470738808103225
UTR3 	640-648	0.00150440249565189
UTR3 	825-833	0.00169818680519648
UTR3 	1621-1629	0.0012852835169619
UTR3 	3833-3841	0.00109918173542917
UTR3 	4915-4923	0.0028179812863678
>CGGAGTGTAGCTC|ENST00000373509|0.536724535980922
UTR3 	452-460	0.00886379397407305
UTR3 	647-655	0.00424721090854647
>CGGAGTGTAGCTC|ENST00000405256|0.536686399271893
UTR3 	799-807	0.00213459340714646
UTR3 	1063-1071	0.00356118162063525
UTR3 	1776-1784	0.0013765857057805
UTR3 	3105-3113	0.00603613742203846
>CGGAGTGTAGCTC|ENST00000377931|0.536611455842292
UTR3 	74-82	0.00710359463063592
UTR3 	899-907	0.00599997757326446
>CGGAGTGTAGCTC|ENST00000353278|0.536553219813305
UTR3 	1001-1009	0.00212794995498468
UTR3 	1006-1014	0.00123082689026752
UTR3 	2031-2039	0.00599724128086286
UTR3 	3396-3404	0.00374372636077774
>CGGAGTGTAGCTC|ENST00000507359|0.536388585045369
UTR3 	507-515	0.00401081401445661
UTR3 	1528-1536	0.00190599078297607
UTR3 	10220-10228	0.00158391367452403
UTR3 	11217-11225	0.00558820531360641
>CGGAGTGTAGCTC|ENST00000370783|0.536295160860155
UTR3 	72-80	0.0130827836669263
>CGGAGTGTAGCTC|ENST00000611342|0.536257680378775
UTR3 	552-560	0.0041399364914221
UTR3 	831-839	0.00238034569400897
UTR3 	908-916	0.00378297938396959
UTR3 	916-924	0.0027770588145692
>CGGAGTGTAGCTC|ENST00000371432|0.536237741283665
UTR3 	671-679	0.0102489139282897
UTR3 	2600-2608	0.00283009603435951
>CGGAGTGTAGCTC|ENST00000317506|0.535962064097872
UTR3 	106-114	0.00578098281193167
UTR3 	2782-2790	0.00382194701406033
UTR3 	2924-2932	0.0034579630788915
>CGGAGTGTAGCTC|ENST00000330676|0.535876531289387
UTR3 	564-572	0.00544729651620616
UTR3 	879-887	0.003537441824187
UTR3 	3036-3044	0.00127590003026044
UTR3 	4323-4331	0.00279463375081189
>CGGAGTGTAGCTC|ENST00000618897|0.535769314513339
UTR3 	2123-2131	0.0130482265732662
>CGGAGTGTAGCTC|ENST00000337752|0.535654233376691
UTR3 	1719-1727	0.00162138572532023
UTR3 	4130-4138	0.0114192787498658
>CGGAGTGTAGCTC|ENST00000595401|0.535487197357269
UTR3 	744-752	0.0130296888127721
>CGGAGTGTAGCTC|ENST00000304748|0.535372703357315
UTR3 	730-738	0.0095236870783791
UTR3 	755-763	0.00349847882407344
>CGGAGTGTAGCTC|ENST00000615808|0.534773916784196
UTR3 	439-447	0.00223405784222309
CDS 	544-552	0.0062439993705174
UTR3 	556-564	0.0024123147431806
UTR3 	3802-3810	0.00136220365984961
UTR3 	4154-4162	0.00192070772583263
UTR3 	5913-5921	0.00220026157923928
UTR3 	6819-6827	0.00108813842969449
>CGGAGTGTAGCTC|ENST00000209728|0.534697858249518
CDS 	195-203	0.0142228841100976
UTR3 	842-850	0.00219559357744722
UTR3 	1622-1630	0.00657493680198592
>CGGAGTGTAGCTC|ENST00000630771|0.534585609860484
UTR3 	1730-1738	0.0129704559476815
>CGGAGTGTAGCTC|ENST00000565125|0.534568304179533
UTR3 	300-308	0.00749721949862602
UTR3 	1703-1711	0.00389499323576059
UTR3 	1761-1769	0.00157710640404126
>CGGAGTGTAGCTC|ENST00000300098|0.534399142464394
UTR3 	1869-1877	0.00615832469912901
UTR3 	1937-1945	0.00679988250276061
>CGGAGTGTAGCTC|ENST00000445186|0.534388245918309
UTR3 	768-776	0.0106507253862774
UTR3 	1802-1810	0.000926667926108647
UTR3 	2654-2662	0.00138009813233756
>CGGAGTGTAGCTC|ENST00000299413|0.534376293056631
UTR3 	1028-1036	0.0023534148663368
UTR3 	1098-1106	0.00131905882363327
UTR3 	3293-3301	0.000891806165077275
UTR3 	9708-9716	0.00189032495705905
UTR3 	10922-10930	0.0025937091438173
UTR3 	11491-11499	0.00390839234832359
>CGGAGTGTAGCTC|ENST00000192788|0.534287125874164
CDS 	557-565	0.0188115355782076
CDS 	1466-1474	0.0160256330403134
UTR3 	2074-2082	0.00123917594960493
>CGGAGTGTAGCTC|ENST00000330736|0.534186818889703
UTR3 	758-766	0.00321624469168578
UTR3 	3854-3862	0.00272266477121616
UTR3 	3962-3970	0.000800904934649782
UTR3 	5030-5038	0.000936718826223859
UTR3 	7478-7486	0.00526772754993427
>CGGAGTGTAGCTC|ENST00000307089|0.533978423258633
UTR3 	173-181	0.00679087629590243
UTR3 	2972-2980	0.00263540831406656
UTR3 	3411-3419	0.00350428853292201
>CGGAGTGTAGCTC|ENST00000418342|0.533848132768921
UTR3 	422-430	0.00668499310852106
UTR3 	919-927	0.00623702282240633
>CGGAGTGTAGCTC|ENST00000426426|0.533671719688778
UTR3 	295-303	0.00430934100504924
UTR3 	533-541	0.00316206851508337
UTR3 	1703-1711	0.00543902044486571
>CGGAGTGTAGCTC|ENST00000505691|0.533631755510917
UTR3 	62-70	0.0129078053862033
>CGGAGTGTAGCTC|ENST00000580900|0.533463760777324
UTR3 	613-621	0.0128967729300392
>CGGAGTGTAGCTC|ENST00000366862|0.533264656732071
UTR3 	1202-1210	0.0128836981257377
>CGGAGTGTAGCTC|ENST00000458578|0.53325528334194
UTR3 	367-375	0.00330063056507276
UTR3 	1773-1781	0.00958245204418871
>CGGAGTGTAGCTC|ENST00000549446|0.53308341118796
UTR3 	1433-1441	0.0128717966621855
>CGGAGTGTAGCTC|ENST00000377298|0.533068846483623
UTR3 	316-324	0.00304970453877386
UTR3 	369-377	0.00416650956194708
UTR3 	817-825	0.00565462619710461
>CGGAGTGTAGCTC|ENST00000370396|0.532976841560538
CDS 	31-39	0.0138785163339907
UTR3 	1425-1433	0.00875847068813248
>CGGAGTGTAGCTC|ENST00000450295|0.532865338517528
UTR3 	685-693	0.00604794642021007
UTR3 	1227-1235	0.00680953128999609
>CGGAGTGTAGCTC|ENST00000342376|0.532859551353008
UTR3 	231-239	0.0128570977282664
>CGGAGTGTAGCTC|ENST00000339554|0.532724137443378
UTR3 	31-39	0.00303494533631264
UTR3 	610-618	0.0080338412596213
UTR3 	1231-1239	0.00177942009734372
>CGGAGTGTAGCTC|ENST00000544974|0.532694571857993
UTR3 	2412-2420	0.0128462655119946
>CGGAGTGTAGCTC|ENST00000619952|0.53210206374536
UTR3 	544-552	0.00599428567438562
UTR3 	709-717	0.00372710000021295
UTR3 	1376-1384	0.00308598081949794
>CGGAGTGTAGCTC|ENST00000611976|0.531966671015531
UTR3 	358-366	0.0127984786030139
>CGGAGTGTAGCTC|ENST00000397545|0.531927472940998
UTR3 	256-264	0.00829093021012644
UTR3 	303-311	0.00450497528279323
>CGGAGTGTAGCTC|ENST00000358537|0.531856457904818
UTR3 	938-946	0.0127912438628015
>CGGAGTGTAGCTC|ENST00000600239|0.531639695350916
CDS 	819-827	0.0130565410276718
UTR3 	1461-1469	0.00195845919561305
UTR3 	2924-2932	0.00329634903674425
UTR3 	2929-2937	0.00367077836834667
>CGGAGTGTAGCTC|ENST00000524913|0.531623048877451
CDS 	1213-1221	0.0150561794910122
UTR3 	1904-1912	0.00828275782669946
>CGGAGTGTAGCTC|ENST00000391419|0.531567496272893
UTR3 	137-145	0.012772276466282
>CGGAGTGTAGCTC|ENST00000615245|0.531400648690983
UTR3 	671-679	0.00730948249659309
UTR3 	949-957	0.00192342476719017
UTR3 	956-964	0.0035284179868678
>CGGAGTGTAGCTC|ENST00000260641|0.531176866088487
CDS 	731-739	0.0371810934940196
>CGGAGTGTAGCTC|ENST00000323013|0.530893125336427
UTR3 	2813-2821	0.00276460507525399
UTR3 	2889-2897	0.00996341117125095
>CGGAGTGTAGCTC|ENST00000262032|0.53082436138756
UTR3 	307-315	0.0058475170714034
UTR3 	1354-1362	0.00327175385232902
UTR3 	1721-1729	0.00360423263557401
>CGGAGTGTAGCTC|ENST00000375105|0.530810795407727
UTR3 	85-93	0.0112181267869418
UTR3 	826-834	0.00150448650354857
>CGGAGTGTAGCTC|ENST00000495910|0.530672200292485
UTR3 	636-644	0.00849672779687494
UTR3 	6501-6509	0.00421679034595946
>CGGAGTGTAGCTC|ENST00000554503|0.530537597337915
UTR3 	56-64	0.00411712465206883
UTR3 	83-91	0.00398092121703093
UTR3 	494-502	0.00226788397339877
UTR3 	573-581	0.00233875543090747
>CGGAGTGTAGCTC|ENST00000378191|0.530524893597903
UTR3 	2385-2393	0.00181164854475977
UTR3 	3446-3454	0.00380520602493675
UTR3 	3852-3860	0.0019281478532269
UTR3 	5683-5691	0.0022796742372026
UTR3 	6377-6385	0.00287917498783837
>CGGAGTGTAGCTC|ENST00000206249|0.53027798182677
UTR3 	88-96	0.0115847065673832
UTR3 	1469-1477	0.00110294312729781
>CGGAGTGTAGCTC|ENST00000269593|0.530211710720729
UTR3 	435-443	0.00765470695376106
UTR3 	606-614	0.00502859430341293
>CGGAGTGTAGCTC|ENST00000621161|0.530182917931609
UTR3 	396-404	0.00257718380205276
CDS 	573-581	0.00830776553206413
CDS 	607-615	0.00598418981621774
UTR3 	681-689	0.00388845171706627
UTR3 	4260-4268	0.00196175695103513
>CGGAGTGTAGCTC|ENST00000451850|0.530059344231357
UTR3 	265-273	0.0126733038594563
>CGGAGTGTAGCTC|ENST00000622978|0.529817570460427
UTR3 	122-130	0.0126574408326834
>CGGAGTGTAGCTC|ENST00000359299|0.529735657008446
UTR3 	23-31	0.0126520666151113
>CGGAGTGTAGCTC|ENST00000284165|0.529673625871398
UTR3 	1115-1123	0.00511845593818761
UTR3 	1953-1961	0.00325217604209542
UTR3 	2500-2508	0.00427736493577981
>CGGAGTGTAGCTC|ENST00000418929|0.529585003158829
UTR3 	184-192	0.00640660600115505
UTR3 	585-593	0.00623557671713541
>CGGAGTGTAGCTC|ENST00000371276|0.529514220121494
UTR3 	390-398	0.00291181233008847
UTR3 	1373-1381	0.00972572667132808
>CGGAGTGTAGCTC|ENST00000544440|0.529498592989663
CDS 	4238-4246	0.0241225380248825
CDS 	10345-10353	0.0127373311721394
>CGGAGTGTAGCTC|ENST00000361833|0.529497132487213
UTR3 	2368-2376	0.0015057435151715
UTR3 	3025-3033	0.0111306744647108
>CGGAGTGTAGCTC|ENST00000588558|0.529365465971779
UTR3 	1072-1080	0.0126277802480295
>CGGAGTGTAGCTC|ENST00000560626|0.528978449189447
UTR3 	72-80	0.005565025646569
UTR3 	4007-4015	0.00123911724508822
UTR3 	5269-5277	0.00179399809297697
UTR3 	5939-5947	0.00162899388322961
UTR3 	9718-9726	0.00128016648213081
UTR3 	10538-10546	0.00109509094419342
>CGGAGTGTAGCTC|ENST00000540717|0.52890144535881
UTR3 	881-889	0.0035278645044818
UTR3 	1258-1266	0.00211455219665259
UTR3 	1563-1571	0.000955520870723019
UTR3 	2065-2073	0.00133454684105611
UTR3 	4827-4835	0.00466485677262666
>CGGAGTGTAGCTC|ENST00000370056|0.528868605996624
UTR3 	1807-1815	0.012595187096965
>CGGAGTGTAGCTC|ENST00000416600|0.528850763993889
CDS 	1160-1168	0.00717895835414505
UTR3 	1631-1639	0.00138771352601847
UTR3 	1903-1911	0.00207774489554481
UTR3 	3485-3493	0.00151228444206522
UTR3 	4023-4031	0.00153727317452843
UTR3 	5440-5448	0.00151345785512699
UTR3 	5682-5690	0.00123232924404658
UTR3 	7753-7761	0.00127762463163318
>CGGAGTGTAGCTC|ENST00000396354|0.528691834569247
UTR3 	307-315	0.005657258793566
UTR3 	938-946	0.00186218996847426
UTR3 	1193-1201	0.00240289274508646
UTR3 	1729-1737	0.00266125059971393
>CGGAGTGTAGCTC|ENST00000433473|0.52857565452606
UTR3 	974-982	0.0125759717521213
>CGGAGTGTAGCTC|ENST00000344545|0.528555632066632
UTR3 	60-68	0.00504525461186173
UTR3 	90-98	0.0040256040490283
UTR3 	1329-1337	0.00350379982043912
>CGGAGTGTAGCTC|ENST00000318789|0.528520993529103
CDS 	849-857	0.008815210843845
UTR3 	2364-2372	0.0100239709637992
>CGGAGTGTAGCTC|ENST00000526712|0.528493187291494
UTR3 	1277-1285	0.00280697478123356
UTR3 	1597-1605	0.00976358799322219
>CGGAGTGTAGCTC|ENST00000616568|0.52822086400119
UTR3 	230-238	0.0102246183168458
UTR3 	532-540	0.00232808365530166
>CGGAGTGTAGCTC|ENST00000509722|0.528186269350582
UTR3 	1574-1582	0.00185795609874129
UTR3 	3032-3040	0.0106924770014394
>CGGAGTGTAGCTC|ENST00000410104|0.528166024609655
UTR3 	2524-2532	0.00144075759365653
UTR3 	3237-3245	0.011108347774074
>CGGAGTGTAGCTC|ENST00000377942|0.528148959479789
UTR3 	31-39	0.00983056097000971
CDS 	2692-2700	0.00936624135549651
>CGGAGTGTAGCTC|ENST00000432176|0.527900351332155
UTR3 	4142-4150	0.0104007617704137
UTR3 	8175-8183	0.00213092022462293
>CGGAGTGTAGCTC|ENST00000295108|0.527895396534984
UTR3 	775-783	0.0125313570596315
>CGGAGTGTAGCTC|ENST00000373042|0.527895217314961
UTR3 	151-159	0.0125313453063962
>CGGAGTGTAGCTC|ENST00000269389|0.527857293846152
UTR3 	131-139	0.00390883483597979
UTR3 	342-350	0.00295402723426191
UTR3 	395-403	0.00566599622858074
>CGGAGTGTAGCTC|ENST00000537858|0.527751155099998
UTR3 	812-820	0.00562850084292046
UTR3 	2463-2471	0.000872016899184752
UTR3 	3446-3454	0.00128233070233815
UTR3 	4515-4523	0.00473904942521035
>CGGAGTGTAGCTC|ENST00000496807|0.527674132152576
UTR3 	2242-2250	0.0046469049339635
UTR3 	3253-3261	0.00786994198255796
>CGGAGTGTAGCTC|ENST00000521621|0.527444611777393
UTR3 	311-319	0.00429387739341605
UTR3 	771-779	0.0082079187192758
>CGGAGTGTAGCTC|ENST00000246186|0.527281284770689
UTR3 	342-350	0.00215583146042421
UTR3 	926-934	0.00376862192040466
CDS 	1019-1027	0.00763759077030991
UTR3 	2002-2010	0.00436972148735925
>CGGAGTGTAGCTC|ENST00000630184|0.52728044037074
CDS 	455-463	0.0219713580504741
UTR3 	1163-1171	0.00562066164282288
>CGGAGTGTAGCTC|ENST00000281092|0.527057907713912
UTR3 	364-372	0.00304998502391715
UTR3 	5587-5595	0.00549236898478462
UTR3 	6656-6664	0.00393408569346816
>CGGAGTGTAGCTC|ENST00000409198|0.527008179424398
CDS 	10296-10304	0.00487725347819201
CDS 	11025-11033	0.00636480506311786
CDS 	14577-14585	0.00473311955579995
CDS 	14895-14903	0.00403679087940095
CDS 	15318-15326	0.00502410763418764
CDS 	15423-15431	0.0042738983644307
CDS 	15723-15731	0.0070734579238882
>CGGAGTGTAGCTC|ENST00000500893|0.526957145551881
UTR3 	420-428	0.00755039148733248
UTR3 	1048-1056	0.00491944153206229
>CGGAGTGTAGCTC|ENST00000602786|0.52695206928168
UTR3 	310-318	0.00658333484101909
UTR3 	1622-1630	0.00588616534587279
>CGGAGTGTAGCTC|ENST00000554107|0.52689284744067
UTR3 	391-399	0.0124656172539804
>CGGAGTGTAGCTC|ENST00000257572|0.526681886035242
UTR3 	1031-1039	0.00218057089309824
UTR3 	3103-3111	0.00738222619351938
UTR3 	4573-4581	0.00288898869676047
>CGGAGTGTAGCTC|ENST00000324863|0.526559961538485
UTR3 	654-662	0.00340876227812826
UTR3 	777-785	0.00194924176665627
UTR3 	2051-2059	0.00708578816774388
>CGGAGTGTAGCTC|ENST00000317508|0.526514976395651
UTR3 	90-98	0.00497852563110454
UTR3 	479-487	0.00746231733385392
>CGGAGTGTAGCTC|ENST00000349606|0.526282882113679
UTR3 	653-661	0.00567546003878077
UTR3 	1114-1122	0.00675016716093134
>CGGAGTGTAGCTC|ENST00000612396|0.52625363439146
UTR3 	665-673	0.00696745042440239
UTR3 	5835-5843	0.00545625938993174
>CGGAGTGTAGCTC|ENST00000449302|0.526210055662207
UTR3 	64-72	0.0124208529567315
>CGGAGTGTAGCTC|ENST00000482951|0.526173811965756
UTR3 	925-933	0.00919512678934336
UTR3 	2550-2558	0.00322335018689127
>CGGAGTGTAGCTC|ENST00000397752|0.526114466496399
UTR3 	225-233	0.0104511994270218
CDS 	2925-2933	0.00684577273249514
>CGGAGTGTAGCTC|ENST00000263257|0.525972510432344
UTR3 	2828-2836	0.00114946518072262
UTR3 	5164-5172	0.00281878935417964
UTR3 	5775-5783	0.00438398117428582
UTR3 	5934-5942	0.00405304513469991
>CGGAGTGTAGCTC|ENST00000591589|0.525890242059242
UTR3 	446-454	0.0123998879777581
>CGGAGTGTAGCTC|ENST00000434055|0.525839017431973
UTR3 	436-444	0.00270892063060959
UTR3 	1120-1128	0.0043703050540809
UTR3 	1245-1253	0.00244460561314501
UTR3 	1295-1303	0.00287269884365833
>CGGAGTGTAGCTC|ENST00000466489|0.525775733677936
UTR3 	141-149	0.00773661212770762
UTR3 	418-426	0.00465576973639854
>CGGAGTGTAGCTC|ENST00000477338|0.525757116824234
UTR3 	1348-1356	0.01239116153165
>CGGAGTGTAGCTC|ENST00000356766|0.525666647674179
UTR3 	1264-1272	0.00807203571693284
UTR3 	1563-1571	0.00431319563989147
>CGGAGTGTAGCTC|ENST00000308249|0.525547119962722
UTR3 	3249-3257	0.0123773965876384
>CGGAGTGTAGCTC|ENST00000361952|0.525452253956233
CDS 	168-176	0.0181125734489423
UTR3 	979-987	0.00682430075482213
>CGGAGTGTAGCTC|ENST00000369093|0.5254220338047
UTR3 	872-880	0.00536575955607389
UTR3 	3151-3159	0.00238111945065923
UTR3 	3726-3734	0.00462231867367962
>CGGAGTGTAGCTC|ENST00000336095|0.525397333061232
UTR3 	1372-1380	0.00151842083814759
UTR3 	3940-3948	0.00153028096800798
UTR3 	4165-4173	0.00287469620561849
UTR3 	5181-5189	0.00092273035989781
UTR3 	6683-6691	0.00552145029660911
>CGGAGTGTAGCTC|ENST00000616714|0.525391336577911
UTR3 	233-241	0.00510522472163853
UTR3 	1221-1229	0.00726196090791082
>CGGAGTGTAGCTC|ENST00000264930|0.525289192851761
UTR3 	1866-1874	0.0055180585423893
UTR3 	1903-1911	0.00684243216333478
>CGGAGTGTAGCTC|ENST00000371621|0.525227644234865
UTR3 	385-393	0.0123564566208822
>CGGAGTGTAGCTC|ENST00000355303|0.525164700170513
UTR3 	1260-1268	0.0123523311260993
>CGGAGTGTAGCTC|ENST00000262713|0.525043888740457
UTR3 	1736-1744	0.0123444130214374
>CGGAGTGTAGCTC|ENST00000567664|0.524931111412568
UTR3 	254-262	0.00166788351702199
UTR3 	592-600	0.0106691381364376
>CGGAGTGTAGCTC|ENST00000492143|0.524927397498938
CDS 	832-840	0.0359855605688998
>CGGAGTGTAGCTC|ENST00000495665|0.524758979787745
UTR3 	299-307	0.0123257405565042
>CGGAGTGTAGCTC|ENST00000357563|0.524676526561086
UTR3 	154-162	0.0105888651050002
UTR3 	591-599	0.00173147180004234
>CGGAGTGTAGCTC|ENST00000453318|0.524667848111886
UTR3 	3524-3532	0.00794024562460724
UTR3 	3682-3690	0.00437952253505909
>CGGAGTGTAGCTC|ENST00000609129|0.524603601546687
UTR3 	220-228	0.00603060869119765
UTR3 	2376-2384	0.000917742394030259
UTR3 	2381-2389	0.000367532458000913
UTR3 	8162-8170	0.00127157961811821
UTR3 	10425-10433	0.00372809460626831
>CGGAGTGTAGCTC|ENST00000448418|0.524584153699581
CDS 	147-155	0.0174092690589449
CDS 	196-204	0.0144599919307413
UTR3 	2712-2720	0.0016747876474944
>CGGAGTGTAGCTC|ENST00000335154|0.524542302768228
UTR3 	3430-3438	0.00185357476347436
UTR3 	5370-5378	0.00392269191510594
UTR3 	7675-7683	0.0065352739296419
>CGGAGTGTAGCTC|ENST00000378429|0.524515856210904
UTR3 	278-286	0.0101032265122336
CDS 	928-936	0.00764400591974381
>CGGAGTGTAGCTC|ENST00000443185|0.524310615953256
UTR3 	637-645	0.00146766775510407
CDS 	3115-3123	0.0179127351814122
UTR3 	3476-3484	0.00534156472080064
>CGGAGTGTAGCTC|ENST00000619929|0.524254685977907
UTR3 	398-406	0.00223465252780357
UTR3 	972-980	0.00189878442788514
CDS 	2038-2046	0.00852789498428445
UTR3 	3545-3553	0.00568448168907527
>CGGAGTGTAGCTC|ENST00000519565|0.52401707901402
UTR3 	884-892	0.0108380725806068
UTR3 	6825-6833	0.00143904994315303
>CGGAGTGTAGCTC|ENST00000603027|0.523976874740441
UTR3 	1121-1129	0.00246088413532177
UTR3 	1327-1335	0.00130932472085996
UTR3 	2297-2305	0.00850427921278492
>CGGAGTGTAGCTC|ENST00000447404|0.523884371245573
UTR3 	932-940	0.00565852251040175
UTR3 	2564-2572	0.00258569018399834
UTR3 	2812-2820	0.00402421399981188
>CGGAGTGTAGCTC|ENST00000281830|0.523755290009445
UTR3 	741-749	0.00568314413617241
UTR3 	1334-1342	0.00657682457324062
>CGGAGTGTAGCTC|ENST00000260327|0.523681569480026
UTR3 	1108-1116	0.0122551383011851
>CGGAGTGTAGCTC|ENST00000438393|0.523662656795349
UTR3 	1040-1048	0.0122538990916413
>CGGAGTGTAGCTC|ENST00000332585|0.523652058613439
UTR3 	1200-1208	0.0122532046724395
>CGGAGTGTAGCTC|ENST00000357988|0.523632644961343
UTR3 	63-71	0.00734731410408558
UTR3 	1071-1079	0.00212624747996739
UTR3 	1368-1376	0.00277837106130221
>CGGAGTGTAGCTC|ENST00000342310|0.523601253763577
UTR3 	1494-1502	0.00307564397909505
UTR3 	1963-1971	0.00917423185276608
>CGGAGTGTAGCTC|ENST00000368847|0.523557361494668
UTR3 	688-696	0.00346959963122378
UTR3 	4010-4018	0.00877740031266662
>CGGAGTGTAGCTC|ENST00000616623|0.523398284443996
UTR3 	921-929	0.00683848865003846
UTR3 	2055-2063	0.00539808852389623
>CGGAGTGTAGCTC|ENST00000328902|0.5232970773246
UTR3 	1795-1803	0.0122299462190343
>CGGAGTGTAGCTC|ENST00000287272|0.523250050744423
UTR3 	4244-4252	0.00184283243591044
UTR3 	5301-5309	0.0103840327072677
>CGGAGTGTAGCTC|ENST00000221770|0.523046130899369
UTR3 	44-52	0.0106019499273885
UTR3 	696-704	0.00161155515755621
>CGGAGTGTAGCTC|ENST00000316099|0.522898457899796
UTR3 	1365-1373	0.00129187280637469
UTR3 	1633-1641	0.00107829328094508
UTR3 	1748-1756	0.00133709381174634
UTR3 	1900-1908	0.000820095768988708
UTR3 	4524-4532	0.00288783537881129
UTR3 	4532-4540	0.00478863937526873
>CGGAGTGTAGCTC|ENST00000399273|0.522857069806273
UTR3 	1682-1690	0.0122011189658016
>CGGAGTGTAGCTC|ENST00000367932|0.522844893146147
UTR3 	31-39	0.00908234632905861
UTR3 	485-493	0.00311797491166548
>CGGAGTGTAGCTC|ENST00000561621|0.522810482175455
UTR3 	822-830	0.00419699279652626
UTR3 	857-865	0.00191634320152714
UTR3 	983-991	0.00238571516157849
UTR3 	1198-1206	0.00369901573737956
>CGGAGTGTAGCTC|ENST00000519389|0.522715334050048
UTR3 	41-49	0.0121918335930577
>CGGAGTGTAGCTC|ENST00000368905|0.522597491008001
UTR3 	147-155	0.0121841136589366
>CGGAGTGTAGCTC|ENST00000538566|0.522485549130569
UTR3 	120-128	0.00875176245490527
UTR3 	129-137	0.00342501800966775
>CGGAGTGTAGCTC|ENST00000296812|0.522269607699999
CDS 	502-510	0.035477595688082
>CGGAGTGTAGCTC|ENST00000626012|0.521818184482719
UTR3 	723-731	0.00174558903394144
UTR3 	1052-1060	0.00193388489094648
UTR3 	1381-1389	0.00449724558850791
UTR3 	1738-1746	0.00395634564176608
>CGGAGTGTAGCTC|ENST00000357066|0.521802408047723
UTR3 	313-321	0.00360585646230631
UTR3 	524-532	0.001879599435149
UTR3 	531-539	0.00182234470719538
UTR3 	2285-2293	0.00482423118721843
>CGGAGTGTAGCTC|ENST00000441964|0.521586651460726
UTR3 	150-158	0.00512057713048218
CDS 	1119-1127	0.0221871487073182
>CGGAGTGTAGCTC|ENST00000578189|0.521517054083084
UTR3 	1094-1102	0.00327266590680256
UTR3 	1389-1397	0.00347653181959636
UTR3 	2049-2057	0.00536414374752217
>CGGAGTGTAGCTC|ENST00000373625|0.521503715248845
CDS 	360-368	0.0166488363667893
CDS 	644-652	0.0186824256209797
>CGGAGTGTAGCTC|ENST00000357949|0.521449662296724
UTR3 	1229-1237	0.0121089275332405
>CGGAGTGTAGCTC|ENST00000454838|0.521437974870218
UTR3 	77-85	0.00896833567501732
UTR3 	372-380	0.00313982637537831
>CGGAGTGTAGCTC|ENST00000380752|0.521424286070335
UTR3 	683-691	0.00266889693701674
UTR3 	1089-1097	0.00538224912841831
UTR3 	1362-1370	0.00405611942157867
>CGGAGTGTAGCTC|ENST00000607772|0.521396626199514
UTR3 	3300-3308	0.00212539890489942
UTR3 	5869-5877	0.00302229514158357
UTR3 	6682-6690	0.00179000484765636
UTR3 	6877-6885	0.00110891146701056
UTR3 	9523-9531	0.000833725962515469
UTR3 	13860-13868	0.0032251175553534
>CGGAGTGTAGCTC|ENST00000359331|0.521246478338272
UTR3 	20-28	0.0120956199601049
>CGGAGTGTAGCTC|ENST00000581852|0.521228512248591
UTR3 	507-515	0.012094443289764
>CGGAGTGTAGCTC|ENST00000482940|0.521094760046457
UTR3 	366-374	0.00883201210823932
UTR3 	729-737	0.00325367133313407
>CGGAGTGTAGCTC|ENST00000328119|0.521004983720691
UTR3 	129-137	0.012079803821295
>CGGAGTGTAGCTC|ENST00000473282|0.520927490327047
UTR3 	2227-2235	0.0036652240566727
UTR3 	3936-3944	0.00578620131308561
UTR3 	4232-4240	0.00262330333520341
>CGGAGTGTAGCTC|ENST00000250160|0.52091985057684
UTR3 	912-920	0.00335497676725977
UTR3 	2175-2183	0.00506300475705945
UTR3 	2277-2285	0.0036562468496836
>CGGAGTGTAGCTC|ENST00000555515|0.520888098998245
UTR3 	592-600	0.0120721489545325
>CGGAGTGTAGCTC|ENST00000302692|0.520263383909313
CDS 	506-514	0.0167354691263962
UTR3 	678-686	0.00226163465771508
UTR3 	2633-2641	0.00465251729041382
>CGGAGTGTAGCTC|ENST00000380599|0.520178035996773
UTR3 	1047-1055	0.00296182601372688
UTR3 	1063-1071	0.00393166647227023
UTR3 	1681-1689	0.00513215710630182
>CGGAGTGTAGCTC|ENST00000470443|0.520040207895645
UTR3 	118-126	0.0120166243715487
>CGGAGTGTAGCTC|ENST00000401399|0.520008067398746
UTR3 	2688-2696	0.00148600257070385
UTR3 	4346-4354	0.00156176307351401
UTR3 	5742-5750	0.00695790863718521
UTR3 	5800-5808	0.00200884550398632
>CGGAGTGTAGCTC|ENST00000409645|0.519855206178204
UTR3 	1773-1781	0.00128986031599448
UTR3 	2536-2544	0.00504962980361185
UTR3 	5245-5253	0.0056650203355348
>CGGAGTGTAGCTC|ENST00000382466|0.51978813218367
UTR3 	339-347	0.0103114503704349
UTR3 	1248-1256	0.00168866816635352
>CGGAGTGTAGCTC|ENST00000361050|0.519744189964918
UTR3 	606-614	0.0119972412825087
>CGGAGTGTAGCTC|ENST00000402918|0.519115344235894
UTR3 	3845-3853	0.00116206793488155
UTR3 	4520-4528	0.00427717937135461
UTR3 	4705-4713	0.00371977340037517
UTR3 	4712-4720	0.00279704710345467
>CGGAGTGTAGCTC|ENST00000339924|0.519104885582169
UTR3 	342-350	0.0119553830669517
>CGGAGTGTAGCTC|ENST00000322122|0.519083552679569
UTR3 	685-693	0.00253380950138293
UTR3 	2983-2991	0.00096985964706309
UTR3 	4553-4561	0.00262879735079971
UTR3 	5932-5940	0.00508421540512215
UTR3 	5957-5965	0.000737304470140057
>CGGAGTGTAGCTC|ENST00000261590|0.518985514572194
UTR3 	1004-1012	0.0119475677526029
>CGGAGTGTAGCTC|ENST00000583509|0.518772119665317
UTR3 	4952-4960	0.00353782742483892
UTR3 	5010-5018	0.00839576954757135
>CGGAGTGTAGCTC|ENST00000601614|0.518596587248986
UTR3 	191-199	0.0081539613166491
UTR3 	257-265	0.00376814403641994
>CGGAGTGTAGCTC|ENST00000367306|0.518422601858459
UTR3 	25-33	0.00343134589616493
UTR3 	962-970	0.00464508258834463
UTR3 	997-1005	0.00383428682525315
>CGGAGTGTAGCTC|ENST00000373816|0.518357669993162
UTR3 	151-159	0.00501591005863333
UTR3 	1311-1319	0.00121911204902141
UTR3 	4510-4518	0.00567144247915283
>CGGAGTGTAGCTC|ENST00000331238|0.518282266932741
UTR3 	272-280	0.00522896628233487
UTR3 	804-812	0.004426911388667
UTR3 	1342-1350	0.00224565075369728
>CGGAGTGTAGCTC|ENST00000295851|0.518274942426541
UTR3 	71-79	0.00538976228451994
UTR3 	4145-4153	0.00348147680429157
UTR3 	10766-10774	0.00175003121507459
UTR3 	17615-17623	0.0012797786345631
>CGGAGTGTAGCTC|ENST00000374472|0.518208375154995
UTR3 	42-50	0.00965788993522659
UTR3 	2320-2328	0.00223880131437908
>CGGAGTGTAGCTC|ENST00000463519|0.518191082990462
UTR3 	95-103	0.0118955592607252
>CGGAGTGTAGCTC|ENST00000457754|0.5181447217894
UTR3 	1146-1154	0.0037333610920839
UTR3 	1429-1437	0.00815916326108392
>CGGAGTGTAGCTC|ENST00000367590|0.5179765463971
UTR3 	1718-1726	0.0118815153883975
>CGGAGTGTAGCTC|ENST00000282018|0.517970660243071
UTR3 	81-89	0.00458726814672292
UTR3 	921-929	0.00729386193174957
>CGGAGTGTAGCTC|ENST00000360507|0.517780281699763
UTR3 	161-169	0.00655378934876442
UTR3 	463-471	0.00531487865188682
>CGGAGTGTAGCTC|ENST00000409065|0.517623897195
UTR3 	1362-1370	0.00825473203983285
UTR3 	1471-1479	0.00360369936755542
>CGGAGTGTAGCTC|ENST00000478393|0.517549394356171
UTR3 	1244-1252	0.00578583743090365
UTR3 	4996-5004	0.0060677172605264
>CGGAGTGTAGCTC|ENST00000394480|0.517495611606944
UTR3 	3071-3079	0.00237152716808709
UTR3 	3285-3293	0.00167251542984324
UTR3 	6479-6487	0.00140954774736531
UTR3 	11758-11766	0.00291689550322244
UTR3 	13771-13779	0.00347954842906242
>CGGAGTGTAGCTC|ENST00000262097|0.517473874468156
UTR3 	377-385	0.0118486114548285
>CGGAGTGTAGCTC|ENST00000296490|0.517319768384558
UTR3 	1548-1556	0.00224933046008306
UTR3 	1732-1740	0.00372473481478734
UTR3 	2491-2499	0.0038620555331585
UTR3 	2517-2525	0.0020024036269422
>CGGAGTGTAGCTC|ENST00000481416|0.517255421622444
UTR3 	370-378	0.0118343126790159
>CGGAGTGTAGCTC|ENST00000377432|0.517151485232398
UTR3 	229-237	0.0118275097007678
>CGGAGTGTAGCTC|ENST00000377861|0.517135223224633
CDS 	2856-2864	0.0130101611900936
UTR3 	10875-10883	0.00348696221122857
UTR3 	13204-13212	0.00443149833995997
>CGGAGTGTAGCTC|ENST00000433355|0.517117244974828
UTR3 	1144-1152	0.0061861933578193
UTR3 	1578-1586	0.00384872122343105
UTR3 	8268-8276	0.00179035400345029
>CGGAGTGTAGCTC|ENST00000422660|0.51708100985521
UTR3 	46-54	0.0118228969110557
>CGGAGTGTAGCTC|ENST00000326828|0.516974937600432
UTR3 	1183-1191	0.0118159543004543
>CGGAGTGTAGCTC|ENST00000393085|0.51689868617798
UTR3 	587-595	0.011810963576254
>CGGAGTGTAGCTC|ENST00000554001|0.516869803821152
UTR3 	156-164	0.00882482591896677
UTR3 	340-348	0.00298424729451033
>CGGAGTGTAGCTC|ENST00000571371|0.51680866910304
UTR3 	2017-2025	0.0118050719439874
>CGGAGTGTAGCTC|ENST00000497577|0.516780771099377
UTR3 	363-371	0.0118032460295984
>CGGAGTGTAGCTC|ENST00000534668|0.516706571205485
UTR3 	1437-1445	0.0117983897062967
>CGGAGTGTAGCTC|ENST00000455394|0.516696737809653
UTR3 	869-877	0.00281984167407984
UTR3 	2462-2470	0.00897790444800141
>CGGAGTGTAGCTC|ENST00000321348|0.516690227241628
UTR3 	856-864	0.00702631326016126
UTR3 	1778-1786	0.00477100675335008
>CGGAGTGTAGCTC|ENST00000308059|0.516613071570529
UTR3 	453-461	0.00462813507023533
UTR3 	695-703	0.00716413522887849
>CGGAGTGTAGCTC|ENST00000518448|0.516591577612544
UTR3 	320-328	0.0040973642409671
UTR3 	431-439	0.00522899408080661
UTR3 	1262-1270	0.00246450524165302
>CGGAGTGTAGCTC|ENST00000558084|0.5165127256855
UTR3 	6067-6075	0.00346426400502642
UTR3 	7399-7407	0.00186952155064533
UTR3 	8518-8526	0.00259147634781147
UTR3 	11783-11791	0.00386044099659905
>CGGAGTGTAGCTC|ENST00000040584|0.516503908673147
UTR3 	245-253	0.00312142608047268
UTR3 	352-360	0.00866369977133667
>CGGAGTGTAGCTC|ENST00000326321|0.516387339883088
UTR3 	174-182	0.00979860056124914
CDS 	298-306	0.00681670340734491
>CGGAGTGTAGCTC|ENST00000295759|0.516361800541302
UTR3 	276-284	0.0117758253730247
>CGGAGTGTAGCTC|ENST00000347197|0.516268399382382
UTR3 	827-835	0.00196471360097279
UTR3 	1632-1640	0.00980499908821836
>CGGAGTGTAGCTC|ENST00000622070|0.515824566252695
UTR3 	283-291	0.00263890221009048
UTR3 	436-444	0.00910176461536212
>CGGAGTGTAGCTC|ENST00000336334|0.515822880916009
UTR3 	53-61	0.0117405565347561
>CGGAGTGTAGCTC|ENST00000395869|0.515752553319453
UTR3 	20-28	0.00550170687783271
UTR3 	55-63	0.00623424734550774
>CGGAGTGTAGCTC|ENST00000491829|0.515705186071146
UTR3 	391-399	0.0117328544841311
>CGGAGTGTAGCTC|ENST00000618098|0.515540184493196
UTR3 	378-386	0.00432320328493941
CDS 	2062-2070	0.0231466213913334
>CGGAGTGTAGCTC|ENST00000302955|0.515453988253054
UTR3 	152-160	0.00937395979283566
UTR3 	529-537	0.00234245647293536
>CGGAGTGTAGCTC|ENST00000425538|0.515350825690409
UTR3 	1037-1045	0.00280639357622231
UTR3 	2405-2413	0.00890327194846663
>CGGAGTGTAGCTC|ENST00000310015|0.515335726406333
UTR3 	3164-3172	0.011708677466498
>CGGAGTGTAGCTC|ENST00000264731|0.515269301520447
UTR3 	52-60	0.00488215370436568
UTR3 	469-477	0.00682217711072238
>CGGAGTGTAGCTC|ENST00000355216|0.515250976389049
UTR3 	274-282	0.00578948868898589
UTR3 	1613-1621	0.00591364298900108
>CGGAGTGTAGCTC|ENST00000618278|0.515228488602921
UTR3 	325-333	0.0084938724065586
UTR3 	1844-1852	0.00114742256983164
UTR3 	3605-3613	0.00206036517755212
>CGGAGTGTAGCTC|ENST00000433363|0.515182803343226
UTR3 	883-891	0.0116986706787466
>CGGAGTGTAGCTC|ENST00000307366|0.515014710319118
UTR3 	326-334	0.00371506321887024
UTR3 	558-566	0.00797260821379501
>CGGAGTGTAGCTC|ENST00000375654|0.515008901091323
UTR3 	147-155	0.0116872913071008
>CGGAGTGTAGCTC|ENST00000331664|0.514942872120873
UTR3 	555-563	0.0046988277078971
CDS 	571-579	0.0102045289914817
UTR3 	2098-2106	0.00118210442006102
UTR3 	2699-2707	0.00277727254471371
>CGGAGTGTAGCTC|ENST00000511306|0.514927621109653
UTR3 	4904-4912	0.0116819727968627
>CGGAGTGTAGCTC|ENST00000264658|0.514840055908274
UTR3 	3305-3313	0.00187417243373413
UTR3 	7799-7807	0.00215673698603669
UTR3 	7959-7967	0.00408770125609164
UTR3 	8340-8348	0.00355763239872815
>CGGAGTGTAGCTC|ENST00000301981|0.514789745211507
UTR3 	3596-3604	0.0022314886477457
UTR3 	3977-3985	0.00775906121717601
UTR3 	4002-4010	0.00168240121750843
>CGGAGTGTAGCTC|ENST00000317881|0.514742075690088
UTR3 	210-218	0.0116698319290409
>CGGAGTGTAGCTC|ENST00000258711|0.514668044983807
UTR3 	46-54	0.00367667869457258
UTR3 	95-103	0.0029316562188531
UTR3 	3024-3032	0.00102313566274966
UTR3 	5957-5965	0.00271787573232848
UTR3 	5982-5990	0.000360172053253336
UTR3 	10386-10394	0.000955469560800034
>CGGAGTGTAGCTC|ENST00000602566|0.514584378858846
UTR3 	1101-1109	0.00285531804160479
UTR3 	1396-1404	0.00343250611782206
UTR3 	2056-2064	0.00537168933880117
>CGGAGTGTAGCTC|ENST00000355754|0.514478962886608
UTR3 	1001-1009	0.011652616018567
>CGGAGTGTAGCTC|ENST00000565468|0.514462726715166
UTR3 	730-738	0.00755299785735142
UTR3 	1328-1336	0.00262742700942307
UTR3 	3512-3520	0.00147112880925935
>CGGAGTGTAGCTC|ENST00000372850|0.514223191743229
UTR3 	995-1003	0.00190344196786322
UTR3 	1323-1331	0.00176168145282893
UTR3 	1517-1525	0.00121616970584617
UTR3 	1552-1560	0.000608144417059567
UTR3 	2047-2055	0.00350339075822195
UTR3 	2142-2150	0.00264305268679339
>CGGAGTGTAGCTC|ENST00000369360|0.514138530461086
CDS 	204-212	0.0197645265935039
CDS 	2841-2849	0.0089443073632959
CDS 	3570-3578	0.00521609834539331
>CGGAGTGTAGCTC|ENST00000574453|0.514131933904327
UTR3 	2721-2729	0.00165625552300025
UTR3 	4121-4129	0.00997365461075258
>CGGAGTGTAGCTC|ENST00000590071|0.514093687895233
UTR3 	406-414	0.00196682325795794
UTR3 	3916-3924	0.00128071049539913
UTR3 	5318-5326	0.00160151945039741
UTR3 	5836-5844	0.00223317615891818
UTR3 	6941-6949	0.00172379549252005
UTR3 	7956-7964	0.00121375784946521
UTR3 	10819-10827	0.00160762507207132
>CGGAGTGTAGCTC|ENST00000266383|0.513888361417005
UTR3 	22-30	0.00253220837770739
UTR3 	127-135	0.00334249361084972
UTR3 	500-508	0.00389088328889209
UTR3 	743-751	0.00184838859769611
>CGGAGTGTAGCTC|ENST00000376259|0.513852629927411
UTR3 	1140-1148	0.00263678452203416
UTR3 	1310-1318	0.00216145591499869
UTR3 	1887-1895	0.00681339566434115
>CGGAGTGTAGCTC|ENST00000573150|0.513791657108738
UTR3 	825-833	0.00471947617033556
UTR3 	1796-1804	0.00688817073568278
>CGGAGTGTAGCTC|ENST00000381489|0.513784240631708
UTR3 	2882-2890	0.0094123170081898
UTR3 	3289-3297	0.00127955338901394
UTR3 	3557-3565	0.000915291281716433
>CGGAGTGTAGCTC|ENST00000382461|0.513720928187373
UTR3 	335-343	0.0116030194434914
>CGGAGTGTAGCTC|ENST00000604624|0.513628887199931
UTR3 	1048-1056	0.00186371742122495
UTR3 	1797-1805	0.00237243641661939
UTR3 	2202-2210	0.00116530991511442
UTR3 	3586-3594	0.00272314362907313
UTR3 	5544-5552	0.00347239030393307
>CGGAGTGTAGCTC|ENST00000359042|0.513475845290088
CDS 	140-148	0.028845966753342
CDS 	1311-1319	0.004952497114015
>CGGAGTGTAGCTC|ENST00000318560|0.513360648585213
CDS 	370-378	0.0084238375430339
UTR3 	462-470	0.00612120687827285
UTR3 	990-998	0.00298136316085379
>CGGAGTGTAGCTC|ENST00000368194|0.513355735923289
UTR3 	28-36	0.00669036827727577
UTR3 	84-92	0.00383958097476299
CDS 	2372-2380	0.00366357740599754
>CGGAGTGTAGCTC|ENST00000245912|0.513328587257824
UTR3 	418-426	0.00362864127535699
UTR3 	856-864	0.00647279007182177
UTR3 	1323-1331	0.00147591971201562
>CGGAGTGTAGCTC|ENST00000354366|0.513301205285583
UTR3 	2086-2094	0.00139351415198731
UTR3 	3688-3696	0.00170037340959624
UTR3 	3763-3771	0.000792612208435027
UTR3 	5121-5129	0.00324111005765823
UTR3 	5596-5604	0.00233459029061892
UTR3 	9059-9067	0.0021133595522095
>CGGAGTGTAGCTC|ENST00000380702|0.513300820957615
UTR3 	26-34	0.00276076609452609
UTR3 	38-46	0.00243779645697952
UTR3 	1438-1446	0.00637697197545806
>CGGAGTGTAGCTC|ENST00000601440|0.513297965643908
UTR3 	135-143	0.004680490840428
UTR3 	3130-3138	0.00458315091069774
UTR3 	3419-3427	0.00231170597526038
>CGGAGTGTAGCTC|ENST00000393487|0.513279546227226
UTR3 	1522-1530	0.00152695009818999
UTR3 	1837-1845	0.00249392033242093
UTR3 	5460-5468	0.00646147248694119
UTR3 	5529-5537	0.00109179977354437
>CGGAGTGTAGCTC|ENST00000348513|0.513249938475653
UTR3 	3756-3764	0.0115722056973768
>CGGAGTGTAGCTC|ENST00000438331|0.513248994812966
UTR3 	522-530	0.00581681148459804
UTR3 	1274-1282	0.00150750502266783
UTR3 	3417-3425	0.00163662674266036
UTR3 	4159-4167	0.00261120071139707
>CGGAGTGTAGCTC|ENST00000262160|0.513125090874656
UTR3 	8806-8814	0.00193707567638915
UTR3 	13749-13757	0.00153218172079017
UTR3 	16403-16411	0.00119880014142129
UTR3 	19116-19124	0.00107183274951974
UTR3 	27306-27314	0.00110841720192536
UTR3 	27876-27884	0.00237542863497385
UTR3 	30811-30819	0.00234030187876554
>CGGAGTGTAGCTC|ENST00000432854|0.513106605092402
UTR3 	535-543	0.00354464618816295
UTR3 	1322-1330	0.00173784113440008
UTR3 	2829-2837	0.00113702734626682
UTR3 	3348-3356	0.00160830750041628
UTR3 	4662-4670	0.00353500647958134
>CGGAGTGTAGCTC|ENST00000437275|0.513089698572164
UTR3 	1531-1539	0.00362182514247022
UTR3 	2007-2015	0.00793989747006294
>CGGAGTGTAGCTC|ENST00000359520|0.512848207249031
UTR3 	252-260	0.0104588324473131
UTR3 	2749-2757	0.00108709184782706
>CGGAGTGTAGCTC|ENST00000372530|0.512840862883015
UTR3 	153-161	0.0115454438342688
>CGGAGTGTAGCTC|ENST00000393448|0.512835606713097
UTR3 	770-778	0.00369352939187057
UTR3 	1009-1017	0.00785157058939062
>CGGAGTGTAGCTC|ENST00000443339|0.512736213336576
UTR3 	1528-1536	0.00149607879699595
UTR3 	2963-2971	0.0100425190108798
>CGGAGTGTAGCTC|ENST00000295720|0.512636283290039
UTR3 	1105-1113	0.0115320605927255
>CGGAGTGTAGCTC|ENST00000357742|0.512567301223444
UTR3 	410-418	0.00692520881568643
UTR3 	3116-3124	0.0046023391527504
>CGGAGTGTAGCTC|ENST00000228928|0.512532020508926
UTR3 	182-190	0.0071221977392838
UTR3 	863-871	0.00440304227026755
>CGGAGTGTAGCTC|ENST00000358689|0.512455467901462
UTR3 	396-404	0.00301862110001582
UTR3 	1041-1049	0.00850161109484074
>CGGAGTGTAGCTC|ENST00000440964|0.512418501758121
UTR3 	73-81	0.0042791188389608
UTR3 	418-426	0.00723869516854431
>CGGAGTGTAGCTC|ENST00000611972|0.512411274235482
UTR3 	816-824	0.00592973514235393
UTR3 	1298-1306	0.00262476724359941
UTR3 	1404-1412	0.00296283882499185
>CGGAGTGTAGCTC|ENST00000375587|0.51236916079874
UTR3 	461-469	0.0020965893779907
UTR3 	2495-2503	0.0051590568320695
UTR3 	3598-3606	0.00176509377519394
UTR3 	6219-6227	0.00249384633438789
>CGGAGTGTAGCTC|ENST00000545621|0.512325396969031
UTR3 	175-183	0.0115117234784534
>CGGAGTGTAGCTC|ENST00000542526|0.512223801403
UTR3 	476-484	0.00538290001805674
UTR3 	686-694	0.00416389194364943
UTR3 	4524-4532	0.00195828562011119
>CGGAGTGTAGCTC|ENST00000378509|0.512171873766052
CDS 	568-576	0.0146957675035001
UTR3 	984-992	0.00296424787832257
UTR3 	3373-3381	0.00173707128828525
UTR3 	4478-4486	0.00231498761683282
>CGGAGTGTAGCTC|ENST00000271411|0.512141907894493
UTR3 	1643-1651	0.00280436486293361
UTR3 	3059-3067	0.0073421590563546
UTR3 	10807-10815	0.00135319662850175
>CGGAGTGTAGCTC|ENST00000264914|0.512035825951861
UTR3 	177-185	0.00724565994737821
UTR3 	472-480	0.0042471213521249
>CGGAGTGTAGCTC|ENST00000330287|0.512001681934174
UTR3 	1141-1149	0.0114905478165302
>CGGAGTGTAGCTC|ENST00000392825|0.511840200505421
UTR3 	1837-1845	0.0114799848345227
>CGGAGTGTAGCTC|ENST00000313334|0.51170349522153
UTR3 	3651-3659	0.0114710426605108
>CGGAGTGTAGCTC|ENST00000398411|0.511689255180844
UTR3 	256-264	0.00565035181963911
UTR3 	597-605	0.00581975937710754
>CGGAGTGTAGCTC|ENST00000313732|0.511683021074026
UTR3 	413-421	0.00463535576423596
UTR3 	534-542	0.0027528490503606
UTR3 	1972-1980	0.00408149859967482
>CGGAGTGTAGCTC|ENST00000544049|0.511539415238955
UTR3 	584-592	0.00441175917132201
UTR3 	3503-3511	0.00704855083088015
>CGGAGTGTAGCTC|ENST00000600059|0.511538602471113
UTR3 	132-140	0.00351116293846791
CDS 	249-257	0.0101723599714243
UTR3 	335-343	0.00492156853267931
>CGGAGTGTAGCTC|ENST00000475390|0.511496409132395
UTR3 	680-688	0.0114574969508482
>CGGAGTGTAGCTC|ENST00000338909|0.511444424786751
UTR3 	1307-1315	0.011454096643156
>CGGAGTGTAGCTC|ENST00000025008|0.511438832394029
UTR3 	63-71	0.0114537308444615
>CGGAGTGTAGCTC|ENST00000393655|0.511406777921918
UTR3 	1213-1221	0.0065597220697464
UTR3 	3111-3119	0.00224973996166191
UTR3 	3389-3397	0.00264217213200014
>CGGAGTGTAGCTC|ENST00000234827|0.511346327565132
UTR3 	1745-1753	0.00244107815765522
UTR3 	2004-2012	0.00237824151690028
UTR3 	2104-2112	0.000861202347174607
UTR3 	5571-5579	0.00201704597210215
UTR3 	9182-9190	0.00375011213213344
>CGGAGTGTAGCTC|ENST00000392882|0.511122264180457
UTR3 	327-335	0.00361530711495617
UTR3 	668-676	0.00781771728904537
>CGGAGTGTAGCTC|ENST00000274625|0.511031590573759
UTR3 	40-48	0.00778908225168306
UTR3 	395-403	0.00363801138196952
>CGGAGTGTAGCTC|ENST00000367157|0.511000360858984
UTR3 	1286-1294	0.00640240037725431
UTR3 	1291-1299	0.00502265059729873
>CGGAGTGTAGCTC|ENST00000634540|0.510899017540108
UTR3 	102-110	0.00223029619513337
UTR3 	907-915	0.00918812619992762
>CGGAGTGTAGCTC|ENST00000374358|0.510785190439126
UTR3 	58-66	0.00485837274085088
UTR3 	686-694	0.00328428878894316
UTR3 	734-742	0.00326831582678601
>CGGAGTGTAGCTC|ENST00000367145|0.510680564403569
UTR3 	467-475	0.00739392925064198
UTR3 	993-1001	0.00401020494198436
>CGGAGTGTAGCTC|ENST00000239151|0.510645180347635
UTR3 	522-530	0.00398637834287404
UTR3 	943-951	0.00741544153627712
>CGGAGTGTAGCTC|ENST00000372583|0.510503378651908
UTR3 	420-428	0.00533388017757767
UTR3 	754-762	0.00241940509259217
UTR3 	793-801	0.00130877967572895
UTR3 	3066-3074	0.00233048038578332
>CGGAGTGTAGCTC|ENST00000555408|0.510421212799399
UTR3 	160-168	0.0113871713204043
>CGGAGTGTAGCTC|ENST00000397527|0.510387118757358
UTR3 	1274-1282	0.00203025087029536
UTR3 	2362-2370	0.0024326798559119
UTR3 	5432-5440	0.00209513586391813
UTR3 	6383-6391	0.00173206816342466
UTR3 	7393-7401	0.00309480667607658
>CGGAGTGTAGCTC|ENST00000582783|0.510242605316983
UTR3 	309-317	0.00481372944414004
UTR3 	416-424	0.00215217625593322
UTR3 	436-444	0.00247760275487963
UTR3 	827-835	0.00193198127036616
>CGGAGTGTAGCTC|ENST00000368841|0.510229046620232
UTR3 	644-652	0.00453368692562586
UTR3 	2912-2920	0.0012425383889146
UTR3 	4866-4874	0.00219767834438969
UTR3 	6324-6332	0.0034006992841054
>CGGAGTGTAGCTC|ENST00000616056|0.510196450175826
UTR3 	868-876	0.0113724710349801
>CGGAGTGTAGCTC|ENST00000550779|0.510100476920653
UTR3 	724-732	0.00324212019795847
UTR3 	1043-1051	0.00503512077152819
UTR3 	1577-1585	0.00308895315129592
>CGGAGTGTAGCTC|ENST00000465115|0.510096276975586
UTR3 	285-293	0.00667238228362728
UTR3 	744-752	0.00469353715034066
>CGGAGTGTAGCTC|ENST00000522677|0.510059220031674
UTR3 	24-32	0.00506627584824941
UTR3 	1419-1427	0.00629721997379639
>CGGAGTGTAGCTC|ENST00000250405|0.510048051731802
UTR3 	1328-1336	0.00402383000090557
UTR3 	2551-2559	0.00733893538928935
>CGGAGTGTAGCTC|ENST00000438510|0.51000039705203
CDS 	270-278	0.0331353386755808
>CGGAGTGTAGCTC|ENST00000479949|0.509916296764855
UTR3 	488-496	0.00483474709593757
UTR3 	863-871	0.00651940127334665
>CGGAGTGTAGCTC|ENST00000332853|0.509879072841347
CDS 	193-201	0.00951530389609336
UTR3 	4004-4012	0.00119461701814352
UTR3 	4016-4024	0.00160841966335737
UTR3 	5273-5281	0.0057213833109884
>CGGAGTGTAGCTC|ENST00000469838|0.509785193999646
UTR3 	1732-1740	0.0113455740930209
>CGGAGTGTAGCTC|ENST00000354200|0.509763469660749
UTR3 	2498-2506	0.00519125844433728
UTR3 	2573-2581	0.00320474075577893
UTR3 	2972-2980	0.00294815410392095
>CGGAGTGTAGCTC|ENST00000553851|0.509631274956341
UTR3 	309-317	0.0113355077173784
>CGGAGTGTAGCTC|ENST00000257527|0.509490701430606
UTR3 	370-378	0.00246752885507591
UTR3 	1464-1472	0.00156523544657526
UTR3 	1515-1523	0.00055080392568067
UTR3 	2290-2298	0.00132316622006887
CDS 	2331-2339	0.0174171648202945
>CGGAGTGTAGCTC|ENST00000327381|0.50936757339022
UTR3 	996-1004	0.00182372043656581
UTR3 	1006-1014	0.00110909899103684
UTR3 	4584-4592	0.002422700086162
UTR3 	8556-8564	0.00120901342970672
UTR3 	11163-11171	0.0022517424667925
UTR3 	13411-13419	0.00250198638091972
>CGGAGTGTAGCTC|ENST00000234313|0.509246939776845
UTR3 	1459-1467	0.00319685019180641
UTR3 	1559-1567	0.00811352234676583
>CGGAGTGTAGCTC|ENST00000381297|0.509169373878014
UTR3 	362-370	0.00795187906943692
UTR3 	657-665	0.00335342081601474
>CGGAGTGTAGCTC|ENST00000352251|0.509130936751811
UTR3 	168-176	0.0113027861857449
>CGGAGTGTAGCTC|ENST00000286437|0.509045743170795
CDS 	1842-1850	0.00967456448792363
CDS 	2547-2555	0.0148798754880102
UTR3 	4882-4890	0.00331574584178486
>CGGAGTGTAGCTC|ENST00000305738|0.508915949565907
UTR3 	424-432	0.0112887266472697
>CGGAGTGTAGCTC|ENST00000578049|0.508810321202557
UTR3 	663-671	0.00466195576917959
UTR3 	5027-5035	0.00346747321655157
UTR3 	5753-5761	0.00315238995224172
>CGGAGTGTAGCTC|ENST00000519088|0.508692071781519
UTR3 	551-559	0.0112740859185863
>CGGAGTGTAGCTC|ENST00000284674|0.508457828909366
UTR3 	180-188	0.00952490574040107
UTR3 	2761-2769	0.00173386185740088
>CGGAGTGTAGCTC|ENST00000561903|0.508428493904931
UTR3 	349-357	0.00235434064092831
UTR3 	2603-2611	0.00128617520550131
UTR3 	3841-3849	0.00535281659664002
UTR3 	3953-3961	0.00226351680834493
>CGGAGTGTAGCTC|ENST00000232461|0.508140333489332
UTR3 	1197-1205	0.0112380053601391
>CGGAGTGTAGCTC|ENST00000298125|0.508056258217847
UTR3 	6771-6779	0.00283764037707014
UTR3 	6900-6908	0.00158745794393206
UTR3 	7880-7888	0.00680740910874501
>CGGAGTGTAGCTC|ENST00000544409|0.507913401235929
CDS 	395-403	0.0106514657717194
UTR3 	1262-1270	0.00218557777991662
UTR3 	2001-2009	0.00584447841343906
>CGGAGTGTAGCTC|ENST00000498286|0.50791187288879
UTR3 	3348-3356	0.00756194781326223
UTR3 	3972-3980	0.0011542039171495
UTR3 	4112-4120	0.00106143804665603
UTR3 	5775-5783	0.00144547593880074
>CGGAGTGTAGCTC|ENST00000334793|0.507878188655731
UTR3 	28-36	0.00579769528416415
UTR3 	624-632	0.00542316774884347
>CGGAGTGTAGCTC|ENST00000260061|0.507873723545262
UTR3 	322-330	0.00516039774262964
UTR3 	1910-1918	0.00606017330776275
>CGGAGTGTAGCTC|ENST00000217402|0.507685223479738
UTR3 	115-123	0.00695490755635122
UTR3 	554-562	0.00425333716739873
>CGGAGTGTAGCTC|ENST00000427431|0.507532449934355
UTR3 	877-885	0.00883259147038811
UTR3 	985-993	0.00236566324711868
>CGGAGTGTAGCTC|ENST00000420353|0.507461533215188
UTR3 	2871-2879	0.00193936104510551
UTR3 	4231-4239	0.00425218036864761
UTR3 	4505-4513	0.00500207602396648
>CGGAGTGTAGCTC|ENST00000372684|0.507215491332821
UTR3 	229-237	0.00379802116565575
UTR3 	812-820	0.00233336837898945
UTR3 	2129-2137	0.00144493468080999
UTR3 	2527-2535	0.00191032617694435
UTR3 	3979-3987	0.00169087838443584
>CGGAGTGTAGCTC|ENST00000610722|0.507212487986127
UTR3 	1026-1034	0.00245283973185277
UTR3 	4216-4224	0.00386592002062409
UTR3 	4340-4348	0.00485857264728536
>CGGAGTGTAGCTC|ENST00000468231|0.506950360939917
UTR3 	181-189	0.00332798869806279
CDS 	253-261	0.00990404689347744
UTR3 	680-688	0.00487218786509357
>CGGAGTGTAGCTC|ENST00000370353|0.506908958978793
UTR3 	646-654	0.00394544722305532
UTR3 	1781-1789	0.00263729637416143
UTR3 	2290-2298	0.00178617757861958
UTR3 	4137-4145	0.00278856381384992
>CGGAGTGTAGCTC|ENST00000622580|0.506596410264843
UTR3 	318-326	0.0070798125860401
UTR3 	954-962	0.00405723555327823
>CGGAGTGTAGCTC|ENST00000397786|0.506434638002584
CDS 	6346-6354	0.0324551730371968
>CGGAGTGTAGCTC|ENST00000324000|0.506385478039238
UTR3 	489-497	0.00388289557189352
UTR3 	4490-4498	0.00510435859823565
UTR3 	7282-7290	0.00213600178166166
>CGGAGTGTAGCTC|ENST00000311734|0.506365961040339
UTR3 	195-203	0.00326683816753104
UTR3 	1800-1808	0.00303611928322985
UTR3 	1860-1868	0.00189633791693122
UTR3 	1989-1997	0.00292268443718711
>CGGAGTGTAGCTC|ENST00000302555|0.506156268681187
UTR3 	74-82	0.00729338472168857
UTR3 	269-277	0.00381488412735369
>CGGAGTGTAGCTC|ENST00000617811|0.505966675641987
UTR3 	835-843	0.0110958722304579
>CGGAGTGTAGCTC|ENST00000249806|0.505834311520586
UTR3 	307-315	0.00620407682711244
UTR3 	726-734	0.00255671020232649
UTR3 	791-799	0.00232643058540858
>CGGAGTGTAGCTC|ENST00000369236|0.505774030073792
UTR3 	3349-3357	0.0041821720397541
UTR3 	3359-3367	0.000916576688271149
UTR3 	4297-4305	0.00169770596046902
UTR3 	5940-5948	0.000941820863469371
UTR3 	7234-7242	0.00334500058395883
>CGGAGTGTAGCTC|ENST00000248139|0.505759592158745
UTR3 	1259-1267	0.00198944046387221
UTR3 	1579-1587	0.00909289165623069
>CGGAGTGTAGCTC|ENST00000376862|0.505663409881196
UTR3 	656-664	0.0110760433061752
>CGGAGTGTAGCTC|ENST00000359114|0.505573703714959
UTR3 	1127-1135	0.00452405695106907
UTR3 	2128-2136	0.00654612100209966
>CGGAGTGTAGCTC|ENST00000313237|0.505500719431459
UTR3 	552-560	0.00234761410085535
UTR3 	926-934	0.00266447926827385
UTR3 	1488-1496	0.0060533125928804
>CGGAGTGTAGCTC|ENST00000372410|0.505400677509176
UTR3 	804-812	0.00250046909281809
UTR3 	3942-3950	0.00519043159509486
UTR3 	4169-4177	0.00336796417605402
>CGGAGTGTAGCTC|ENST00000394595|0.505243431897504
UTR3 	137-145	0.00834976041032716
UTR3 	266-274	0.00269882323110884
>CGGAGTGTAGCTC|ENST00000306077|0.505187910552413
UTR3 	109-117	0.0110449534940891
>CGGAGTGTAGCTC|ENST00000374092|0.504998470989099
UTR3 	189-197	0.00409683095871182
CDS 	262-270	0.010425639954707
UTR3 	722-730	0.00380305042279473
>CGGAGTGTAGCTC|ENST00000466048|0.504883128558434
UTR3 	3034-3042	0.0110250261057265
>CGGAGTGTAGCTC|ENST00000506671|0.50483829330874
UTR3 	312-320	0.00481008835762173
UTR3 	762-770	0.00621200633076226
>CGGAGTGTAGCTC|ENST00000287713|0.504588217896376
UTR3 	502-510	0.00609978327852067
UTR3 	1488-1496	0.00180543776471603
UTR3 	2157-2165	0.00310052331185926
>CGGAGTGTAGCTC|ENST00000586615|0.504574510072526
UTR3 	438-446	0.00262710671996164
UTR3 	502-510	0.002997677650432
UTR3 	671-679	0.00296166389352441
UTR3 	953-961	0.00241839985598743
>CGGAGTGTAGCTC|ENST00000371608|0.504489337159838
UTR3 	827-835	0.00954686533838707
UTR3 	3002-3010	0.00145241407673675
>CGGAGTGTAGCTC|ENST00000450950|0.504392518346658
UTR3 	406-414	0.00370849912151277
UTR3 	2746-2754	0.00728445018688726
>CGGAGTGTAGCTC|ENST00000485230|0.504327876285844
UTR3 	93-101	0.00427864375078385
UTR3 	609-617	0.0067100792097959
>CGGAGTGTAGCTC|ENST00000609713|0.504172395702853
UTR3 	2135-2143	0.00391771873578012
UTR3 	2860-2868	0.001308123838746
UTR3 	3395-3403	0.00204719206676415
UTR3 	9270-9278	0.00275491584062332
UTR3 	9875-9883	0.000950607076634631
>CGGAGTGTAGCTC|ENST00000606911|0.504061683611421
UTR3 	1013-1021	0.00236612847527641
UTR3 	5774-5782	0.00860519070096461
>CGGAGTGTAGCTC|ENST00000448885|0.504054268235407
CDS 	331-339	0.0320011932079019
>CGGAGTGTAGCTC|ENST00000439290|0.503747480762991
UTR3 	1275-1283	0.00593508240362515
UTR3 	2127-2135	0.00134706523671492
UTR3 	2678-2686	0.00366862901999242
>CGGAGTGTAGCTC|ENST00000622113|0.503688757205004
UTR3 	537-545	0.010946937348458
>CGGAGTGTAGCTC|ENST00000417454|0.503525891318071
UTR3 	450-458	0.00440341597014608
UTR3 	675-683	0.00653287333637124
>CGGAGTGTAGCTC|ENST00000395676|0.503418684564357
UTR3 	192-200	0.00341627171615761
UTR3 	619-627	0.00236316812125305
UTR3 	966-974	0.00514984040379433
>CGGAGTGTAGCTC|ENST00000489671|0.503329330269239
UTR3 	1142-1150	0.00827231537880183
UTR3 	2774-2782	0.00108659596766434
UTR3 	5902-5910	0.00156452702020859
>CGGAGTGTAGCTC|ENST00000357260|0.503245260758388
UTR3 	660-668	0.00312200821327415
UTR3 	897-905	0.00312020043963292
UTR3 	1579-1587	0.00145123943673549
UTR3 	4437-4445	0.00322449392793517
>CGGAGTGTAGCTC|ENST00000306901|0.50322595370638
UTR3 	3521-3529	0.010916679750753
>CGGAGTGTAGCTC|ENST00000512556|0.503008666721212
UTR3 	1500-1508	0.0109024738879187
>CGGAGTGTAGCTC|ENST00000272421|0.502921442502154
UTR3 	334-342	0.00356187518678403
UTR3 	792-800	0.00733489614750817
>CGGAGTGTAGCTC|ENST00000308020|0.502825791159825
UTR3 	560-568	0.010890517844718
>CGGAGTGTAGCTC|ENST00000414517|0.502661584034602
UTR3 	511-519	0.00318341428866112
CDS 	1358-1366	0.0236257887711041
>CGGAGTGTAGCTC|ENST00000233379|0.502598519579496
CDS 	179-187	0.00928096660491421
UTR3 	1749-1757	0.00193282859636471
UTR3 	1832-1840	0.00095113204728122
UTR3 	2834-2842	0.00521275548880695
>CGGAGTGTAGCTC|ENST00000518227|0.502561530129825
UTR3 	282-290	0.00225948083537198
UTR3 	305-313	0.00254025580402584
UTR3 	310-318	0.00297177796334861
UTR3 	315-323	0.00310172646397313
>CGGAGTGTAGCTC|ENST00000366935|0.502466650515333
UTR3 	2144-2152	0.00167644207666524
UTR3 	4004-4012	0.0091905960025345
>CGGAGTGTAGCTC|ENST00000614987|0.502378805431357
UTR3 	3948-3956	0.00329893863641484
UTR3 	6345-6353	0.00164207482235424
UTR3 	15680-15688	0.00115864458034732
UTR3 	16605-16613	0.00127499539743207
UTR3 	18087-18095	0.00134860952946017
UTR3 	19953-19961	0.00131369282193673
UTR3 	20751-20759	0.000824339213785661
>CGGAGTGTAGCTC|ENST00000315601|0.502358804513722
UTR3 	120-128	0.00809622652434838
UTR3 	280-288	0.00276376087204799
>CGGAGTGTAGCTC|ENST00000376959|0.502252445315788
UTR3 	544-552	0.00240902781335513
UTR3 	1099-1107	0.00285561015331698
UTR3 	1154-1162	0.000937977087742702
UTR3 	3054-3062	0.00465041887647808
>CGGAGTGTAGCTC|ENST00000335247|0.50223067603159
UTR3 	2394-2402	0.00657275960221032
UTR3 	2826-2834	0.0042788511157145
>CGGAGTGTAGCTC|ENST00000247815|0.502176392868933
UTR3 	526-534	0.00188773052728575
UTR3 	1645-1653	0.0015288124920761
UTR3 	1675-1683	0.00147496172462954
UTR3 	3298-3306	0.00134797741759849
UTR3 	3697-3705	0.00106940135963868
UTR3 	8736-8744	0.00353917832259619
>CGGAGTGTAGCTC|ENST00000299665|0.502093017926892
UTR3 	775-783	0.010842611040944
>CGGAGTGTAGCTC|ENST00000321870|0.502031341070818
UTR3 	1490-1498	0.0108385787985596
>CGGAGTGTAGCTC|ENST00000290585|0.502019762180201
UTR3 	397-405	0.00895593948248888
UTR3 	461-469	0.00188188232441355
>CGGAGTGTAGCTC|ENST00000311277|0.501951536532021
UTR3 	111-119	0.00678494706977273
UTR3 	1597-1605	0.00196232442840678
UTR3 	3760-3768	0.00208608993205997
>CGGAGTGTAGCTC|ENST00000223073|0.501671118321714
UTR3 	46-54	0.00537135390624225
UTR3 	1579-1587	0.00171188905230637
UTR3 	8827-8835	0.0021260139651813
UTR3 	11450-11458	0.0016057717006842
>CGGAGTGTAGCTC|ENST00000429827|0.501502323217156
UTR3 	1260-1268	0.010803993398229
>CGGAGTGTAGCTC|ENST00000562532|0.50145560225827
UTR3 	1591-1599	0.00319748290031563
UTR3 	2438-2446	0.00578301797716172
UTR3 	2542-2550	0.000599035246286038
UTR3 	3401-3409	0.00122140282768866
>CGGAGTGTAGCTC|ENST00000233336|0.50124898600197
UTR3 	889-897	0.0031179207196614
UTR3 	4405-4413	0.00148987901968564
UTR3 	4410-4418	0.000749836016963092
UTR3 	4889-4897	0.00128737884787175
UTR3 	5609-5617	0.00142231842490062
UTR3 	9091-9099	0.00153839076419818
UTR3 	9714-9722	0.00118170735618366
>CGGAGTGTAGCTC|ENST00000467087|0.501207024111135
UTR3 	59-67	0.00870862820787203
CDS 	1651-1659	0.00701030959948658
>CGGAGTGTAGCTC|ENST00000372573|0.501158890616301
UTR3 	594-602	0.00862815051797616
UTR3 	1275-1283	0.00215339053943404
>CGGAGTGTAGCTC|ENST00000421980|0.501153784225771
UTR3 	571-579	0.00890499371079623
UTR3 	1593-1601	0.00187621351046394
>CGGAGTGTAGCTC|ENST00000342449|0.501084305739904
UTR3 	2377-2385	0.00395450896634498
UTR3 	3295-3303	0.00419988620590796
UTR3 	3509-3517	0.00262226981467151
>CGGAGTGTAGCTC|ENST00000514886|0.500956715072772
UTR3 	1767-1775	0.00616744011351086
UTR3 	1933-1941	0.00460088349672087
>CGGAGTGTAGCTC|ENST00000469024|0.500955355925269
UTR3 	318-326	0.00345759720249964
UTR3 	442-450	0.00731063755205232
>CGGAGTGTAGCTC|ENST00000322348|0.500849375251537
UTR3 	448-456	0.0107613061606602
>CGGAGTGTAGCTC|ENST00000254605|0.500750956426614
UTR3 	629-637	0.0036086704771237
UTR3 	2960-2968	0.00117645854357032
UTR3 	3775-3783	0.0034953958941292
UTR3 	5017-5025	0.00247434701995194
>CGGAGTGTAGCTC|ENST00000334166|0.500698310773831
UTR3 	2274-2282	0.0107514301758911
>CGGAGTGTAGCTC|ENST00000323084|0.50069351760571
UTR3 	362-370	0.00298953451192837
UTR3 	962-970	0.0022542193966841
UTR3 	1183-1191	0.00269338081021007
UTR3 	1296-1304	0.00140980630274333
UTR3 	1328-1336	0.00140417579651918
>CGGAGTGTAGCTC|ENST00000611725|0.500567361066935
UTR3 	2772-2780	0.0107428692203181
>CGGAGTGTAGCTC|ENST00000449373|0.500566507100608
UTR3 	239-247	0.007204857829742
UTR3 	3611-3619	0.00353795556177276
>CGGAGTGTAGCTC|ENST00000523217|0.500451617168788
CDS 	711-719	0.0313141620621201
>CGGAGTGTAGCTC|ENST00000535968|0.500433039386528
UTR3 	2607-2615	0.0107340878242019
>CGGAGTGTAGCTC|ENST00000223293|0.500429008715495
UTR3 	119-127	0.010733824315664
>CGGAGTGTAGCTC|ENST00000355125|0.500364178193459
UTR3 	1025-1033	0.00521431161690345
UTR3 	3931-3939	0.00551527434886438
>CGGAGTGTAGCTC|ENST00000560089|0.500346395485765
CDS 	173-181	0.0157610096268222
UTR3 	568-576	0.00581655956746104
>CGGAGTGTAGCTC|ENST00000589797|0.500312895821925
UTR3 	131-139	0.00468148651639513
UTR3 	1711-1719	0.00178952087712678
UTR3 	3367-3375	0.00425522594465601
>CGGAGTGTAGCTC|ENST00000409290|0.500264548743419
UTR3 	274-282	0.00425546636589616
UTR3 	1169-1177	0.00180618075797145
UTR3 	1733-1741	0.00466142548433295
>CGGAGTGTAGCTC|ENST00000376603|0.500104043398932
UTR3 	751-759	0.00785436274225837
CDS 	1029-1037	0.00950448261211354
>CGGAGTGTAGCTC|ENST00000611659|0.50008695655783
UTR3 	41-49	0.00861098917009608
UTR3 	477-485	0.00210047320539287
>CGGAGTGTAGCTC|ENST00000308910|0.500035668202051
UTR3 	470-478	0.00515857866222642
UTR3 	944-952	0.00403170573888215
UTR3 	1063-1071	0.00151782495705217
>CGGAGTGTAGCTC|ENST00000267615|0.500022314035521
UTR3 	455-463	0.00313726288682817
UTR3 	1002-1010	0.00277411967096637
UTR3 	4429-4437	0.00479585376104688
>CGGAGTGTAGCTC|ENST00000396667|0.499953495049209
UTR3 	9876-9884	0.0093227145566879
UTR3 	10391-10399	0.00138002266587846
>CGGAGTGTAGCTC|ENST00000369724|0.499860158135499
CDS 	176-184	0.0240559509378029
UTR3 	1073-1081	0.00281227899506928
>CGGAGTGTAGCTC|ENST00000417453|0.499840432837705
UTR3 	537-545	0.00540322855737095
UTR3 	804-812	0.00529211713235602
>CGGAGTGTAGCTC|ENST00000553471|0.499803194193313
UTR3 	2081-2089	0.0017644657190362
UTR3 	2669-2677	0.00280651185736126
UTR3 	2846-2854	0.00612193360686196
>CGGAGTGTAGCTC|ENST00000455903|0.499708258392274
UTR3 	2179-2187	0.0106867046778454
>CGGAGTGTAGCTC|ENST00000525964|0.49964954480046
UTR3 	1947-1955	0.00283084008809551
UTR3 	2079-2087	0.00785202614014386
>CGGAGTGTAGCTC|ENST00000527996|0.499579299904442
UTR3 	1253-1261	0.00447624537187241
UTR3 	1542-1550	0.00143884385642252
UTR3 	1676-1684	0.0047631846809532
>CGGAGTGTAGCTC|ENST00000452135|0.499568888786811
UTR3 	851-859	0.0106775932736132
>CGGAGTGTAGCTC|ENST00000419037|0.499486305227504
UTR3 	481-489	0.00228205276804465
UTR3 	963-971	0.00839014153450437
>CGGAGTGTAGCTC|ENST00000340553|0.499337843883416
UTR3 	647-655	0.0106624885099625
>CGGAGTGTAGCTC|ENST00000263955|0.499334045485737
UTR3 	44-52	0.0106622401862386
>CGGAGTGTAGCTC|ENST00000341166|0.499280760372641
UTR3 	466-474	0.00521466630358067
UTR3 	1236-1244	0.00236491220062914
UTR3 	1539-1547	0.00307917811846014
>CGGAGTGTAGCTC|ENST00000590645|0.499278249151201
UTR3 	594-602	0.0106585924492191
>CGGAGTGTAGCTC|ENST00000333141|0.499201372804154
UTR3 	3136-3144	0.0106535665849248
>CGGAGTGTAGCTC|ENST00000603767|0.499194620524177
UTR3 	749-757	0.00375449053388729
UTR3 	1148-1156	0.00120044593214594
UTR3 	1736-1744	0.00569818868205241
>CGGAGTGTAGCTC|ENST00000402472|0.499169686048353
UTR3 	30-38	0.0106514950324267
>CGGAGTGTAGCTC|ENST00000275227|0.498958229334901
UTR3 	91-99	0.00502504194473017
UTR3 	555-563	0.00561262888729485
>CGGAGTGTAGCTC|ENST00000380750|0.498953334521299
UTR3 	1003-1011	0.0106373508282757
>CGGAGTGTAGCTC|ENST00000370272|0.498918417564576
UTR3 	744-752	0.00894225325368334
UTR3 	7592-7600	0.00169281484028268
>CGGAGTGTAGCTC|ENST00000257940|0.498788547450871
UTR3 	3847-3855	0.00133761129900531
UTR3 	5286-5294	0.00928896638772852
>CGGAGTGTAGCTC|ENST00000354833|0.4987304966999
UTR3 	1003-1011	0.0106227825491015
>CGGAGTGTAGCTC|ENST00000619537|0.498710625555092
UTR3 	208-216	0.010621483448612
>CGGAGTGTAGCTC|ENST00000340150|0.498671711965824
UTR3 	577-585	0.00731071569447233
UTR3 	735-743	0.00330822372968841
>CGGAGTGTAGCTC|ENST00000568475|0.498649827741985
UTR3 	178-186	0.0106175087152619
>CGGAGTGTAGCTC|ENST00000442406|0.498550398154272
UTR3 	387-395	0.00517574243115749
UTR3 	1434-1442	0.00387390595673462
UTR3 	3746-3754	0.00156135998758243
>CGGAGTGTAGCTC|ENST00000296755|0.498405890802801
UTR3 	4078-4086	0.0106015610042203
>CGGAGTGTAGCTC|ENST00000495827|0.498308286002547
UTR3 	882-890	0.00395532544348016
UTR3 	1804-1812	0.00117459630829945
UTR3 	3640-3648	0.00314855868869047
UTR3 	4937-4945	0.0023166995029639
>CGGAGTGTAGCTC|ENST00000424155|0.49828686090623
UTR3 	3356-3364	0.00160861824604052
UTR3 	4258-4266	0.00145925579232897
UTR3 	6661-6669	0.00093227755890751
UTR3 	7355-7363	0.00145557023314634
UTR3 	12000-12008	0.00360877632985725
UTR3 	12054-12062	0.00152928108410928
>CGGAGTGTAGCTC|ENST00000463407|0.498164432807957
UTR3 	698-706	0.0105857753087223
>CGGAGTGTAGCTC|ENST00000600079|0.497934913558509
UTR3 	498-506	0.0105707700756713
>CGGAGTGTAGCTC|ENST00000335494|0.497907410718827
UTR3 	470-478	0.00275356537071552
UTR3 	760-768	0.00175826637270956
UTR3 	2037-2045	0.00605714028102565
>CGGAGTGTAGCTC|ENST00000627532|0.497904266731339
CDS 	2400-2408	0.0203818457436122
UTR3 	4316-4324	0.00402061875099057
>CGGAGTGTAGCTC|ENST00000399503|0.497897155280288
CDS 	4357-4365	0.0308270318286221
>CGGAGTGTAGCTC|ENST00000343526|0.497761798797634
UTR3 	2642-2650	0.00616672658039241
UTR3 	4704-4712	0.00439272576964721
>CGGAGTGTAGCTC|ENST00000613307|0.497748223085536
CDS 	1418-1426	0.030798630388848
>CGGAGTGTAGCTC|ENST00000332070|0.497602330793721
UTR3 	251-259	0.0105490267776083
>CGGAGTGTAGCTC|ENST00000301891|0.497527461378985
UTR3 	178-186	0.00634819245148715
UTR3 	1494-1502	0.00419593956215131
>CGGAGTGTAGCTC|ENST00000379887|0.497496690282114
UTR3 	9085-9093	0.00276430531582582
UTR3 	9292-9300	0.00118223036423565
UTR3 	12441-12449	0.00262065825523513
UTR3 	18091-18099	0.00397492634346669
>CGGAGTGTAGCTC|ENST00000329673|0.497490308653875
UTR3 	1842-1850	0.0105417030642291
>CGGAGTGTAGCTC|ENST00000301335|0.497451894568585
UTR3 	2001-2009	0.00118936661797248
UTR3 	2967-2975	0.00249631801809184
UTR3 	3966-3974	0.0017739955609544
UTR3 	4458-4466	0.00172073726148518
UTR3 	5086-5094	0.00100082561367701
UTR3 	5685-5693	0.00235794857625563
>CGGAGTGTAGCTC|ENST00000398492|0.497409930596033
UTR3 	141-149	0.00414537950101277
UTR3 	719-727	0.00639106864672691
>CGGAGTGTAGCTC|ENST00000544244|0.497390617945911
UTR3 	425-433	0.0105351855336594
>CGGAGTGTAGCTC|ENST00000257570|0.497262637770393
UTR3 	371-379	0.00755342868278535
CDS 	842-850	0.00983471463394155
>CGGAGTGTAGCTC|ENST00000369878|0.497233054078943
UTR3 	293-301	0.00573548170188345
UTR3 	3358-3366	0.0012410755839862
UTR3 	7333-7341	0.00185782736686099
UTR3 	9946-9954	0.00169049971928108
>CGGAGTGTAGCTC|ENST00000559291|0.497214616477979
UTR3 	154-162	0.00789990792477968
UTR3 	3803-3811	0.00262377103716335
>CGGAGTGTAGCTC|ENST00000367318|0.497031160204659
UTR3 	53-61	0.00655759185138441
UTR3 	157-165	0.00395409311270969
>CGGAGTGTAGCTC|ENST00000361731|0.497028866210493
UTR3 	74-82	0.0105115349870993
>CGGAGTGTAGCTC|ENST00000547347|0.49702411855373
UTR3 	359-367	0.010511224594264
>CGGAGTGTAGCTC|ENST00000341514|0.497001706692799
UTR3 	821-829	0.00323263287752144
UTR3 	3373-3381	0.00727712647111524
>CGGAGTGTAGCTC|ENST00000295658|0.496989614701741
UTR3 	87-95	0.00464055756383753
UTR3 	1839-1847	0.00586841123267138
>CGGAGTGTAGCTC|ENST00000302506|0.496827640109755
UTR3 	143-151	0.0104983791731301
>CGGAGTGTAGCTC|ENST00000415827|0.496758430860535
UTR3 	115-123	0.00460729863839857
UTR3 	1300-1308	0.00268583056048366
UTR3 	1581-1589	0.00320072517808229
>CGGAGTGTAGCTC|ENST00000239878|0.496705441256826
UTR3 	702-710	0.0104903899912406
>CGGAGTGTAGCTC|ENST00000519824|0.496679676171631
CDS 	413-421	0.030594855449605
>CGGAGTGTAGCTC|ENST00000283426|0.496604158417696
UTR3 	735-743	0.0018902409310964
UTR3 	1032-1040	0.00607334188417049
CDS 	3559-3567	0.00839676814488294
>CGGAGTGTAGCTC|ENST00000310613|0.496571658095002
UTR3 	1657-1665	0.00927534765453805
UTR3 	2829-2837	0.00120629576013601
>CGGAGTGTAGCTC|ENST00000257963|0.496467315813904
UTR3 	153-161	0.00545231472827001
UTR3 	2499-2507	0.00314379128301736
UTR3 	2518-2526	0.00187871561273573
>CGGAGTGTAGCTC|ENST00000619992|0.496210557437749
UTR3 	270-278	0.00424445872530717
UTR3 	3372-3380	0.00621357621418009
>CGGAGTGTAGCTC|ENST00000424818|0.496157715412963
UTR3 	149-157	0.0055051442921487
CDS 	409-417	0.0157969536943049
>CGGAGTGTAGCTC|ENST00000295902|0.496156560739957
UTR3 	1809-1817	0.00342550143488997
UTR3 	2669-2677	0.00180730581257704
UTR3 	3588-3596	0.00522169740903963
>CGGAGTGTAGCTC|ENST00000235090|0.496073775737229
UTR3 	625-633	0.00258061297093376
CDS 	757-765	0.0239168887612332
>CGGAGTGTAGCTC|ENST00000389286|0.495934267966192
UTR3 	8072-8080	0.0104399711792711
>CGGAGTGTAGCTC|ENST00000295414|0.495916477172578
UTR3 	1325-1333	0.0104388080146648
>CGGAGTGTAGCTC|ENST00000373491|0.495763523173569
UTR3 	795-803	0.00732316164761062
UTR3 	1374-1382	0.00310564618473571
>CGGAGTGTAGCTC|ENST00000352998|0.495549531193577
CDS 	141-149	0.0253888666400183
UTR3 	3088-3096	0.00198037880424369
>CGGAGTGTAGCTC|ENST00000515007|0.495524616538922
UTR3 	620-628	0.00458951014460235
UTR3 	1378-1386	0.00582367778965499
>CGGAGTGTAGCTC|ENST00000523268|0.495431617373804
UTR3 	817-825	0.0104071075421345
>CGGAGTGTAGCTC|ENST00000371752|0.495360096411811
UTR3 	1112-1120	0.0104024314055387
>CGGAGTGTAGCTC|ENST00000612582|0.495104342898203
UTR3 	165-173	0.0103857097942488
>CGGAGTGTAGCTC|ENST00000370298|0.495085773630369
UTR3 	1784-1792	0.0103844956966767
>CGGAGTGTAGCTC|ENST00000514247|0.49495778975888
UTR3 	1768-1776	0.0079098670555444
UTR3 	1777-1785	0.00246626076362514
>CGGAGTGTAGCTC|ENST00000266546|0.494806585893335
UTR3 	49-57	0.0103662417097171
>CGGAGTGTAGCTC|ENST00000457361|0.494741594258233
UTR3 	6377-6385	0.0103619923653912
>CGGAGTGTAGCTC|ENST00000367279|0.494682156164552
UTR3 	195-203	0.00350175821844568
UTR3 	422-430	0.00307401416862731
UTR3 	431-439	0.00186524759296267
UTR3 	773-781	0.00191708613773911
>CGGAGTGTAGCTC|ENST00000439822|0.494538996658782
UTR3 	1722-1730	0.00562827020198251
UTR3 	1753-1761	0.00472047566104493
>CGGAGTGTAGCTC|ENST00000265404|0.494486826827467
CDS 	731-739	0.0301766526752498
>CGGAGTGTAGCTC|ENST00000306107|0.494441956765195
UTR3 	1579-1587	0.00305842004755525
UTR3 	2354-2362	0.00728398098441984
>CGGAGTGTAGCTC|ENST00000446284|0.494331440237345
UTR3 	4648-4656	0.00644121858168192
UTR3 	4821-4829	0.0038939564331317
>CGGAGTGTAGCTC|ENST00000420115|0.494327606067215
UTR3 	294-302	0.00529724480092152
UTR3 	599-607	0.00219363720999249
UTR3 	2532-2540	0.00284404230971755
>CGGAGTGTAGCTC|ENST00000335727|0.494286208348378
UTR3 	4008-4016	0.00249008235890216
UTR3 	8164-8172	0.00189391113494659
UTR3 	8913-8921	0.0017037266010832
UTR3 	10950-10958	0.00172195015099976
UTR3 	11199-11207	0.0025225473148047
>CGGAGTGTAGCTC|ENST00000332235|0.494243149645004
UTR3 	1588-1596	0.0103294021931334
>CGGAGTGTAGCTC|ENST00000369146|0.494219106953874
UTR3 	94-102	0.00248865760344367
UTR3 	101-109	0.0038692618032127
UTR3 	1528-1536	0.00396991076705042
>CGGAGTGTAGCTC|ENST00000368407|0.494200195690407
UTR3 	51-59	0.00617754218008835
UTR3 	561-569	0.00414905148881477
>CGGAGTGTAGCTC|ENST00000596742|0.494143497709388
UTR3 	974-982	0.00461663416362602
UTR3 	1187-1195	0.00570625232572953
>CGGAGTGTAGCTC|ENST00000470495|0.494137929683925
UTR3 	550-558	0.00479172519040701
CDS 	835-843	0.0174396036386998
>CGGAGTGTAGCTC|ENST00000587309|0.494028425365755
UTR3 	179-187	0.00409510693232002
UTR3 	520-528	0.00622025555787976
>CGGAGTGTAGCTC|ENST00000394718|0.493784286605185
UTR3 	494-502	0.0102993993521654
>CGGAGTGTAGCTC|ENST00000371661|0.493774923474338
UTR3 	57-65	0.00454003259214144
UTR3 	117-125	0.00575875454310225
>CGGAGTGTAGCTC|ENST00000538168|0.493586002290127
CDS 	474-482	0.00883916889287868
UTR3 	5191-5199	0.00343087051380113
UTR3 	9538-9546	0.00418617785283093
>CGGAGTGTAGCTC|ENST00000559488|0.49358326213465
UTR3 	1365-1373	0.0102862551189245
>CGGAGTGTAGCTC|ENST00000576886|0.493544595295719
UTR3 	655-663	0.00532597453990177
UTR3 	662-670	0.00186819562502953
UTR3 	1061-1069	0.00308955665955635
>CGGAGTGTAGCTC|ENST00000373954|0.493505353676868
UTR3 	1370-1378	0.00180573372183028
UTR3 	1497-1505	0.00186604235649473
UTR3 	1522-1530	0.00660938486363872
>CGGAGTGTAGCTC|ENST00000609618|0.493450691454305
UTR3 	185-193	0.0037805767042379
UTR3 	654-662	0.00649701004307783
>CGGAGTGTAGCTC|ENST00000617192|0.4933391337827
UTR3 	71-79	0.00433394771891806
UTR3 	3427-3435	0.00355570385210422
UTR3 	3780-3788	0.002380640731324
>CGGAGTGTAGCTC|ENST00000301263|0.493271681519836
UTR3 	266-274	0.0102658817660346
>CGGAGTGTAGCTC|ENST00000369902|0.493269577481451
UTR3 	769-777	0.00726235484750745
UTR3 	1155-1163	0.00300338934041459
>CGGAGTGTAGCTC|ENST00000297107|0.493013922842191
UTR3 	1697-1705	0.00520074168841848
UTR3 	2267-2275	0.00504828572751503
>CGGAGTGTAGCTC|ENST00000199448|0.49292773976548
UTR3 	512-520	0.0081076056111353
UTR3 	860-868	0.00213578640345987
>CGGAGTGTAGCTC|ENST00000601799|0.492791650828497
UTR3 	43-51	0.00496038844501778
UTR3 	1182-1190	0.00527410483166424
>CGGAGTGTAGCTC|ENST00000604000|0.492732642594067
UTR3 	2636-2644	0.0102306347576247
>CGGAGTGTAGCTC|ENST00000424347|0.492651000942468
CDS 	1105-1113	0.0119192175482106
UTR3 	2703-2711	0.00131950038190683
UTR3 	2881-2889	0.00122363169652496
UTR3 	3178-3186	0.00161367977158204
UTR3 	5082-5090	0.00124541446085993
UTR3 	7115-7123	0.00115586529395164
>CGGAGTGTAGCTC|ENST00000252674|0.49256934011507
UTR3 	1185-1193	0.00133202311453781
UTR3 	1581-1589	0.00888793330597348
>CGGAGTGTAGCTC|ENST00000350902|0.492378319911204
UTR3 	818-826	0.0018766111587375
UTR3 	2156-2164	0.00393100844209748
UTR3 	2394-2402	0.00439984589082934
>CGGAGTGTAGCTC|ENST00000367627|0.492319443892951
UTR3 	372-380	0.0102036155233804
>CGGAGTGTAGCTC|ENST00000525899|0.492251667311349
UTR3 	80-88	0.00795469111178881
UTR3 	559-567	0.00224449240831987
>CGGAGTGTAGCTC|ENST00000339992|0.492224120431418
UTR3 	349-357	0.0101973821866798
>CGGAGTGTAGCTC|ENST00000617612|0.492117127289531
UTR3 	314-322	0.00372365934927915
UTR3 	342-350	0.00646672635964758
>CGGAGTGTAGCTC|ENST00000291554|0.492112130587084
UTR3 	208-216	0.0101900589642416
>CGGAGTGTAGCTC|ENST00000528964|0.492089776857101
UTR3 	228-236	0.00642107324291569
UTR3 	1018-1026	0.00376752396352642
>CGGAGTGTAGCTC|ENST00000307078|0.49208152726153
CDS 	244-252	0.029717885964088
>CGGAGTGTAGCTC|ENST00000337288|0.491991066825332
UTR3 	1019-1027	0.002677824947045
UTR3 	1804-1812	0.00750431737631644
>CGGAGTGTAGCTC|ENST00000503143|0.491883021177062
UTR3 	366-374	0.00356333992205008
UTR3 	1435-1443	0.00661173699329873
>CGGAGTGTAGCTC|ENST00000374324|0.491838179183753
UTR3 	174-182	0.00422433275718633
UTR3 	1012-1020	0.00594781179991445
>CGGAGTGTAGCTC|ENST00000313624|0.49177788736831
UTR3 	1657-1665	0.0101682018730979
>CGGAGTGTAGCTC|ENST00000432329|0.491683371577612
UTR3 	5659-5667	0.00781091802651355
UTR3 	5830-5838	0.00235110311054738
>CGGAGTGTAGCTC|ENST00000280699|0.491632407060358
UTR3 	112-120	0.00559925301490456
UTR3 	828-836	0.0045594353483595
>CGGAGTGTAGCTC|ENST00000355451|0.491594596466097
UTR3 	1981-1989	0.00160287278790576
UTR3 	4490-4498	0.00504154528951869
UTR3 	6463-6471	0.00351179769237795
>CGGAGTGTAGCTC|ENST00000447098|0.491280155096757
UTR3 	343-351	0.00207126856521096
UTR3 	521-529	0.00806438431736765
>CGGAGTGTAGCTC|ENST00000302538|0.491279623070021
UTR3 	98-106	0.00509345174542568
UTR3 	621-629	0.00170659990022074
UTR3 	1176-1184	0.00333556644467643
>CGGAGTGTAGCTC|ENST00000334651|0.491000800742468
UTR3 	1261-1269	0.0101173841320492
>CGGAGTGTAGCTC|ENST00000445327|0.490982175795579
UTR3 	118-126	0.00472230895517073
UTR3 	171-179	0.00245409014114931
UTR3 	181-189	0.00293976701954763
>CGGAGTGTAGCTC|ENST00000463065|0.490971851582586
UTR3 	1374-1382	0.0101154909423117
>CGGAGTGTAGCTC|ENST00000461497|0.490933904116853
CDS 	389-397	0.0294989745940466
>CGGAGTGTAGCTC|ENST00000375826|0.490914893128936
UTR3 	1235-1243	0.00716763162435004
UTR3 	1260-1268	0.00294413439138889
>CGGAGTGTAGCTC|ENST00000360578|0.49090421230218
UTR3 	176-184	0.00353554249606041
UTR3 	843-851	0.00243626324025591
UTR3 	1102-1110	0.00265658972627307
UTR3 	4228-4236	0.00148267205467365
>CGGAGTGTAGCTC|ENST00000425660|0.490620557294121
UTR3 	120-128	0.00723527437413526
UTR3 	669-677	0.00285724263771533
>CGGAGTGTAGCTC|ENST00000267116|0.490543352220537
UTR3 	725-733	0.00192669292867509
UTR3 	1077-1085	0.00403520997924706
UTR3 	1419-1427	0.00158521401664346
UTR3 	4125-4133	0.00254035095242323
>CGGAGTGTAGCTC|ENST00000265104|0.490492839916898
UTR3 	131-139	0.00532636624372792
CDS 	12419-12427	0.0151390047834287
>CGGAGTGTAGCTC|ENST00000269300|0.49041246969924
UTR3 	823-831	0.00291908756137134
UTR3 	1263-1271	0.00286879395326338
UTR3 	2788-2796	0.00194940615439995
UTR3 	2932-2940	0.00234162055398599
>CGGAGTGTAGCTC|ENST00000534574|0.490338247305265
UTR3 	259-267	0.00500989465962424
UTR3 	1508-1516	0.0050641594163942
>CGGAGTGTAGCTC|ENST00000554752|0.490224193542833
UTR3 	5144-5152	0.00132358828855081
UTR3 	5873-5881	0.00123355004819721
UTR3 	6315-6323	0.0017325213137986
UTR3 	7330-7338	0.005776935251295
>CGGAGTGTAGCTC|ENST00000215838|0.490197630811651
UTR3 	30-38	0.0100648576761605
>CGGAGTGTAGCTC|ENST00000379751|0.490074063044776
UTR3 	793-801	0.0100567761891778
>CGGAGTGTAGCTC|ENST00000528355|0.49004785993764
UTR3 	312-320	0.00365391315461627
UTR3 	2179-2187	0.00190201301323223
UTR3 	2250-2258	0.00449913629508674
>CGGAGTGTAGCTC|ENST00000396981|0.490011465984111
UTR3 	549-557	0.0100526822326656
>CGGAGTGTAGCTC|ENST00000421491|0.489982133257366
UTR3 	727-735	0.0100507638143378
>CGGAGTGTAGCTC|ENST00000356090|0.489969845991369
UTR3 	847-855	0.0100499602015064
>CGGAGTGTAGCTC|ENST00000323146|0.48995678225837
UTR3 	686-694	0.0100491058052437
>CGGAGTGTAGCTC|ENST00000409003|0.489879871785159
UTR3 	2329-2337	0.00821568801232796
UTR3 	3226-3234	0.00182838766416182
>CGGAGTGTAGCTC|ENST00000367284|0.48983332883267
UTR3 	462-470	0.00846171535787825
UTR3 	538-546	0.0015793162830838
>CGGAGTGTAGCTC|ENST00000569871|0.48975852981313
UTR3 	613-621	0.0100361395577183
>CGGAGTGTAGCTC|ENST00000430655|0.489713871080366
UTR3 	109-117	0.00317626468450108
UTR3 	1042-1050	0.00487070230900948
UTR3 	1309-1317	0.00198625173305076
>CGGAGTGTAGCTC|ENST00000598987|0.489707961919094
UTR3 	436-444	0.0100328322467585
>CGGAGTGTAGCTC|ENST00000499810|0.489589203749252
CDS 	377-385	0.0134871303692664
UTR3 	580-588	0.00582225984307952
>CGGAGTGTAGCTC|ENST00000307257|0.48957053165647
UTR3 	597-605	0.0100238437739005
>CGGAGTGTAGCTC|ENST00000389494|0.489500631062968
UTR3 	271-279	0.00658314462027238
CDS 	1006-1014	0.011173042719049
>CGGAGTGTAGCTC|ENST00000439374|0.489418449571925
UTR3 	1523-1531	0.0100138968947469
>CGGAGTGTAGCTC|ENST00000272849|0.489415141901382
UTR3 	270-278	0.00517388877268361
UTR3 	1627-1635	0.00254077804665107
UTR3 	2355-2363	0.00229901373688197
>CGGAGTGTAGCTC|ENST00000557835|0.489387838490287
UTR3 	205-213	0.00345192311655785
UTR3 	1165-1173	0.0065599716549458
>CGGAGTGTAGCTC|ENST00000546151|0.489306203226424
UTR3 	204-212	0.00312785404262144
UTR3 	3001-3009	0.00687870133442544
>CGGAGTGTAGCTC|ENST00000344931|0.489289733903416
UTR3 	1145-1153	0.0100054781883878
>CGGAGTGTAGCTC|ENST00000524115|0.489282217785492
CDS 	132-140	0.00586254768584365
UTR3 	244-252	0.00342062569821008
UTR3 	527-535	0.0048339343716933
>CGGAGTGTAGCTC|ENST00000257575|0.489136281239683
UTR3 	268-276	0.00440747432187848
UTR3 	2254-2262	0.0055879671043426
>CGGAGTGTAGCTC|ENST00000556415|0.48898228581022
UTR3 	122-130	0.00374258059817703
UTR3 	1150-1158	0.00299728831041885
UTR3 	1379-1387	0.00324550012055809
>CGGAGTGTAGCTC|ENST00000275954|0.48894747642876
UTR3 	3121-3129	0.00998309222898387
>CGGAGTGTAGCTC|ENST00000541543|0.488912887480142
UTR3 	911-919	0.00386826505624885
UTR3 	4696-4704	0.00611256478361651
>CGGAGTGTAGCTC|ENST00000320547|0.488855151977728
UTR3 	226-234	0.00594610256257177
UTR3 	1331-1339	0.0020565090296296
UTR3 	1560-1568	0.00197444187650843
>CGGAGTGTAGCTC|ENST00000383276|0.488842245392106
UTR3 	448-456	0.00596322615668214
CDS 	821-829	0.0129092803933992
>CGGAGTGTAGCTC|ENST00000609274|0.488770041088958
UTR3 	283-291	0.00355963222137903
UTR3 	443-451	0.00447295473702797
UTR3 	473-481	0.00193889953086399
>CGGAGTGTAGCTC|ENST00000616053|0.488741790399818
CDS 	547-555	0.0141763287745528
UTR3 	2578-2586	0.00552984747447219
>CGGAGTGTAGCTC|ENST00000611582|0.488676853944007
UTR3 	820-828	0.00181860701886272
UTR3 	1812-1820	0.00286114867054425
UTR3 	2349-2357	0.00207078057282464
UTR3 	2466-2474	0.00321485494257693
>CGGAGTGTAGCTC|ENST00000558566|0.488653856974856
UTR3 	46-54	0.00996388698654639
>CGGAGTGTAGCTC|ENST00000578542|0.488510064103269
UTR3 	275-283	0.00247689175960072
UTR3 	696-704	0.0037082320456203
UTR3 	1148-1156	0.00376935770245762
>CGGAGTGTAGCTC|ENST00000578207|0.488476352541032
UTR3 	1094-1102	0.00318799879985255
UTR3 	1389-1397	0.0030234247676158
UTR3 	2049-2057	0.00374085285199884
>CGGAGTGTAGCTC|ENST00000263846|0.488468342359721
UTR3 	374-382	0.00303968427941359
UTR3 	1205-1213	0.00125340098988579
UTR3 	2063-2071	0.00133955020011941
UTR3 	2560-2568	0.00185351343865043
UTR3 	2673-2681	0.00246560356088458
>CGGAGTGTAGCTC|ENST00000265362|0.48843747231673
UTR3 	4794-4802	0.00521974085334386
UTR3 	5004-5012	0.00472999238492236
>CGGAGTGTAGCTC|ENST00000612223|0.488427799535281
CDS 	330-338	0.013933373259667
UTR3 	1921-1929	0.0009092219121459
CDS 	2295-2303	0.00888070357518318
UTR3 	2481-2489	0.00151510342310438
>CGGAGTGTAGCTC|ENST00000372006|0.48821447004237
UTR3 	2280-2288	0.00682940304360031
UTR3 	2854-2862	0.00310574329061507
>CGGAGTGTAGCTC|ENST00000518322|0.48817801440966
UTR3 	986-994	0.00234311684577912
UTR3 	2029-2037	0.00758964484329489
>CGGAGTGTAGCTC|ENST00000371384|0.488139610827891
UTR3 	2201-2209	0.00495765794726652
UTR3 	2206-2214	0.00497259166802758
>CGGAGTGTAGCTC|ENST00000538714|0.488082588181459
UTR3 	988-996	0.00359242279868499
CDS 	1376-1384	0.0111305136194947
UTR3 	2632-2640	0.00290599348555438
>CGGAGTGTAGCTC|ENST00000293677|0.488018268732367
UTR3 	1022-1030	0.00462843726584471
UTR3 	1147-1155	0.00529387500091738
>CGGAGTGTAGCTC|ENST00000399150|0.487901519611392
UTR3 	301-309	0.009914675271216
>CGGAGTGTAGCTC|ENST00000474889|0.487867732353297
UTR3 	3759-3767	0.00501443600660146
UTR3 	3901-3909	0.00489802909794246
>CGGAGTGTAGCTC|ENST00000629380|0.487744070936033
UTR3 	277-285	0.00485238899759282
UTR3 	1654-1662	0.00143500983626172
UTR3 	1697-1705	0.00143621899189274
UTR3 	4804-4812	0.00218075800333571
>CGGAGTGTAGCTC|ENST00000305628|0.487675142858706
UTR3 	184-192	0.00989986687652115
>CGGAGTGTAGCTC|ENST00000396825|0.487595138600507
UTR3 	252-260	0.00989463333352983
>CGGAGTGTAGCTC|ENST00000358337|0.487376847354066
CDS 	87-95	0.00474576872528426
UTR3 	2054-2062	0.0084688230084187
>CGGAGTGTAGCTC|ENST00000380055|0.487345388194991
UTR3 	183-191	0.0098782954408769
>CGGAGTGTAGCTC|ENST00000330010|0.487293383225849
UTR3 	114-122	0.00653831397593307
UTR3 	632-640	0.00333657941032019
>CGGAGTGTAGCTC|ENST00000328459|0.487144013930276
UTR3 	5964-5972	0.000877617011635698
UTR3 	7254-7262	0.000948489226312212
UTR3 	10710-10718	0.00236877626582385
UTR3 	13752-13760	0.00301460398524895
UTR3 	16699-16707	0.00265563537484084
>CGGAGTGTAGCTC|ENST00000556399|0.486979426814335
UTR3 	553-561	0.00223468688186237
CDS 	1290-1298	0.0101895679394221
UTR3 	3037-3045	0.00449394200878849
>CGGAGTGTAGCTC|ENST00000614134|0.486923192436317
UTR3 	1912-1920	0.00196216938936433
UTR3 	2752-2760	0.00162043739163495
UTR3 	4345-4353	0.00172345235858612
UTR3 	4464-4472	0.000798301680371983
UTR3 	4581-4589	0.000884837685131288
UTR3 	4647-4655	0.00286147726163511
>CGGAGTGTAGCTC|ENST00000503436|0.486884621178785
UTR3 	585-593	0.0078084119897853
UTR3 	876-884	0.00203974041902949
>CGGAGTGTAGCTC|ENST00000406451|0.486862302243773
UTR3 	277-285	0.00539392668993152
CDS 	474-482	0.0141847567311433
>CGGAGTGTAGCTC|ENST00000367249|0.486838790970815
UTR3 	180-188	0.00437039713070801
CDS 	291-299	0.0171408309845737
>CGGAGTGTAGCTC|ENST00000312371|0.486775708298203
UTR3 	1511-1519	0.00219747519193391
UTR3 	3295-3303	0.00764355200687024
>CGGAGTGTAGCTC|ENST00000540654|0.486681450132157
UTR3 	111-119	0.00290501324217917
UTR3 	801-809	0.00692984740915121
>CGGAGTGTAGCTC|ENST00000397802|0.486626029307186
UTR3 	103-111	0.0079869273469302
UTR3 	2012-2020	0.00184430754032041
>CGGAGTGTAGCTC|ENST00000394409|0.486619851590811
UTR3 	5818-5826	0.00246248226738051
UTR3 	5935-5943	0.00148280496561633
UTR3 	7197-7205	0.00117277638070696
UTR3 	7994-8002	0.00471276711110582
>CGGAGTGTAGCTC|ENST00000424697|0.486531804178749
UTR3 	774-782	0.00650593397586997
UTR3 	1055-1063	0.00331913642671507
>CGGAGTGTAGCTC|ENST00000431952|0.486472372849713
UTR3 	1058-1066	0.00982118219829296
>CGGAGTGTAGCTC|ENST00000381396|0.486411057734317
UTR3 	81-89	0.00418053324177187
UTR3 	587-595	0.00563663748214223
>CGGAGTGTAGCTC|ENST00000270722|0.486281247381605
UTR3 	96-104	0.00536992445274518
UTR3 	1159-1167	0.00169491141861417
CDS 	3726-3734	0.00899752441431317
>CGGAGTGTAGCTC|ENST00000268261|0.486149282540127
UTR3 	692-700	0.00523111723732411
UTR3 	1260-1268	0.00456892682827409
>CGGAGTGTAGCTC|ENST00000594665|0.486085762180552
UTR3 	321-329	0.00367054108264342
UTR3 	1329-1337	0.00141699585630086
UTR3 	1960-1968	0.00470835122859163
>CGGAGTGTAGCTC|ENST00000367230|0.485923906549354
UTR3 	1104-1112	0.00443107941641924
UTR3 	2641-2649	0.00535421901307502
>CGGAGTGTAGCTC|ENST00000356401|0.485913096979247
UTR3 	110-118	0.0066687844318192
UTR3 	2910-2918	0.00311580675243015
>CGGAGTGTAGCTC|ENST00000361475|0.485866054815801
UTR3 	276-284	0.00643806083478444
UTR3 	1031-1039	0.00231526961983857
UTR3 	1087-1095	0.00102818285930268
>CGGAGTGTAGCTC|ENST00000573186|0.485666951693514
UTR3 	755-763	0.0041632429241837
UTR3 	1075-1083	0.00560524330697176
>CGGAGTGTAGCTC|ENST00000413817|0.485617935112716
UTR3 	48-56	0.00297367768883404
CDS 	1019-1027	0.0147693495051869
UTR3 	2744-2752	0.00213254777873573
>CGGAGTGTAGCTC|ENST00000413907|0.485605756827134
UTR3 	1074-1082	0.00339819425993459
UTR3 	1945-1953	0.00636628800358467
>CGGAGTGTAGCTC|ENST00000370397|0.485595154010956
UTR3 	813-821	0.00976378852055069
>CGGAGTGTAGCTC|ENST00000478136|0.485477009807691
CDS 	323-331	0.0172652783369659
UTR3 	775-783	0.00422841235403685
>CGGAGTGTAGCTC|ENST00000320672|0.485429909513476
UTR3 	1110-1118	0.00189197529228416
UTR3 	3253-3261	0.00182770768366812
UTR3 	5606-5614	0.00603329347609022
>CGGAGTGTAGCTC|ENST00000506844|0.485346454010459
UTR3 	854-862	0.0027247686339809
UTR3 	1026-1034	0.00702274718430345
>CGGAGTGTAGCTC|ENST00000259400|0.485315873336571
UTR3 	61-69	0.00974551486004989
>CGGAGTGTAGCTC|ENST00000369304|0.485283069674628
UTR3 	426-434	0.00443928004838668
UTR3 	1219-1227	0.00530408839061561
>CGGAGTGTAGCTC|ENST00000354625|0.485261580589362
UTR3 	2300-2308	0.0020218743240882
UTR3 	2604-2612	0.00772008802883451
>CGGAGTGTAGCTC|ENST00000602526|0.485166513769014
UTR3 	1834-1842	0.00193222133580915
UTR3 	3365-3373	0.00780352050786824
>CGGAGTGTAGCTC|ENST00000328248|0.485145264370998
UTR3 	119-127	0.00973435142178385
>CGGAGTGTAGCTC|ENST00000372589|0.485143335780878
UTR3 	691-699	0.00973422522726205
>CGGAGTGTAGCTC|ENST00000376131|0.485038271127077
UTR3 	5490-5498	0.00664234988933916
UTR3 	6801-6809	0.00127542975616818
UTR3 	7508-7516	0.00180957078333124
>CGGAGTGTAGCTC|ENST00000309539|0.484987863346148
UTR3 	332-340	0.00972405201644466
>CGGAGTGTAGCTC|ENST00000436063|0.484800724029701
UTR3 	1444-1452	0.00794511821375867
UTR3 	2277-2285	0.00176668824318988
>CGGAGTGTAGCTC|ENST00000472403|0.484766666694152
CDS 	66-74	0.00981395956789544
UTR3 	1157-1165	0.0030369206326924
UTR3 	1646-1654	0.00366051094851247
>CGGAGTGTAGCTC|ENST00000452699|0.484762191216951
UTR3 	116-124	0.00970928500758741
>CGGAGTGTAGCTC|ENST00000356495|0.484714860523847
UTR3 	82-90	0.00405736458405813
UTR3 	380-388	0.00564882325613727
>CGGAGTGTAGCTC|ENST00000269385|0.484620541851696
UTR3 	802-810	0.00225267293911362
UTR3 	1382-1390	0.00302823215398506
UTR3 	1561-1569	0.00172849639488222
UTR3 	1788-1796	0.00269061438997235
>CGGAGTGTAGCTC|ENST00000511461|0.484461128219095
UTR3 	163-171	0.00301383004367758
UTR3 	2519-2527	0.00667575406829612
>CGGAGTGTAGCTC|ENST00000600067|0.48437618472809
UTR3 	29-37	0.00968402546523121
>CGGAGTGTAGCTC|ENST00000247161|0.48427541717691
UTR3 	32-40	0.00600787426574686
UTR3 	939-947	0.0036695569599141
>CGGAGTGTAGCTC|ENST00000284637|0.484235212134536
CDS 	1365-1373	0.0123325648082267
UTR3 	2186-2194	0.0058324497091523
>CGGAGTGTAGCTC|ENST00000333360|0.484137859875614
UTR3 	1464-1472	0.00966842932564052
>CGGAGTGTAGCTC|ENST00000254695|0.484136347989602
CDS 	1789-1797	0.00667330954360652
UTR3 	4071-4079	0.00765435806603006
>CGGAGTGTAGCTC|ENST00000324306|0.483934662495984
UTR3 	747-755	0.00577192745938033
UTR3 	3785-3793	0.000824175864050661
UTR3 	4847-4855	0.000797292618682611
UTR3 	6481-6489	0.00226173563690912
>CGGAGTGTAGCTC|ENST00000301634|0.483833237044678
UTR3 	71-79	0.00393058974417996
UTR3 	266-274	0.00571790416890361
>CGGAGTGTAGCTC|ENST00000267984|0.483766371547577
UTR3 	250-258	0.00377574157822314
UTR3 	385-393	0.00586837635566903
>CGGAGTGTAGCTC|ENST00000449592|0.483742791931853
CDS 	176-184	0.0142014289948346
UTR3 	232-240	0.00241463459733965
UTR3 	314-322	0.0027526907478079
>CGGAGTGTAGCTC|ENST00000393481|0.483665730018129
UTR3 	355-363	0.0096375314273014
>CGGAGTGTAGCTC|ENST00000539214|0.483653785216993
UTR3 	85-93	0.00963674969146984
>CGGAGTGTAGCTC|ENST00000397992|0.483539173340162
UTR3 	718-726	0.00825570635474789
CDS 	4650-4658	0.00460037800055856
>CGGAGTGTAGCTC|ENST00000612501|0.483416406644837
UTR3 	323-331	0.00962121403074859
>CGGAGTGTAGCTC|ENST00000375290|0.483202966374598
UTR3 	2046-2054	0.00318137009873345
UTR3 	2392-2400	0.00335838171524876
UTR3 	5638-5646	0.00137960338821914
UTR3 	6430-6438	0.00168788943435248
>CGGAGTGTAGCTC|ENST00000315251|0.483173782759747
UTR3 	4436-4444	0.00249692483010487
UTR3 	4950-4958	0.00710840974492066
>CGGAGTGTAGCTC|ENST00000354546|0.483102747571058
UTR3 	158-166	0.00508519147050786
UTR3 	232-240	0.00451549383475553
>CGGAGTGTAGCTC|ENST00000293894|0.483082708462866
UTR3 	994-1002	0.00270291158953924
UTR3 	1498-1506	0.00226564479481396
UTR3 	1515-1523	0.00463081734850395
>CGGAGTGTAGCTC|ENST00000342280|0.483058488664369
UTR3 	474-482	0.00959778852685175
>CGGAGTGTAGCTC|ENST00000263713|0.483016954527841
UTR3 	125-133	0.00629404626406435
UTR3 	803-811	0.00330102380679048
>CGGAGTGTAGCTC|ENST00000443503|0.483006598702473
UTR3 	2355-2363	0.00665107663452858
UTR3 	2846-2854	0.00294331563350634
>CGGAGTGTAGCTC|ENST00000366522|0.482952402625514
UTR3 	878-886	0.00357775022205435
UTR3 	2417-2425	0.00127638825622017
UTR3 	2892-2900	0.00392921157284832
UTR3 	2904-2912	0.000807494994551892
>CGGAGTGTAGCTC|ENST00000369577|0.482843065710314
CDS 	167-175	0.0149370139963115
CDS 	5784-5792	0.0130179676608545
>CGGAGTGTAGCTC|ENST00000343318|0.482800109464437
UTR3 	91-99	0.00398598075689397
UTR3 	133-141	0.00559489631016093
>CGGAGTGTAGCTC|ENST00000254950|0.482759263465545
UTR3 	54-62	0.00433666782930915
UTR3 	173-181	0.00524153572669845
>CGGAGTGTAGCTC|ENST00000289431|0.482462618536913
UTR3 	248-256	0.00675353128021633
UTR3 	1854-1862	0.0028052553907178
>CGGAGTGTAGCTC|ENST00000443981|0.482459860204155
UTR3 	129-137	0.00420253862236592
UTR3 	340-348	0.00535606749820327
>CGGAGTGTAGCTC|ENST00000230582|0.482434239820138
UTR3 	314-322	0.00423142232919426
UTR3 	936-944	0.00532550677148063
>CGGAGTGTAGCTC|ENST00000399837|0.482392032012048
UTR3 	1077-1085	0.00224651145446466
UTR3 	1146-1154	0.001092588192251
UTR3 	1666-1674	0.00289476704295142
UTR3 	1897-1905	0.00332029962370229
>CGGAGTGTAGCTC|ENST00000546590|0.482352525036584
UTR3 	3355-3363	0.00955158029897605
>CGGAGTGTAGCTC|ENST00000338754|0.482307821509577
UTR3 	190-198	0.00522264777433028
UTR3 	2634-2642	0.00432600634133158
>CGGAGTGTAGCTC|ENST00000481232|0.482257244227122
UTR3 	400-408	0.00375032044692665
UTR3 	467-475	0.00579502298143129
>CGGAGTGTAGCTC|ENST00000354631|0.482168238103476
UTR3 	1046-1054	0.0058277890230728
UTR3 	6343-6351	0.00371172818540628
>CGGAGTGTAGCTC|ENST00000286307|0.482101077026806
UTR3 	4833-4841	0.00953512088667154
>CGGAGTGTAGCTC|ENST00000597774|0.482018329861791
UTR3 	763-771	0.00952970425110405
>CGGAGTGTAGCTC|ENST00000266560|0.481919424042755
UTR3 	186-194	0.0095232297841164
>CGGAGTGTAGCTC|ENST00000395699|0.481897390579618
UTR3 	2989-2997	0.00123943721905801
UTR3 	5338-5346	0.00158423654178741
UTR3 	7256-7264	0.0066981136796485
>CGGAGTGTAGCTC|ENST00000465682|0.48185646903596
UTR3 	1729-1737	0.00951910864249199
>CGGAGTGTAGCTC|ENST00000290209|0.481809214818886
UTR3 	2441-2449	0.00951601527645097
>CGGAGTGTAGCTC|ENST00000394009|0.481806095347932
UTR3 	210-218	0.00423788042141472
UTR3 	1100-1108	0.00527793064678778
>CGGAGTGTAGCTC|ENST00000530662|0.481786429775021
CDS 	439-447	0.00989546907127473
UTR3 	603-611	0.0026307948354687
UTR3 	1340-1348	0.00383423795278895
>CGGAGTGTAGCTC|ENST00000441969|0.481661121954195
UTR3 	853-861	0.00950632065025214
>CGGAGTGTAGCTC|ENST00000264951|0.481564738808366
UTR3 	4728-4736	0.00950001099220938
>CGGAGTGTAGCTC|ENST00000222329|0.481455266286517
UTR3 	419-427	0.00295950605343382
UTR3 	637-645	0.00348961587586167
CDS 	828-836	0.00987401776540934
>CGGAGTGTAGCTC|ENST00000368729|0.481295373414216
UTR3 	425-433	0.00261590167307575
UTR3 	1256-1264	0.00203049918211666
UTR3 	2454-2462	0.00143280518182084
UTR3 	3365-3373	0.0034031706524602
>CGGAGTGTAGCTC|ENST00000342505|0.481159784632002
UTR3 	252-260	0.00947349995156556
>CGGAGTGTAGCTC|ENST00000529568|0.481035125247867
UTR3 	1358-1366	0.00946533858015916
>CGGAGTGTAGCTC|ENST00000254351|0.481026867924332
CDS 	525-533	0.00661442296326904
UTR3 	1720-1728	0.00342777443434815
UTR3 	1732-1740	0.00403399442886806
>CGGAGTGTAGCTC|ENST00000474678|0.480959496715757
UTR3 	316-324	0.00946038715249665
>CGGAGTGTAGCTC|ENST00000326361|0.480935962733976
UTR3 	3697-3705	0.00945884636245772
>CGGAGTGTAGCTC|ENST00000457418|0.480915811893409
UTR3 	168-176	0.00945752706518436
>CGGAGTGTAGCTC|ENST00000357419|0.480794249160201
UTR3 	900-908	0.00944956813550521
>CGGAGTGTAGCTC|ENST00000446533|0.480791000774621
UTR3 	49-57	0.00519419457983193
UTR3 	632-640	0.00425516087601829
>CGGAGTGTAGCTC|ENST00000380310|0.480740363955072
UTR3 	1077-1085	0.00808924830954029
CDS 	1235-1243	0.00453073535667549
>CGGAGTGTAGCTC|ENST00000616356|0.480729820457286
CDS 	547-555	0.00737961343290477
UTR3 	611-619	0.00266970343215342
UTR3 	3057-3065	0.00453055162082982
>CGGAGTGTAGCTC|ENST00000546318|0.480666807686166
UTR3 	506-514	0.0026180470676022
UTR3 	532-540	0.00219479658439242
UTR3 	1873-1881	0.00462838050228463
>CGGAGTGTAGCTC|ENST00000617872|0.480552356987902
UTR3 	602-610	0.0044567850884982
UTR3 	1473-1481	0.00143459606952575
UTR3 	2686-2694	0.00354234942030868
>CGGAGTGTAGCTC|ENST00000417954|0.480541197065411
UTR3 	1322-1330	0.0018267739555573
UTR3 	2252-2260	0.00560482317672844
UTR3 	2354-2362	0.00200140275112793
>CGGAGTGTAGCTC|ENST00000327535|0.480444556495336
UTR3 	2170-2178	0.00942667229755011
>CGGAGTGTAGCTC|ENST00000288381|0.480444429704314
CDS 	474-482	0.0115241558821111
UTR3 	592-600	0.00409670882539073
UTR3 	2806-2814	0.00173971944478093
>CGGAGTGTAGCTC|ENST00000505070|0.480377986004558
UTR3 	302-310	0.0060706772627754
UTR3 	769-777	0.00335163624550783
>CGGAGTGTAGCTC|ENST00000547318|0.480371061040688
UTR3 	90-98	0.00635326653273249
UTR3 	987-995	0.00306859355193843
>CGGAGTGTAGCTC|ENST00000269601|0.480370365761294
UTR3 	1189-1197	0.00194722671421611
UTR3 	1799-1807	0.00747458784584429
>CGGAGTGTAGCTC|ENST00000357036|0.480292454549009
UTR3 	774-782	0.00941671315826145
>CGGAGTGTAGCTC|ENST00000581503|0.480264253794283
UTR3 	1719-1727	0.00131891269753688
UTR3 	3692-3700	0.00809595394106557
>CGGAGTGTAGCTC|ENST00000532090|0.480077678169202
UTR3 	51-59	0.00621591561290482
UTR3 	345-353	0.00318673428082253
>CGGAGTGTAGCTC|ENST00000378434|0.48000971393255
UTR3 	183-191	0.0093981995879882
>CGGAGTGTAGCTC|ENST00000550437|0.479902218090301
UTR3 	56-64	0.00939116064935966
>CGGAGTGTAGCTC|ENST00000308302|0.47988108097723
CDS 	74-82	0.00861619932084031
UTR3 	88-96	0.00674756806657018
>CGGAGTGTAGCTC|ENST00000449870|0.479859481421343
UTR3 	187-195	0.00938836217437878
>CGGAGTGTAGCTC|ENST00000303694|0.479767721113834
UTR3 	1187-1195	0.00399462338653574
UTR3 	3777-3785	0.00538773009038789
>CGGAGTGTAGCTC|ENST00000355072|0.479760921038106
CDS 	913-921	0.00820932170054656
UTR3 	1003-1011	0.00141988303679654
UTR3 	1291-1299	0.00131223862547736
CDS 	7855-7863	0.0120532708116887
>CGGAGTGTAGCTC|ENST00000327835|0.479702492225739
UTR3 	2696-2704	0.00353878370779231
UTR3 	6455-6463	0.00191171344933225
UTR3 	7289-7297	0.00258026311601973
UTR3 	10013-10021	0.00134732179656468
>CGGAGTGTAGCTC|ENST00000581977|0.479631840041277
UTR3 	335-343	0.00502745064330649
UTR3 	359-367	0.00434600483235175
>CGGAGTGTAGCTC|ENST00000489615|0.479551072397669
UTR3 	3822-3830	0.00936816641459626
>CGGAGTGTAGCTC|ENST00000359085|0.479537124585081
UTR3 	418-426	0.00936725303640391
>CGGAGTGTAGCTC|ENST00000316793|0.479334801148611
UTR3 	284-292	0.00531531345238693
UTR3 	2070-2078	0.00403869011565498
>CGGAGTGTAGCTC|ENST00000369792|0.47927434136286
UTR3 	558-566	0.00271890130647503
UTR3 	577-585	0.006631142871479
>CGGAGTGTAGCTC|ENST00000221485|0.479273377319041
UTR3 	1086-1094	0.00934998104433642
>CGGAGTGTAGCTC|ENST00000340700|0.47922503105184
UTR3 	3196-3204	0.00488837341376172
UTR3 	3697-3705	0.00445844150140676
>CGGAGTGTAGCTC|ENST00000398427|0.479144873662723
UTR3 	646-654	0.00442424690368874
UTR3 	893-901	0.00491731856041321
>CGGAGTGTAGCTC|ENST00000263102|0.479053046962176
UTR3 	1440-1448	0.00933555171158763
>CGGAGTGTAGCTC|ENST00000174653|0.479045258719824
UTR3 	1648-1656	0.00672805863404057
UTR3 	1656-1664	0.00260698301943944
>CGGAGTGTAGCTC|ENST00000261643|0.4790253582866
UTR3 	351-359	0.00722593376411046
UTR3 	823-831	0.00210780459133952
>CGGAGTGTAGCTC|ENST00000360900|0.478963926324563
UTR3 	626-634	0.00361867412053786
UTR3 	1471-1479	0.00331883193517332
UTR3 	1585-1593	0.00239220903542779
>CGGAGTGTAGCTC|ENST00000342213|0.478956220509686
UTR3 	153-161	0.00932921042370726
>CGGAGTGTAGCTC|ENST00000511313|0.478928489084385
UTR3 	988-996	0.00393103759698257
UTR3 	1740-1748	0.00299105099564685
UTR3 	2245-2253	0.00240530564560727
>CGGAGTGTAGCTC|ENST00000605952|0.478786334995308
UTR3 	1595-1603	0.00931808415415169
>CGGAGTGTAGCTC|ENST00000446165|0.478763115214622
UTR3 	2616-2624	0.00435449633634621
UTR3 	2641-2649	0.000384754297597989
UTR3 	3893-3901	0.0032621013735447
UTR3 	4712-4720	0.00131521139446085
>CGGAGTGTAGCTC|ENST00000298875|0.478733485512946
UTR3 	3143-3151	0.00278566546178111
UTR3 	3177-3185	0.000734032614907024
UTR3 	6787-6795	0.00240451234522439
UTR3 	8672-8680	0.00339041240887704
>CGGAGTGTAGCTC|ENST00000302103|0.478693555101667
CDS 	420-428	0.00910040131900945
UTR3 	462-470	0.00361656935861177
UTR3 	1871-1879	0.00130974116030784
UTR3 	3343-3351	0.00158340211188233
>CGGAGTGTAGCTC|ENST00000201015|0.478647516064143
UTR3 	798-806	0.00930899228209893
>CGGAGTGTAGCTC|ENST00000301180|0.478618983553443
UTR3 	373-381	0.00812022717060777
UTR3 	1721-1729	0.00118689636316733
>CGGAGTGTAGCTC|ENST00000473414|0.478459001125796
UTR3 	2547-2555	0.00929664525040303
>CGGAGTGTAGCTC|ENST00000320631|0.478447939518813
UTR3 	1456-1464	0.00210275153673942
UTR3 	2682-2690	0.00719316920684326
>CGGAGTGTAGCTC|ENST00000451137|0.478436073304249
UTR3 	444-452	0.00929514353549527
>CGGAGTGTAGCTC|ENST00000261797|0.478403404164029
UTR3 	337-345	0.00339007692149719
UTR3 	612-620	0.00434908188226049
UTR3 	3206-3214	0.0015538449745637
>CGGAGTGTAGCTC|ENST00000393461|0.478180490982006
UTR3 	1353-1361	0.00927840312892397
>CGGAGTGTAGCTC|ENST00000267425|0.47813972252996
UTR3 	1031-1039	0.00261268142993103
UTR3 	1396-1404	0.00349325599356384
UTR3 	2136-2144	0.00163672688414187
UTR3 	2391-2399	0.00153306845627748
>CGGAGTGTAGCTC|ENST00000339758|0.478063589518514
UTR3 	222-230	0.00927074594192499
>CGGAGTGTAGCTC|ENST00000298564|0.47806349785444
UTR3 	70-78	0.00431652446682062
UTR3 	1254-1262	0.00265087196797603
UTR3 	1474-1482	0.00230334350295916
>CGGAGTGTAGCTC|ENST00000366592|0.478049293594571
UTR3 	453-461	0.00926980953086282
>CGGAGTGTAGCTC|ENST00000411937|0.477998751679106
UTR3 	700-708	0.00926649891735943
>CGGAGTGTAGCTC|ENST00000568107|0.477880161042322
UTR3 	4199-4207	0.00202010983966093
UTR3 	4740-4748	0.00511305202424757
UTR3 	9746-9754	0.0021255689738062
>CGGAGTGTAGCTC|ENST00000271532|0.477794840688183
UTR3 	134-142	0.0057957884714218
UTR3 	851-859	0.00345735349941854
>CGGAGTGTAGCTC|ENST00000265343|0.477749691917799
CDS 	514-522	0.0269821721282106
>CGGAGTGTAGCTC|ENST00000515673|0.477717258661191
UTR3 	232-240	0.00501097842015794
UTR3 	4463-4471	0.00108094671459596
UTR3 	7846-7854	0.00315613479077008
>CGGAGTGTAGCTC|ENST00000508024|0.47770421902345
UTR3 	573-581	0.00924720575132559
>CGGAGTGTAGCTC|ENST00000362003|0.477682640123604
UTR3 	1397-1405	0.00152440995496998
UTR3 	3659-3667	0.0037228325672876
UTR3 	4231-4239	0.0039985496777967
>CGGAGTGTAGCTC|ENST00000430421|0.477639845250114
UTR3 	1329-1337	0.00924298885527336
>CGGAGTGTAGCTC|ENST00000395156|0.477611609094845
UTR3 	79-87	0.00273528608898104
UTR3 	84-92	0.0032144818624563
UTR3 	98-106	0.00329137123877496
>CGGAGTGTAGCTC|ENST00000311028|0.477519176973859
UTR3 	518-526	0.00205637783106789
UTR3 	2439-2447	0.00717870634506366
>CGGAGTGTAGCTC|ENST00000252660|0.477457779566823
UTR3 	528-536	0.00340433036764601
UTR3 	1178-1186	0.00160684413086768
UTR3 	5416-5424	0.00116381867519501
UTR3 	7556-7564	0.00132212781876546
UTR3 	7986-7994	0.00173394112605708
>CGGAGTGTAGCTC|ENST00000339570|0.477449002779592
CDS 	1099-1107	0.00758826330322375
UTR3 	1564-1572	0.00691011307154143
>CGGAGTGTAGCTC|ENST00000316529|0.477442451026791
UTR3 	84-92	0.00923005796052164
>CGGAGTGTAGCTC|ENST00000432116|0.477428587278236
CDS 	765-773	0.011271892967443
UTR3 	887-895	0.00198327889662415
UTR3 	1207-1215	0.00214976698665332
UTR3 	4555-4563	0.00157681038108345
>CGGAGTGTAGCTC|ENST00000375360|0.477406677735404
UTR3 	751-759	0.00264848468387741
UTR3 	1028-1036	0.00493569229594428
UTR3 	1043-1051	0.0016435374957351
>CGGAGTGTAGCTC|ENST00000401498|0.477269096829925
UTR3 	111-119	0.00921870149855177
>CGGAGTGTAGCTC|ENST00000591590|0.477235845815541
UTR3 	254-262	0.00382025077795416
UTR3 	383-391	0.00539627240025233
>CGGAGTGTAGCTC|ENST00000448507|0.477207436248866
UTR3 	274-282	0.00403755386385482
UTR3 	2387-2395	0.00517710815353018
>CGGAGTGTAGCTC|ENST00000309958|0.476976413733796
UTR3 	315-323	0.00294049869689077
UTR3 	1783-1791	0.00625902826826425
>CGGAGTGTAGCTC|ENST00000331565|0.476774973471451
UTR3 	131-139	0.00310151707180006
UTR3 	944-952	0.0027360158364637
UTR3 	1047-1055	0.0009343409136032
UTR3 	3362-3370	0.00241445559617884
>CGGAGTGTAGCTC|ENST00000379153|0.47675074462628
UTR3 	1187-1195	0.0091847420093376
>CGGAGTGTAGCTC|ENST00000369787|0.476744791406043
UTR3 	1832-1840	0.00157780589241685
UTR3 	3745-3753	0.00157003709077538
UTR3 	5885-5893	0.000867934669767464
UTR3 	6283-6291	0.00286196077121524
UTR3 	7864-7872	0.00103760622035362
UTR3 	14305-14313	0.00126900732474915
>CGGAGTGTAGCTC|ENST00000309890|0.476727765607181
UTR3 	563-571	0.00368341024108632
UTR3 	984-992	0.00252924649783998
UTR3 	1221-1229	0.00297057974031893
>CGGAGTGTAGCTC|ENST00000419482|0.476719681304664
UTR3 	2135-2143	0.00360205181313038
UTR3 	2141-2149	0.00201842994969129
UTR3 	2230-2238	0.00356222505082176
>CGGAGTGTAGCTC|ENST00000379644|0.476695514682828
UTR3 	417-425	0.00348068627296616
UTR3 	1255-1263	0.00171583473054271
UTR3 	1781-1789	0.00152059899338588
UTR3 	1786-1794	0.000593806330368764
UTR3 	2527-2535	0.00187019713805703
>CGGAGTGTAGCTC|ENST00000394963|0.476626436965404
UTR3 	608-616	0.00279884886231185
UTR3 	669-677	0.00458075717445431
UTR3 	843-851	0.0017969915563762
>CGGAGTGTAGCTC|ENST00000335312|0.476527102032039
UTR3 	1527-1535	0.00223750653065724
UTR3 	2768-2776	0.00355887000815981
UTR3 	2877-2885	0.00337371267035558
>CGGAGTGTAGCTC|ENST00000492509|0.47651447779137
UTR3 	62-70	0.009169262065414
>CGGAGTGTAGCTC|ENST00000488325|0.476471155480325
UTR3 	166-174	0.0030938857321693
UTR3 	375-383	0.00607253782842207
>CGGAGTGTAGCTC|ENST00000297991|0.476443222286783
UTR3 	63-71	0.00440416294592222
UTR3 	803-811	0.00476043040211903
>CGGAGTGTAGCTC|ENST00000536887|0.476377384856825
UTR3 	1554-1562	0.00493025308261317
UTR3 	2362-2370	0.00423002648877309
>CGGAGTGTAGCTC|ENST00000518318|0.476376452088898
CDS 	168-176	0.00815898719409529
UTR3 	1912-1920	0.00665413019954334
>CGGAGTGTAGCTC|ENST00000247881|0.476270067822354
CDS 	598-606	0.0266994144587286
>CGGAGTGTAGCTC|ENST00000564907|0.476210088618974
UTR3 	414-422	0.00661859360059544
UTR3 	2900-2908	0.0025307242038713
>CGGAGTGTAGCTC|ENST00000303735|0.476197406420472
CDS 	937-945	0.0266855267809594
>CGGAGTGTAGCTC|ENST00000253801|0.47617919629121
UTR3 	1106-1114	0.00914729360541935
>CGGAGTGTAGCTC|ENST00000460930|0.476147138050242
UTR3 	436-444	0.00211275369036697
UTR3 	794-802	0.00703243930769608
>CGGAGTGTAGCTC|ENST00000449313|0.476143339826892
UTR3 	204-212	0.00914494411967747
>CGGAGTGTAGCTC|ENST00000323816|0.476090580710765
UTR3 	5341-5349	0.00544682144286725
UTR3 	6327-6335	0.0036946656197826
>CGGAGTGTAGCTC|ENST00000565417|0.476074211961262
UTR3 	42-50	0.00290958063235578
UTR3 	73-81	0.00303266198872673
UTR3 	615-623	0.00319817186720598
>CGGAGTGTAGCTC|ENST00000272748|0.476032978164579
CDS 	227-235	0.0177018123417015
UTR3 	4572-4580	0.00339082827884971
>CGGAGTGTAGCTC|ENST00000403542|0.475985188030773
UTR3 	242-250	0.00913458107067365
>CGGAGTGTAGCTC|ENST00000416938|0.475923641095465
UTR3 	1259-1267	0.00292109845077005
UTR3 	2773-2781	0.00620944961240176
>CGGAGTGTAGCTC|ENST00000383180|0.475886586654094
UTR3 	376-384	0.00912811996076232
>CGGAGTGTAGCTC|ENST00000400286|0.475865194964339
CDS 	52-60	0.0266220291819484
>CGGAGTGTAGCTC|ENST00000532450|0.475823494696333
UTR3 	39-47	0.00912398563265607
>CGGAGTGTAGCTC|ENST00000267890|0.475770836110193
UTR3 	1656-1664	0.00376205990595783
UTR3 	3929-3937	0.0039777320292917
UTR3 	5209-5217	0.00138074301489824
>CGGAGTGTAGCTC|ENST00000557565|0.47572315921223
UTR3 	566-574	0.00202924823844076
UTR3 	1657-1665	0.00708816244549761
>CGGAGTGTAGCTC|ENST00000306024|0.475642359028013
UTR3 	123-131	0.00654896565756639
UTR3 	727-735	0.00256315012560381
>CGGAGTGTAGCTC|ENST00000258098|0.4755830055118
UTR3 	105-113	0.00596765489802659
UTR3 	1873-1881	0.00314057134847922
>CGGAGTGTAGCTC|ENST00000327158|0.475539204208087
UTR3 	506-514	0.00910535584374302
>CGGAGTGTAGCTC|ENST00000377184|0.475494369431277
UTR3 	214-222	0.00612700425617012
UTR3 	2139-2147	0.00297541343333771
>CGGAGTGTAGCTC|ENST00000292524|0.475466924677483
UTR3 	2476-2484	0.00111096365467987
UTR3 	3387-3395	0.007989655486962
>CGGAGTGTAGCTC|ENST00000427047|0.47545940299057
UTR3 	248-256	0.00173891716713429
UTR3 	480-488	0.00398354982708823
UTR3 	550-558	0.00337765922405174
>CGGAGTGTAGCTC|ENST00000615310|0.475448228444893
UTR3 	409-417	0.00349292891515614
UTR3 	1948-1956	0.0056064649933471
>CGGAGTGTAGCTC|ENST00000400485|0.475395338587067
UTR3 	462-470	0.00909592781643953
>CGGAGTGTAGCTC|ENST00000262961|0.475357214369684
UTR3 	37-45	0.00613637205691433
UTR3 	531-539	0.00295705729877984
>CGGAGTGTAGCTC|ENST00000425141|0.475264711632412
UTR3 	578-586	0.00908736713437946
>CGGAGTGTAGCTC|ENST00000521288|0.475247782856642
UTR3 	412-420	0.00647618583106117
UTR3 	705-713	0.00261007185400809
>CGGAGTGTAGCTC|ENST00000355312|0.475221648700953
CDS 	1397-1405	0.0143064094692074
CDS 	1779-1787	0.0121926031309922
>CGGAGTGTAGCTC|ENST00000542027|0.475213382263957
UTR3 	552-560	0.00504735390692952
UTR3 	882-890	0.0040366492791242
>CGGAGTGTAGCTC|ENST00000306560|0.475203935603665
UTR3 	579-587	0.00440758951464043
UTR3 	912-920	0.00467579456640814
>CGGAGTGTAGCTC|ENST00000382123|0.475189204956809
UTR3 	2958-2966	0.00335666263528585
UTR3 	3195-3203	0.00572575604224011
>CGGAGTGTAGCTC|ENST00000225964|0.475113213415155
UTR3 	393-401	0.00348294354262461
UTR3 	1542-1550	0.00221692283571506
UTR3 	1725-1733	0.00337757199075695
>CGGAGTGTAGCTC|ENST00000531380|0.475105529664369
UTR3 	558-566	0.00907693478978726
>CGGAGTGTAGCTC|ENST00000392246|0.475104297317684
UTR3 	358-366	0.00907685402391364
>CGGAGTGTAGCTC|ENST00000378424|0.475086643776105
UTR3 	358-366	0.00286907304152376
UTR3 	781-789	0.00620662399757873
>CGGAGTGTAGCTC|ENST00000380737|0.474981608004364
UTR3 	642-650	0.00906881307855209
>CGGAGTGTAGCTC|ENST00000329665|0.474980445480036
UTR3 	474-482	0.00470944963698318
UTR3 	840-848	0.00435928724984271
>CGGAGTGTAGCTC|ENST00000329608|0.474907879909413
UTR3 	319-327	0.00382243757533676
UTR3 	1207-1215	0.00524154333616003
>CGGAGTGTAGCTC|ENST00000339046|0.47489678668457
UTR3 	273-281	0.00906325385117082
>CGGAGTGTAGCTC|ENST00000362012|0.474892407961719
UTR3 	1461-1469	0.00790912427908793
UTR3 	1623-1631	0.00115384258604716
>CGGAGTGTAGCTC|ENST00000479697|0.474888392508105
UTR3 	908-916	0.00906270368791932
>CGGAGTGTAGCTC|ENST00000335007|0.474848925417693
UTR3 	178-186	0.00906011696037407
>CGGAGTGTAGCTC|ENST00000284116|0.474837580595406
CDS 	432-440	0.0179753397687376
UTR3 	726-734	0.00320586643797293
>CGGAGTGTAGCTC|ENST00000370314|0.474804398991805
UTR3 	1033-1041	0.00905719861227847
>CGGAGTGTAGCTC|ENST00000468332|0.47476049872746
CDS 	455-463	0.0105907669114337
UTR3 	3254-3262	0.00192857089940495
UTR3 	3663-3671	0.00218466611329538
UTR3 	3702-3710	0.00163672794051644
>CGGAGTGTAGCTC|ENST00000367882|0.474749437616492
UTR3 	3637-3645	0.00905359630119385
>CGGAGTGTAGCTC|ENST00000373386|0.474739497309483
UTR3 	32-40	0.00550813304694923
UTR3 	72-80	0.00354481173646314
>CGGAGTGTAGCTC|ENST00000441328|0.474738345781962
UTR3 	228-236	0.00905286930873153
>CGGAGTGTAGCTC|ENST00000359322|0.474621310978549
UTR3 	152-160	0.00904519839319308
>CGGAGTGTAGCTC|ENST00000281282|0.474603623236815
UTR3 	139-147	0.00667533353218122
UTR3 	316-324	0.00236870552185009
>CGGAGTGTAGCTC|ENST00000510026|0.474598164630717
CDS 	749-757	0.026379815990741
>CGGAGTGTAGCTC|ENST00000369510|0.474525889700361
UTR3 	1579-1587	0.00724567638405718
UTR3 	3235-3243	0.00179326759278019
>CGGAGTGTAGCTC|ENST00000508906|0.474521338254225
UTR3 	1761-1769	0.00220609261765287
UTR3 	2070-2078	0.00325596548270817
UTR3 	2381-2389	0.00357658754752819
>CGGAGTGTAGCTC|ENST00000330817|0.474505298866504
UTR3 	2715-2723	0.00175707973232699
UTR3 	3266-3274	0.00380605796925989
UTR3 	3503-3511	0.00347445662687698
>CGGAGTGTAGCTC|ENST00000524463|0.474497266073044
UTR3 	201-209	0.00903706780882769
>CGGAGTGTAGCTC|ENST00000521075|0.474367508379601
UTR3 	2200-2208	0.00248474978963071
UTR3 	2250-2258	0.00156243777722282
UTR3 	2402-2410	0.00498137498931793
>CGGAGTGTAGCTC|ENST00000469385|0.47434762535934
UTR3 	275-283	0.0090272592599729
>CGGAGTGTAGCTC|ENST00000360689|0.473980018798327
UTR3 	457-465	0.00900316234643228
>CGGAGTGTAGCTC|ENST00000359801|0.473958259276837
UTR3 	427-435	0.00388232530714056
UTR3 	1563-1571	0.00511941062699223
>CGGAGTGTAGCTC|ENST00000613549|0.47389640152827
UTR3 	1164-1172	0.00178217740015756
UTR3 	3151-3159	0.00134971275656487
UTR3 	4055-4063	0.0028713331483237
UTR3 	4161-4169	0.00299445760313194
>CGGAGTGTAGCTC|ENST00000368704|0.473672477461076
UTR3 	633-641	0.00898300133849642
>CGGAGTGTAGCTC|ENST00000311585|0.473623681449041
CDS 	354-362	0.0122482027517866
UTR3 	1370-1378	0.00511674585794726
>CGGAGTGTAGCTC|ENST00000405159|0.4735470313568
UTR3 	580-588	0.00897477728866972
>CGGAGTGTAGCTC|ENST00000533266|0.473489601464796
UTR3 	1080-1088	0.00249740753867134
UTR3 	1324-1332	0.00237515527287807
UTR3 	1690-1698	0.00409844939048585
>CGGAGTGTAGCTC|ENST00000619133|0.473487289097268
UTR3 	1509-1517	0.00897086060294559
>CGGAGTGTAGCTC|ENST00000406438|0.473368356126455
UTR3 	687-695	0.00163064387751454
UTR3 	968-976	0.00228534461174132
UTR3 	1610-1618	0.00158680048520646
UTR3 	2606-2614	0.00164163252644407
UTR3 	3360-3368	0.00181864174166343
>CGGAGTGTAGCTC|ENST00000432079|0.473327666642235
UTR3 	1679-1687	0.00141684918223418
UTR3 	4354-4362	0.00512218468127026
UTR3 	5103-5111	0.00242136169175598
>CGGAGTGTAGCTC|ENST00000618621|0.473232692725896
CDS 	927-935	0.00790868385653763
UTR3 	6647-6655	0.00110952496436413
UTR3 	9240-9248	0.00120547826468589
UTR3 	10671-10679	0.00209628293716809
UTR3 	14011-14019	0.00210795838750006
>CGGAGTGTAGCTC|ENST00000372621|0.473229759914935
UTR3 	656-664	0.00895397649110076
>CGGAGTGTAGCTC|ENST00000450333|0.473178917431597
UTR3 	723-731	0.00895064304934618
>CGGAGTGTAGCTC|ENST00000320248|0.473109699448674
UTR3 	1326-1334	0.00259674127930347
UTR3 	2651-2659	0.00306219885292264
UTR3 	2918-2926	0.00328716464360207
>CGGAGTGTAGCTC|ENST00000597136|0.473055206833976
UTR3 	58-66	0.00360076004329593
UTR3 	81-89	0.00534177187935956
>CGGAGTGTAGCTC|ENST00000398512|0.473030368717284
UTR3 	1608-1616	0.00447257225024061
UTR3 	1932-1940	0.00182006673820747
UTR3 	2777-2785	0.00264826438866565
>CGGAGTGTAGCTC|ENST00000585734|0.473022094589853
UTR3 	1985-1993	0.00154600908570039
UTR3 	2541-2549	0.0030559996840808
UTR3 	2550-2558	0.00433835210075797
>CGGAGTGTAGCTC|ENST00000540438|0.473015760510479
UTR3 	1858-1866	0.00893994556570309
>CGGAGTGTAGCTC|ENST00000442948|0.472953235012433
UTR3 	223-231	0.00351591196367935
UTR3 	257-265	0.00541993397935017
>CGGAGTGTAGCTC|ENST00000452625|0.472939399768508
UTR3 	754-762	0.00893493879712702
>CGGAGTGTAGCTC|ENST00000550418|0.472929688885279
UTR3 	2280-2288	0.00893430207467421
>CGGAGTGTAGCTC|ENST00000277225|0.472865267725615
CDS 	3018-3026	0.0109948863963741
CDS 	6298-6306	0.011423923743483
CDS 	6367-6375	0.00362963290798509
>CGGAGTGTAGCTC|ENST00000409535|0.472761849807869
UTR3 	3588-3596	0.0021413419484701
UTR3 	3698-3706	0.00398310658343305
UTR3 	3828-3836	0.000906098969862077
UTR3 	4255-4263	0.00189274950043673
>CGGAGTGTAGCTC|ENST00000320201|0.472756770987058
UTR3 	365-373	0.0033668307599497
UTR3 	1875-1883	0.00175460441395326
UTR3 	2244-2252	0.00380152880784873
>CGGAGTGTAGCTC|ENST00000334218|0.472624207564652
UTR3 	3767-3775	0.00303990465680211
UTR3 	3772-3780	0.00188796010368508
UTR3 	4181-4189	0.0039864068500532
>CGGAGTGTAGCTC|ENST00000433272|0.472590688498981
CDS 	575-583	0.0120933760476769
UTR3 	593-601	0.00509653926018338
>CGGAGTGTAGCTC|ENST00000474451|0.472569442837287
UTR3 	267-275	0.00891068053604977
>CGGAGTGTAGCTC|ENST00000367167|0.472567358827206
UTR3 	109-117	0.00891054388089619
>CGGAGTGTAGCTC|ENST00000438723|0.47251653641637
UTR3 	1008-1016	0.00170170349938352
UTR3 	1867-1875	0.00720550777535595
>CGGAGTGTAGCTC|ENST00000290341|0.47247948555467
UTR3 	589-597	0.00496327331503639
UTR3 	1072-1080	0.0024268381165166
UTR3 	4800-4808	0.00151467026292832
>CGGAGTGTAGCTC|ENST00000555147|0.472454183682606
UTR3 	307-315	0.00332846449010774
UTR3 	318-326	0.00557465804317708
>CGGAGTGTAGCTC|ENST00000331872|0.472415353736747
UTR3 	43-51	0.00710478242158669
UTR3 	1765-1773	0.00179579383385854
>CGGAGTGTAGCTC|ENST00000409906|0.472389812842798
UTR3 	91-99	0.00433095811355171
UTR3 	393-401	0.00456794328311952
>CGGAGTGTAGCTC|ENST00000292303|0.472352831462928
UTR3 	277-285	0.00889647630467056
>CGGAGTGTAGCTC|ENST00000454468|0.472341100145433
UTR3 	761-769	0.004926636705322
UTR3 	1445-1453	0.00123302429769517
UTR3 	2648-2656	0.0027360460042936
>CGGAGTGTAGCTC|ENST00000606025|0.47232013329151
UTR3 	416-424	0.00330498339031363
UTR3 	490-498	0.00370061427161701
UTR3 	1756-1764	0.00188873440996385
>CGGAGTGTAGCTC|ENST00000315215|0.472289250958706
UTR3 	1331-1339	0.00337319208658246
UTR3 	1961-1969	0.00551911481464013
>CGGAGTGTAGCTC|ENST00000274532|0.472274688032523
UTR3 	36-44	0.00889135190341913
>CGGAGTGTAGCTC|ENST00000545114|0.472265649529073
UTR3 	238-246	0.00290561519011877
UTR3 	364-372	0.00301291494682751
UTR3 	435-443	0.00297222904400116
>CGGAGTGTAGCTC|ENST00000310571|0.472256510450438
UTR3 	442-450	0.0053058304457454
UTR3 	2681-2689	0.00164978031452209
UTR3 	2969-2977	0.00193454910152666
>CGGAGTGTAGCTC|ENST00000413806|0.472227931387533
UTR3 	346-354	0.00888828570659765
>CGGAGTGTAGCTC|ENST00000333039|0.472224808060796
UTR3 	103-111	0.00418709661872826
CDS 	691-699	0.0104411054954269
UTR3 	2180-2188	0.0014362353248898
>CGGAGTGTAGCTC|ENST00000301364|0.472210512018517
UTR3 	473-481	0.00442004285070411
UTR3 	1664-1672	0.0044671005242369
>CGGAGTGTAGCTC|ENST00000591448|0.472186648476525
UTR3 	93-101	0.00318340217361905
CDS 	871-879	0.0175041505361118
>CGGAGTGTAGCTC|ENST00000378078|0.472098094867234
UTR3 	716-724	0.00288888766937532
UTR3 	2091-2099	0.00249369379967307
UTR3 	2780-2788	0.00234991748939406
UTR3 	3380-3388	0.00114727219011023
>CGGAGTGTAGCTC|ENST00000487932|0.472083861674762
UTR3 	29-37	0.00516103505988286
UTR3 	90-98	0.00229280562072136
UTR3 	1696-1704	0.00142499705341143
>CGGAGTGTAGCTC|ENST00000345093|0.472018591216131
UTR3 	46-54	0.00552724539733291
UTR3 	1750-1758	0.00184246385460098
UTR3 	3014-3022	0.00150484799912309
>CGGAGTGTAGCTC|ENST00000372980|0.471911455938056
UTR3 	304-312	0.00424387815143116
UTR3 	536-544	0.00462365295604884
>CGGAGTGTAGCTC|ENST00000368799|0.471905442405111
UTR3 	307-315	0.00886713672306408
>CGGAGTGTAGCTC|ENST00000305253|0.471807378528759
UTR3 	251-259	0.00665209321962166
UTR3 	2425-2433	0.00220861212288334
>CGGAGTGTAGCTC|ENST00000367097|0.47180126886418
UTR3 	737-745	0.00645296120495139
UTR3 	1730-1738	0.00240734343913095
>CGGAGTGTAGCTC|ENST00000302060|0.471773967925492
UTR3 	1537-1545	0.00697393046488608
UTR3 	1836-1844	0.00188458365791715
>CGGAGTGTAGCTC|ENST00000377950|0.47170361329636
UTR3 	101-109	0.00885389989118018
>CGGAGTGTAGCTC|ENST00000303688|0.471638441549279
UTR3 	603-611	0.00884962551481738
>CGGAGTGTAGCTC|ENST00000377904|0.471594347407345
UTR3 	54-62	0.00491347975812058
UTR3 	66-74	0.00393325374735634
>CGGAGTGTAGCTC|ENST00000217740|0.471591697741003
UTR3 	637-645	0.00258192314972638
UTR3 	778-786	0.00626463657074679
>CGGAGTGTAGCTC|ENST00000346872|0.471390288553495
UTR3 	1804-1812	0.000960170533792949
UTR3 	7218-7226	0.00231800517479047
UTR3 	7858-7866	0.00555517377782384
>CGGAGTGTAGCTC|ENST00000399518|0.471384211696353
CDS 	132-140	0.00497965655564066
UTR3 	1120-1128	0.00311668788484538
UTR3 	1828-1836	0.00420453449426675
>CGGAGTGTAGCTC|ENST00000288139|0.471380792865936
UTR3 	634-642	0.00883272665838467
>CGGAGTGTAGCTC|ENST00000409825|0.4712521655752
UTR3 	623-631	0.00792961531767334
UTR3 	2666-2674	0.000894674463093761
>CGGAGTGTAGCTC|ENST00000622030|0.471221836265123
UTR3 	325-333	0.00315221636419755
UTR3 	474-482	0.00450987955115295
UTR3 	1875-1883	0.00116020447915757
>CGGAGTGTAGCTC|ENST00000571227|0.471147202045936
UTR3 	136-144	0.00503276971317292
UTR3 	2662-2670	0.00138956463860307
UTR3 	2824-2832	0.00239507051129347
>CGGAGTGTAGCTC|ENST00000220325|0.471098672881724
UTR3 	1669-1677	0.00684479327301597
UTR3 	4094-4102	0.00196942833927431
>CGGAGTGTAGCTC|ENST00000356128|0.471073868126313
UTR3 	1468-1476	0.00881259454061629
>CGGAGTGTAGCTC|ENST00000373001|0.471050311744127
UTR3 	38-46	0.00881104934749716
>CGGAGTGTAGCTC|ENST00000217515|0.471029131345269
UTR3 	986-994	0.0019967563476623
UTR3 	1481-1489	0.00681290365335416
>CGGAGTGTAGCTC|ENST00000355997|0.47090928345174
UTR3 	801-809	0.00463305982441987
UTR3 	2735-2743	0.00416873852187644
>CGGAGTGTAGCTC|ENST00000372217|0.470899795997897
UTR3 	177-185	0.00880117598899824
>CGGAGTGTAGCTC|ENST00000551295|0.470815275269206
CDS 	2875-2883	0.0256562714576604
>CGGAGTGTAGCTC|ENST00000414379|0.470741483686287
UTR3 	1146-1154	0.00879079082576666
>CGGAGTGTAGCTC|ENST00000267938|0.470730696999933
UTR3 	244-252	0.00879008321359051
>CGGAGTGTAGCTC|ENST00000452398|0.470729997985874
UTR3 	583-591	0.00879003735784665
>CGGAGTGTAGCTC|ENST00000337975|0.470725370000359
UTR3 	94-102	0.00610510745509992
UTR3 	1164-1172	0.00268462630391554
>CGGAGTGTAGCTC|ENST00000375094|0.470689316227556
UTR3 	337-345	0.00332910603899035
UTR3 	370-378	0.00545826255799318
>CGGAGTGTAGCTC|ENST00000533632|0.470648132990849
UTR3 	59-67	0.00878466691265526
>CGGAGTGTAGCTC|ENST00000216481|0.470636758724891
UTR3 	177-185	0.00308412211910402
UTR3 	1992-2000	0.00223532257000166
UTR3 	2130-2138	0.0019258283900612
UTR3 	2341-2349	0.00153864765934677
>CGGAGTGTAGCTC|ENST00000375577|0.470514769222773
UTR3 	148-156	0.0087759178621136
>CGGAGTGTAGCTC|ENST00000415050|0.470496621852832
CDS 	280-288	0.0255952952315415
>CGGAGTGTAGCTC|ENST00000397621|0.470422246293214
UTR3 	790-798	0.00156854450263989
UTR3 	1287-1295	0.00720130342436378
>CGGAGTGTAGCTC|ENST00000261574|0.470408807560402
UTR3 	629-637	0.00876896627245796
>CGGAGTGTAGCTC|ENST00000619243|0.470407970134745
UTR3 	200-208	0.00876891133265084
>CGGAGTGTAGCTC|ENST00000321599|0.470370568762171
CDS 	346-354	0.0091190662882859
UTR3 	708-716	0.00325414604673249
UTR3 	2434-2442	0.00267593543235602
>CGGAGTGTAGCTC|ENST00000434837|0.470364673519805
UTR3 	757-765	0.00279352027982854
UTR3 	1928-1936	0.00452687925724714
UTR3 	3177-3185	0.00144567128056184
>CGGAGTGTAGCTC|ENST00000336904|0.470346723304129
UTR3 	730-738	0.00346579968052741
UTR3 	2218-2226	0.00529909348780483
>CGGAGTGTAGCTC|ENST00000572329|0.470326112513254
UTR3 	255-263	0.00451765947382136
UTR3 	655-663	0.00424588148819728
>CGGAGTGTAGCTC|ENST00000322088|0.470306613144573
UTR3 	90-98	0.00632500981584291
UTR3 	237-245	0.00243725185051085
>CGGAGTGTAGCTC|ENST00000223369|0.470232744404383
UTR3 	386-394	0.00875741530373679
>CGGAGTGTAGCTC|ENST00000371917|0.47021758850935
UTR3 	1854-1862	0.00875642094883421
>CGGAGTGTAGCTC|ENST00000378799|0.469976768752414
UTR3 	112-120	0.00874062065116864
>CGGAGTGTAGCTC|ENST00000398000|0.469935989288052
UTR3 	537-545	0.00215401371190483
UTR3 	1739-1747	0.00107639366291268
UTR3 	2066-2074	0.0027313984838983
UTR3 	3118-3126	0.00277613914198346
>CGGAGTGTAGCTC|ENST00000564819|0.46993364573977
UTR3 	2389-2397	0.0087377912333857
>CGGAGTGTAGCTC|ENST00000357085|0.469902083988061
UTR3 	4256-4264	0.00110454287429751
UTR3 	4276-4284	0.000461377886214775
UTR3 	4415-4423	0.00121800373495163
UTR3 	7473-7481	0.00595179586715034
>CGGAGTGTAGCTC|ENST00000555720|0.469876137575504
UTR3 	739-747	0.00526145969628946
UTR3 	1710-1718	0.00347255822467241
>CGGAGTGTAGCTC|ENST00000392619|0.469869243858883
UTR3 	148-156	0.00542726724528061
UTR3 	902-910	0.00330629835122644
>CGGAGTGTAGCTC|ENST00000395468|0.469790674257809
CDS 	37-45	0.00795941739303902
UTR3 	998-1006	0.00243565839895837
UTR3 	5225-5233	0.00383145021147482
>CGGAGTGTAGCTC|ENST00000409185|0.469747006260644
CDS 	156-164	0.0254518335929016
>CGGAGTGTAGCTC|ENST00000296142|0.469681852476749
CDS 	535-543	0.0254393632191755
>CGGAGTGTAGCTC|ENST00000368755|0.469665194996733
UTR3 	363-371	0.00872017678816652
>CGGAGTGTAGCTC|ENST00000617088|0.469647363908894
UTR3 	223-231	0.0029277814519478
UTR3 	379-387	0.00202736090920442
UTR3 	945-953	0.00376386439620389
>CGGAGTGTAGCTC|ENST00000485375|0.4696253600628
UTR3 	395-403	0.00725656439781873
UTR3 	1560-1568	0.00146099851589253
>CGGAGTGTAGCTC|ENST00000328828|0.46953369459838
UTR3 	656-664	0.00250549978839079
UTR3 	908-916	0.00620604815713082
>CGGAGTGTAGCTC|ENST00000328965|0.469408059628449
UTR3 	100-108	0.00361849591226623
UTR3 	1156-1164	0.00508480781121914
>CGGAGTGTAGCTC|ENST00000394886|0.469363390066168
UTR3 	706-714	0.00870037242588138
>CGGAGTGTAGCTC|ENST00000310850|0.469331187858834
UTR3 	203-211	0.00869825923871667
>CGGAGTGTAGCTC|ENST00000442009|0.469315521895139
UTR3 	1265-1273	0.00869723119401898
>CGGAGTGTAGCTC|ENST00000462372|0.469208083721097
UTR3 	304-312	0.00538858990383223
UTR3 	536-544	0.00330159078731457
>CGGAGTGTAGCTC|ENST00000374409|0.469165723128387
UTR3 	442-450	0.00306348192278702
UTR3 	1259-1267	0.00562391885320598
>CGGAGTGTAGCTC|ENST00000244766|0.469151447152085
UTR3 	35-43	0.00868646390805715
>CGGAGTGTAGCTC|ENST00000492758|0.469107447606837
UTR3 	108-116	0.0086835763955037
>CGGAGTGTAGCTC|ENST00000285279|0.469090938833013
UTR3 	1715-1723	0.00868249298318486
>CGGAGTGTAGCTC|ENST00000373647|0.468983088114553
UTR3 	232-240	0.00867541501340495
>CGGAGTGTAGCTC|ENST00000394957|0.468665049155616
UTR3 	1007-1015	0.00303406850304493
UTR3 	1890-1898	0.00326838347838851
UTR3 	2818-2826	0.00235208983008696
>CGGAGTGTAGCTC|ENST00000487599|0.468476090263545
UTR3 	361-369	0.00336487264887361
UTR3 	1024-1032	0.00527726681922523
>CGGAGTGTAGCTC|ENST00000367662|0.468446434644586
UTR3 	1099-1107	0.00359413693951509
CDS 	3543-3551	0.0155954420486814
>CGGAGTGTAGCTC|ENST00000376377|0.468421447979318
UTR3 	177-185	0.00486067967924806
UTR3 	706-714	0.00377787322440275
>CGGAGTGTAGCTC|ENST00000257979|0.468380884204859
UTR3 	1020-1028	0.00863589038048314
>CGGAGTGTAGCTC|ENST00000341394|0.468209586778934
CDS 	1932-1940	0.0251575193704625
>CGGAGTGTAGCTC|ENST00000264848|0.468185997646332
UTR3 	392-400	0.00491138370296936
UTR3 	848-856	0.00371171433942846
>CGGAGTGTAGCTC|ENST00000368887|0.468069667186704
CDS 	833-841	0.0251307283638155
>CGGAGTGTAGCTC|ENST00000577138|0.468063637736385
UTR3 	86-94	0.00861506602238724
>CGGAGTGTAGCTC|ENST00000250377|0.468035689273081
UTR3 	566-574	0.00266667897114431
UTR3 	2702-2710	0.00594655240670653
>CGGAGTGTAGCTC|ENST00000283109|0.468013580183514
UTR3 	1840-1848	0.00861178004292076
>CGGAGTGTAGCTC|ENST00000392665|0.467991730525186
CDS 	294-302	0.0112014023059666
UTR3 	2035-2043	0.00507493743885294
>CGGAGTGTAGCTC|ENST00000392607|0.467824886669788
UTR3 	244-252	0.00377306156711655
UTR3 	505-513	0.00218367183194012
UTR3 	849-857	0.00264265966083289
>CGGAGTGTAGCTC|ENST00000541974|0.467785394119951
UTR3 	404-412	0.00859680045382207
>CGGAGTGTAGCTC|ENST00000405074|0.467718331521596
UTR3 	53-61	0.00455818861142247
UTR3 	695-703	0.00403420925765749
>CGGAGTGTAGCTC|ENST00000343813|0.467712069808817
UTR3 	370-378	0.00859198679071797
>CGGAGTGTAGCTC|ENST00000503359|0.46769064110218
UTR3 	481-489	0.00859058000162136
>CGGAGTGTAGCTC|ENST00000484496|0.467688204543512
UTR3 	965-973	0.00859042004167419
>CGGAGTGTAGCTC|ENST00000320474|0.46768572781211
UTR3 	662-670	0.00570675337781932
UTR3 	1205-1213	0.00288350406646617
>CGGAGTGTAGCTC|ENST00000456530|0.467679794308689
UTR3 	530-538	0.00858986790942728
>CGGAGTGTAGCTC|ENST00000394859|0.467646598572719
UTR3 	382-390	0.00448168641558347
UTR3 	425-433	0.00215093195238334
CDS 	497-505	0.00636266767761458
>CGGAGTGTAGCTC|ENST00000471363|0.467587603788079
UTR3 	929-937	0.0085838155190088
>CGGAGTGTAGCTC|ENST00000594199|0.467571910913958
UTR3 	930-938	0.0027695154156749
UTR3 	4756-4764	0.00581326983760396
>CGGAGTGTAGCTC|ENST00000619039|0.467535130143179
UTR3 	1463-1471	0.00312313017852864
UTR3 	2568-2576	0.00137000088298799
UTR3 	3170-3178	0.00408723945075106
>CGGAGTGTAGCTC|ENST00000526457|0.467471912482058
UTR3 	4132-4140	0.000958519560211219
UTR3 	6324-6332	0.00110072166998551
UTR3 	6342-6350	0.000256739006376036
UTR3 	6520-6528	0.00104520870365534
UTR3 	6652-6660	0.00145754862869028
UTR3 	7149-7157	0.00148520980292807
UTR3 	9489-9497	0.0022722727034676
>CGGAGTGTAGCTC|ENST00000373766|0.467394069951618
UTR3 	699-707	0.00305743989488272
UTR3 	3573-3581	0.00216531848572892
UTR3 	4828-4836	0.00334835099517562
>CGGAGTGTAGCTC|ENST00000250111|0.467370508593322
UTR3 	434-442	0.0034057671135448
UTR3 	1670-1678	0.00516379533641062
>CGGAGTGTAGCTC|ENST00000296257|0.467340539531095
UTR3 	468-476	0.00300530879361865
UTR3 	1014-1022	0.00447376174587679
UTR3 	1592-1600	0.00108852427169984
>CGGAGTGTAGCTC|ENST00000376352|0.467337505465326
UTR3 	669-677	0.00344328314373685
UTR3 	4169-4177	0.00362499484286604
UTR3 	9344-9352	0.0014991176201193
>CGGAGTGTAGCTC|ENST00000264703|0.467325400266379
UTR3 	104-112	0.00856660082679576
>CGGAGTGTAGCTC|ENST00000233957|0.467299989502098
UTR3 	450-458	0.00337762145218209
UTR3 	1100-1108	0.0051873109951911
>CGGAGTGTAGCTC|ENST00000334801|0.467294945017865
UTR3 	243-251	0.00304721294410614
UTR3 	821-829	0.00359575360976144
UTR3 	1270-1278	0.00192163468948268
>CGGAGTGTAGCTC|ENST00000361483|0.467276503794927
UTR3 	274-282	0.00301486884885011
UTR3 	764-772	0.00554852160152485
>CGGAGTGTAGCTC|ENST00000334409|0.467267430593341
UTR3 	1019-1027	0.00511100499121301
UTR3 	1047-1055	0.00345178973899132
>CGGAGTGTAGCTC|ENST00000244364|0.467181671568462
CDS 	1118-1126	0.0249606774279244
>CGGAGTGTAGCTC|ENST00000354276|0.467132758421151
UTR3 	160-168	0.00464936638202929
CDS 	1170-1178	0.0122823118029912
>CGGAGTGTAGCTC|ENST00000456463|0.467126257083886
UTR3 	1409-1417	0.0055736021747825
UTR3 	1418-1426	0.00297992332778037
>CGGAGTGTAGCTC|ENST00000264431|0.467021301498151
UTR3 	1362-1370	0.00854663406215088
>CGGAGTGTAGCTC|ENST00000428232|0.467011124521726
UTR3 	303-311	0.00261464839504448
CDS 	428-436	0.018038729885735
>CGGAGTGTAGCTC|ENST00000395530|0.466992077625419
CDS 	171-179	0.0121790763020164
UTR3 	1732-1740	0.00109271157462959
UTR3 	4697-4705	0.00358188355838507
>CGGAGTGTAGCTC|ENST00000586221|0.466986763889072
UTR3 	528-536	0.00854436626221409
>CGGAGTGTAGCTC|ENST00000485064|0.466935156437295
UTR3 	727-735	0.00854097758776818
>CGGAGTGTAGCTC|ENST00000298355|0.466928927823613
UTR3 	263-271	0.00566809889489337
CDS 	769-777	0.00919359950983438
>CGGAGTGTAGCTC|ENST00000447648|0.466897969083088
UTR3 	188-196	0.005801158900625
UTR3 	2615-2623	0.00273737684359564
>CGGAGTGTAGCTC|ENST00000342232|0.466893408737735
UTR3 	513-521	0.00853823629533756
>CGGAGTGTAGCTC|ENST00000407886|0.46674348132826
UTR3 	26-34	0.00852839131305383
>CGGAGTGTAGCTC|ENST00000600519|0.46670991736418
UTR3 	3226-3234	0.00852618728161645
>CGGAGTGTAGCTC|ENST00000392717|0.466628312066829
UTR3 	5748-5756	0.00852082845652731
>CGGAGTGTAGCTC|ENST00000373715|0.466551404909189
UTR3 	2629-2637	0.00425014927093888
UTR3 	3462-3470	0.00426562876878455
>CGGAGTGTAGCTC|ENST00000542935|0.466549130809341
CDS 	22-30	0.00512393949915369
UTR3 	350-358	0.00694989969034276
>CGGAGTGTAGCTC|ENST00000402157|0.466492641537359
UTR3 	979-987	0.00115805162003075
UTR3 	2984-2992	0.00135956934893526
UTR3 	3292-3300	0.00209172460753627
UTR3 	3807-3815	0.00210164433124733
UTR3 	4291-4299	0.00180092912924825
>CGGAGTGTAGCTC|ENST00000453658|0.466481907650747
UTR3 	48-56	0.00425543356591728
CDS 	3004-3012	0.0132986979183137
>CGGAGTGTAGCTC|ENST00000369516|0.466408970650662
UTR3 	1497-1505	0.00850642424724709
>CGGAGTGTAGCTC|ENST00000428425|0.466354429823541
UTR3 	386-394	0.0085028424044006
>CGGAGTGTAGCTC|ENST00000304191|0.466350945501813
UTR3 	979-987	0.00850261357782485
>CGGAGTGTAGCTC|ENST00000449969|0.466286872766042
UTR3 	271-279	0.00281272877673612
UTR3 	319-327	0.0017679395229889
UTR3 	693-701	0.00271690668819986
CDS 	1280-1288	0.00395390345130382
>CGGAGTGTAGCTC|ENST00000389622|0.466271310657921
UTR3 	94-102	0.00461632154005543
UTR3 	930-938	0.00388106210350572
>CGGAGTGTAGCTC|ENST00000329016|0.466265509158525
UTR3 	439-447	0.00438221043376975
UTR3 	778-786	0.0024347365348663
UTR3 	1840-1848	0.00168005566317109
>CGGAGTGTAGCTC|ENST00000435855|0.466238590657781
UTR3 	616-624	0.00352121336593146
UTR3 	821-829	0.00187131945201846
UTR3 	989-997	0.00139696708980879
UTR3 	1156-1164	0.0017057348516447
>CGGAGTGTAGCTC|ENST00000002596|0.466157954490591
UTR3 	2431-2439	0.00191179514589232
UTR3 	2755-2763	0.00365915672045758
UTR3 	3681-3689	0.00105444556611064
UTR3 	5251-5259	0.00186454146974554
>CGGAGTGTAGCTC|ENST00000249075|0.46601215999558
UTR3 	143-151	0.00566387720754418
UTR3 	1805-1813	0.0028164862070909
>CGGAGTGTAGCTC|ENST00000306247|0.465985642435503
UTR3 	166-174	0.00847862175397892
>CGGAGTGTAGCTC|ENST00000303904|0.465973808535073
UTR3 	60-68	0.00847784450498768
>CGGAGTGTAGCTC|ENST00000274382|0.465969537138378
UTR3 	1539-1547	0.00285251033810386
UTR3 	1738-1746	0.00562505362150468
>CGGAGTGTAGCTC|ENST00000532763|0.465899889392787
UTR3 	226-234	0.00847298944868438
>CGGAGTGTAGCTC|ENST00000523864|0.465790762613586
UTR3 	1311-1319	0.00705797366759166
UTR3 	3267-3275	0.00140784808493633
>CGGAGTGTAGCTC|ENST00000368932|0.465763991311698
UTR3 	506-514	0.00363047787053528
UTR3 	990-998	0.00483358544889965
>CGGAGTGTAGCTC|ENST00000592634|0.465751712756622
UTR3 	655-663	0.0019012183735704
UTR3 	1349-1357	0.00239841812691919
UTR3 	1535-1543	0.00416362031600945
>CGGAGTGTAGCTC|ENST00000331830|0.465706709244756
UTR3 	354-362	0.00290024672447486
UTR3 	986-994	0.00164051793846383
UTR3 	4302-4310	0.0039195361257155
>CGGAGTGTAGCTC|ENST00000359452|0.465679665396184
UTR3 	428-436	0.00845852441255018
>CGGAGTGTAGCTC|ENST00000470531|0.46564818313155
UTR3 	2552-2560	0.00254523684519853
UTR3 	3471-3479	0.00591121963704496
>CGGAGTGTAGCTC|ENST00000621601|0.465638273142125
UTR3 	544-552	0.00345874058432681
UTR3 	745-753	0.00345323033542528
UTR3 	950-958	0.00154383461552824
>CGGAGTGTAGCTC|ENST00000315073|0.465610388060825
UTR3 	115-123	0.00334914275579951
UTR3 	826-834	0.00510483111216315
>CGGAGTGTAGCTC|ENST00000335012|0.465564052269352
UTR3 	409-417	0.00330018156686475
UTR3 	445-453	0.00315861376754006
UTR3 	2847-2855	0.00199213487645809
>CGGAGTGTAGCTC|ENST00000284292|0.465511414960623
UTR3 	231-239	0.00546293256324516
UTR3 	454-462	0.00298454001566577
>CGGAGTGTAGCTC|ENST00000477717|0.465442624263184
UTR3 	102-110	0.00316242088534089
UTR3 	1107-1115	0.00528053290407802
>CGGAGTGTAGCTC|ENST00000315870|0.465442565742585
CDS 	378-386	0.0114451209142845
UTR3 	1933-1941	0.00481464986809127
>CGGAGTGTAGCTC|ENST00000266880|0.465382635496906
UTR3 	2502-2510	0.000935953023480423
UTR3 	3007-3015	0.00120743302976687
UTR3 	6327-6335	0.00290235452769499
UTR3 	6782-6790	0.0014161579945663
UTR3 	8014-8022	0.00197711454365916
>CGGAGTGTAGCTC|ENST00000281405|0.465306286747392
CDS 	864-872	0.0246014095151271
>CGGAGTGTAGCTC|ENST00000505904|0.465303249993001
UTR3 	44-52	0.00295857678774153
UTR3 	198-206	0.00287974278743423
UTR3 	287-295	0.00259547859825005
>CGGAGTGTAGCTC|ENST00000396930|0.465265862661509
UTR3 	617-625	0.00395213010981396
CDS 	2186-2194	0.00653881932428704
CDS 	3351-3359	0.00738731762516602
>CGGAGTGTAGCTC|ENST00000372861|0.465073482241773
UTR3 	1034-1042	0.0084187037539911
>CGGAGTGTAGCTC|ENST00000313234|0.465049717254856
UTR3 	150-158	0.00247894063596867
UTR3 	318-326	0.00390981032012955
UTR3 	1224-1232	0.00146680224419435
UTR3 	1252-1260	0.000561589275314459
>CGGAGTGTAGCTC|ENST00000436944|0.465031831815383
UTR3 	1126-1134	0.0022474566596718
UTR3 	1247-1255	0.00208664867730781
UTR3 	1552-1560	0.00408186211953225
>CGGAGTGTAGCTC|ENST00000383699|0.465008230881482
UTR3 	2057-2065	0.00448422011426017
UTR3 	4877-4885	0.0039301968234758
>CGGAGTGTAGCTC|ENST00000367162|0.464925481395495
UTR3 	91-99	0.00840898043455961
>CGGAGTGTAGCTC|ENST00000368076|0.464819467397723
UTR3 	314-322	0.00388035224552587
UTR3 	1780-1788	0.00452166306083611
>CGGAGTGTAGCTC|ENST00000382639|0.464763814701606
CDS 	224-232	0.0244974534271308
>CGGAGTGTAGCTC|ENST00000367069|0.464739960280245
UTR3 	691-699	0.00246134287670354
UTR3 	919-927	0.00359059262494066
UTR3 	3677-3685	0.00234485604367357
>CGGAGTGTAGCTC|ENST00000415272|0.464632566792022
CDS 	251-259	0.0244722994743259
>CGGAGTGTAGCTC|ENST00000533486|0.464564577766884
UTR3 	234-242	0.00406308496536138
UTR3 	7461-7469	0.00191427475177662
UTR3 	8051-8059	0.00240790846396648
>CGGAGTGTAGCTC|ENST00000247182|0.464556127745103
UTR3 	2082-2090	0.00633646605334428
UTR3 	2214-2222	0.00204824691149189
>CGGAGTGTAGCTC|ENST00000380733|0.464520075344169
UTR3 	488-496	0.00838234409443636
>CGGAGTGTAGCTC|ENST00000267202|0.464488029575627
UTR3 	794-802	0.00838023846463327
>CGGAGTGTAGCTC|ENST00000494448|0.46446174927669
UTR3 	1460-1468	0.00837851165189123
>CGGAGTGTAGCTC|ENST00000394071|0.464442768336831
UTR3 	750-758	0.00837726445372113
>CGGAGTGTAGCTC|ENST00000617070|0.464435394724865
UTR3 	307-315	0.0083767799471549
>CGGAGTGTAGCTC|ENST00000269195|0.46441522741002
UTR3 	1113-1121	0.00837545478453552
>CGGAGTGTAGCTC|ENST00000373186|0.46440872847112
UTR3 	201-209	0.00837502774782722
>CGGAGTGTAGCTC|ENST00000270357|0.464387714144518
UTR3 	197-205	0.00432470554712868
UTR3 	1327-1335	0.00143639437557754
UTR3 	1767-1775	0.00113527252640571
UTR3 	2008-2016	0.00147727446957811
>CGGAGTGTAGCTC|ENST00000588373|0.464316454213678
UTR3 	699-707	0.00317938910456582
UTR3 	1205-1213	0.00518957533767476
>CGGAGTGTAGCTC|ENST00000341861|0.464277316671464
UTR3 	1574-1582	0.00642448453135685
UTR3 	2241-2249	0.00194190814973832
>CGGAGTGTAGCTC|ENST00000443708|0.464230621101108
UTR3 	1068-1076	0.00836332423767088
>CGGAGTGTAGCTC|ENST00000409085|0.464099121968288
UTR3 	1523-1531	0.0011422908453579
UTR3 	4382-4390	0.00721239214443679
>CGGAGTGTAGCTC|ENST00000414062|0.464087109206872
UTR3 	157-165	0.00494964603404862
UTR3 	321-329	0.00340424754067662
>CGGAGTGTAGCTC|ENST00000338965|0.464079769271542
UTR3 	1270-1278	0.00699565228041713
UTR3 	1336-1344	0.00135775895127728
>CGGAGTGTAGCTC|ENST00000522263|0.464072233918386
UTR3 	329-337	0.0083529160457392
>CGGAGTGTAGCTC|ENST00000358397|0.464046365882841
UTR3 	110-118	0.00835121611881502
>CGGAGTGTAGCTC|ENST00000378823|0.464009369013863
UTR3 	756-764	0.00678544628793062
UTR3 	2290-2298	0.00156333854671543
>CGGAGTGTAGCTC|ENST00000320334|0.46399932686662
UTR3 	27-35	0.00528980657852893
UTR3 	393-401	0.00305831832244048
>CGGAGTGTAGCTC|ENST00000487349|0.463900354480633
UTR3 	417-425	0.00384066840462946
UTR3 	754-762	0.00450095228558209
>CGGAGTGTAGCTC|ENST00000396396|0.463892238518772
UTR3 	420-428	0.00628912155896541
UTR3 	512-520	0.00205196576281426
>CGGAGTGTAGCTC|ENST00000391959|0.463888782774545
UTR3 	426-434	0.00403059756451198
UTR3 	6655-6663	0.00166308528086188
UTR3 	9757-9765	0.00175198930924521
UTR3 	9973-9981	0.000895188060625624
>CGGAGTGTAGCTC|ENST00000297469|0.463871681347967
UTR3 	191-199	0.00833973633075789
>CGGAGTGTAGCTC|ENST00000513432|0.463871129588801
UTR3 	868-876	0.00435659935109428
UTR3 	1968-1976	0.00398310071864444
>CGGAGTGTAGCTC|ENST00000291232|0.463870675319453
UTR3 	75-83	0.004470940670183
UTR3 	1935-1943	0.00154422721190144
UTR3 	2458-2466	0.00232450233355675
>CGGAGTGTAGCTC|ENST00000588541|0.46383310160556
UTR3 	27-35	0.00833720089755302
>CGGAGTGTAGCTC|ENST00000344120|0.463827290067759
UTR3 	115-123	0.00508782332876764
UTR3 	509-517	0.00324899563619362
>CGGAGTGTAGCTC|ENST00000292174|0.463824073905183
UTR3 	372-380	0.00684927181631908
UTR3 	945-953	0.00148733578308574
>CGGAGTGTAGCTC|ENST00000393892|0.463811984036523
UTR3 	810-818	0.00141836717409684
UTR3 	3508-3516	0.00297218769773531
UTR3 	3587-3595	0.00394525818207121
>CGGAGTGTAGCTC|ENST00000284727|0.463794665137183
UTR3 	63-71	0.00833467485192301
>CGGAGTGTAGCTC|ENST00000271690|0.463749110021428
UTR3 	196-204	0.00833168093200385
>CGGAGTGTAGCTC|ENST00000434578|0.463713224267739
UTR3 	626-634	0.00832932246256803
>CGGAGTGTAGCTC|ENST00000398399|0.463669724410195
UTR3 	1821-1829	0.00269541652274985
UTR3 	7452-7460	0.00109985724783676
UTR3 	8246-8254	0.00453118977827832
>CGGAGTGTAGCTC|ENST00000270458|0.46358036028532
UTR3 	2065-2073	0.00376947971238957
UTR3 	6865-6873	0.00455111050040452
>CGGAGTGTAGCTC|ENST00000341255|0.463567135249763
UTR3 	294-302	0.00239130585033701
UTR3 	926-934	0.00215239883966306
UTR3 	2140-2148	0.00203713992828235
UTR3 	2155-2163	0.000767226547517601
UTR3 	2170-2178	0.000971649836393915
>CGGAGTGTAGCTC|ENST00000372458|0.463494630263728
UTR3 	224-232	0.00574659193496978
UTR3 	382-390	0.0025683636437845
>CGGAGTGTAGCTC|ENST00000407780|0.463456732090756
UTR3 	1516-1524	0.00131663909458042
UTR3 	2282-2290	0.000917081400642025
UTR3 	3478-3486	0.00153061436307996
UTR3 	3835-3843	0.00148270624986448
UTR3 	3988-3996	0.000891997189555116
UTR3 	5287-5295	0.00217342636588454
>CGGAGTGTAGCTC|ENST00000309733|0.463435667636684
UTR3 	434-442	0.00507485542268756
UTR3 	2391-2399	0.00136542286720682
UTR3 	3942-3950	0.00187080186838658
>CGGAGTGTAGCTC|ENST00000221086|0.463432696173942
CDS 	1016-1024	0.00827073759653475
UTR3 	2030-2038	0.0011349991143517
UTR3 	2554-2562	0.00459447836844973
>CGGAGTGTAGCTC|ENST00000338222|0.463423889503107
UTR3 	170-178	0.00487994328165986
UTR3 	223-231	0.00343036273040528
>CGGAGTGTAGCTC|ENST00000404360|0.463417497403468
UTR3 	1267-1275	0.00298560212375429
UTR3 	1353-1361	0.00239923270182547
UTR3 	1647-1655	0.00292505104920822
>CGGAGTGTAGCTC|ENST00000542347|0.463366808267027
UTR3 	317-325	0.00359934803043783
UTR3 	654-662	0.00470720614179801
>CGGAGTGTAGCTC|ENST00000266058|0.46327389772474
UTR3 	2517-2525	0.00830044720605065
>CGGAGTGTAGCTC|ENST00000359242|0.463177459078075
UTR3 	501-509	0.00829410816193819
>CGGAGTGTAGCTC|ENST00000370550|0.463051151539439
UTR3 	810-818	0.0023504573595587
UTR3 	4307-4315	0.00271334549701472
UTR3 	4386-4394	0.00322200266418969
>CGGAGTGTAGCTC|ENST00000180173|0.463009416568101
UTR3 	337-345	0.00500058685001666
CDS 	1728-1736	0.0103869063523553
>CGGAGTGTAGCTC|ENST00000428288|0.463004811608889
UTR3 	791-799	0.00349737851814379
UTR3 	1272-1280	0.00478538083701646
>CGGAGTGTAGCTC|ENST00000276461|0.462934524642811
UTR3 	138-146	0.00455564742155522
CDS 	191-199	0.0116910382430969
>CGGAGTGTAGCTC|ENST00000322563|0.462859360276631
UTR3 	75-83	0.00827319780649767
>CGGAGTGTAGCTC|ENST00000357816|0.462819192624932
UTR3 	7631-7639	0.00827055722844241
>CGGAGTGTAGCTC|ENST00000262631|0.462770806110641
UTR3 	82-90	0.00250096593777005
UTR3 	447-455	0.00576641037133507
>CGGAGTGTAGCTC|ENST00000409016|0.462733266600917
UTR3 	830-838	0.00732979160968436
UTR3 	5313-5321	0.000935116828145683
>CGGAGTGTAGCTC|ENST00000299202|0.462709007321753
UTR3 	1398-1406	0.0021469322338518
UTR3 	1512-1520	0.00149132382844816
UTR3 	2186-2194	0.00462505754029698
>CGGAGTGTAGCTC|ENST00000301454|0.462637134018374
UTR3 	720-728	0.00270952412688278
UTR3 	1339-1347	0.0034962320566836
UTR3 	1443-1451	0.00205283231036706
>CGGAGTGTAGCTC|ENST00000629371|0.462619672866237
UTR3 	119-127	0.00654101561244867
UTR3 	647-655	0.00171642493162638
>CGGAGTGTAGCTC|ENST00000340344|0.46258220272402
UTR3 	3206-3214	0.00186862142515975
UTR3 	3857-3865	0.00290175930540245
UTR3 	4029-4037	0.00348459639074129
>CGGAGTGTAGCTC|ENST00000424354|0.462557137181891
UTR3 	1251-1259	0.00159810364524652
CDS 	1844-1852	0.00984443331895905
UTR3 	2616-2624	0.00355207706815028
>CGGAGTGTAGCTC|ENST00000290317|0.46251992924122
UTR3 	2148-2156	0.00825088297566888
>CGGAGTGTAGCTC|ENST00000397417|0.462503839788413
UTR3 	3303-3311	0.0082498251684298
>CGGAGTGTAGCTC|ENST00000273375|0.462471474883014
UTR3 	982-990	0.00393416170511627
UTR3 	1182-1190	0.00431353560465448
>CGGAGTGTAGCTC|ENST00000498729|0.462447751780642
UTR3 	3277-3285	0.00639105641328929
CDS 	3912-3920	0.00601192401969943
>CGGAGTGTAGCTC|ENST00000306376|0.462372089269603
UTR3 	569-577	0.003601460625267
UTR3 	1566-1574	0.00191787736878899
UTR3 	1617-1625	0.00272182499267909
>CGGAGTGTAGCTC|ENST00000331595|0.462345111230027
UTR3 	291-299	0.00503708586128054
UTR3 	744-752	0.00320230336173647
>CGGAGTGTAGCTC|ENST00000578147|0.462229895252626
UTR3 	900-908	0.00199721894263215
UTR3 	1783-1791	0.00350139408761715
UTR3 	1883-1891	0.00273320075996734
>CGGAGTGTAGCTC|ENST00000253928|0.462216831914923
UTR3 	592-600	0.00213909409479992
UTR3 	922-930	0.00240957991016465
UTR3 	1145-1153	0.00368228085607991
>CGGAGTGTAGCTC|ENST00000597928|0.462147293225688
UTR3 	20-28	0.00505234661569471
UTR3 	929-937	0.00210532565249408
UTR3 	1697-1705	0.00106871028825455
>CGGAGTGTAGCTC|ENST00000478113|0.462098668473154
UTR3 	573-581	0.00264649015136484
UTR3 	3318-3326	0.0055766951751319
>CGGAGTGTAGCTC|ENST00000264560|0.462095897412457
UTR3 	186-194	0.00507415763059044
UTR3 	754-762	0.00314884548854925
>CGGAGTGTAGCTC|ENST00000234831|0.462074903907113
UTR3 	42-50	0.00691803205828734
UTR3 	1313-1321	0.001303590656232
>CGGAGTGTAGCTC|ENST00000334464|0.461993054519907
UTR3 	2633-2641	0.0058115126086638
UTR3 	4711-4719	0.00240472810583628
>CGGAGTGTAGCTC|ENST00000318325|0.461956817566074
UTR3 	392-400	0.0022234874959982
UTR3 	1180-1188	0.00599037041744445
>CGGAGTGTAGCTC|ENST00000369426|0.461917254102259
UTR3 	708-716	0.00394907137426661
UTR3 	1255-1263	0.0042621849695843
>CGGAGTGTAGCTC|ENST00000340652|0.461914236490029
UTR3 	2254-2262	0.00431658957966146
UTR3 	6180-6188	0.00177134930393661
UTR3 	7504-7512	0.00212311903022011
>CGGAGTGTAGCTC|ENST00000319928|0.461841614452339
UTR3 	101-109	0.00401956237854985
UTR3 	1194-1202	0.00418672005076469
>CGGAGTGTAGCTC|ENST00000554502|0.461833240825729
UTR3 	516-524	0.00820573178900811
>CGGAGTGTAGCTC|ENST00000425673|0.461826552797022
UTR3 	713-721	0.00605617036369558
UTR3 	1024-1032	0.00214912162701889
>CGGAGTGTAGCTC|ENST00000397512|0.461810448911209
UTR3 	437-445	0.00342651687056991
UTR3 	733-741	0.00477771614049503
>CGGAGTGTAGCTC|ENST00000263275|0.461809827195099
UTR3 	223-231	0.00366023467954112
UTR3 	641-649	0.00197965051748277
UTR3 	2497-2505	0.00256430693034333
>CGGAGTGTAGCTC|ENST00000366918|0.461777353372988
UTR3 	1377-1385	0.00820205665643457
>CGGAGTGTAGCTC|ENST00000334828|0.461765534947411
UTR3 	170-178	0.008201279474245
>CGGAGTGTAGCTC|ENST00000566838|0.461747707633182
UTR3 	774-782	0.00488908337447962
UTR3 	1125-1133	0.00181776486312272
UTR3 	4143-4151	0.00149325890330544
>CGGAGTGTAGCTC|ENST00000622690|0.46171812900827
UTR3 	544-552	0.003441174904294
UTR3 	745-753	0.00326187447050061
UTR3 	950-958	0.0014951126463582
>CGGAGTGTAGCTC|ENST00000483757|0.461553529333239
UTR3 	286-294	0.00508615750152703
UTR3 	1711-1719	0.00310117995735983
>CGGAGTGTAGCTC|ENST00000332707|0.461546484398208
UTR3 	677-685	0.00251434659848777
UTR3 	2804-2812	0.00567252755231521
>CGGAGTGTAGCTC|ENST00000418170|0.461509766280581
UTR3 	848-856	0.00818445937822213
>CGGAGTGTAGCTC|ENST00000487649|0.461473252262508
UTR3 	102-110	0.00818205800104297
>CGGAGTGTAGCTC|ENST00000403263|0.461468458271597
UTR3 	213-221	0.00353548711043544
CDS 	2461-2469	0.0143458716165155
>CGGAGTGTAGCTC|ENST00000618554|0.461459323462437
UTR3 	34-42	0.00463300700306547
UTR3 	979-987	0.00354813495077414
>CGGAGTGTAGCTC|ENST00000601769|0.461395264492182
UTR3 	46-54	0.0037287092124524
UTR3 	1541-1549	0.00444821976178403
>CGGAGTGTAGCTC|ENST00000419548|0.461342591249193
UTR3 	659-667	0.00316993370679905
UTR3 	1057-1065	0.00293354720851383
UTR3 	1182-1190	0.00206998382399772
>CGGAGTGTAGCTC|ENST00000294543|0.46119386461108
UTR3 	438-446	0.00606146715542843
UTR3 	517-525	0.00210221576410925
>CGGAGTGTAGCTC|ENST00000417788|0.46117529441601
UTR3 	95-103	0.00699770393158656
UTR3 	1130-1138	0.00116475758575922
>CGGAGTGTAGCTC|ENST00000282096|0.461155310465006
UTR3 	160-168	0.00816114712142809
>CGGAGTGTAGCTC|ENST00000402558|0.461125212701872
UTR3 	1805-1813	0.00597850477686127
CDS 	3839-3847	0.00701677638467101
>CGGAGTGTAGCTC|ENST00000311086|0.461088760238738
UTR3 	769-777	0.00815676988243905
>CGGAGTGTAGCTC|ENST00000333407|0.461013017527391
UTR3 	413-421	0.00181200700209544
UTR3 	4038-4046	0.00181956673619519
UTR3 	4371-4379	0.00177537805897218
UTR3 	4667-4675	0.00144569988082798
UTR3 	8013-8021	0.0012991362327456
>CGGAGTGTAGCTC|ENST00000291572|0.461001431304003
UTR3 	269-277	0.00338442935076452
UTR3 	1275-1283	0.00189321866144201
UTR3 	3637-3645	0.00287337780515116
>CGGAGTGTAGCTC|ENST00000340666|0.46098743528457
UTR3 	941-949	0.00815010521384364
>CGGAGTGTAGCTC|ENST00000419318|0.460981737219336
UTR3 	178-186	0.00814973041620046
>CGGAGTGTAGCTC|ENST00000243673|0.460938808611326
UTR3 	94-102	0.00535133620870245
UTR3 	2230-2238	0.00279557050096943
>CGGAGTGTAGCTC|ENST00000229955|0.460907447262369
CDS 	86-94	0.023757967055747
>CGGAGTGTAGCTC|ENST00000354410|0.460842088236984
UTR3 	3035-3043	0.00260146133795475
UTR3 	3682-3690	0.0055390832751178
>CGGAGTGTAGCTC|ENST00000485972|0.460791604716915
UTR3 	141-149	0.00813722381865104
>CGGAGTGTAGCTC|ENST00000389698|0.460766024175152
CDS 	5464-5472	0.0237308316407551
>CGGAGTGTAGCTC|ENST00000255305|0.460677332000012
UTR3 	3217-3225	0.00551871132389135
UTR3 	5419-5427	0.00261099546599582
>CGGAGTGTAGCTC|ENST00000615946|0.460601802736333
UTR3 	783-791	0.00541280557356096
UTR3 	1461-1469	0.00174129784253815
UTR3 	3187-3195	0.000970634797623439
>CGGAGTGTAGCTC|ENST00000367204|0.460580349244747
UTR3 	405-413	0.00333289928180965
UTR3 	639-647	0.00260696900255518
UTR3 	906-914	0.00218345862279486
>CGGAGTGTAGCTC|ENST00000223459|0.460528657817889
UTR3 	76-84	0.00358366946183174
UTR3 	323-331	0.0045362569127595
>CGGAGTGTAGCTC|ENST00000319374|0.460518670131462
UTR3 	1480-1488	0.00183362478966109
UTR3 	1946-1954	0.00628564453621345
>CGGAGTGTAGCTC|ENST00000573688|0.460504152666174
UTR3 	161-169	0.00349229856952749
UTR3 	344-352	0.00462601570843341
>CGGAGTGTAGCTC|ENST00000374001|0.460500944720789
UTR3 	2141-2149	0.00722202001084973
UTR3 	3429-3437	0.000896083228192269
>CGGAGTGTAGCTC|ENST00000276297|0.460500124294283
UTR3 	1923-1931	0.0043264714664473
UTR3 	2052-2060	0.00379157779972018
>CGGAGTGTAGCTC|ENST00000399807|0.460430335375042
UTR3 	696-704	0.00811345805554055
>CGGAGTGTAGCTC|ENST00000305883|0.460338984870924
UTR3 	1628-1636	0.00810744821649455
>CGGAGTGTAGCTC|ENST00000253193|0.46028445807882
UTR3 	257-265	0.0036280455914319
UTR3 	1044-1052	0.00447581528992018
>CGGAGTGTAGCTC|ENST00000359546|0.460163023676528
UTR3 	191-199	0.005879331857669
UTR3 	3650-3658	0.00221653959052878
>CGGAGTGTAGCTC|ENST00000585860|0.460115436665699
UTR3 	210-218	0.00809274051055771
>CGGAGTGTAGCTC|ENST00000469076|0.46010725981632
UTR3 	60-68	0.00450457568684862
UTR3 	1142-1150	0.00358762683163531
>CGGAGTGTAGCTC|ENST00000550558|0.460102992048008
UTR3 	972-980	0.00217624268418624
UTR3 	2551-2559	0.00591567903786783
>CGGAGTGTAGCTC|ENST00000589711|0.460096624557354
UTR3 	113-121	0.0040790891761965
UTR3 	442-450	0.00401241359816257
>CGGAGTGTAGCTC|ENST00000509018|0.460080095083302
UTR3 	126-134	0.00447103739057632
UTR3 	2271-2279	0.00361937782654833
>CGGAGTGTAGCTC|ENST00000396150|0.460077909287735
CDS 	277-285	0.0235987828996464
>CGGAGTGTAGCTC|ENST00000374574|0.460036257796744
UTR3 	3940-3948	0.0022440099419545
UTR3 	4729-4737	0.00584352097161613
>CGGAGTGTAGCTC|ENST00000339485|0.460023142849035
CDS 	200-208	0.00704275190116545
UTR3 	1597-1605	0.00589477153398107
>CGGAGTGTAGCTC|ENST00000555818|0.460003978676597
UTR3 	31-39	0.0080854070612913
>CGGAGTGTAGCTC|ENST00000438259|0.459865418733716
UTR3 	145-153	0.00629661107141136
CDS 	395-403	0.00575811412097015
>CGGAGTGTAGCTC|ENST00000358602|0.459864956985218
UTR3 	747-755	0.00232002629480908
CDS 	3114-3122	0.00853283343563937
CDS 	4059-4067	0.00888973679731881
>CGGAGTGTAGCTC|ENST00000549336|0.459828346344682
CDS 	519-527	0.00851565848795862
UTR3 	1153-1161	0.00264423263187075
UTR3 	2704-2712	0.00275677369132409
>CGGAGTGTAGCTC|ENST00000261942|0.459791628624533
UTR3 	2532-2540	0.0080714346254928
>CGGAGTGTAGCTC|ENST00000565940|0.459720772516899
UTR3 	288-296	0.00338310646065452
UTR3 	301-309	0.00468366568540535
>CGGAGTGTAGCTC|ENST00000267811|0.459711478193522
UTR3 	430-438	0.00626640502234681
CDS 	933-941	0.00582002237143955
>CGGAGTGTAGCTC|ENST00000257848|0.459671425959972
UTR3 	459-467	0.00806352497656931
>CGGAGTGTAGCTC|ENST00000328439|0.45957162907284
UTR3 	1746-1754	0.00805695784649398
>CGGAGTGTAGCTC|ENST00000548602|0.459568052510738
UTR3 	1076-1084	0.00311773127896949
UTR3 	1288-1296	0.00493899120804453
>CGGAGTGTAGCTC|ENST00000536878|0.459419506950572
UTR3 	238-246	0.0030239977008381
CDS 	630-638	0.00809247521413284
UTR3 	1840-1848	0.00248773442977546
>CGGAGTGTAGCTC|ENST00000356592|0.459377214821185
UTR3 	376-384	0.00517881062844257
CDS 	601-609	0.00909447886884477
>CGGAGTGTAGCTC|ENST00000369130|0.45919668381493
UTR3 	336-344	0.00803228267797783
>CGGAGTGTAGCTC|ENST00000283206|0.459109644988296
UTR3 	1254-1262	0.00802655421412367
>CGGAGTGTAGCTC|ENST00000430935|0.459098009326863
UTR3 	124-132	0.00495121535985689
UTR3 	1610-1618	0.00307457304030934
>CGGAGTGTAGCTC|ENST00000327794|0.459096010295397
UTR3 	112-120	0.00495330336085105
UTR3 	2739-2747	0.00307235347054751
>CGGAGTGTAGCTC|ENST00000622074|0.459022503815274
UTR3 	217-225	0.00422560918973707
UTR3 	8452-8460	0.00379520966010729
>CGGAGTGTAGCTC|ENST00000620021|0.459022424992734
UTR3 	286-294	0.00193316437024104
UTR3 	321-329	0.00224705907287557
UTR3 	914-922	0.00205158389293253
UTR3 	2328-2336	0.00178900632586321
>CGGAGTGTAGCTC|ENST00000259206|0.458998692077753
UTR3 	760-768	0.00801925160575915
>CGGAGTGTAGCTC|ENST00000305428|0.458966172002333
UTR3 	781-789	0.0027309884155559
UTR3 	1466-1474	0.00528612275967397
>CGGAGTGTAGCTC|ENST00000253115|0.458965274373576
UTR3 	4663-4671	0.00801705209410604
>CGGAGTGTAGCTC|ENST00000611416|0.458941731587767
UTR3 	2953-2961	0.00143622076581927
UTR3 	3968-3976	0.00143343541753508
UTR3 	5587-5595	0.00351427362587033
UTR3 	6246-6254	0.00163157271346729
>CGGAGTGTAGCTC|ENST00000511912|0.458908539447653
CDS 	414-422	0.0123444875928681
UTR3 	966-974	0.00404925553778018
>CGGAGTGTAGCTC|ENST00000517939|0.458861706691236
UTR3 	61-69	0.00572123290547397
UTR3 	840-848	0.00228900233841624
>CGGAGTGTAGCTC|ENST00000570670|0.458853644162501
UTR3 	787-795	0.00800970455646745
>CGGAGTGTAGCTC|ENST00000536324|0.458759305470417
UTR3 	325-333	0.00528034108960131
CDS 	456-464	0.00865810184150135
>CGGAGTGTAGCTC|ENST00000475381|0.458755219712468
UTR3 	1529-1537	0.00671254251914757
UTR3 	1680-1688	0.00129068348179248
>CGGAGTGTAGCTC|ENST00000267549|0.458706502370202
UTR3 	1646-1654	0.00204041864595969
UTR3 	2123-2131	0.00595960057335167
>CGGAGTGTAGCTC|ENST00000567991|0.458517144427101
UTR3 	398-406	0.00480376526821224
UTR3 	1068-1076	0.00318378911587271
>CGGAGTGTAGCTC|ENST00000359933|0.458504962799743
UTR3 	524-532	0.00409933403718295
UTR3 	3326-3334	0.00128077020022732
UTR3 	6199-6207	0.00260664824166318
>CGGAGTGTAGCTC|ENST00000513952|0.458451662724405
UTR3 	142-150	0.00482629427000868
UTR3 	1548-1556	0.00315694947708695
>CGGAGTGTAGCTC|ENST00000469754|0.458341543002594
UTR3 	944-952	0.0019198114014628
UTR3 	969-977	0.00126746096679821
UTR3 	1333-1341	0.00260790877145174
UTR3 	1641-1649	0.00218081325250501
>CGGAGTGTAGCTC|ENST00000355264|0.458258894294116
UTR3 	115-123	0.00584549390773926
CDS 	464-472	0.00682220846215118
>CGGAGTGTAGCTC|ENST00000359957|0.458216990073344
UTR3 	138-146	0.0048588426040494
UTR3 	262-270	0.00310895194956976
>CGGAGTGTAGCTC|ENST00000377833|0.458191704313607
UTR3 	398-406	0.00796612984469045
>CGGAGTGTAGCTC|ENST00000483233|0.458152239882842
UTR3 	290-298	0.00503390236181045
UTR3 	329-337	0.0029296292810689
>CGGAGTGTAGCTC|ENST00000536716|0.458103330697718
UTR3 	99-107	0.00341101448250975
UTR3 	2735-2743	0.00454929710058015
>CGGAGTGTAGCTC|ENST00000611077|0.457964303339487
UTR3 	746-754	0.00523310282694902
UTR3 	1508-1516	0.00271805524816712
>CGGAGTGTAGCTC|ENST00000396205|0.457927745273891
UTR3 	2989-2997	0.00794875103458115
>CGGAGTGTAGCTC|ENST00000591278|0.457896434331485
UTR3 	2857-2865	0.0079466894491759
>CGGAGTGTAGCTC|ENST00000290039|0.457887359277037
UTR3 	699-707	0.00429145034297816
UTR3 	876-884	0.00365464157937484
>CGGAGTGTAGCTC|ENST00000569673|0.457857324801546
UTR3 	911-919	0.00289997845486359
UTR3 	1921-1929	0.00504413590097256
>CGGAGTGTAGCTC|ENST00000435893|0.457834390046099
UTR3 	2163-2171	0.00102281721728885
UTR3 	4577-4585	0.00691978702686542
>CGGAGTGTAGCTC|ENST00000337451|0.457800998316642
UTR3 	349-357	0.0048328587592028
UTR3 	1239-1247	0.00310754682521993
>CGGAGTGTAGCTC|ENST00000376873|0.457704508401911
UTR3 	337-345	0.00454967089789049
UTR3 	1389-1397	0.00338438122175828
>CGGAGTGTAGCTC|ENST00000281938|0.457693699303163
UTR3 	600-608	0.0079333403718653
>CGGAGTGTAGCTC|ENST00000361677|0.457687062782389
UTR3 	485-493	0.00230495493084082
UTR3 	1632-1640	0.00562794844409206
>CGGAGTGTAGCTC|ENST00000379044|0.457641333988106
UTR3 	89-97	0.00792989223069739
>CGGAGTGTAGCTC|ENST00000394806|0.4576149972458
UTR3 	1076-1084	0.00300483943614034
UTR3 	5538-5546	0.00213890582734311
UTR3 	5543-5551	0.00124552381738467
UTR3 	5548-5556	0.00153888890981251
>CGGAGTGTAGCTC|ENST00000356798|0.457546272846774
UTR3 	390-398	0.0052642587445038
UTR3 	1268-1276	0.0026593737609455
>CGGAGTGTAGCTC|ENST00000371901|0.457534555576477
CDS 	828-836	0.0231104576584914
>CGGAGTGTAGCTC|ENST00000527246|0.457513682356809
UTR3 	1560-1568	0.00792148639230291
>CGGAGTGTAGCTC|ENST00000612786|0.457453493490199
UTR3 	1399-1407	0.00791752283821009
>CGGAGTGTAGCTC|ENST00000373115|0.457451714824901
UTR3 	1755-1763	0.00183965010681072
UTR3 	2459-2467	0.0018428709121654
UTR3 	2652-2660	0.00423488468941622
>CGGAGTGTAGCTC|ENST00000272645|0.457442924234901
UTR3 	3943-3951	0.0079168268237244
>CGGAGTGTAGCTC|ENST00000411651|0.457441209687718
CDS 	321-329	0.00996506401556558
UTR3 	371-379	0.0025552417395599
UTR3 	686-694	0.0021991571499442
>CGGAGTGTAGCTC|ENST00000420770|0.45743640226059
UTR3 	817-825	0.00248648980950494
UTR3 	3366-3374	0.00542990752304239
>CGGAGTGTAGCTC|ENST00000526909|0.457406622410901
UTR3 	556-564	0.00194802609944619
UTR3 	3410-3418	0.00596641013026193
>CGGAGTGTAGCTC|ENST00000618819|0.457354105618804
UTR3 	353-361	0.00370338815959823
UTR3 	1380-1388	0.00272258347171107
UTR3 	4334-4342	0.00148500614289815
>CGGAGTGTAGCTC|ENST00000318787|0.457333619506182
UTR3 	313-321	0.00790962865910333
>CGGAGTGTAGCTC|ENST00000398576|0.45731939664988
UTR3 	31-39	0.00382079112884668
CDS 	343-351	0.0126817684651224
>CGGAGTGTAGCTC|ENST00000569591|0.457309973151127
UTR3 	468-476	0.00790807141408575
>CGGAGTGTAGCTC|ENST00000314636|0.457213236525012
UTR3 	264-272	0.00336595306074052
UTR3 	703-711	0.00214143627760486
UTR3 	1678-1686	0.00239431129470566
>CGGAGTGTAGCTC|ENST00000602452|0.457193289446423
UTR3 	2729-2737	0.00790038695249349
>CGGAGTGTAGCTC|ENST00000343855|0.457163943961716
UTR3 	115-123	0.00789845429251313
>CGGAGTGTAGCTC|ENST00000218867|0.45713567170127
CDS 	283-291	0.0230338338431695
>CGGAGTGTAGCTC|ENST00000463345|0.457125527437833
UTR3 	500-508	0.00789592419469676
>CGGAGTGTAGCTC|ENST00000280154|0.457068632298242
UTR3 	309-317	0.00789217704048641
>CGGAGTGTAGCTC|ENST00000520087|0.456984894876353
UTR3 	628-636	0.00788666190033528
>CGGAGTGTAGCTC|ENST00000357175|0.456964557705825
UTR3 	692-700	0.00788532242312551
>CGGAGTGTAGCTC|ENST00000379565|0.456940097703413
CDS 	791-799	0.0191081133739054
UTR3 	2281-2289	0.00148506962725072
>CGGAGTGTAGCTC|ENST00000395340|0.45690244193058
UTR3 	292-300	0.00542286668221682
UTR3 	926-934	0.00245836452008948
>CGGAGTGTAGCTC|ENST00000278772|0.456866043960441
UTR3 	787-795	0.00233145097852091
CDS 	1120-1128	0.0080989591142451
UTR3 	1137-1145	0.00300241478060747
>CGGAGTGTAGCTC|ENST00000329905|0.456811633461393
UTR3 	116-124	0.00787524999434276
>CGGAGTGTAGCTC|ENST00000475243|0.456810534593799
UTR3 	440-448	0.00261708809364293
UTR3 	4167-4175	0.00190435571284004
UTR3 	6083-6091	0.00335373380848013
>CGGAGTGTAGCTC|ENST00000605140|0.456808324146435
UTR3 	424-432	0.00183885367335882
UTR3 	579-587	0.00293445937371606
UTR3 	604-612	0.003101718971729
>CGGAGTGTAGCTC|ENST00000358944|0.456774220203316
CDS 	224-232	0.0229643915041677>CGGAGTGTAGCTC|ENST00000361046|0.456774220203316
CDS 	224-232	0.0229643915041677>CGGAGTGTAGCTC|ENST00000382653|0.456774220203316
CDS 	224-232	0.0229643915041677
>CGGAGTGTAGCTC|ENST00000586146|0.456759926995943
UTR3 	286-294	0.0054467628360913
UTR3 	456-464	0.0024250813658755
>CGGAGTGTAGCTC|ENST00000634487|0.456663022723755
UTR3 	2422-2430	0.00133131932051505
UTR3 	2669-2677	0.00653414184252674
>CGGAGTGTAGCTC|ENST00000372371|0.456656859863506
UTR3 	1292-1300	0.00523025955764396
UTR3 	1754-1762	0.00263479565338337
>CGGAGTGTAGCTC|ENST00000531177|0.456589414161098
UTR3 	450-458	0.00378451821864461
UTR3 	1428-1436	0.00165533191144036
UTR3 	2281-2289	0.00242076232710975
>CGGAGTGTAGCTC|ENST00000360359|0.456539663431325
UTR3 	196-204	0.0037940104220219
UTR3 	1319-1327	0.00406332480965534
>CGGAGTGTAGCTC|ENST00000296092|0.456531539117011
UTR3 	438-446	0.00785680005399972
>CGGAGTGTAGCTC|ENST00000409177|0.45647542543963
UTR3 	893-901	0.00233011970148868
UTR3 	1987-1995	0.00272561918412652
UTR3 	2730-2738	0.00279736471789263
>CGGAGTGTAGCTC|ENST00000442738|0.456277328788496
UTR3 	626-634	0.002827499726695
UTR3 	1203-1211	0.00501255381148321
>CGGAGTGTAGCTC|ENST00000357424|0.456276535137582
UTR3 	58-66	0.00784000125279775
>CGGAGTGTAGCTC|ENST00000441606|0.456266973921786
UTR3 	690-698	0.00279233618291905
UTR3 	1388-1396	0.00302960287866004
UTR3 	1966-1974	0.00201743230128984
>CGGAGTGTAGCTC|ENST00000425402|0.456177475727237
UTR3 	306-314	0.00783347514656835
>CGGAGTGTAGCTC|ENST00000438720|0.456174655377352
UTR3 	886-894	0.00379930825921091
CDS 	996-1004	0.0125100255392347
>CGGAGTGTAGCTC|ENST00000396625|0.456116964996538
UTR3 	977-985	0.0017069503556452
UTR3 	2635-2643	0.00332196827403781
UTR3 	2840-2848	0.00107337312784818
UTR3 	2960-2968	0.00172719678561121
>CGGAGTGTAGCTC|ENST00000517659|0.456059916879209
UTR3 	130-138	0.00782572998748162
>CGGAGTGTAGCTC|ENST00000297323|0.455885031187522
UTR3 	250-258	0.00343383499260185
UTR3 	2924-2932	0.00118743356336033
CDS 	3307-3315	0.00563486531146179
UTR3 	4192-4200	0.00144437631673381
>CGGAGTGTAGCTC|ENST00000563428|0.455826996731467
UTR3 	629-637	0.00270618927742494
UTR3 	1687-1695	0.00234394585398894
UTR3 	1802-1810	0.00276024836599469
>CGGAGTGTAGCTC|ENST00000559228|0.45582145870412
UTR3 	1296-1304	0.00135956290935021
UTR3 	2910-2918	0.00111817583290594
UTR3 	4352-4360	0.00533227985376728
>CGGAGTGTAGCTC|ENST00000389794|0.455660681754712
UTR3 	3142-3150	0.00189608085718035
UTR3 	4708-4716	0.00590334380930966
>CGGAGTGTAGCTC|ENST00000409236|0.455630837976745
UTR3 	1077-1085	0.00175781388057236
UTR3 	5649-5657	0.00603964425001263
>CGGAGTGTAGCTC|ENST00000394961|0.455576647375858
CDS 	156-164	0.0108554965317383
UTR3 	1152-1160	0.00432395458214537
>CGGAGTGTAGCTC|ENST00000588807|0.455572748374123
UTR3 	476-484	0.00411039169620981
UTR3 	673-681	0.00368323859841178
>CGGAGTGTAGCTC|ENST00000413137|0.455415195627118
UTR3 	428-436	0.00304271065850251
UTR3 	708-716	0.00474053723794077
>CGGAGTGTAGCTC|ENST00000389441|0.455389945028044
UTR3 	1044-1052	0.00511947971636968
UTR3 	1478-1486	0.00266210416351087
>CGGAGTGTAGCTC|ENST00000265807|0.455326913458756
UTR3 	351-359	0.00777743002828349
>CGGAGTGTAGCTC|ENST00000549273|0.455263285580047
UTR3 	365-373	0.00437062288151909
UTR3 	402-410	0.00340261390203401
>CGGAGTGTAGCTC|ENST00000544117|0.455236913275261
UTR3 	3712-3720	0.00246511729808483
UTR3 	4946-4954	0.00530638145293902
>CGGAGTGTAGCTC|ENST00000395896|0.45523336168498
UTR3 	3183-3191	0.00777126468681058
>CGGAGTGTAGCTC|ENST00000245323|0.455210942040906
UTR3 	119-127	0.00411352891553321
UTR3 	543-551	0.00365625821881673
>CGGAGTGTAGCTC|ENST00000328070|0.455046983200772
UTR3 	1377-1385	0.00396878974904064
UTR3 	2945-2953	0.00214873441005629
UTR3 	3247-3255	0.00164145700748578
>CGGAGTGTAGCTC|ENST00000373983|0.455043335971258
CDS 	401-409	0.0226317301615817
>CGGAGTGTAGCTC|ENST00000374840|0.454941286969398
UTR3 	389-397	0.00393059194374468
UTR3 	515-523	0.00382142280446037
>CGGAGTGTAGCTC|ENST00000282588|0.45491153129418
UTR3 	4954-4962	0.00180901104112444
UTR3 	6300-6308	0.00594104246797898
>CGGAGTGTAGCTC|ENST00000354666|0.454852344971038
UTR3 	844-852	0.00573681236416564
UTR3 	1126-1134	0.00200934002664373
>CGGAGTGTAGCTC|ENST00000219611|0.454848875140352
UTR3 	847-855	0.00172129695799284
UTR3 	876-884	0.00183451538237339
UTR3 	935-943	0.00419011134263351
>CGGAGTGTAGCTC|ENST00000249499|0.454824175437846
UTR3 	240-248	0.0077442956370372
>CGGAGTGTAGCTC|ENST00000311620|0.454804768809849
UTR3 	48-56	0.0035469448773434
CDS 	195-203	0.0129583318310787
>CGGAGTGTAGCTC|ENST00000344862|0.454761994817888
UTR3 	6916-6924	0.0018485859089373
UTR3 	10161-10169	0.00589161111557188
>CGGAGTGTAGCTC|ENST00000415811|0.454721820193884
UTR3 	435-443	0.00391681090607394
UTR3 	641-649	0.00382073797353432
>CGGAGTGTAGCTC|ENST00000476843|0.454711703389054
CDS 	668-676	0.00951900151134491
UTR3 	1157-1165	0.00471406232478773
>CGGAGTGTAGCTC|ENST00000629020|0.454607998027049
UTR3 	1245-1253	0.00773004598246159
>CGGAGTGTAGCTC|ENST00000550285|0.454584415479974
UTR3 	448-456	0.00772849143576747
>CGGAGTGTAGCTC|ENST00000316509|0.454565506753212
UTR3 	86-94	0.00264165888020181
UTR3 	944-952	0.0050855860944703
>CGGAGTGTAGCTC|ENST00000495175|0.454553255281334
UTR3 	553-561	0.00772643735444237
>CGGAGTGTAGCTC|ENST00000403299|0.454540060349972
UTR3 	189-197	0.00291166304392841
UTR3 	654-662	0.00363855708217964
CDS 	2030-2038	0.00381961246802378
>CGGAGTGTAGCTC|ENST00000366645|0.454538936089078
UTR3 	2319-2327	0.00772549342494726
>CGGAGTGTAGCTC|ENST00000450765|0.454506687957972
UTR3 	1173-1181	0.00772336759120472
>CGGAGTGTAGCTC|ENST00000075120|0.454505220026606
UTR3 	125-133	0.0049413450392475
UTR3 	1960-1968	0.00278192578364148
>CGGAGTGTAGCTC|ENST00000338647|0.454494148509097
UTR3 	1210-1218	0.00313435730337037
UTR3 	4503-4511	0.00458818366620834
>CGGAGTGTAGCTC|ENST00000468746|0.454493753956593
UTR3 	180-188	0.00254778359780164
UTR3 	215-223	0.00517473136214853
>CGGAGTGTAGCTC|ENST00000418100|0.454418378416155
UTR3 	748-756	0.00487182526946437
UTR3 	762-770	0.00284572072675115
>CGGAGTGTAGCTC|ENST00000406875|0.454352183541895
CDS 	2634-2642	0.00477784754223558
UTR3 	10508-10516	0.0062348967313962
>CGGAGTGTAGCTC|ENST00000614096|0.454341456389009
UTR3 	2134-2142	0.00124307742215935
UTR3 	2688-2696	0.00245338397870058
UTR3 	3356-3364	0.00207540421715042
UTR3 	3669-3677	0.0019406093238048
>CGGAGTGTAGCTC|ENST00000299638|0.454301456510012
UTR3 	2697-2705	0.00770983790874856
>CGGAGTGTAGCTC|ENST00000460380|0.454136010133814
UTR3 	30-38	0.00333378723472625
UTR3 	1832-1840	0.0043651430384492
>CGGAGTGTAGCTC|ENST00000307522|0.454121119779302
UTR3 	652-660	0.00580746156335786
CDS 	1491-1499	0.00606517656524373
>CGGAGTGTAGCTC|ENST00000558480|0.454085091739231
UTR3 	1415-1423	0.00470056686974543
UTR3 	1867-1875	0.00299500629450352
>CGGAGTGTAGCTC|ENST00000447802|0.454046264639502
CDS 	836-844	0.0224400071968476
>CGGAGTGTAGCTC|ENST00000380455|0.453942161154991
UTR3 	1909-1917	0.000826381323104341
UTR3 	2445-2453	0.00101560575455622
UTR3 	8893-8901	0.00584416216848108
>CGGAGTGTAGCTC|ENST00000324989|0.453936758772334
UTR3 	882-890	0.00768579303816978
>CGGAGTGTAGCTC|ENST00000340057|0.453913228084565
UTR3 	1173-1181	0.00768424152577757
>CGGAGTGTAGCTC|ENST00000372806|0.453905702446228
UTR3 	1225-1233	0.00214023016496766
UTR3 	4646-4654	0.00554351514970609
>CGGAGTGTAGCTC|ENST00000292246|0.453885645628983
UTR3 	344-352	0.0038616052471872
UTR3 	813-821	0.00382081759276333
>CGGAGTGTAGCTC|ENST00000367558|0.45380730552125
UTR3 	557-565	0.00767725727911467
>CGGAGTGTAGCTC|ENST00000308527|0.453766562799236
UTR3 	180-188	0.00476929722535487
UTR3 	4556-4564	0.00290527351573183
>CGGAGTGTAGCTC|ENST00000296795|0.453754976151745
CDS 	2031-2039	0.00933206341679088
UTR3 	2647-2655	0.00471015495309074
>CGGAGTGTAGCTC|ENST00000579925|0.453700020841503
UTR3 	504-512	0.0076701829371007
>CGGAGTGTAGCTC|ENST00000564218|0.45368582876708
UTR3 	295-303	0.00334876119523259
CDS 	635-643	0.00547794461271941
UTR3 	766-774	0.00261770540019538
>CGGAGTGTAGCTC|ENST00000290536|0.453640576171161
UTR3 	158-166	0.00494337414578895
CDS 	1168-1176	0.00860782483095535
>CGGAGTGTAGCTC|ENST00000250894|0.453620027838354
UTR3 	1167-1175	0.00462852833515763
UTR3 	1375-1383	0.00303637968610271
>CGGAGTGTAGCTC|ENST00000442019|0.453536688044888
UTR3 	1616-1624	0.0076594122426751
>CGGAGTGTAGCTC|ENST00000373184|0.453530347567744
UTR3 	5071-5079	0.00149756999821802
UTR3 	5359-5367	0.000689240833014665
UTR3 	6854-6862	0.00166190010641273
UTR3 	7415-7423	0.00381028318011498
>CGGAGTGTAGCTC|ENST00000337109|0.453522527955494
UTR3 	1083-1091	0.0010707642781321
UTR3 	2442-2450	0.00318460870740175
UTR3 	2958-2966	0.00340310546387684
>CGGAGTGTAGCTC|ENST00000287461|0.453509576532137
UTR3 	427-435	0.00765762435781235
>CGGAGTGTAGCTC|ENST00000377735|0.4534281715474
UTR3 	284-292	0.00765225594826751
>CGGAGTGTAGCTC|ENST00000447079|0.453362522152821
CDS 	142-150	0.0173332561747792
UTR3 	2114-2122	0.00188034948548974
>CGGAGTGTAGCTC|ENST00000246747|0.453354225631118
UTR3 	91-99	0.00764737929909846
>CGGAGTGTAGCTC|ENST00000293373|0.453293002395434
UTR3 	3493-3501	0.00133940861192344
UTR3 	5497-5505	0.00630393298162194
>CGGAGTGTAGCTC|ENST00000328914|0.453286811474641
UTR3 	3716-3724	0.00566325954722062
UTR3 	4949-4957	0.00197967374655967
>CGGAGTGTAGCTC|ENST00000260404|0.453279412615091
UTR3 	826-834	0.00258583895173486
UTR3 	873-881	0.00505660637580334
>CGGAGTGTAGCTC|ENST00000306193|0.453262985871938
UTR3 	1201-1209	0.00234460766133377
UTR3 	1944-1952	0.00319203292494921
UTR3 	1963-1971	0.002104721367246
>CGGAGTGTAGCTC|ENST00000339602|0.453231476001504
UTR3 	38-46	0.00763928380066577
>CGGAGTGTAGCTC|ENST00000355417|0.453130612776513
UTR3 	409-417	0.00378851259792673
UTR3 	2189-2197	0.00384411886059613
>CGGAGTGTAGCTC|ENST00000412177|0.45312247173488
UTR3 	112-120	0.00356339938056208
UTR3 	1847-1855	0.00406869513191169
>CGGAGTGTAGCTC|ENST00000379119|0.453104730086133
UTR3 	2080-2088	0.001818083996174
UTR3 	2379-2387	0.0014386100892382
UTR3 	3383-3391	0.00437423026293815
>CGGAGTGTAGCTC|ENST00000623535|0.453042592007973
UTR3 	216-224	0.00380214098832434
UTR3 	8766-8774	0.00382468493319225
>CGGAGTGTAGCTC|ENST00000512123|0.45300472209212
UTR3 	886-894	0.00188837448546
UTR3 	1608-1616	0.00322101465978904
CDS 	3928-3936	0.00797286580845047
>CGGAGTGTAGCTC|ENST00000394897|0.452891317270812
UTR3 	904-912	0.00493922650813023
UTR3 	1180-1188	0.00267762141679116
>CGGAGTGTAGCTC|ENST00000563281|0.45280214011654
UTR3 	2556-2564	0.00216011974974734
UTR3 	3398-3406	0.00545084583144003
>CGGAGTGTAGCTC|ENST00000621209|0.452691223411174
UTR3 	690-698	0.00205522754798345
UTR3 	701-709	0.00182698084336221
UTR3 	882-890	0.00372144057310205
>CGGAGTGTAGCTC|ENST00000370435|0.452661453643657
UTR3 	5447-5455	0.00154480047907729
UTR3 	6809-6817	0.00605688467093418
>CGGAGTGTAGCTC|ENST00000329627|0.452658347471047
UTR3 	3524-3532	0.00271673405628651
UTR3 	5474-5482	0.00139705342510363
UTR3 	7477-7485	0.0016768704824026
UTR3 	11720-11728	0.00181082228085903
>CGGAGTGTAGCTC|ENST00000579828|0.452599856673357
UTR3 	209-217	0.00759762172789573
>CGGAGTGTAGCTC|ENST00000257974|0.452570471332402
UTR3 	52-60	0.00759568320524243
>CGGAGTGTAGCTC|ENST00000545606|0.452566187300329
UTR3 	951-959	0.00759540058994951
>CGGAGTGTAGCTC|ENST00000248114|0.452474460951395
UTR3 	318-326	0.00275820892254864
UTR3 	1686-1694	0.00483114041816778
>CGGAGTGTAGCTC|ENST00000470551|0.452411277116229
UTR3 	2436-2444	0.00420128303534921
UTR3 	4488-4496	0.00338389790121176
>CGGAGTGTAGCTC|ENST00000382614|0.452369160913884
UTR3 	251-259	0.00758240236348114
>CGGAGTGTAGCTC|ENST00000448484|0.452279984222548
UTR3 	1743-1751	0.00221583622287684
UTR3 	2133-2141	0.00386502095283261
UTR3 	2744-2752	0.00149566169882434
>CGGAGTGTAGCTC|ENST00000359947|0.452235511024445
UTR3 	947-955	0.00202872113276935
UTR3 	1260-1268	0.00554486351870635
>CGGAGTGTAGCTC|ENST00000393143|0.452203343250096
UTR3 	393-401	0.0026507900722387
UTR3 	681-689	0.00349715534374153
UTR3 	1270-1278	0.00142351686013308
>CGGAGTGTAGCTC|ENST00000614867|0.452191910529159
UTR3 	88-96	0.00455399768315696
UTR3 	573-581	0.00301671027501445
>CGGAGTGTAGCTC|ENST00000261168|0.452175664286814
CDS 	2958-2966	0.00853512115657163
UTR3 	3099-3107	0.00312029600032128
UTR3 	3614-3622	0.00174591912394217
>CGGAGTGTAGCTC|ENST00000466490|0.452082275148337
UTR3 	1107-1115	0.00756347417113146
>CGGAGTGTAGCTC|ENST00000345136|0.452069089593652
UTR3 	223-231	0.00487863734455638
UTR3 	543-551	0.00268396681765495
>CGGAGTGTAGCTC|ENST00000370558|0.452015678920991
UTR3 	3985-3993	0.00755907997519485
>CGGAGTGTAGCTC|ENST00000434009|0.451986652073723
UTR3 	7081-7089	0.00755716467125719
>CGGAGTGTAGCTC|ENST00000264644|0.451959147111319
UTR3 	633-641	0.00476258506294699
UTR3 	906-914	0.00279276470434943
>CGGAGTGTAGCTC|ENST00000330070|0.451921395884156
UTR3 	135-143	0.00755285873611684
>CGGAGTGTAGCTC|ENST00000590112|0.451820364833206
UTR3 	31-39	0.00315759550568827
UTR3 	1124-1132	0.00438859647282021
>CGGAGTGTAGCTC|ENST00000450390|0.451783557408617
UTR3 	301-309	0.0056808298875081
UTR3 	1468-1476	0.00186293320649163
>CGGAGTGTAGCTC|ENST00000440217|0.451763103765042
UTR3 	73-81	0.00754241336382118
>CGGAGTGTAGCTC|ENST00000367619|0.451754776488054
UTR3 	124-132	0.00754186384607819
>CGGAGTGTAGCTC|ENST00000392869|0.451742847222339
UTR3 	4568-4576	0.0015595808482624
UTR3 	8690-8698	0.00598149578141272
>CGGAGTGTAGCTC|ENST00000216160|0.451741081523497
UTR3 	1100-1108	0.00234583661913199
UTR3 	1461-1469	0.00291824028898329
UTR3 	1469-1477	0.00227688320216683
>CGGAGTGTAGCTC|ENST00000380535|0.451696620922705
UTR3 	700-708	0.00753802610547331
>CGGAGTGTAGCTC|ENST00000410023|0.451568024167095
UTR3 	492-500	0.00269165138998593
UTR3 	1201-1209	0.00196184623200309
UTR3 	1301-1309	0.0010581508615376
UTR3 	1826-1834	0.00181789109150903
>CGGAGTGTAGCTC|ENST00000521314|0.4515448247922
UTR3 	1093-1101	0.00325335371520514
UTR3 	1166-1174	0.00427465480999512
>CGGAGTGTAGCTC|ENST00000462490|0.451468575767162
UTR3 	774-782	0.00231206014763645
UTR3 	800-808	0.00121088239224664
UTR3 	2564-2572	0.00400003380965864
>CGGAGTGTAGCTC|ENST00000368605|0.451430381893474
CDS 	747-755	0.0219366682326097
>CGGAGTGTAGCTC|ENST00000377893|0.451294541311738
UTR3 	777-785	0.00329693443048496
UTR3 	997-1005	0.00189438923223261
UTR3 	1386-1394	0.00232016644243174
>CGGAGTGTAGCTC|ENST00000301149|0.451228505415608
UTR3 	1714-1722	0.00750713154161468
>CGGAGTGTAGCTC|ENST00000215531|0.451226193191076
UTR3 	570-578	0.00750697892593552
>CGGAGTGTAGCTC|ENST00000373477|0.451180179609798
UTR3 	587-595	0.00750394182433673
>CGGAGTGTAGCTC|ENST00000618320|0.451174857412279
UTR3 	105-113	0.00381606631108162
UTR3 	286-294	0.00368752422092574
>CGGAGTGTAGCTC|ENST00000354914|0.451162758415959
UTR3 	1464-1472	0.004932126093417
UTR3 	1526-1534	0.00257066584004422
>CGGAGTGTAGCTC|ENST00000327040|0.451152878534383
UTR3 	823-831	0.00336200426299245
UTR3 	6743-6751	0.0021516798354511
UTR3 	7275-7283	0.00198845570710087
>CGGAGTGTAGCTC|ENST00000369152|0.451146623934758
UTR3 	131-139	0.00750172696537276
>CGGAGTGTAGCTC|ENST00000221930|0.451124922482002
UTR3 	193-201	0.00409848294618317
UTR3 	199-207	0.00340181158842834
>CGGAGTGTAGCTC|ENST00000245407|0.451061846052159
UTR3 	65-73	0.00417538716412664
UTR3 	398-406	0.00332074386438945
>CGGAGTGTAGCTC|ENST00000436233|0.450970990524397
UTR3 	333-341	0.00284919891858443
UTR3 	2769-2777	0.00464093479753288
>CGGAGTGTAGCTC|ENST00000361737|0.450845206601323
UTR3 	162-170	0.00363663895913086
UTR3 	1444-1452	0.00384519148837887
>CGGAGTGTAGCTC|ENST00000338352|0.450801209271555
UTR3 	613-621	0.00423853563508937
UTR3 	774-782	0.00324039035574872
>CGGAGTGTAGCTC|ENST00000370548|0.450796819907052
UTR3 	395-403	0.00576155596802233
UTR3 	525-533	0.00171708025883155
>CGGAGTGTAGCTC|ENST00000392653|0.450784412560443
UTR3 	365-373	0.00747781715288875
>CGGAGTGTAGCTC|ENST00000295974|0.450778488140722
UTR3 	60-68	0.00476731339910906
UTR3 	5723-5731	0.00271011265036423
>CGGAGTGTAGCTC|ENST00000368457|0.450768158331987
UTR3 	531-539	0.00323870427462664
UTR3 	1656-1664	0.00423803984535436
>CGGAGTGTAGCTC|ENST00000420541|0.450725251280127
UTR3 	1101-1109	0.00747391155118233
>CGGAGTGTAGCTC|ENST00000299320|0.450711817994119
UTR3 	314-322	0.00305355875968
UTR3 	467-475	0.00282741830496446
CDS 	1002-1010	0.00511417101402901
>CGGAGTGTAGCTC|ENST00000313040|0.450676717914539
CDS 	296-304	0.0217915562432485
>CGGAGTGTAGCTC|ENST00000276925|0.450655623054015
UTR3 	361-369	0.00375749059247319
UTR3 	423-431	0.00371182425139383
>CGGAGTGTAGCTC|ENST00000401827|0.450631611188909
UTR3 	680-688	0.0074677296020536
>CGGAGTGTAGCTC|ENST00000376572|0.450603648853266
UTR3 	264-272	0.00746588353458177
>CGGAGTGTAGCTC|ENST00000373736|0.450585596869137
UTR3 	924-932	0.00241424583984177
UTR3 	996-1004	0.0013043853655618
UTR3 	1335-1343	0.00374606053007103
>CGGAGTGTAGCTC|ENST00000517417|0.450541746012658
UTR3 	365-373	0.00313046273282984
CDS 	384-392	0.0132844600922359
>CGGAGTGTAGCTC|ENST00000435205|0.450440214861493
CDS 	3067-3075	0.0217460105143884
>CGGAGTGTAGCTC|ENST00000576436|0.45037095383612
UTR3 	1683-1691	0.00745052025872581
>CGGAGTGTAGCTC|ENST00000263966|0.45032746027365
UTR3 	3364-3372	0.00340955251457878
UTR3 	4217-4225	0.00403809600000754
>CGGAGTGTAGCTC|ENST00000465645|0.450261210140383
UTR3 	176-184	0.00443225050349052
UTR3 	486-494	0.00301102362528634
>CGGAGTGTAGCTC|ENST00000296043|0.45019029986397
UTR3 	2343-2351	0.00465764983780598
UTR3 	2768-2776	0.00278094207463019
>CGGAGTGTAGCTC|ENST00000299847|0.450185758572851
UTR3 	3488-3496	0.00743829204574163
>CGGAGTGTAGCTC|ENST00000380285|0.45008788165341
UTR3 	1098-1106	0.0074318289864726
>CGGAGTGTAGCTC|ENST00000414034|0.450021426303454
UTR3 	142-150	0.00409931956296791
UTR3 	814-822	0.00332812106414005
>CGGAGTGTAGCTC|ENST00000281523|0.450002693873121
CDS 	1158-1166	0.00785626043979504
UTR3 	2823-2831	0.00400245620634818
UTR3 	5159-5167	0.000938496793350299
>CGGAGTGTAGCTC|ENST00000252321|0.449971119635523
UTR3 	122-130	0.00573000330881275
CDS 	428-436	0.00542793416866795
>CGGAGTGTAGCTC|ENST00000572705|0.44995253283058
UTR3 	1111-1119	0.00274660304469858
UTR3 	1318-1326	0.00467628809797609
>CGGAGTGTAGCTC|ENST00000572919|0.449928877351991
UTR3 	1325-1333	0.00191539841880827
UTR3 	2416-2424	0.00550593056941827
>CGGAGTGTAGCTC|ENST00000462898|0.449911403838462
UTR3 	2013-2021	0.00742017506720545
>CGGAGTGTAGCTC|ENST00000262519|0.449854172965063
UTR3 	441-449	0.00577695635485225
UTR3 	511-519	0.00163943922596088
>CGGAGTGTAGCTC|ENST00000612703|0.449823434566514
UTR3 	88-96	0.0048287212195933
UTR3 	1067-1075	0.00165603178556956
UTR3 	1658-1666	0.000929612597379047
>CGGAGTGTAGCTC|ENST00000533603|0.449805796411098
UTR3 	170-178	0.0074132007590535
>CGGAGTGTAGCTC|ENST00000373091|0.449805681418976
UTR3 	1612-1620	0.00111677673597776
UTR3 	4106-4114	0.000954045017580907
UTR3 	4996-5004	0.00128341836475067
UTR3 	6033-6041	0.00405895304650858
>CGGAGTGTAGCTC|ENST00000307145|0.449760210331667
UTR3 	615-623	0.00238452995573472
UTR3 	799-807	0.00229393260122863
UTR3 	3585-3593	0.00155988343819686
UTR3 	3879-3887	0.00117184416966785
>CGGAGTGTAGCTC|ENST00000615002|0.449634126413159
UTR3 	452-460	0.00740186304483857
>CGGAGTGTAGCTC|ENST00000257189|0.449609303671748
UTR3 	177-185	0.00589282877252795
UTR3 	692-700	0.00150739482222853
>CGGAGTGTAGCTC|ENST00000360187|0.44956686713212
UTR3 	4738-4746	0.00314746856167673
UTR3 	5399-5407	0.000941492792294636
UTR3 	6764-6772	0.00330845942621224
>CGGAGTGTAGCTC|ENST00000368408|0.449554668710264
UTR3 	495-503	0.00739661509961983
>CGGAGTGTAGCTC|ENST00000293261|0.449521951599121
UTR3 	88-96	0.00739445418222807
>CGGAGTGTAGCTC|ENST00000339464|0.449513057915614
UTR3 	54-62	0.00407790819945633
UTR3 	1498-1506	0.00331595856298427
>CGGAGTGTAGCTC|ENST00000618834|0.449500418656447
UTR3 	2018-2026	0.00739303194708583
>CGGAGTGTAGCTC|ENST00000226207|0.449475410819619
UTR3 	54-62	0.00739138018203287
>CGGAGTGTAGCTC|ENST00000497830|0.449430106548822
UTR3 	1718-1726	0.00738838779663586
>CGGAGTGTAGCTC|ENST00000577554|0.449419544921751
UTR3 	39-47	0.00738769018427357
>CGGAGTGTAGCTC|ENST00000282878|0.449403179020329
UTR3 	2940-2948	0.00169466407226539
UTR3 	4178-4186	0.00163554807825031
UTR3 	4603-4611	0.00405639703383989
>CGGAGTGTAGCTC|ENST00000416671|0.449399533112996
UTR3 	598-606	0.00290989215524775
UTR3 	1119-1127	0.00447647620878555
>CGGAGTGTAGCTC|ENST00000374202|0.449265204347805
UTR3 	272-280	0.00737749539850658
>CGGAGTGTAGCTC|ENST00000374810|0.449222609859843
UTR3 	193-201	0.00289378822452419
UTR3 	427-435	0.00448089353145763
>CGGAGTGTAGCTC|ENST00000001008|0.449192737619521
UTR3 	47-55	0.00437000907057173
UTR3 	919-927	0.00300269940061202
>CGGAGTGTAGCTC|ENST00000280571|0.449082267793514
UTR3 	2361-2369	0.00109056502075563
UTR3 	2463-2471	0.000592809018573409
UTR3 	2505-2513	0.000606726099334006
UTR3 	3693-3701	0.0027498205815411
UTR3 	4302-4310	0.0023254901826788
>CGGAGTGTAGCTC|ENST00000303115|0.449001615958428
UTR3 	422-430	0.00536028560895098
CDS 	563-571	0.00636690861638535
>CGGAGTGTAGCTC|ENST00000615825|0.448973301171355
CDS 	39-47	0.0129558143772856
UTR3 	2762-2770	0.00313429810037579
>CGGAGTGTAGCTC|ENST00000594208|0.448969347581609
UTR3 	20-28	0.00331340319727345
UTR3 	1089-1097	0.00404454792337361
>CGGAGTGTAGCTC|ENST00000617312|0.448942215095516
UTR3 	1053-1061	0.00249248217785304
UTR3 	1668-1676	0.00268340234044522
UTR3 	4235-4243	0.00218027411295959
>CGGAGTGTAGCTC|ENST00000219070|0.448918880298023
UTR3 	123-131	0.00437818843942246
UTR3 	441-449	0.00297642857812515
>CGGAGTGTAGCTC|ENST00000260983|0.448854489983994
UTR3 	1834-1842	0.00562524947347847
UTR3 	4048-4056	0.00172511352003128
>CGGAGTGTAGCTC|ENST00000580256|0.448850953893376
UTR3 	1679-1687	0.00162744368524906
UTR3 	2173-2181	0.00572268568887422
>CGGAGTGTAGCTC|ENST00000256383|0.448787390183233
UTR3 	1951-1959	0.00164392777732392
UTR3 	2932-2940	0.00570200206611166
>CGGAGTGTAGCTC|ENST00000233838|0.448686465134346
UTR3 	516-524	0.00360505735384549
UTR3 	1360-1368	0.0013814413440697
UTR3 	3784-3792	0.00154169673487941
UTR3 	3846-3854	0.000811066261853923
>CGGAGTGTAGCTC|ENST00000338502|0.448652906174589
UTR3 	59-67	0.00462626479910822
UTR3 	2746-2754	0.00271077958299718
>CGGAGTGTAGCTC|ENST00000435041|0.448645355438325
CDS 	393-401	0.0214002145928692
>CGGAGTGTAGCTC|ENST00000309964|0.448594309036591
UTR3 	5037-5045	0.0073331726692776
>CGGAGTGTAGCTC|ENST00000269886|0.448541844988575
UTR3 	239-247	0.00446794733389864
UTR3 	543-551	0.00286175877672469
>CGGAGTGTAGCTC|ENST00000370828|0.448520118698561
UTR3 	1891-1899	0.00376598798026087
UTR3 	2368-2376	0.00356228254497146
>CGGAGTGTAGCTC|ENST00000552941|0.448467907508421
UTR3 	367-375	0.00732482056781138
>CGGAGTGTAGCTC|ENST00000615680|0.448376803889705
UTR3 	5009-5017	0.00256443821022684
UTR3 	5688-5696	0.00475436232640372
>CGGAGTGTAGCTC|ENST00000378566|0.448357166189741
UTR3 	403-411	0.002818692166439
UTR3 	919-927	0.0044988107016797
>CGGAGTGTAGCTC|ENST00000612520|0.448285284412132
UTR3 	497-505	0.00345582573654935
UTR3 	1310-1318	0.00385692705886907
>CGGAGTGTAGCTC|ENST00000396504|0.448111435674518
UTR3 	523-531	0.00390382881773541
UTR3 	2742-2750	0.00339743516048897
>CGGAGTGTAGCTC|ENST00000367218|0.448082237322327
UTR3 	181-189	0.00547406963490182
UTR3 	1675-1683	0.00182526468416585
>CGGAGTGTAGCTC|ENST00000569446|0.448046159106102
UTR3 	1745-1753	0.00399190474541826
UTR3 	2221-2229	0.00330504520572581
>CGGAGTGTAGCTC|ENST00000531217|0.44802703869935
UTR3 	109-117	0.00729568629074347
>CGGAGTGTAGCTC|ENST00000298351|0.44800881807783
UTR3 	2418-2426	0.00316447405630126
UTR3 	2454-2462	0.00413000803105483
>CGGAGTGTAGCTC|ENST00000233143|0.447957766027886
UTR3 	107-115	0.00729110800118973
>CGGAGTGTAGCTC|ENST00000632600|0.447942879583546
UTR3 	33-41	0.0072901241260504
>CGGAGTGTAGCTC|ENST00000532692|0.447885784442068
UTR3 	365-373	0.00439077439595247
UTR3 	2334-2342	0.00289557613981393
>CGGAGTGTAGCTC|ENST00000302917|0.447832553335601
UTR3 	65-73	0.00728283224942263
>CGGAGTGTAGCTC|ENST00000360379|0.447801576970774
UTR3 	364-372	0.00728078484397857
>CGGAGTGTAGCTC|ENST00000620195|0.447787347830462
UTR3 	1857-1865	0.000799715546134997
UTR3 	1941-1949	0.000306392739853644
UTR3 	4011-4019	0.00267127591537433
UTR3 	8472-8480	0.00350246014822647
>CGGAGTGTAGCTC|ENST00000305747|0.447769274236729
UTR3 	298-306	0.00727864974267239
>CGGAGTGTAGCTC|ENST00000231461|0.447768836813933
UTR3 	748-756	0.00313765033803802
UTR3 	4741-4749	0.00414097049226929
>CGGAGTGTAGCTC|ENST00000579455|0.44776273405987
UTR3 	79-87	0.00727821745558843
>CGGAGTGTAGCTC|ENST00000409638|0.447738308721792
UTR3 	607-615	0.00240229194143345
UTR3 	1331-1339	0.00487431105823419
>CGGAGTGTAGCTC|ENST00000356983|0.447629374518911
UTR3 	773-781	0.00726940250859628
>CGGAGTGTAGCTC|ENST00000565698|0.447596017134778
UTR3 	91-99	0.00726719753737807
>CGGAGTGTAGCTC|ENST00000328933|0.447592006924649
UTR3 	3321-3329	0.00726693245460377
>CGGAGTGTAGCTC|ENST00000388995|0.447577973921831
UTR3 	1004-1012	0.0022048996427126
UTR3 	1812-1820	0.00188426769733946
UTR3 	2359-2367	0.00317683750192609
>CGGAGTGTAGCTC|ENST00000342745|0.447485761998642
UTR3 	1820-1828	0.00202512545697504
UTR3 	3153-3161	0.00523478383488517
>CGGAGTGTAGCTC|ENST00000585315|0.447473257938052
UTR3 	898-906	0.0028689535798583
UTR3 	2176-2184	0.00196862387240293
UTR3 	2371-2379	0.00242150525644417
>CGGAGTGTAGCTC|ENST00000417956|0.447431606810725
UTR3 	1338-1346	0.00370155579780377
UTR3 	4725-4733	0.00355477352401859
>CGGAGTGTAGCTC|ENST00000401095|0.447349708731811
UTR3 	1473-1481	0.000962698283536156
UTR3 	4231-4239	0.00305169504830732
UTR3 	4909-4917	0.00323652189830765
>CGGAGTGTAGCTC|ENST00000379090|0.4473460749458
UTR3 	447-455	0.00265190206828563
UTR3 	589-597	0.00459877293634357
>CGGAGTGTAGCTC|ENST00000620157|0.447340279047427
UTR3 	3464-3472	0.00725029184351184
>CGGAGTGTAGCTC|ENST00000576017|0.447325386116511
UTR3 	140-148	0.00724930728221842
>CGGAGTGTAGCTC|ENST00000324545|0.447261412057963
UTR3 	3607-3615	0.0072450779306602
>CGGAGTGTAGCTC|ENST00000424459|0.447256714308063
UTR3 	1422-1430	0.00724476735591687
>CGGAGTGTAGCTC|ENST00000336418|0.447255318533208
UTR3 	2970-2978	0.00254445794067786
UTR3 	2995-3003	0.00045028273767088
UTR3 	4480-4488	0.00424993440084199
>CGGAGTGTAGCTC|ENST00000379984|0.447247601804908
UTR3 	1982-1990	0.00724416491395473
>CGGAGTGTAGCTC|ENST00000371347|0.447157553257301
UTR3 	681-689	0.00723821153635014
>CGGAGTGTAGCTC|ENST00000599016|0.447109480719899
UTR3 	279-287	0.00723503322395419
>CGGAGTGTAGCTC|ENST00000255380|0.447065754434665
UTR3 	4111-4119	0.00723214220693163
>CGGAGTGTAGCTC|ENST00000397023|0.447058482541611
UTR3 	307-315	0.0072316614115467
>CGGAGTGTAGCTC|ENST00000358029|0.447056411843194
UTR3 	1014-1022	0.0072315245030104
>CGGAGTGTAGCTC|ENST00000242480|0.447038800009358
UTR3 	928-936	0.00723036005504531
>CGGAGTGTAGCTC|ENST00000340258|0.447020403706729
UTR3 	2298-2306	0.00722914373069069
>CGGAGTGTAGCTC|ENST00000563924|0.447014958220629
UTR3 	2530-2538	0.00125177644681192
UTR3 	2739-2747	0.00122488633727593
UTR3 	4383-4391	0.00475212090081849
>CGGAGTGTAGCTC|ENST00000367929|0.446921482244702
UTR3 	1959-1967	0.00722260308973418
>CGGAGTGTAGCTC|ENST00000515494|0.446875793435917
CDS 	165-173	0.00802856305107147
UTR3 	1221-1229	0.00176130201698519
UTR3 	2718-2726	0.00290677976781802
>CGGAGTGTAGCTC|ENST00000304858|0.446853656389623
UTR3 	250-258	0.00721811831526564
>CGGAGTGTAGCTC|ENST00000382951|0.446847894814573
UTR3 	634-642	0.00721773734294566
>CGGAGTGTAGCTC|ENST00000426902|0.446824995316626
UTR3 	170-178	0.00350951229169717
CDS 	326-334	0.00542732438136799
CDS 	1035-1043	0.00601267195305654
>CGGAGTGTAGCTC|ENST00000261326|0.44676897871754
UTR3 	663-671	0.00404474988317753
UTR3 	999-1007	0.00316776919982692
>CGGAGTGTAGCTC|ENST00000304004|0.446765911161438
UTR3 	185-193	0.00721231623988086
>CGGAGTGTAGCTC|ENST00000020926|0.446747551112371
UTR3 	3461-3469	0.0072111021701894
>CGGAGTGTAGCTC|ENST00000633930|0.446721662347179
UTR3 	1689-1697	0.00415495979906633
UTR3 	2722-2730	0.00165509645267651
UTR3 	5506-5514	0.00139933399138593
>CGGAGTGTAGCTC|ENST00000566774|0.446709999301356
UTR3 	337-345	0.00720861900335681
>CGGAGTGTAGCTC|ENST00000543605|0.446691277226215
UTR3 	28-36	0.00258886946671349
UTR3 	1029-1037	0.00210938379030041
UTR3 	2650-2658	0.00250912770751668
>CGGAGTGTAGCTC|ENST00000554764|0.446687635854175
UTR3 	409-417	0.00208076524821259
UTR3 	1833-1841	0.00512637492133796
>CGGAGTGTAGCTC|ENST00000409230|0.446621510073967
UTR3 	41-49	0.00720276736845613
>CGGAGTGTAGCTC|ENST00000444639|0.446524566056714
CDS 	122-130	0.00836863160538078
UTR3 	1562-1570	0.00151230392593615
UTR3 	2742-2750	0.00301831069893164
>CGGAGTGTAGCTC|ENST00000320717|0.446517129266632
CDS 	1860-1868	0.0209898577170014
>CGGAGTGTAGCTC|ENST00000611159|0.446485346191324
UTR3 	260-268	0.00719376265654199
>CGGAGTGTAGCTC|ENST00000444096|0.446434090178809
UTR3 	374-382	0.00719037288578159
>CGGAGTGTAGCTC|ENST00000272224|0.446428881125579
UTR3 	1028-1036	0.00124710639016242
UTR3 	1041-1049	0.000699595507499145
UTR3 	5760-5768	0.00149462212207734
UTR3 	7488-7496	0.00374870436572935
>CGGAGTGTAGCTC|ENST00000498473|0.44639071418095
UTR3 	293-301	0.00203109075967766
UTR3 	1112-1120	0.00515641343426026
>CGGAGTGTAGCTC|ENST00000378024|0.446261174611473
CDS 	1766-1774	0.00502938166720185
CDS 	11142-11150	0.00508218249952291
CDS 	12294-12302	0.00568957296459317
CDS 	13686-13694	0.00513934316998463
>CGGAGTGTAGCTC|ENST00000367833|0.446234539219415
CDS 	295-303	0.0209353416272944
>CGGAGTGTAGCTC|ENST00000532314|0.446219362457177
UTR3 	757-765	0.00717617123946723
>CGGAGTGTAGCTC|ENST00000317310|0.446161711295313
UTR3 	371-379	0.00315362594188247
UTR3 	1038-1046	0.00238991377358317
UTR3 	1185-1193	0.00162881836987072
>CGGAGTGTAGCTC|ENST00000358701|0.446109300642238
UTR3 	353-361	0.00510838143781673
UTR3 	433-441	0.00206051002717495
>CGGAGTGTAGCTC|ENST00000338748|0.446031043913549
UTR3 	320-328	0.00716371514902559
>CGGAGTGTAGCTC|ENST00000533518|0.446012504976188
UTR3 	1801-1809	0.0020929629397893
UTR3 	1836-1844	0.00506952591946941
>CGGAGTGTAGCTC|ENST00000612022|0.445873395484027
UTR3 	867-875	0.00219012709820262
UTR3 	884-892	0.00118080593406575
UTR3 	1218-1226	0.00160096181954519
UTR3 	1741-1749	0.00218139205460123
>CGGAGTGTAGCTC|ENST00000482512|0.445841147440856
UTR3 	3326-3334	0.00126651188290392
UTR3 	3697-3705	0.00176664175179043
UTR3 	8574-8582	0.00411800001610722
>CGGAGTGTAGCTC|ENST00000380546|0.445805072596973
UTR3 	45-53	0.00714876721093563
>CGGAGTGTAGCTC|ENST00000512825|0.445776874079248
UTR3 	290-298	0.00714690178316546
>CGGAGTGTAGCTC|ENST00000263280|0.445726705458085
UTR3 	539-547	0.00714358290130459
>CGGAGTGTAGCTC|ENST00000396594|0.445718633528025
UTR3 	165-173	0.00360972199294249
UTR3 	998-1006	0.00165569063722322
UTR3 	1232-1240	0.0018776362695198
>CGGAGTGTAGCTC|ENST00000520086|0.445714950390225
UTR3 	450-458	0.007142805239667
>CGGAGTGTAGCTC|ENST00000398752|0.445711986583115
CDS 	1030-1038	0.0165333520490947
UTR3 	3020-3028	0.00161794117108068
>CGGAGTGTAGCTC|ENST00000492066|0.445664648666459
UTR3 	191-199	0.00713947746182027
>CGGAGTGTAGCTC|ENST00000447393|0.445625073199122
UTR3 	2390-2398	0.00163167788863108
CDS 	2692-2700	0.0164786667872388
>CGGAGTGTAGCTC|ENST00000265340|0.445584667970731
UTR3 	145-153	0.00444856706543831
UTR3 	329-337	0.0026856190147839
>CGGAGTGTAGCTC|ENST00000344989|0.445555562000803
UTR3 	2093-2101	0.0071322604343926
>CGGAGTGTAGCTC|ENST00000360525|0.445474207664742
UTR3 	5011-5019	0.00553289230599115
UTR3 	5231-5239	0.00159398560882063
>CGGAGTGTAGCTC|ENST00000373048|0.445353011974941
UTR3 	22-30	0.00393726572139591
CDS 	320-328	0.00988931341849108
>CGGAGTGTAGCTC|ENST00000560801|0.445332861162636
UTR3 	771-779	0.00615996177347888
UTR3 	2102-2110	0.000957563994105051
>CGGAGTGTAGCTC|ENST00000515354|0.445244099898085
UTR3 	909-917	0.00711165260720756
>CGGAGTGTAGCTC|ENST00000323469|0.445188474631596
UTR3 	537-545	0.00233589008189074
UTR3 	2514-2522	0.00222888352588344
UTR3 	2556-2564	0.00254319826586587
>CGGAGTGTAGCTC|ENST00000374369|0.445168003831203
UTR3 	50-58	0.00710661729434512
>CGGAGTGTAGCTC|ENST00000506449|0.445133226011223
UTR3 	765-773	0.00710431597286188
>CGGAGTGTAGCTC|ENST00000619721|0.445109364230349
UTR3 	901-909	0.00127153508105175
UTR3 	1590-1598	0.00334677019562872
UTR3 	1654-1662	0.00248443169139437
>CGGAGTGTAGCTC|ENST00000168869|0.445078623661507
UTR3 	840-848	0.00304399408802762
UTR3 	1811-1819	0.00405670866077983
>CGGAGTGTAGCTC|ENST00000283243|0.445070249765055
UTR3 	1328-1336	0.00232002723949225
UTR3 	2918-2926	0.00255542089837304
UTR3 	3111-3119	0.00222470047384293
>CGGAGTGTAGCTC|ENST00000586096|0.445042921217325
UTR3 	111-119	0.00709834014864523
>CGGAGTGTAGCTC|ENST00000534885|0.445039226225372
UTR3 	299-307	0.0039045283212225
UTR3 	1252-1260	0.00319356731012694
>CGGAGTGTAGCTC|ENST00000370378|0.445036805741553
UTR3 	25-33	0.00709793545482653
>CGGAGTGTAGCTC|ENST00000526549|0.445016804373787
UTR3 	1272-1280	0.00285586789366063
UTR3 	2110-2118	0.00424074395573411
>CGGAGTGTAGCTC|ENST00000598928|0.444987389295862
UTR3 	1213-1221	0.00709466526325487
>CGGAGTGTAGCTC|ENST00000369089|0.444950185935184
UTR3 	1628-1636	0.00709220323948828
>CGGAGTGTAGCTC|ENST00000480687|0.444940620943353
UTR3 	190-198	0.005441297465203
UTR3 	2347-2355	0.00165027278086103
>CGGAGTGTAGCTC|ENST00000369314|0.444935969013952
UTR3 	154-162	0.00709126238902596
>CGGAGTGTAGCTC|ENST00000606738|0.444910594082484
UTR3 	1212-1220	0.00204334565481703
UTR3 	1424-1432	0.00177270929419338
UTR3 	4391-4399	0.00187448319368037
UTR3 	4551-4559	0.00139904496385391
>CGGAGTGTAGCTC|ENST00000629768|0.444899559808158
CDS 	366-374	0.0105974901982294
UTR3 	433-441	0.00366389524227699
>CGGAGTGTAGCTC|ENST00000374586|0.444889342340718
UTR3 	1171-1179	0.00254487923343365
UTR3 	4304-4312	0.00454329744374345
>CGGAGTGTAGCTC|ENST00000472757|0.4448632584289
UTR3 	403-411	0.00708645043903952
>CGGAGTGTAGCTC|ENST00000447929|0.444847870744007
UTR3 	339-347	0.00708543206976165
>CGGAGTGTAGCTC|ENST00000528248|0.444831175800764
UTR3 	290-298	0.00708432717716549
>CGGAGTGTAGCTC|ENST00000383314|0.4447946389445
CDS 	225-233	0.0124156774577389
UTR3 	2145-2153	0.000957368640057122
UTR3 	3406-3414	0.00206957967463595
>CGGAGTGTAGCTC|ENST00000370017|0.444767616903534
UTR3 	420-428	0.00708012069300115
>CGGAGTGTAGCTC|ENST00000550722|0.444766376304242
UTR3 	1062-1070	0.00177426757606143
CDS 	3099-3107	0.00749244606839934
CDS 	4283-4291	0.00842574480210458
>CGGAGTGTAGCTC|ENST00000370982|0.444721676163466
UTR3 	1248-1256	0.00454936968326587
UTR3 	2741-2749	0.00252771046409443
>CGGAGTGTAGCTC|ENST00000327741|0.444704544021887
UTR3 	119-127	0.00707594625631594
>CGGAGTGTAGCTC|ENST00000326654|0.444676071673936
UTR3 	718-726	0.00191683469825435
UTR3 	3041-3049	0.00515722709604544
>CGGAGTGTAGCTC|ENST00000392610|0.444651002961755
UTR3 	38-46	0.00479605491390001
UTR3 	1217-1225	0.00227634767046596
>CGGAGTGTAGCTC|ENST00000289921|0.444584316876085
UTR3 	73-81	0.00496568964239066
CDS 	1352-1360	0.00664847856810067
>CGGAGTGTAGCTC|ENST00000306149|0.444550346582632
UTR3 	352-360	0.00247248998304922
CDS 	417-425	0.00567474833416609
UTR3 	1071-1079	0.00280844141173598
>CGGAGTGTAGCTC|ENST00000217173|0.444505826979427
CDS 	440-448	0.00698538048803435
UTR3 	533-541	0.00484961717114855
>CGGAGTGTAGCTC|ENST00000371149|0.444494795618216
UTR3 	266-274	0.00706206334898746
>CGGAGTGTAGCTC|ENST00000530994|0.444421366696097
CDS 	1187-1195	0.00509137103222888
UTR3 	1468-1476	0.00546078504349027
>CGGAGTGTAGCTC|ENST00000274849|0.444390637378615
UTR3 	157-165	0.00705516879753699
>CGGAGTGTAGCTC|ENST00000502978|0.444339400228888
CDS 	379-387	0.0205695642839638
>CGGAGTGTAGCTC|ENST00000374928|0.444261560779675
CDS 	146-154	0.00817497621427852
UTR3 	1248-1256	0.00246905819965314
UTR3 	1852-1860	0.0019694762812265
>CGGAGTGTAGCTC|ENST00000470416|0.444182845230697
UTR3 	1611-1619	0.00704141343470566
>CGGAGTGTAGCTC|ENST00000308062|0.444105286146007
UTR3 	713-721	0.00703627887050095
>CGGAGTGTAGCTC|ENST00000415922|0.444022786335351
UTR3 	179-187	0.00380670567499611
UTR3 	1645-1653	0.00322411134757507
>CGGAGTGTAGCTC|ENST00000372648|0.444016372895138
UTR3 	1401-1409	0.00146135632771682
UTR3 	2438-2446	0.00556903608853368
>CGGAGTGTAGCTC|ENST00000315576|0.443976833705776
UTR3 	3027-3035	0.00260281086052542
UTR3 	3786-3794	0.00442496380859562
>CGGAGTGTAGCTC|ENST00000334574|0.443925682013422
UTR3 	548-556	0.00371546487000496
UTR3 	1019-1027	0.0033089231603376
>CGGAGTGTAGCTC|ENST00000442218|0.443871207325017
UTR3 	1117-1125	0.0019329393385511
UTR3 	2142-2150	0.00289832485094349
UTR3 	2161-2169	0.00218951710741809
>CGGAGTGTAGCTC|ENST00000428026|0.44385861839025
UTR3 	94-102	0.00701994777908253
>CGGAGTGTAGCTC|ENST00000558017|0.44385554164486
UTR3 	990-998	0.00523944879789639
UTR3 	1175-1183	0.00178029526805826
>CGGAGTGTAGCTC|ENST00000510568|0.443849406969708
UTR3 	2578-2586	0.00701933788464176
>CGGAGTGTAGCTC|ENST00000368761|0.443827345902405
UTR3 	80-88	0.00373928306018647
UTR3 	941-949	0.00154283394212178
UTR3 	1944-1952	0.00173576019361939
>CGGAGTGTAGCTC|ENST00000456475|0.443784460371069
CDS 	163-171	0.0204623976609219
>CGGAGTGTAGCTC|ENST00000317935|0.443738026663808
UTR3 	686-694	0.00353402544308687
CDS 	2099-2107	0.0107382900456863
>CGGAGTGTAGCTC|ENST00000332582|0.443710285178756
UTR3 	868-876	0.00343526513538724
UTR3 	1375-1383	0.00151690102158637
UTR3 	1949-1957	0.00205796006788251
>CGGAGTGTAGCTC|ENST00000393077|0.443696505293565
UTR3 	290-298	0.00496182558087516
UTR3 	2581-2589	0.00204738820577693
>CGGAGTGTAGCTC|ENST00000274643|0.44369604822562
UTR3 	697-705	0.0070091835216968
>CGGAGTGTAGCTC|ENST00000330793|0.443692010665562
UTR3 	378-386	0.00700891617260516
>CGGAGTGTAGCTC|ENST00000535628|0.443691365148605
UTR3 	433-441	0.0046878182621957
UTR3 	1687-1695	0.00232105516713037
>CGGAGTGTAGCTC|ENST00000418919|0.443657239851675
UTR3 	236-244	0.00700661378510181
>CGGAGTGTAGCTC|ENST00000479867|0.443597208608874
UTR3 	263-271	0.00279591063603003
UTR3 	410-418	0.00420672802858086
>CGGAGTGTAGCTC|ENST00000501744|0.443539070579124
UTR3 	838-846	0.00699878880404909
>CGGAGTGTAGCTC|ENST00000623662|0.443488098065914
UTR3 	213-221	0.00699541335484398
>CGGAGTGTAGCTC|ENST00000371236|0.44347494899275
UTR3 	530-538	0.00479463800404158
UTR3 	1577-1585	0.00219990459365762
>CGGAGTGTAGCTC|ENST00000334554|0.443449181236417
UTR3 	2207-2215	0.00699283619165422
>CGGAGTGTAGCTC|ENST00000394243|0.443440063656161
CDS 	1190-1198	0.00760076557730026
UTR3 	3535-3543	0.00457280549082069
>CGGAGTGTAGCTC|ENST00000374323|0.443429473770504
UTR3 	213-221	0.00699153109978159
>CGGAGTGTAGCTC|ENST00000577891|0.443401244483701
UTR3 	495-503	0.00319497974920996
UTR3 	553-561	0.00379468189572763
>CGGAGTGTAGCTC|ENST00000537590|0.44333383555791
UTR3 	83-91	0.00698519746175179
>CGGAGTGTAGCTC|ENST00000371173|0.443321743208595
UTR3 	573-581	0.00328625033555227
UTR3 	674-682	0.00369814629089526
>CGGAGTGTAGCTC|ENST00000304788|0.443306417049864
UTR3 	67-75	0.00477746946358702
UTR3 	2085-2093	0.00220591215692904
>CGGAGTGTAGCTC|ENST00000280606|0.443285887361503
UTR3 	155-163	0.00196053122951719
UTR3 	190-198	0.00502149075956919
>CGGAGTGTAGCTC|ENST00000381920|0.443222302973663
UTR3 	1913-1921	0.000764531906432876
UTR3 	2798-2806	0.00219803669524458
UTR3 	2943-2951	0.00401524226631321
>CGGAGTGTAGCTC|ENST00000354300|0.443196251412099
CDS 	540-548	0.0203487767281601
>CGGAGTGTAGCTC|ENST00000420647|0.44318792063592
UTR3 	458-466	0.0069755337138702
>CGGAGTGTAGCTC|ENST00000437868|0.44315730312898
UTR3 	1268-1276	0.00455979179028496
UTR3 	1624-1632	0.00241371408516668
>CGGAGTGTAGCTC|ENST00000538548|0.443125520621125
UTR3 	598-606	0.00326124437293851
UTR3 	2024-2032	0.00371015647426945
>CGGAGTGTAGCTC|ENST00000458121|0.443083844260712
UTR3 	20-28	0.00696864047972513
>CGGAGTGTAGCTC|ENST00000290871|0.443062915369449
CDS 	410-418	0.0203230167073437
>CGGAGTGTAGCTC|ENST00000395146|0.443049919983168
CDS 	369-377	0.00724718452298715
UTR3 	1218-1226	0.00368956755537547
CDS 	2280-2288	0.00289627644273422
>CGGAGTGTAGCTC|ENST00000323646|0.442969611652231
UTR3 	593-601	0.00377127186809928
UTR3 	711-719	0.00318980232418317
>CGGAGTGTAGCTC|ENST00000417877|0.442919663436859
UTR3 	696-704	0.00356397783848953
UTR3 	1235-1243	0.0033937878686286
>CGGAGTGTAGCTC|ENST00000373558|0.442902961449811
UTR3 	250-258	0.00508540419771682
UTR3 	341-349	0.00187125518102119
>CGGAGTGTAGCTC|ENST00000265138|0.442867326986423
CDS 	492-500	0.0202852268999608
>CGGAGTGTAGCTC|ENST00000488550|0.442851611904617
UTR3 	1169-1177	0.00695325796585253
>CGGAGTGTAGCTC|ENST00000372476|0.442811397766533
UTR3 	273-281	0.00341179633203577
UTR3 	335-343	0.00353879777793065
>CGGAGTGTAGCTC|ENST00000345365|0.442777147849939
UTR3 	1276-1284	0.00373137990114943
UTR3 	1651-1659	0.00189496825375479
UTR3 	2514-2522	0.00132197714063648
>CGGAGTGTAGCTC|ENST00000360003|0.442707720447909
CDS 	474-482	0.0202543866412571
>CGGAGTGTAGCTC|ENST00000402010|0.442670532592191
UTR3 	1543-1551	0.00694126255889359
>CGGAGTGTAGCTC|ENST00000606888|0.442629519748791
UTR3 	780-788	0.00693854556649246
>CGGAGTGTAGCTC|ENST00000307271|0.44261643907088
UTR3 	420-428	0.00434551857250502
CDS 	1476-1484	0.00811236726579294
>CGGAGTGTAGCTC|ENST00000255608|0.442612261502113
UTR3 	118-126	0.00458236931347888
UTR3 	893-901	0.00235503292432668
>CGGAGTGTAGCTC|ENST00000308022|0.442592537427435
UTR3 	2204-2212	0.00693609554108111
>CGGAGTGTAGCTC|ENST00000246104|0.442558488076507
UTR3 	668-676	0.00290356716560672
UTR3 	719-727	0.00215842977951063
UTR3 	1333-1341	0.00187184283832585
>CGGAGTGTAGCTC|ENST00000341162|0.442531882569235
UTR3 	3519-3527	0.00693207715296236
>CGGAGTGTAGCTC|ENST00000220496|0.442498451366575
UTR3 	589-597	0.00440980276617777
UTR3 	1111-1119	0.00144897753251453
UTR3 	1238-1246	0.00107108198648424
>CGGAGTGTAGCTC|ENST00000305641|0.442436975766523
UTR3 	81-89	0.00357533480220189
UTR3 	1917-1925	0.0020811036262049
UTR3 	2343-2351	0.00126935091508726
>CGGAGTGTAGCTC|ENST00000369888|0.442431563783247
UTR3 	2233-2241	0.00447271844534987
UTR3 	2459-2467	0.0024527123325315
>CGGAGTGTAGCTC|ENST00000342160|0.442422828105561
UTR3 	1044-1052	0.00467686818836669
CDS 	8315-8323	0.00707456511824191
>CGGAGTGTAGCTC|ENST00000359786|0.442402285497582
UTR3 	717-725	0.00203983445594748
UTR3 	882-890	0.002297574439137
UTR3 	1135-1143	0.00258608206315901
>CGGAGTGTAGCTC|ENST00000617732|0.442381193703636
UTR3 	1174-1182	0.00405771650338237
UTR3 	1279-1287	0.00286437701111294
>CGGAGTGTAGCTC|ENST00000595883|0.442365784444768
UTR3 	869-877	0.0022791767811666
UTR3 	1652-1660	0.00117141254062094
UTR3 	2461-2469	0.00347048323848684
>CGGAGTGTAGCTC|ENST00000373189|0.442356975741161
UTR3 	205-213	0.00692048892844041
>CGGAGTGTAGCTC|ENST00000357103|0.44229100504658
UTR3 	866-874	0.00325002804948138
UTR3 	1071-1079	0.00366608983047953
>CGGAGTGTAGCTC|ENST00000372397|0.44227001173901
UTR3 	154-162	0.00691472688912491
>CGGAGTGTAGCTC|ENST00000372764|0.442237117258893
UTR3 	658-666	0.00691254731368843
>CGGAGTGTAGCTC|ENST00000337318|0.44217205338165
UTR3 	484-492	0.00471753372075435
UTR3 	3410-3418	0.00219070238686243
>CGGAGTGTAGCTC|ENST00000594854|0.442159150237051
UTR3 	239-247	0.00690738111504293
>CGGAGTGTAGCTC|ENST00000322054|0.442127672577119
UTR3 	215-223	0.00415971887459217
UTR3 	273-281	0.00274557643528864
>CGGAGTGTAGCTC|ENST00000396836|0.442085497535865
UTR3 	377-385	0.00690250061550774
>CGGAGTGTAGCTC|ENST00000380470|0.442077903264807
UTR3 	1355-1363	0.004042454425064
UTR3 	1776-1784	0.00285954295644708
>CGGAGTGTAGCTC|ENST00000328600|0.442031777940959
CDS 	842-850	0.0201237510186888
>CGGAGTGTAGCTC|ENST00000508624|0.441999666157461
UTR3 	476-484	0.00689681289891166
>CGGAGTGTAGCTC|ENST00000535401|0.441969253286476
UTR3 	575-583	0.00689479749939871
>CGGAGTGTAGCTC|ENST00000262518|0.441938836697883
UTR3 	34-42	0.00303675531274754
UTR3 	1005-1013	0.00259920518391725
CDS 	7230-7238	0.0040203537605076
>CGGAGTGTAGCTC|ENST00000444294|0.441904903669413
UTR3 	251-259	0.0068905330851888
>CGGAGTGTAGCTC|ENST00000309007|0.441895225674643
UTR3 	103-111	0.00553023030251562
CDS 	1460-1468	0.00434145049215611
>CGGAGTGTAGCTC|ENST00000487787|0.441840409949407
UTR3 	161-169	0.00688625899163643
>CGGAGTGTAGCTC|ENST00000293217|0.441770452021731
UTR3 	861-869	0.0019949951878127
UTR3 	1977-1985	0.00128908886799147
UTR3 	3721-3729	0.0031719891430302
UTR3 	3727-3735	0.000425549431171244
>CGGAGTGTAGCTC|ENST00000264926|0.441727701068788
UTR3 	2168-2176	0.00565196626492419
UTR3 	2502-2510	0.00122682303141038
>CGGAGTGTAGCTC|ENST00000395715|0.441717533235866
CDS 	1260-1268	0.00450171228414635
UTR3 	2981-2989	0.00546673067045728
>CGGAGTGTAGCTC|ENST00000371655|0.441692747314394
UTR3 	919-927	0.00126314154670283
UTR3 	7746-7754	0.00112892112062168
UTR3 	8808-8816	0.00240965800877168
UTR3 	10734-10742	0.00207475200596871
>CGGAGTGTAGCTC|ENST00000316519|0.441581767560794
UTR3 	312-320	0.00686911707290015
>CGGAGTGTAGCTC|ENST00000315392|0.441550808895823
UTR3 	1223-1231	0.00137093453437539
UTR3 	2634-2642	0.00149428035430738
UTR3 	2761-2769	0.00102817758580199
UTR3 	4311-4319	0.00297367262509358
>CGGAGTGTAGCTC|ENST00000421388|0.441496036193247
UTR3 	2111-2119	0.00686343463266811
>CGGAGTGTAGCTC|ENST00000368086|0.44140654446259
UTR3 	175-183	0.00685750270170805
>CGGAGTGTAGCTC|ENST00000360338|0.441393079713131
CDS 	1561-1569	0.020000275251776
>CGGAGTGTAGCTC|ENST00000471464|0.441361255492789
UTR3 	947-955	0.00276335524496347
UTR3 	1088-1096	0.00409114539563075
>CGGAGTGTAGCTC|ENST00000368921|0.4413405738056
UTR3 	62-70	0.00685312969612046
>CGGAGTGTAGCTC|ENST00000307635|0.441324834973325
UTR3 	648-656	0.00278848025547986
UTR3 	2419-2427	0.000948670635636757
UTR3 	4060-4068	0.00311493550269046
>CGGAGTGTAGCTC|ENST00000448814|0.44132442142806
UTR3 	1088-1096	0.00685205898043975
>CGGAGTGTAGCTC|ENST00000489835|0.441288575317375
UTR3 	662-670	0.00684968276878216
>CGGAGTGTAGCTC|ENST00000507272|0.441273811933325
UTR3 	790-798	0.00342862058574764
UTR3 	1134-1142	0.00342008351764103
>CGGAGTGTAGCTC|ENST00000382031|0.441265734721576
UTR3 	26-34	0.00502461685757246
CDS 	6798-6806	0.00577271241286482
>CGGAGTGTAGCTC|ENST00000368990|0.441255765680754
UTR3 	9764-9772	0.00348270585694753
UTR3 	9824-9832	0.00205596352061966
UTR3 	10433-10441	0.00130883842957682
>CGGAGTGTAGCTC|ENST00000310981|0.441241708689763
UTR3 	2500-2508	0.00282327712802256
UTR3 	2859-2867	0.00402329882614566
>CGGAGTGTAGCTC|ENST00000360032|0.441191124100308
UTR3 	420-428	0.00362914248096437
UTR3 	469-477	0.00128486048591156
UTR3 	883-891	0.00192921962905294
>CGGAGTGTAGCTC|ENST00000309668|0.441181671537959
UTR3 	250-258	0.00264145155415076
UTR3 	382-390	0.00420114440267682
>CGGAGTGTAGCTC|ENST00000325722|0.441173105984867
CDS 	361-369	0.00745999196360951
UTR3 	778-786	0.00262580945455287
UTR3 	844-852	0.00183721177131538
>CGGAGTGTAGCTC|ENST00000511577|0.441152324181471
UTR3 	958-966	0.00684065041331594
>CGGAGTGTAGCTC|ENST00000380872|0.441047039960675
UTR3 	3938-3946	0.00125377413111704
UTR3 	4689-4697	0.00357381719325025
UTR3 	5256-5264	0.00200607918878662
>CGGAGTGTAGCTC|ENST00000341376|0.441010642342591
UTR3 	382-390	0.00489714549119961
UTR3 	1217-1225	0.00193411193153388
>CGGAGTGTAGCTC|ENST00000511884|0.4410091988907
UTR3 	2578-2586	0.00683116172384855
>CGGAGTGTAGCTC|ENST00000380861|0.44096599180386
UTR3 	542-550	0.00477814731741177
UTR3 	934-942	0.00205014980509658
>CGGAGTGTAGCTC|ENST00000486442|0.440933068219391
CDS 	481-489	0.0199113207352588
>CGGAGTGTAGCTC|ENST00000369208|0.440921537965485
CDS 	1801-1809	0.0199090908262989
>CGGAGTGTAGCTC|ENST00000624341|0.440888717336515
UTR3 	5362-5370	0.00682317372847686
>CGGAGTGTAGCTC|ENST00000361127|0.440866248322106
UTR3 	72-80	0.00392985665878853
UTR3 	5195-5203	0.00119624794590106
UTR3 	5778-5786	0.00169557936435159
>CGGAGTGTAGCTC|ENST00000381337|0.440770226030141
UTR3 	782-790	0.00681531723746651
>CGGAGTGTAGCTC|ENST00000449804|0.44076893034931
UTR3 	606-614	0.00681523132569865
>CGGAGTGTAGCTC|ENST00000308330|0.440717901884881
CDS 	2643-2651	0.0198697063194887
>CGGAGTGTAGCTC|ENST00000306156|0.440716055225562
UTR3 	281-289	0.00446373406905795
UTR3 	364-372	0.00234799125855929
>CGGAGTGTAGCTC|ENST00000368089|0.440660277689167
UTR3 	106-114	0.00680802678220874
>CGGAGTGTAGCTC|ENST00000299164|0.440640213371777
UTR3 	555-563	0.00242995167241558
UTR3 	2009-2017	0.00437674464329248
>CGGAGTGTAGCTC|ENST00000312026|0.440626219854266
UTR3 	700-708	0.00381405479996925
UTR3 	1664-1672	0.00299171359685594
>CGGAGTGTAGCTC|ENST00000262450|0.440616445482377
UTR3 	1278-1286	0.000906286807750551
UTR3 	1710-1718	0.00308790595237692
UTR3 	1892-1900	0.000866035244992343
UTR3 	2849-2857	0.00194489224329201
>CGGAGTGTAGCTC|ENST00000376088|0.440599524873387
CDS 	2223-2231	0.013612840094258
UTR3 	2497-2505	0.0023053915770158
>CGGAGTGTAGCTC|ENST00000264819|0.440596665988929
UTR3 	4645-4653	0.00282959858892866
UTR3 	4821-4829	0.00397421005207428
>CGGAGTGTAGCTC|ENST00000334534|0.440563788884423
UTR3 	602-610	0.00680162848399987
>CGGAGTGTAGCTC|ENST00000617923|0.440561609537059
UTR3 	140-148	0.0052742529834053
UTR3 	965-973	0.00152723098179798
>CGGAGTGTAGCTC|ENST00000620676|0.440480608350368
UTR3 	1611-1619	0.00178256656277864
UTR3 	2648-2656	0.00293178872685505
CDS 	7242-7250	0.00655558367468515
>CGGAGTGTAGCTC|ENST00000447340|0.440475845051168
UTR3 	217-225	0.00357614422020128
UTR3 	267-275	0.0032196523344047
>CGGAGTGTAGCTC|ENST00000590828|0.440451364448241
UTR3 	98-106	0.00411030317392627
UTR3 	995-1003	0.00268386992377889
>CGGAGTGTAGCTC|ENST00000368806|0.440428854390453
UTR3 	622-630	0.00679268030262647
>CGGAGTGTAGCTC|ENST00000534100|0.44036145825469
UTR3 	129-137	0.00678821070917947
>CGGAGTGTAGCTC|ENST00000367338|0.440319442503715
UTR3 	268-276	0.00678542422454335
>CGGAGTGTAGCTC|ENST00000168148|0.440254219783508
UTR3 	168-176	0.0067810985413379
>CGGAGTGTAGCTC|ENST00000392806|0.440118128183779
UTR3 	90-98	0.00677207227119058
>CGGAGTGTAGCTC|ENST00000548882|0.440018235634813
UTR3 	68-76	0.00518397754743088
UTR3 	2078-2086	0.00158146897439159
>CGGAGTGTAGCTC|ENST00000431170|0.439946807691047
CDS 	942-950	0.00862907112287121
CDS 	1388-1396	0.0110914656176809
>CGGAGTGTAGCTC|ENST00000319441|0.439942285160673
UTR3 	1427-1435	0.00359827260814908
UTR3 	1997-2005	0.00316213599693473
>CGGAGTGTAGCTC|ENST00000382713|0.439910717853215
UTR3 	1727-1735	0.00222813581176806
UTR3 	4418-4426	0.00453017882833072
>CGGAGTGTAGCTC|ENST00000611999|0.439908014872913
UTR3 	161-169	0.00305990988614803
CDS 	243-251	0.0113295369744402
>CGGAGTGTAGCTC|ENST00000264436|0.439903276054144
UTR3 	929-937	0.00164820179999327
UTR3 	4840-4848	0.00202432622856381
UTR3 	5876-5884	0.00308529296744708
>CGGAGTGTAGCTC|ENST00000274747|0.439883149435902
UTR3 	1247-1255	0.00212167170172199
UTR3 	2319-2327	0.00463481420676405
>CGGAGTGTAGCTC|ENST00000558783|0.43978516601335
UTR3 	327-335	0.0067499860477296
>CGGAGTGTAGCTC|ENST00000376810|0.439775704393828
UTR3 	1784-1792	0.00303919497329683
UTR3 	2103-2111	0.00371016340883391
>CGGAGTGTAGCTC|ENST00000369183|0.43972314395768
UTR3 	2254-2262	0.00108288662937548
UTR3 	2479-2487	0.00192906814515739
UTR3 	12717-12725	0.00373391679671477
>CGGAGTGTAGCTC|ENST00000301738|0.439609075520852
UTR3 	281-289	0.00483742777826086
UTR3 	1171-1179	0.00190087628942331
>CGGAGTGTAGCTC|ENST00000451672|0.439585140064815
UTR3 	359-367	0.00673671609314393
>CGGAGTGTAGCTC|ENST00000471389|0.439579946110983
UTR3 	4183-4191	0.00144885549466615
UTR3 	6656-6664	0.00103783773897084
UTR3 	9718-9726	0.0042496782692326
>CGGAGTGTAGCTC|ENST00000612754|0.439533805525221
UTR3 	4637-4645	0.00673331029018831
>CGGAGTGTAGCTC|ENST00000274629|0.4395305051009
UTR3 	847-855	0.00133212206133125
UTR3 	1099-1107	0.00204194413150987
UTR3 	1286-1294	0.00223465583542367
UTR3 	2487-2495	0.00112436929150525
>CGGAGTGTAGCTC|ENST00000254508|0.439474309721092
UTR3 	757-765	0.00354364775383638
UTR3 	905-913	0.00318571516485866
>CGGAGTGTAGCTC|ENST00000374212|0.43943775404856
CDS 	88-96	0.0102929231797184
UTR3 	3828-3836	0.00338502506688479
>CGGAGTGTAGCTC|ENST00000535847|0.439429492247238
UTR3 	320-328	0.00672638933500766
>CGGAGTGTAGCTC|ENST00000361871|0.439408719884449
UTR3 	123-131	0.00672501109232923
>CGGAGTGTAGCTC|ENST00000370563|0.439368413845781
CDS 	323-331	0.019608608628348
>CGGAGTGTAGCTC|ENST00000391403|0.439359202485918
UTR3 	1160-1168	0.00248021173834957
UTR3 	1516-1524	0.00424151382633676
>CGGAGTGTAGCTC|ENST00000340722|0.439312651419672
UTR3 	330-338	0.00671863678303169
>CGGAGTGTAGCTC|ENST00000529997|0.439204989476591
UTR3 	883-891	0.00566116219878662
CDS 	3605-3613	0.0033612784331459
>CGGAGTGTAGCTC|ENST00000586352|0.43919210203337
UTR3 	491-499	0.00345760820732304
UTR3 	575-583	0.00325302948783813
>CGGAGTGTAGCTC|ENST00000347077|0.439133976443345
UTR3 	1314-1322	0.00259009470392429
UTR3 	2766-2774	0.00411668588155396
>CGGAGTGTAGCTC|ENST00000235345|0.439095035323113
CDS 	62-70	0.0105892467561511
UTR3 	791-799	0.00325891514324968
>CGGAGTGTAGCTC|ENST00000544080|0.439084407042024
UTR3 	1145-1153	0.00670349116155926
>CGGAGTGTAGCTC|ENST00000374395|0.439061531162965
UTR3 	2583-2591	0.00146267288839478
UTR3 	4299-4307	0.00269203172184233
UTR3 	5117-5125	0.00254726848150772
>CGGAGTGTAGCTC|ENST00000226091|0.439038587608347
UTR3 	115-123	0.00377783989049796
UTR3 	619-627	0.00292261062314249
>CGGAGTGTAGCTC|ENST00000302472|0.439033787495941
UTR3 	252-260	0.00670013196682616
>CGGAGTGTAGCTC|ENST00000595831|0.439032916596542
UTR3 	221-229	0.00294493388536406
UTR3 	1154-1162	0.00375514028643669
>CGGAGTGTAGCTC|ENST00000368751|0.438976722563987
UTR3 	364-372	0.00669634494493737
>CGGAGTGTAGCTC|ENST00000571632|0.438973980924231
UTR3 	1802-1810	0.00393442288252644
UTR3 	2526-2534	0.00276174011522855
>CGGAGTGTAGCTC|ENST00000417461|0.438935097593396
UTR3 	476-484	0.00669358250356014
>CGGAGTGTAGCTC|ENST00000253008|0.438893333144724
UTR3 	869-877	0.00669081074840807
>CGGAGTGTAGCTC|ENST00000604074|0.438861869556655
UTR3 	2948-2956	0.0021353827397603
UTR3 	3209-3217	0.00455333984635559
>CGGAGTGTAGCTC|ENST00000619757|0.438805416050276
UTR3 	347-355	0.00289507050710567
UTR3 	625-633	0.00292438719658559
UTR3 	2994-3002	0.00086551811786501
>CGGAGTGTAGCTC|ENST00000272433|0.438802807762675
UTR3 	1119-1127	0.00269299981841553
UTR3 	2876-2884	0.00399180289107802
>CGGAGTGTAGCTC|ENST00000368494|0.438781728976584
UTR3 	2202-2210	0.00461383016187994
UTR3 	2290-2298	0.00206957354022672
>CGGAGTGTAGCTC|ENST00000359856|0.43870013688869
UTR3 	1625-1633	0.00189370199666064
UTR3 	3984-3992	0.00114847037094602
UTR3 	5767-5775	0.00363581589702076
>CGGAGTGTAGCTC|ENST00000514254|0.438614727836312
CDS 	430-438	0.00752940328685946
UTR3 	2250-2258	0.00176721338135101
UTR3 	3102-3110	0.00249589490754442
>CGGAGTGTAGCTC|ENST00000323116|0.438543241563008
UTR3 	2216-2224	0.00666757417527795
>CGGAGTGTAGCTC|ENST00000459818|0.438536909964978
UTR3 	771-779	0.00220035478062058
UTR3 	1917-1925	0.00446679911118821
>CGGAGTGTAGCTC|ENST00000620918|0.438499831421376
UTR3 	755-763	0.00233654896969023
UTR3 	857-865	0.00220662488148377
UTR3 	1053-1061	0.00212151878713173
>CGGAGTGTAGCTC|ENST00000337273|0.438491114620208
UTR3 	680-688	0.00666411401518039
>CGGAGTGTAGCTC|ENST00000458246|0.438489196267197
CDS 	619-627	0.0112213958746263
UTR3 	1963-1971	0.00299729459481821
>CGGAGTGTAGCTC|ENST00000555978|0.438446048259507
UTR3 	520-528	0.00230873773325311
UTR3 	1076-1084	0.00435238472706579
>CGGAGTGTAGCTC|ENST00000375994|0.438425523817296
UTR3 	547-555	0.0066597600028089
>CGGAGTGTAGCTC|ENST00000393243|0.438313296092597
UTR3 	648-656	0.00407681878067834
UTR3 	1134-1142	0.00157325792713101
UTR3 	2164-2172	0.00100223312490734
>CGGAGTGTAGCTC|ENST00000397454|0.438309574624397
UTR3 	187-195	0.00665206277811262
>CGGAGTGTAGCTC|ENST00000587718|0.43830798325983
UTR3 	273-281	0.00665195713312378
>CGGAGTGTAGCTC|ENST00000507232|0.438307400589614
UTR3 	505-513	0.00665191845171579
>CGGAGTGTAGCTC|ENST00000329949|0.438261729793901
UTR3 	575-583	0.00664888649450796
>CGGAGTGTAGCTC|ENST00000233892|0.438243796140681
UTR3 	2753-2761	0.00312782638129009
UTR3 	2767-2775	0.00351986952883106
>CGGAGTGTAGCTC|ENST00000381769|0.438108256081183
UTR3 	109-117	0.00192551157515062
UTR3 	981-989	0.0047131857169231
>CGGAGTGTAGCTC|ENST00000226067|0.438103466402039
UTR3 	326-334	0.00285175894990522
UTR3 	2770-2778	0.0037866203401482
>CGGAGTGTAGCTC|ENST00000491614|0.438022147890472
UTR3 	403-411	0.00398711218306928
UTR3 	1507-1515	0.0026458679956201
>CGGAGTGTAGCTC|ENST00000370205|0.437996943788942
UTR3 	4405-4413	0.00209741227027363
UTR3 	8175-8183	0.00453389444690038
>CGGAGTGTAGCTC|ENST00000553289|0.437994497123902
UTR3 	149-157	0.004946361998922
UTR3 	1773-1781	0.00168478226737895
>CGGAGTGTAGCTC|ENST00000360110|0.437986089429453
CDS 	738-746	0.0193409778499105
>CGGAGTGTAGCTC|ENST00000302805|0.437978231128326
UTR3 	191-199	0.00663006425019904
>CGGAGTGTAGCTC|ENST00000262441|0.4379504754247
UTR3 	674-682	0.00207778442287016
UTR3 	2319-2327	0.00455043690666556
>CGGAGTGTAGCTC|ENST00000524849|0.437917010878125
UTR3 	925-933	0.00662599931935019
>CGGAGTGTAGCTC|ENST00000578638|0.437858876052497
UTR3 	195-203	0.00662213913976501
>CGGAGTGTAGCTC|ENST00000375486|0.437845713265203
UTR3 	585-593	0.00443447949976544
UTR3 	1414-1422	0.00218678560904445
>CGGAGTGTAGCTC|ENST00000540331|0.437833084010114
UTR3 	116-124	0.00480890345032577
UTR3 	1849-1857	0.000645001268690811
UTR3 	2383-2391	0.00116652178080151
>CGGAGTGTAGCTC|ENST00000330634|0.437830562683576
UTR3 	83-91	0.00396335830368368
UTR3 	2788-2796	0.00137913094003564
CDS 	3614-3622	0.00406689904183933
>CGGAGTGTAGCTC|ENST00000616417|0.43781619924547
UTR3 	3198-3206	0.00135549223195689
UTR3 	5487-5495	0.00526381307576319
>CGGAGTGTAGCTC|ENST00000557056|0.437805357077359
UTR3 	1207-1215	0.00120097187345007
UTR3 	1355-1363	0.00373428205006625
UTR3 	1837-1845	0.00168333143112071
>CGGAGTGTAGCTC|ENST00000401089|0.437746357848686
UTR3 	1082-1090	0.00242886536082905
UTR3 	1586-1594	0.00133393315023828
UTR3 	2912-2920	0.00285186904539604
>CGGAGTGTAGCTC|ENST00000398870|0.437712735352459
UTR3 	3664-3672	0.0016393022048516
UTR3 	5510-5518	0.00497313262344112
>CGGAGTGTAGCTC|ENST00000596687|0.437615234530783
UTR3 	134-142	0.00660595999500249
>CGGAGTGTAGCTC|ENST00000287585|0.4375609169529
UTR3 	62-70	0.00552437902542144
UTR3 	1766-1774	0.00107797370979482
>CGGAGTGTAGCTC|ENST00000483386|0.43747836446165
UTR3 	2686-2694	0.00659687018911889
>CGGAGTGTAGCTC|ENST00000407997|0.437434284736566
UTR3 	129-137	0.00659394263484965
>CGGAGTGTAGCTC|ENST00000303596|0.437430712829472
UTR3 	75-83	0.00659370540382107
>CGGAGTGTAGCTC|ENST00000561967|0.437430395158868
UTR3 	69-77	0.00659368430545632
>CGGAGTGTAGCTC|ENST00000297293|0.437413488268208
CDS 	282-290	0.0102318739863907
UTR3 	1253-1261	0.00161875762820248
CDS 	3045-3053	0.00465313379267201
>CGGAGTGTAGCTC|ENST00000519289|0.437387233499856
UTR3 	834-842	0.00659081765527662
>CGGAGTGTAGCTC|ENST00000382828|0.437369472657162
UTR3 	47-55	0.00658963802239898
>CGGAGTGTAGCTC|ENST00000318522|0.437351330273294
UTR3 	1892-1900	0.00658843303745404
>CGGAGTGTAGCTC|ENST00000616016|0.437349236827541
UTR3 	248-256	0.00251904753538738
UTR3 	479-487	0.00406924645839806
>CGGAGTGTAGCTC|ENST00000546378|0.437342179610959
UTR3 	139-147	0.00330435626435623
UTR3 	921-929	0.00328346899811939
>CGGAGTGTAGCTC|ENST00000620376|0.437320171691769
UTR3 	160-168	0.006586363513779
>CGGAGTGTAGCTC|ENST00000381989|0.437276521883291
CDS 	2864-2872	0.0192035268696451
>CGGAGTGTAGCTC|ENST00000357037|0.437242659599223
UTR3 	130-138	0.00427741013684496
UTR3 	1420-1428	0.00230380495411286
>CGGAGTGTAGCTC|ENST00000333461|0.437237376925584
UTR3 	81-89	0.00480909351350381
UTR3 	976-984	0.00177177069011861
>CGGAGTGTAGCTC|ENST00000376325|0.437202208033207
UTR3 	2919-2927	0.00120228600169578
UTR3 	3168-3176	0.00180129792612123
UTR3 	3592-3600	0.00357494425296418
>CGGAGTGTAGCTC|ENST00000295417|0.437195124968609
UTR3 	696-704	0.00341547553622813
UTR3 	946-954	0.00316258216118079
>CGGAGTGTAGCTC|ENST00000500728|0.437186202860988
UTR3 	2085-2093	0.00244639567222584
UTR3 	6545-6553	0.00413106938334396
>CGGAGTGTAGCTC|ENST00000395686|0.437182390480337
UTR3 	2497-2505	0.00159259800105318
UTR3 	3567-3575	0.00498461382022246
>CGGAGTGTAGCTC|ENST00000511473|0.437090005161394
UTR3 	73-81	0.00657107505057339
>CGGAGTGTAGCTC|ENST00000343242|0.437025511734786
UTR3 	398-406	0.00271921911241851
UTR3 	478-486	0.00161722090071823
UTR3 	1189-1197	0.00114093242364586
UTR3 	1382-1390	0.00108941841313131
>CGGAGTGTAGCTC|ENST00000413127|0.436949383895643
UTR3 	1012-1020	0.00656173361081462
>CGGAGTGTAGCTC|ENST00000515098|0.436946912345374
UTR3 	2007-2015	0.00656156942025742
>CGGAGTGTAGCTC|ENST00000323668|0.436939941910685
UTR3 	224-232	0.00399574440522895
CDS 	3083-3091	0.00798166478725797
>CGGAGTGTAGCTC|ENST00000534961|0.436918388072498
UTR3 	1955-1963	0.00199667211851497
UTR3 	2003-2011	0.00456300235607712
>CGGAGTGTAGCTC|ENST00000369838|0.436894200366551
UTR3 	1191-1199	0.00523307659685667
UTR3 	1483-1491	0.00132499100038528
>CGGAGTGTAGCTC|ENST00000504487|0.436788654824098
UTR3 	927-935	0.00272772610025791
UTR3 	1271-1279	0.00382332948896497
>CGGAGTGTAGCTC|ENST00000590943|0.43670124090229
UTR3 	505-513	0.0065452478829481
>CGGAGTGTAGCTC|ENST00000369367|0.436640142800006
UTR3 	2266-2274	0.00461628540396936
CDS 	2415-2423	0.00605162202700548
>CGGAGTGTAGCTC|ENST00000269033|0.43650841118245
UTR3 	4118-4126	0.0065324355166976
>CGGAGTGTAGCTC|ENST00000302787|0.436479357056318
UTR3 	360-368	0.00289886448479978
UTR3 	1604-1612	0.00129050715002475
UTR3 	2011-2019	0.00234113330080133
>CGGAGTGTAGCTC|ENST00000509480|0.436421483520706
UTR3 	196-204	0.00652665928352968
>CGGAGTGTAGCTC|ENST00000369800|0.436413542684711
UTR3 	913-921	0.00265981662275663
UTR3 	1992-2000	0.00163584906957859
UTR3 	2764-2772	0.00223046591975265
>CGGAGTGTAGCTC|ENST00000261177|0.436380800291596
UTR3 	375-383	0.0032626175550989
UTR3 	2561-2569	0.00197690123411692
UTR3 	3355-3363	0.00128443705604651
>CGGAGTGTAGCTC|ENST00000370192|0.436331428660835
CDS 	1572-1580	0.0190203746599113
>CGGAGTGTAGCTC|ENST00000366971|0.436309591606706
UTR3 	780-788	0.00651922382519943
>CGGAGTGTAGCTC|ENST00000613943|0.436303813069437
UTR3 	668-676	0.00651883981727537
>CGGAGTGTAGCTC|ENST00000219235|0.436284148332218
UTR3 	881-889	0.00274482340823079
UTR3 	2309-2317	0.003772709596554
>CGGAGTGTAGCTC|ENST00000269216|0.436265927545999
UTR3 	40-48	0.00350897521687266
UTR3 	206-214	0.00300734692074108
>CGGAGTGTAGCTC|ENST00000544233|0.436244601888671
UTR3 	369-377	0.006514904920887
>CGGAGTGTAGCTC|ENST00000438444|0.436242084941496
UTR3 	90-98	0.00651473765374833
>CGGAGTGTAGCTC|ENST00000514140|0.436232524049483
UTR3 	640-648	0.00651410226971091
>CGGAGTGTAGCTC|ENST00000620443|0.436213374972942
UTR3 	943-951	0.00651282967839553
>CGGAGTGTAGCTC|ENST00000359060|0.436208479763019
UTR3 	2295-2303	0.00452174071637079
UTR3 	3394-3402	0.00199076363873992
>CGGAGTGTAGCTC|ENST00000319357|0.436146652124167
UTR3 	339-347	0.00650839537529025
>CGGAGTGTAGCTC|ENST00000373388|0.436133035635565
UTR3 	1964-1972	0.00650749042446808
>CGGAGTGTAGCTC|ENST00000374024|0.43610733275878
UTR3 	839-847	0.00650578219573953
>CGGAGTGTAGCTC|ENST00000529654|0.436092956833304
UTR3 	1565-1573	0.00650482675309372
>CGGAGTGTAGCTC|ENST00000318673|0.436078590004173
UTR3 	662-670	0.0065038719078707
>CGGAGTGTAGCTC|ENST00000586359|0.436060212860314
UTR3 	852-860	0.00334579269323776
UTR3 	954-962	0.003156857826307
>CGGAGTGTAGCTC|ENST00000539664|0.436047488136547
UTR3 	1672-1680	0.00650180479755121
>CGGAGTGTAGCTC|ENST00000613214|0.43598898912692
UTR3 	991-999	0.00649791671191733
>CGGAGTGTAGCTC|ENST00000263398|0.435984874878241
UTR3 	1996-2004	0.00200895505571158
UTR3 	2095-2103	0.00201926333674029
UTR3 	2340-2348	0.00246942486506111
>CGGAGTGTAGCTC|ENST00000509505|0.435968267720658
UTR3 	2060-2068	0.00214284099762423
UTR3 	3498-3506	0.00435369845570999
>CGGAGTGTAGCTC|ENST00000399932|0.435943807620583
UTR3 	25-33	0.00301273870289876
UTR3 	93-101	0.00348217497857904
>CGGAGTGTAGCTC|ENST00000367474|0.435906964766046
UTR3 	3426-3434	0.00649246483488911
>CGGAGTGTAGCTC|ENST00000426955|0.435882669819343
UTR3 	197-205	0.00649084998864161
>CGGAGTGTAGCTC|ENST00000597986|0.435877164687482
UTR3 	1208-1216	0.00649048406848913
>CGGAGTGTAGCTC|ENST00000373464|0.43587150052996
UTR3 	1021-1029	0.00402074757564119
UTR3 	3152-3160	0.00246936000133548
>CGGAGTGTAGCTC|ENST00000259339|0.435862885218565
UTR3 	147-155	0.00648953492275841
>CGGAGTGTAGCTC|ENST00000366544|0.435847482591558
UTR3 	1026-1034	0.00648851111361399
>CGGAGTGTAGCTC|ENST00000433259|0.435797196077642
UTR3 	1171-1179	0.00648516852307415
>CGGAGTGTAGCTC|ENST00000462224|0.435787164882209
UTR3 	23-31	0.00402915255831817
CDS 	85-93	0.00764363859736316
>CGGAGTGTAGCTC|ENST00000265162|0.435773145232106
UTR3 	1865-1873	0.00222474734985843
UTR3 	2205-2213	0.000959440607067033
UTR3 	2571-2579	0.00329938185343691
>CGGAGTGTAGCTC|ENST00000534815|0.435755064271995
UTR3 	1305-1313	0.00648236791586565
>CGGAGTGTAGCTC|ENST00000264552|0.435726365644214
UTR3 	1445-1453	0.00648046021051038
>CGGAGTGTAGCTC|ENST00000530181|0.435689152100334
UTR3 	328-336	0.00647798644414135
>CGGAGTGTAGCTC|ENST00000359013|0.435627067075637
UTR3 	108-116	0.00325706411017545
CDS 	1167-1175	0.0098866813698388
>CGGAGTGTAGCTC|ENST00000371652|0.435620699501019
UTR3 	276-284	0.00475947082320107
UTR3 	5437-5445	0.00171396511589409
>CGGAGTGTAGCTC|ENST00000612859|0.435593492403208
UTR3 	2245-2253	0.00193229616178017
UTR3 	2495-2503	0.00453933109309085
>CGGAGTGTAGCTC|ENST00000424598|0.435585234851472
UTR3 	746-754	0.00262207068682554
UTR3 	1117-1125	0.00384900761415094
>CGGAGTGTAGCTC|ENST00000268893|0.435537983169508
UTR3 	1075-1083	0.0051581388505707
CDS 	2735-2743	0.00415576821540277
>CGGAGTGTAGCTC|ENST00000337619|0.435536458750319
UTR3 	601-609	0.00646783566541661
>CGGAGTGTAGCTC|ENST00000371957|0.435531593558496
UTR3 	453-461	0.00646751222288058
>CGGAGTGTAGCTC|ENST00000329255|0.435527414976287
UTR3 	311-319	0.00293542218869233
UTR3 	4328-4336	0.00353181223744734
>CGGAGTGTAGCTC|ENST00000394709|0.43546780769748
UTR3 	685-693	0.0064632716023795
>CGGAGTGTAGCTC|ENST00000320031|0.43544753523089
UTR3 	1284-1292	0.0029724562501054
CDS 	2273-2281	0.0106746755514912
>CGGAGTGTAGCTC|ENST00000366672|0.435419487947994
UTR3 	1511-1519	0.00160668147882559
UTR3 	2377-2385	0.00485337762870728
>CGGAGTGTAGCTC|ENST00000488729|0.43541047182749
UTR3 	4485-4493	0.00645945966988785
>CGGAGTGTAGCTC|ENST00000433224|0.435381160961503
UTR3 	1178-1186	0.00645751091449753
>CGGAGTGTAGCTC|ENST00000293805|0.435372575637514
UTR3 	388-396	0.00298672584720524
UTR3 	859-867	0.00347021425976118
>CGGAGTGTAGCTC|ENST00000602279|0.435333182623259
UTR3 	474-482	0.00504881797054316
UTR3 	2428-2436	0.00140550300254841
>CGGAGTGTAGCTC|ENST00000610121|0.435330856655708
UTR3 	1178-1186	0.00356583804564606
UTR3 	1398-1406	0.00288832827852192
>CGGAGTGTAGCTC|ENST00000333503|0.4353084511013
UTR3 	756-764	0.00195475931054461
UTR3 	1393-1401	0.00449791730349536
>CGGAGTGTAGCTC|ENST00000372726|0.435285578555122
UTR3 	989-997	0.00645115583624118
>CGGAGTGTAGCTC|ENST00000370274|0.435257329595981
UTR3 	42-50	0.00399273433695575
CDS 	60-68	0.00764271109720009
>CGGAGTGTAGCTC|ENST00000341998|0.435193861981424
UTR3 	1492-1500	0.00213379009167294
UTR3 	2515-2523	0.0015733435533107
UTR3 	7995-8003	0.00273792384359655
>CGGAGTGTAGCTC|ENST00000610704|0.435177007144104
UTR3 	109-117	0.00644393675767242
>CGGAGTGTAGCTC|ENST00000615892|0.435174566698244
UTR3 	400-408	0.00644377448396021
>CGGAGTGTAGCTC|ENST00000440282|0.435129585209539
UTR3 	1469-1477	0.00209432458192439
UTR3 	2387-2395	0.00392125341367134
UTR3 	2412-2420	0.000425205475703198
>CGGAGTGTAGCTC|ENST00000435817|0.435104056729375
UTR3 	167-175	0.00643908594126185
>CGGAGTGTAGCTC|ENST00000274063|0.435103950004489
UTR3 	86-94	0.00643907884448507
>CGGAGTGTAGCTC|ENST00000299575|0.435018597250261
CDS 	2173-2181	0.0187658084048091
>CGGAGTGTAGCTC|ENST00000586987|0.434985031763707
CDS 	1701-1709	0.0187592975447262
>CGGAGTGTAGCTC|ENST00000543342|0.434960133249585
UTR3 	34-42	0.00642951524350052
>CGGAGTGTAGCTC|ENST00000398864|0.434828972189224
CDS 	915-923	0.0187290243932914
>CGGAGTGTAGCTC|ENST00000258104|0.43480990671659
UTR3 	145-153	0.00641952462436106
>CGGAGTGTAGCTC|ENST00000242310|0.434805211264606
CDS 	4272-4280	0.00583486430398342
CDS 	4340-4348	0.0128895506166116
>CGGAGTGTAGCTC|ENST00000432560|0.434798727590074
UTR3 	191-199	0.00641878113936126
>CGGAGTGTAGCTC|ENST00000226382|0.434789388270603
UTR3 	180-188	0.00641816001017688
>CGGAGTGTAGCTC|ENST00000372037|0.434755890956696
UTR3 	1021-1029	0.00288034772700397
UTR3 	4274-4282	0.00227365053113612
UTR3 	7508-7516	0.00126193392420986
>CGGAGTGTAGCTC|ENST00000432667|0.434729324647268
UTR3 	1445-1453	0.00641416529120916
>CGGAGTGTAGCTC|ENST00000320901|0.434718275052679
CDS 	163-171	0.0187075493367039
>CGGAGTGTAGCTC|ENST00000396950|0.434669771550034
UTR3 	819-827	0.00641020440053492
>CGGAGTGTAGCTC|ENST00000324727|0.434644886453276
UTR3 	897-905	0.00175991528244436
UTR3 	3205-3213	0.00464863396723233
>CGGAGTGTAGCTC|ENST00000467786|0.434631307857855
UTR3 	136-144	0.00270478356365768
UTR3 	545-553	0.00370286254089625
>CGGAGTGTAGCTC|ENST00000361170|0.434629881281898
UTR3 	387-395	0.00640755121916852
>CGGAGTGTAGCTC|ENST00000283943|0.434556674041439
UTR3 	2783-2791	0.00640268191293543
>CGGAGTGTAGCTC|ENST00000358295|0.434548655531044
UTR3 	109-117	0.00640214855821825
>CGGAGTGTAGCTC|ENST00000429322|0.43454128771624
UTR3 	1201-1209	0.00213275099079925
UTR3 	1278-1286	0.00426890749199444
>CGGAGTGTAGCTC|ENST00000348340|0.434517806375841
UTR3 	359-367	0.00343084586140927
UTR3 	1620-1628	0.00296925073054538
>CGGAGTGTAGCTC|ENST00000301765|0.434497692995034
UTR3 	876-884	0.00639875870963338
>CGGAGTGTAGCTC|ENST00000296591|0.434482001623228
CDS 	831-839	0.0186617084644537
>CGGAGTGTAGCTC|ENST00000263726|0.434475605267164
UTR3 	1355-1363	0.00113614807367186
UTR3 	2725-2733	0.00198882744467331
UTR3 	3521-3529	0.00327231396473837
>CGGAGTGTAGCTC|ENST00000542191|0.434445934338237
UTR3 	411-419	0.00639531581161595
>CGGAGTGTAGCTC|ENST00000382029|0.4343825064661
UTR3 	310-318	0.00348426135960413
UTR3 	1229-1237	0.00290683520792017
>CGGAGTGTAGCTC|ENST00000373256|0.434375615042064
UTR3 	64-72	0.00639063813899643
>CGGAGTGTAGCTC|ENST00000506119|0.434330810331853
UTR3 	78-86	0.00322919325106456
UTR3 	108-116	0.00315846436592232
>CGGAGTGTAGCTC|ENST00000394434|0.434283830221476
CDS 	2612-2620	0.00497781743687063
CDS 	2686-2694	0.0136454381124308
>CGGAGTGTAGCTC|ENST00000527850|0.434260391948474
UTR3 	478-486	0.00372379014776412
UTR3 	1082-1090	0.00265918291696371
>CGGAGTGTAGCTC|ENST00000575022|0.434257119677211
UTR3 	617-625	0.00638275537401748
>CGGAGTGTAGCTC|ENST00000452881|0.43424923855745
UTR3 	411-419	0.00638223107406129
>CGGAGTGTAGCTC|ENST00000532585|0.434245295684717
UTR3 	289-297	0.00638196876938812
>CGGAGTGTAGCTC|ENST00000555640|0.434193027658013
UTR3 	524-532	0.00235695895752105
UTR3 	2242-2250	0.00402153256192582
>CGGAGTGTAGCTC|ENST00000262424|0.434178339772302
CDS 	717-725	0.0186027846610199
>CGGAGTGTAGCTC|ENST00000344642|0.434168437615969
UTR3 	880-888	0.00158888942812117
UTR3 	1701-1709	0.00138591941324765
UTR3 	1854-1862	0.00123630214308292
UTR3 	2248-2256	0.0021657445925695
>CGGAGTGTAGCTC|ENST00000401766|0.434098847017262
UTR3 	745-753	0.00326976106104747
UTR3 	1110-1118	0.00310246463016117
>CGGAGTGTAGCTC|ENST00000329759|0.434000862160023
UTR3 	690-698	0.00636570643276894
>CGGAGTGTAGCTC|ENST00000609116|0.433992513764138
UTR3 	1529-1537	0.00442569745394272
UTR3 	6267-6275	0.00193945351642053
>CGGAGTGTAGCTC|ENST00000303142|0.433988954750402
UTR3 	305-313	0.0063649141698229
>CGGAGTGTAGCTC|ENST00000289371|0.433978495393883
UTR3 	1734-1742	0.0063642182493264
>CGGAGTGTAGCTC|ENST00000312423|0.4339379503833
UTR3 	448-456	0.0063615205221085
>CGGAGTGTAGCTC|ENST00000414629|0.433832998714003
CDS 	402-410	0.0185357615955216>CGGAGTGTAGCTC|ENST00000303766|0.433832998714003
CDS 	402-410	0.0185357615955216
>CGGAGTGTAGCTC|ENST00000545314|0.433828333139458
UTR3 	1068-1076	0.00250139895190875
UTR3 	2190-2198	0.0016140144766144
UTR3 	3722-3730	0.00223881324003407
>CGGAGTGTAGCTC|ENST00000375771|0.433781998697846
UTR3 	172-180	0.00421462296639578
UTR3 	656-664	0.00213652051183304
>CGGAGTGTAGCTC|ENST00000567109|0.433699790246036
UTR3 	2012-2020	0.00477408577947086
UTR3 	4258-4266	0.00157158718739759
>CGGAGTGTAGCTC|ENST00000443824|0.43363799322592
UTR3 	1069-1077	0.00412648686063849
UTR3 	1103-1111	0.00221507370131613
>CGGAGTGTAGCTC|ENST00000549817|0.433591530089744
UTR3 	581-589	0.00347546409617942
UTR3 	588-596	0.00286300439404954
>CGGAGTGTAGCTC|ENST00000375592|0.433586670452976
UTR3 	128-136	0.00404008931435459
UTR3 	1599-1607	0.00229805576778843
>CGGAGTGTAGCTC|ENST00000204961|0.433584438408686
UTR3 	1212-1220	0.00633799653965097
>CGGAGTGTAGCTC|ENST00000238831|0.433571481650352
UTR3 	3391-3399	0.000986122654383666
UTR3 	7326-7334	0.00141208440553908
UTR3 	10100-10108	0.00205348745493281
UTR3 	10149-10157	0.00188543974930822
>CGGAGTGTAGCTC|ENST00000292841|0.433528183072905
UTR3 	1068-1076	0.0029347062712002
UTR3 	3082-3090	0.00180860711222687
UTR3 	4874-4882	0.00159093930579301
>CGGAGTGTAGCTC|ENST00000248248|0.433457304933777
UTR3 	895-903	0.00201971062140392
UTR3 	1223-1231	0.00334274650183406
UTR3 	2130-2138	0.000967078390621092
>CGGAGTGTAGCTC|ENST00000358070|0.433448909787509
UTR3 	506-514	0.00511161407106463
UTR3 	4044-4052	0.00121736270595381
>CGGAGTGTAGCTC|ENST00000394610|0.433448093995472
UTR3 	2295-2303	0.00267327555565949
UTR3 	2443-2451	0.00365564692639037
>CGGAGTGTAGCTC|ENST00000325089|0.433447021002134
UTR3 	16348-16356	0.00632885106903429
>CGGAGTGTAGCTC|ENST00000433060|0.433340076976703
UTR3 	1060-1068	0.00266952703348749
UTR3 	4156-4164	0.00365220617304016
>CGGAGTGTAGCTC|ENST00000630913|0.433339115155427
UTR3 	1016-1024	0.00632166918881365
>CGGAGTGTAGCTC|ENST00000411578|0.433325111864056
UTR3 	1172-1180	0.00632073714211624
>CGGAGTGTAGCTC|ENST00000446230|0.433304033300123
UTR3 	297-305	0.00631933415816536
>CGGAGTGTAGCTC|ENST00000379803|0.433255118332867
UTR3 	125-133	0.00200045010867532
UTR3 	898-906	0.00258374111740483
UTR3 	977-985	0.00173188710217524
>CGGAGTGTAGCTC|ENST00000392908|0.433033288394896
UTR3 	737-745	0.00389354777369497
UTR3 	1003-1011	0.00240776424088227
>CGGAGTGTAGCTC|ENST00000534837|0.433032224624705
UTR3 	524-532	0.00630124119943664
>CGGAGTGTAGCTC|ENST00000356091|0.433016195066883
UTR3 	456-464	0.00630017410741524
>CGGAGTGTAGCTC|ENST00000300087|0.433006690851246
UTR3 	283-291	0.00540022976201441
UTR3 	5970-5978	0.000899311642774876
>CGGAGTGTAGCTC|ENST00000335551|0.433000009096344
UTR3 	251-259	0.00629909659348602
>CGGAGTGTAGCTC|ENST00000512744|0.432965419303011
UTR3 	1358-1366	0.00629679388939166
>CGGAGTGTAGCTC|ENST00000262198|0.43293809816808
CDS 	2539-2547	0.0183620229768934
>CGGAGTGTAGCTC|ENST00000376327|0.432931868820741
UTR3 	317-325	0.00629456033252845
>CGGAGTGTAGCTC|ENST00000585873|0.432902369734611
UTR3 	1021-1029	0.00629259645550826
>CGGAGTGTAGCTC|ENST00000535479|0.432873229904453
UTR3 	492-500	0.00378648705611816
UTR3 	1146-1154	0.00250416940844477
>CGGAGTGTAGCTC|ENST00000297029|0.432838103802847
UTR3 	351-359	0.003685555131065
UTR3 	4433-4441	0.00260276276404805
>CGGAGTGTAGCTC|ENST00000581347|0.432785676206033
UTR3 	338-346	0.00369713595411611
UTR3 	5491-5499	0.00258769141663652
>CGGAGTGTAGCTC|ENST00000370580|0.432772020299959
UTR3 	484-492	0.0062839181714374
>CGGAGTGTAGCTC|ENST00000336509|0.432756869974859
UTR3 	481-489	0.00628290946693976
>CGGAGTGTAGCTC|ENST00000318008|0.43274384773672
UTR3 	406-414	0.00515742942383579
UTR3 	1419-1427	0.00112461301936273
>CGGAGTGTAGCTC|ENST00000450050|0.43266496107676
UTR3 	152-160	0.00395822800636526
UTR3 	216-224	0.00231856201176989
>CGGAGTGTAGCTC|ENST00000309519|0.432659604168127
UTR3 	314-322	0.00627643333664857
>CGGAGTGTAGCTC|ENST00000262426|0.432611543183961
UTR3 	187-195	0.00627323322335073
>CGGAGTGTAGCTC|ENST00000614701|0.432593589197768
CDS 	2990-2998	0.0182951164109794
>CGGAGTGTAGCTC|ENST00000326958|0.432580490400537
UTR3 	1025-1033	0.00393785608004948
UTR3 	4029-4037	0.00233330946647158
>CGGAGTGTAGCTC|ENST00000371703|0.432580305229611
UTR3 	22-30	0.00627115321664674
>CGGAGTGTAGCTC|ENST00000613488|0.432556067844644
UTR3 	693-701	0.00337296099843815
UTR3 	1287-1295	0.00289657832599217
>CGGAGTGTAGCTC|ENST00000302326|0.432553429128952
UTR3 	2313-2321	0.00626936361924727
>CGGAGTGTAGCTC|ENST00000221818|0.432530498747618
UTR3 	810-818	0.00297567382936223
UTR3 	876-884	0.00329216290497928
>CGGAGTGTAGCTC|ENST00000576370|0.432488790084074
UTR3 	1697-1705	0.00626505939455139
>CGGAGTGTAGCTC|ENST00000383165|0.432395675719033
UTR3 	39-47	0.00321556069617913
UTR3 	345-353	0.00304329807235836
>CGGAGTGTAGCTC|ENST00000613501|0.432394506482828
UTR3 	221-229	0.00625878090531386
>CGGAGTGTAGCTC|ENST00000311755|0.432393027116899
UTR3 	215-223	0.00625868238947613
>CGGAGTGTAGCTC|ENST00000361322|0.432311531583487
UTR3 	445-453	0.0041541782684492
CDS 	1310-1318	0.0065482051305891
>CGGAGTGTAGCTC|ENST00000261716|0.432244612155969
UTR3 	3326-3334	0.00294784744226588
UTR3 	7876-7884	0.00330095109892991
>CGGAGTGTAGCTC|ENST00000553915|0.432235575218355
UTR3 	1021-1029	0.00624819669081727
>CGGAGTGTAGCTC|ENST00000378565|0.432192758286138
UTR3 	8210-8218	0.00392436465399951
UTR3 	8331-8339	0.00232098043409475
>CGGAGTGTAGCTC|ENST00000607357|0.432183022822191
UTR3 	194-202	0.00624469669791036
>CGGAGTGTAGCTC|ENST00000426034|0.432143441963294
UTR3 	58-66	0.00624206054309121
>CGGAGTGTAGCTC|ENST00000315190|0.432129240641935
UTR3 	2226-2234	0.00624111469604622
>CGGAGTGTAGCTC|ENST00000296657|0.432071399807238
UTR3 	4947-4955	0.0011228066661089
UTR3 	5307-5315	0.00304861482336317
UTR3 	6492-6500	0.00206584077118897
>CGGAGTGTAGCTC|ENST00000635023|0.432032646491697
UTR3 	656-664	0.00338705539919146
UTR3 	1448-1456	0.00284762566366013
>CGGAGTGTAGCTC|ENST00000262815|0.432017949147758
UTR3 	942-950	0.00188274694501813
UTR3 	2637-2645	0.00435095517414708
>CGGAGTGTAGCTC|ENST00000388913|0.432008613108661
UTR3 	1418-1426	0.00373993033977013
UTR3 	1669-1677	0.00249314993116034
>CGGAGTGTAGCTC|ENST00000217133|0.431986058015036
UTR3 	68-76	0.00623157792406167
>CGGAGTGTAGCTC|ENST00000503800|0.431965619494637
UTR3 	67-75	0.00623021654141527
>CGGAGTGTAGCTC|ENST00000398204|0.431942509562005
UTR3 	4159-4167	0.00488414220978185
UTR3 	5107-5115	0.00134453499118573
>CGGAGTGTAGCTC|ENST00000458447|0.431927473264801
UTR3 	388-396	0.00622767563052912
>CGGAGTGTAGCTC|ENST00000428393|0.431927066365024
UTR3 	1125-1133	0.0062276485267463
>CGGAGTGTAGCTC|ENST00000373018|0.431919088766149
UTR3 	52-60	0.00622711713394981
>CGGAGTGTAGCTC|ENST00000371199|0.431917503031721
UTR3 	2637-2645	0.00297332591934785
UTR3 	5339-5347	0.000940190929582634
UTR3 	6250-6258	0.00231349465798777
>CGGAGTGTAGCTC|ENST00000324344|0.431910265225247
UTR3 	2922-2930	0.00622652938969157
>CGGAGTGTAGCTC|ENST00000381154|0.431811997616066
UTR3 	362-370	0.00302979812268806
UTR3 	1738-1746	0.00319018537562712
>CGGAGTGTAGCTC|ENST00000338820|0.431778794472624
UTR3 	239-247	0.00279829391621281
UTR3 	344-352	0.00341947774331786
>CGGAGTGTAGCTC|ENST00000367103|0.431776412017438
UTR3 	299-307	0.00322187511612036
UTR3 	1338-1346	0.00299573783377106
>CGGAGTGTAGCTC|ENST00000182527|0.431739703759443
UTR3 	245-253	0.00345728170695727
UTR3 	1594-1602	0.00108211637813987
UTR3 	4345-4353	0.00167576948082333
>CGGAGTGTAGCTC|ENST00000541682|0.431738375073001
UTR3 	931-939	0.006215079052243
>CGGAGTGTAGCTC|ENST00000368039|0.431651449678919
UTR3 	495-503	0.00434702634504341
CDS 	503-511	0.00582824034435857
>CGGAGTGTAGCTC|ENST00000220562|0.431615496476644
UTR3 	873-881	0.00197162377370213
UTR3 	1321-1329	0.00204382255861888
CDS 	1845-1853	0.00682053515246491
>CGGAGTGTAGCTC|ENST00000615301|0.431607516402244
CDS 	890-898	0.0181035424844605
>CGGAGTGTAGCTC|ENST00000373191|0.431607344051567
UTR3 	2216-2224	0.00153749762467918
UTR3 	6495-6503	0.000886763743082364
UTR3 	9408-9416	0.0011870946640803
UTR3 	10802-10810	0.00133076121839624
UTR3 	12067-12075	0.00126423253029212
>CGGAGTGTAGCTC|ENST00000392845|0.431567022656306
UTR3 	3004-3012	0.00232786056122637
UTR3 	4467-4475	0.000896723999212465
UTR3 	6687-6695	0.0029790788850692
>CGGAGTGTAGCTC|ENST00000492720|0.431505233121472
UTR3 	165-173	0.00282561900387614
UTR3 	766-774	0.00337392771603175
>CGGAGTGTAGCTC|ENST00000369965|0.431481140069591
CDS 	1024-1032	0.0180789825461981
>CGGAGTGTAGCTC|ENST00000448404|0.4314662977443
UTR3 	1409-1417	0.0061969525788149
>CGGAGTGTAGCTC|ENST00000382044|0.431385146397067
UTR3 	4072-4080	0.00619154553965214
>CGGAGTGTAGCTC|ENST00000261200|0.431349581332584
UTR3 	1929-1937	0.000959440149647149
CDS 	4581-4589	0.015487125771563
>CGGAGTGTAGCTC|ENST00000610347|0.431281708694007
CDS 	1555-1563	0.00272130572345459
UTR3 	2295-2303	0.005329462290941
>CGGAGTGTAGCTC|ENST00000260818|0.431196167382706
CDS 	3788-3796	0.0180235946716683
>CGGAGTGTAGCTC|ENST00000331340|0.431183514899368
UTR3 	816-824	0.00340725102827855
UTR3 	1860-1868	0.00124222885313842
UTR3 	2238-2246	0.00152863007475562
>CGGAGTGTAGCTC|ENST00000413697|0.431116275049852
UTR3 	628-636	0.00617362913481855
>CGGAGTGTAGCTC|ENST00000520579|0.431103798859625
UTR3 	887-895	0.00331837102081879
UTR3 	1421-1429	0.00285442668990662
>CGGAGTGTAGCTC|ENST00000422132|0.43109169094325
UTR3 	1772-1780	0.0061719908231474
>CGGAGTGTAGCTC|ENST00000258106|0.431067112414793
UTR3 	80-88	0.00617035286058457
>CGGAGTGTAGCTC|ENST00000322177|0.430985598567145
UTR3 	75-83	0.00392628553380711
UTR3 	871-879	0.00223863491801144
>CGGAGTGTAGCTC|ENST00000563496|0.430933010013919
CDS 	477-485	0.0179724390025009
>CGGAGTGTAGCTC|ENST00000268082|0.430932640263228
UTR3 	762-770	0.00616139096513043
>CGGAGTGTAGCTC|ENST00000367941|0.430907503884567
UTR3 	1386-1394	0.00145679641561757
UTR3 	6456-6464	0.00176606289492779
UTR3 	9182-9190	0.00154074755416399
UTR3 	11437-11445	0.00139610881140295
>CGGAGTGTAGCTC|ENST00000371614|0.430872672226706
UTR3 	36-44	0.0061573941770342
>CGGAGTGTAGCTC|ENST00000295727|0.430656650250444
UTR3 	512-520	0.00614299548496735
>CGGAGTGTAGCTC|ENST00000402050|0.430654322894957
UTR3 	930-938	0.00479329955079409
UTR3 	1769-1777	0.00134954079744704
>CGGAGTGTAGCTC|ENST00000357325|0.430649280453857
UTR3 	132-140	0.00614250422879598
>CGGAGTGTAGCTC|ENST00000450272|0.430638602616678
UTR3 	337-345	0.00280905297958852
UTR3 	1098-1106	0.00333273948191161
>CGGAGTGTAGCTC|ENST00000374375|0.43063720764161
UTR3 	502-510	0.00614169947440858
>CGGAGTGTAGCTC|ENST00000277632|0.430435849408524
CDS 	1251-1259	0.0178757742703841
>CGGAGTGTAGCTC|ENST00000396987|0.430415235990228
UTR3 	126-134	0.0026676370499793
CDS 	315-323	0.0105296508019682
>CGGAGTGTAGCTC|ENST00000582365|0.430391939801251
UTR3 	330-338	0.00480706033418602
UTR3 	1418-1426	0.00131828878594017
>CGGAGTGTAGCTC|ENST00000166139|0.430376198388482
UTR3 	90-98	0.00612429966852178
>CGGAGTGTAGCTC|ENST00000398665|0.43034263918419
UTR3 	1300-1308	0.0011637075748378
UTR3 	2233-2241	0.00495835473071886
>CGGAGTGTAGCTC|ENST00000216129|0.430305562353666
UTR3 	153-161	0.00405102492046215
UTR3 	747-755	0.00206856545543351
>CGGAGTGTAGCTC|ENST00000314328|0.430291368635586
UTR3 	1940-1948	0.00115665831875599
CDS 	2198-2206	0.00786321733852407
UTR3 	2653-2661	0.00241689829845874
>CGGAGTGTAGCTC|ENST00000388925|0.430280069908894
UTR3 	3367-3375	0.00158317713125674
UTR3 	3623-3631	0.00453471362117135
>CGGAGTGTAGCTC|ENST00000290399|0.430197352812305
UTR3 	340-348	0.00611237569697497
>CGGAGTGTAGCTC|ENST00000573708|0.430193212756313
UTR3 	184-192	0.00291802979959228
UTR3 	272-280	0.00319406985767833
>CGGAGTGTAGCTC|ENST00000379416|0.430185686603533
CDS 	660-668	0.00567321376317006
UTR3 	1032-1040	0.00429736033213154
>CGGAGTGTAGCTC|ENST00000281038|0.430184618998512
UTR3 	341-349	0.00611152666333763
>CGGAGTGTAGCTC|ENST00000240922|0.430166685354721
UTR3 	474-482	0.004857082214322
UTR3 	4486-4494	0.00125324870357245
>CGGAGTGTAGCTC|ENST00000366711|0.430121478545971
UTR3 	1840-1848	0.00124923447862089
UTR3 	1845-1853	0.000553013187761333
UTR3 	4706-4714	0.00125659842135778
UTR3 	5850-5858	0.00167461406452956
UTR3 	5938-5946	0.00137385649765473
>CGGAGTGTAGCTC|ENST00000383463|0.430119503454686
UTR3 	768-776	0.00232001009079646
CDS 	783-791	0.011462756698408
>CGGAGTGTAGCTC|ENST00000547431|0.430088621404278
UTR3 	563-571	0.00336051831647887
UTR3 	859-867	0.00274460745918269
>CGGAGTGTAGCTC|ENST00000435029|0.430083239003857
UTR3 	412-420	0.0061047668798312
>CGGAGTGTAGCTC|ENST00000296877|0.430055010008568
UTR3 	433-441	0.00610288456616868
>CGGAGTGTAGCTC|ENST00000216181|0.430029200039575
UTR3 	436-444	0.00223976758853161
UTR3 	508-516	0.00386139593847352
>CGGAGTGTAGCTC|ENST00000303657|0.430025359888071
CDS 	481-489	0.00746024397078372
UTR3 	1632-1640	0.00369094476694453
>CGGAGTGTAGCTC|ENST00000360105|0.429987224144953
UTR3 	554-562	0.00263620710150986
CDS 	558-566	0.0105330527016012
>CGGAGTGTAGCTC|ENST00000310924|0.429979990862326
UTR3 	1270-1278	0.00176940448725323
UTR3 	2252-2260	0.00118526398760878
UTR3 	4567-4575	0.00248696613875972
UTR3 	4653-4661	0.000656247517142767
>CGGAGTGTAGCTC|ENST00000424001|0.429921102529304
UTR3 	1794-1802	0.00304890287143259
UTR3 	2199-2207	0.0030450523104738
>CGGAGTGTAGCTC|ENST00000504750|0.42987638339749
UTR3 	749-757	0.0060909730131693
>CGGAGTGTAGCTC|ENST00000543500|0.429808502619051
UTR3 	451-459	0.00608644612613511
>CGGAGTGTAGCTC|ENST00000369649|0.429803837369
UTR3 	35-43	0.00608613499978787
>CGGAGTGTAGCTC|ENST00000228506|0.429798848172478
UTR3 	5232-5240	0.00608580226847336
>CGGAGTGTAGCTC|ENST00000443029|0.42971991071863
UTR3 	595-603	0.00608053777461285
>CGGAGTGTAGCTC|ENST00000281273|0.429643223851871
UTR3 	605-613	0.00607542314856342
>CGGAGTGTAGCTC|ENST00000520200|0.429598388182038
UTR3 	631-639	0.00259629894232167
UTR3 	672-680	0.00138890772272587
CDS 	1977-1985	0.00649288939800371
>CGGAGTGTAGCTC|ENST00000221665|0.429589673939686
UTR3 	789-797	0.00607185150679793
>CGGAGTGTAGCTC|ENST00000559514|0.42958817645256
UTR3 	376-384	0.00607175162666891
>CGGAGTGTAGCTC|ENST00000173229|0.429564771611853
UTR3 	2877-2885	0.0018791154175988
UTR3 	2890-2898	0.000634207567911618
UTR3 	3674-3682	0.0035568675624694
>CGGAGTGTAGCTC|ENST00000256261|0.429551759928582
UTR3 	515-523	0.00606932267306742
>CGGAGTGTAGCTC|ENST00000369983|0.429540632159999
UTR3 	360-368	0.00606858044948216
>CGGAGTGTAGCTC|ENST00000458537|0.429512520302652
CDS 	533-541	0.0176961755273772
>CGGAGTGTAGCTC|ENST00000427417|0.429512093862062
UTR3 	84-92	0.00373493035872844
UTR3 	105-113	0.00233174656092448
>CGGAGTGTAGCTC|ENST00000482227|0.429497822381606
UTR3 	1361-1369	0.00280003668340528
UTR3 	1388-1396	0.00326568830409851
>CGGAGTGTAGCTC|ENST00000391947|0.429475238691799
UTR3 	1370-1378	0.00342032719165945
UTR3 	1989-1997	0.00150243974669627
UTR3 	7730-7738	0.00114145166244755
>CGGAGTGTAGCTC|ENST00000539542|0.429472092197312
CDS 	1035-1043	0.00693854915196264
CDS 	7731-7739	0.0107497604462372
>CGGAGTGTAGCTC|ENST00000552189|0.429402642098076
UTR3 	3253-3261	0.00605937609982482
>CGGAGTGTAGCTC|ENST00000376255|0.429368809915733
UTR3 	518-526	0.00334113431968166
UTR3 	884-892	0.0027159849607686
>CGGAGTGTAGCTC|ENST00000333891|0.429353417125179
CDS 	7687-7695	0.0055692251978994
CDS 	14451-14459	0.0120959932246833
>CGGAGTGTAGCTC|ENST00000547135|0.429239291503034
UTR3 	583-591	0.00604847918057394
>CGGAGTGTAGCTC|ENST00000218006|0.429219215744871
CDS 	146-154	0.00705814615659998
CDS 	500-508	0.0105809581582353
>CGGAGTGTAGCTC|ENST00000395756|0.429200292225652
UTR3 	1451-1459	0.00604587743431799
>CGGAGTGTAGCTC|ENST00000266397|0.42917009898246
UTR3 	237-245	0.00604386312191389
>CGGAGTGTAGCTC|ENST00000530872|0.429127981485476
UTR3 	25-33	0.00604105323594516
>CGGAGTGTAGCTC|ENST00000359890|0.429125444344385
UTR3 	3019-3027	0.00172257344892202
UTR3 	4651-4659	0.00254238307948711
UTR3 	5572-5580	0.00177592743894833
>CGGAGTGTAGCTC|ENST00000356300|0.429070192928238
UTR3 	213-221	0.00603719773736561
>CGGAGTGTAGCTC|ENST00000314028|0.429030802335911
UTR3 	1030-1038	0.00316561847510807
UTR3 	1361-1369	0.00286895115293975
>CGGAGTGTAGCTC|ENST00000592705|0.429006572812872
UTR3 	466-474	0.00451480789231941
UTR3 	2825-2833	0.0015181451312269
>CGGAGTGTAGCTC|ENST00000355059|0.428952480800889
UTR3 	1311-1319	0.00602934389863066
>CGGAGTGTAGCTC|ENST00000381406|0.428947839803313
UTR3 	489-497	0.00307186901464579
UTR3 	690-698	0.00295716522226874
>CGGAGTGTAGCTC|ENST00000457458|0.428933544963621
UTR3 	211-219	0.00602808043574733
>CGGAGTGTAGCTC|ENST00000312994|0.428893757374201
UTR3 	778-786	0.00300226522177506
UTR3 	922-930	0.00302316040667227
>CGGAGTGTAGCTC|ENST00000378069|0.428892543191936
UTR3 	603-611	0.00602534461176982
>CGGAGTGTAGCTC|ENST00000279804|0.428850750444039
UTR3 	356-364	0.00224781961528733
UTR3 	789-797	0.00377473632796233
>CGGAGTGTAGCTC|ENST00000409472|0.428841414605238
UTR3 	200-208	0.0038902341283671
UTR3 	320-328	0.00213169886119598
>CGGAGTGTAGCTC|ENST00000260276|0.42882538430345
UTR3 	2045-2053	0.00602086332572225
>CGGAGTGTAGCTC|ENST00000368914|0.428813130013848
UTR3 	251-259	0.0060200456194563
>CGGAGTGTAGCTC|ENST00000394919|0.428791483546141
UTR3 	418-426	0.00379583097079048
UTR3 	1033-1041	0.00222277020535138
>CGGAGTGTAGCTC|ENST00000526216|0.428785425901924
UTR3 	176-184	0.00601819695341694
>CGGAGTGTAGCTC|ENST00000298999|0.428773867120851
UTR3 	166-174	0.00601742563939659
>CGGAGTGTAGCTC|ENST00000350119|0.428758143955435
UTR3 	282-290	0.00237055872855084
UTR3 	400-408	0.00364581770037352
>CGGAGTGTAGCTC|ENST00000566428|0.428680846138649
UTR3 	111-119	0.00310014387558251
UTR3 	3347-3355	0.000813071861005273
UTR3 	4251-4259	0.00146272686423351
UTR3 	4331-4339	0.000635275587265992
>CGGAGTGTAGCTC|ENST00000468647|0.428593221658715
UTR3 	1276-1284	0.00118363207071425
UTR3 	2931-2939	0.00482173847641576
>CGGAGTGTAGCTC|ENST00000619787|0.428587503294701
UTR3 	72-80	0.00255843340575575
CDS 	121-129	0.0104723040158213
>CGGAGTGTAGCTC|ENST00000490814|0.428584080135438
UTR3 	401-409	0.00424614362104923
UTR3 	2032-2040	0.00175861684709776
>CGGAGTGTAGCTC|ENST00000529108|0.428565976211143
UTR3 	149-157	0.00600355225468571
>CGGAGTGTAGCTC|ENST00000443774|0.42851160996492
UTR3 	745-753	0.00599992390216719
>CGGAGTGTAGCTC|ENST00000428730|0.428455493820542
UTR3 	34-42	0.00599617864228763
>CGGAGTGTAGCTC|ENST00000542843|0.428450866984643
UTR3 	1514-1522	0.00319741307199125
UTR3 	3246-3254	0.00279845676414969
>CGGAGTGTAGCTC|ENST00000337392|0.428432148968652
UTR3 	365-373	0.00599462054225039
>CGGAGTGTAGCTC|ENST00000378182|0.428429843742273
UTR3 	3800-3808	0.00282335605299412
UTR3 	4630-4638	0.00317111063091321
>CGGAGTGTAGCTC|ENST00000268097|0.428418024469244
UTR3 	347-355	0.00244793290164455
UTR3 	358-366	0.00212161961706061
CDS 	771-779	0.00447372459633748
>CGGAGTGTAGCTC|ENST00000479633|0.428282587248224
CDS 	904-912	0.0174567901256222
>CGGAGTGTAGCTC|ENST00000253754|0.428234042659084
UTR3 	928-936	0.0026838721273202
UTR3 	949-957	0.00329752539492661
>CGGAGTGTAGCTC|ENST00000372336|0.428171074080849
UTR3 	62-70	0.00325818745089015
UTR3 	741-749	0.00271900678047558
>CGGAGTGTAGCTC|ENST00000564750|0.42817083509252
UTR3 	1991-1999	0.00597717827807419
>CGGAGTGTAGCTC|ENST00000430834|0.428159904221496
UTR3 	224-232	0.003890881044013
UTR3 	2843-2851	0.00208556755849791
>CGGAGTGTAGCTC|ENST00000540849|0.428078803476573
UTR3 	765-773	0.00597103468534174
>CGGAGTGTAGCTC|ENST00000444832|0.428062980983264
UTR3 	2857-2865	0.00596997841752914
>CGGAGTGTAGCTC|ENST00000330315|0.42803697891304
UTR3 	232-240	0.00596824256674699
>CGGAGTGTAGCTC|ENST00000287934|0.428033264785463
UTR3 	848-856	0.00596799461619873
>CGGAGTGTAGCTC|ENST00000296121|0.428029447855179
UTR3 	1102-1110	0.00596773980210515
>CGGAGTGTAGCTC|ENST00000454782|0.428016171574368
UTR3 	388-396	0.0029630180025784
UTR3 	698-706	0.00300383548507801
>CGGAGTGTAGCTC|ENST00000329099|0.428013056710821
UTR3 	3126-3134	0.00596664554072374
>CGGAGTGTAGCTC|ENST00000335877|0.427983503324955
UTR3 	275-283	0.00596467255061034
>CGGAGTGTAGCTC|ENST00000610020|0.427946702137031
UTR3 	1641-1649	0.0028139446242617
UTR3 	11738-11746	0.00129869894870183
UTR3 	12703-12711	0.00184957207482006
>CGGAGTGTAGCTC|ENST00000331163|0.427943315815815
UTR3 	749-757	0.00339328165642273
UTR3 	889-897	0.00256870791277398
>CGGAGTGTAGCTC|ENST00000582970|0.427913180837356
UTR3 	2481-2489	0.00129723584206537
UTR3 	4572-4580	0.00376215824190482
CDS 	10031-10039	0.00285260877995839
>CGGAGTGTAGCTC|ENST00000389629|0.427912364221975
UTR3 	1379-1387	0.000921494636200774
UTR3 	2772-2780	0.00503842851256961
>CGGAGTGTAGCTC|ENST00000332810|0.427905203020053
UTR3 	69-77	0.00337993945211365
UTR3 	607-615	0.0025795055881604
>CGGAGTGTAGCTC|ENST00000475644|0.427884719512115
UTR3 	83-91	0.00595807747390402
>CGGAGTGTAGCTC|ENST00000348628|0.427863987363028
UTR3 	450-458	0.00595669329038389
>CGGAGTGTAGCTC|ENST00000462942|0.427839580513372
UTR3 	1332-1340	0.00281600311044017
UTR3 	3000-3008	0.00197450405482715
UTR3 	3094-3102	0.0011645565782563
>CGGAGTGTAGCTC|ENST00000430182|0.427837251211345
UTR3 	380-388	0.0059549082242014
>CGGAGTGTAGCTC|ENST00000273153|0.427833616429952
UTR3 	119-127	0.0059546655421764
>CGGAGTGTAGCTC|ENST00000273857|0.427830898962472
CDS 	2257-2265	0.0173688335910019
>CGGAGTGTAGCTC|ENST00000353809|0.42780961729827
CDS 	288-296	0.017364688870012
>CGGAGTGTAGCTC|ENST00000392959|0.427754611006946
CDS 	1495-1503	0.0173539758516039
>CGGAGTGTAGCTC|ENST00000355528|0.427740040606923
UTR3 	327-335	0.00278198639061056
UTR3 	1784-1792	0.00164927780242823
UTR3 	2057-2065	0.0015171534296988
>CGGAGTGTAGCTC|ENST00000531114|0.427713441870436
UTR3 	647-655	0.005946641601419
>CGGAGTGTAGCTC|ENST00000326153|0.427711401380553
UTR3 	206-214	0.00594650535494049
>CGGAGTGTAGCTC|ENST00000330964|0.427665111667949
UTR3 	905-913	0.0024993338310878
UTR3 	1508-1516	0.00124501873144657
UTR3 	3658-3666	0.00219906191681539
>CGGAGTGTAGCTC|ENST00000415485|0.427650083459302
UTR3 	958-966	0.00195655048020907
UTR3 	1569-1577	0.0039858605112755
>CGGAGTGTAGCTC|ENST00000335135|0.427635751369109
UTR3 	1331-1339	0.00594145397766167
>CGGAGTGTAGCTC|ENST00000373207|0.427614762251602
CDS 	232-240	0.00827404739108695
UTR3 	807-815	0.00158209761138025
CDS 	1015-1023	0.00476025542303901
>CGGAGTGTAGCTC|ENST00000490103|0.427586005746882
UTR3 	1062-1070	0.00191569214413942
UTR3 	2563-2571	0.00402244004657284
>CGGAGTGTAGCTC|ENST00000394053|0.42751681826387
UTR3 	25-33	0.00593351200192355
>CGGAGTGTAGCTC|ENST00000370759|0.427499335782113
UTR3 	787-795	0.00317636884587866
UTR3 	1323-1331	0.00275597568419225
>CGGAGTGTAGCTC|ENST00000424034|0.42740791166238
UTR3 	655-663	0.00348397582896256
UTR3 	1451-1459	0.00100453429108769
UTR3 	1689-1697	0.00143772895356127
>CGGAGTGTAGCTC|ENST00000334269|0.427393899606772
UTR3 	142-150	0.00592530329571999
>CGGAGTGTAGCTC|ENST00000566228|0.427377247748214
CDS 	373-381	0.0109312575823282
UTR3 	3120-3128	0.00143858195931302
UTR3 	4149-4157	0.000873576031331872
>CGGAGTGTAGCTC|ENST00000270162|0.427365924385294
UTR3 	693-701	0.00318207976683331
UTR3 	1287-1295	0.00274135521487
>CGGAGTGTAGCTC|ENST00000368918|0.42734193656499
UTR3 	1626-1634	0.00321989595368512
UTR3 	3124-3132	0.0027019369862927
>CGGAGTGTAGCTC|ENST00000321250|0.427313201840753
UTR3 	469-477	0.00591991384323492
>CGGAGTGTAGCTC|ENST00000370152|0.427265916664366
UTR3 	123-131	0.00591675575212381
>CGGAGTGTAGCTC|ENST00000367147|0.427254837438134
UTR3 	280-288	0.00591601577787765
>CGGAGTGTAGCTC|ENST00000342085|0.427245651608169
CDS 	1180-1188	0.00805930345464536
UTR3 	1445-1453	0.00110777569628208
UTR3 	2347-2355	0.00145646184994655
UTR3 	2865-2873	0.000730567642976697
>CGGAGTGTAGCTC|ENST00000585477|0.427222595686247
UTR3 	1948-1956	0.00591386234470188
>CGGAGTGTAGCTC|ENST00000374142|0.427188305474241
UTR3 	1654-1662	0.00127744299714227
UTR3 	2181-2189	0.00463412905199646
>CGGAGTGTAGCTC|ENST00000369144|0.427171447585331
CDS 	881-889	0.0172403775673245
>CGGAGTGTAGCTC|ENST00000221566|0.427162198754633
UTR3 	161-169	0.00590982831017915
>CGGAGTGTAGCTC|ENST00000372504|0.427140962190262
UTR3 	573-581	0.00590840984217272
>CGGAGTGTAGCTC|ENST00000479198|0.427124998167122
UTR3 	120-128	0.00590734353471801
>CGGAGTGTAGCTC|ENST00000331628|0.427103644680655
UTR3 	762-770	0.00188431563944951
UTR3 	1560-1568	0.00402160158595575
>CGGAGTGTAGCTC|ENST00000253699|0.427099827571084
UTR3 	1038-1046	0.00207791763219391
UTR3 	2673-2681	0.00134034138610174
UTR3 	2929-2937	0.00248740324079481
>CGGAGTGTAGCTC|ENST00000502492|0.427089916097472
UTR3 	1141-1149	0.00590500021306049
>CGGAGTGTAGCTC|ENST00000400335|0.427085256267266
UTR3 	1641-1649	0.00590468895404862
>CGGAGTGTAGCTC|ENST00000251038|0.427053292705335
UTR3 	8477-8485	0.00147362743801882
UTR3 	14908-14916	0.00442892644782845
>CGGAGTGTAGCTC|ENST00000229769|0.427012794002158
UTR3 	540-548	0.00589984863786446
>CGGAGTGTAGCTC|ENST00000358524|0.42698728790382
UTR3 	377-385	0.00589814483813343
>CGGAGTGTAGCTC|ENST00000431992|0.42698186685287
UTR3 	1003-1011	0.00589778271021153
>CGGAGTGTAGCTC|ENST00000581260|0.426967033657947
UTR3 	212-220	0.00589679184209908
>CGGAGTGTAGCTC|ENST00000380620|0.426961291482146
UTR3 	3192-3200	0.00149627655569191
UTR3 	3648-3656	0.00203247158553288
UTR3 	4031-4039	0.0011837642071187
UTR3 	4264-4272	0.00118389590991736
>CGGAGTGTAGCTC|ENST00000304177|0.426952496291422
UTR3 	1819-1827	0.00138044659155669
UTR3 	2769-2777	0.00131213095550713
UTR3 	2923-2931	0.00110324277104387
UTR3 	4026-4034	0.0021000004089153
>CGGAGTGTAGCTC|ENST00000545153|0.426914507283075
UTR3 	86-94	0.00589328297183262
>CGGAGTGTAGCTC|ENST00000318238|0.426909338609383
UTR3 	551-559	0.00589293768781133
>CGGAGTGTAGCTC|ENST00000503119|0.426906738412018
UTR3 	40-48	0.00589276398586383
>CGGAGTGTAGCTC|ENST00000473314|0.426711706822695
UTR3 	142-150	0.00587973444837274
>CGGAGTGTAGCTC|ENST00000302424|0.426682376052885
UTR3 	960-968	0.00587777480668289
>CGGAGTGTAGCTC|ENST00000395010|0.426645720400485
UTR3 	748-756	0.00240836533514354
UTR3 	2083-2091	0.0034669603927811
>CGGAGTGTAGCTC|ENST00000305596|0.426638181374827
CDS 	230-238	0.00554656680410024
UTR3 	1460-1468	0.00409507046219877
>CGGAGTGTAGCTC|ENST00000356387|0.426634593392774
UTR3 	899-907	0.00162917685006561
UTR3 	3374-3382	0.00276394099288411
UTR3 	6649-6657	0.00148146444414476
>CGGAGTGTAGCTC|ENST00000274695|0.426598283087777
CDS 	815-823	0.00613607790204777
UTR3 	1251-1259	0.00389672151396203
>CGGAGTGTAGCTC|ENST00000477689|0.426576934830421
UTR3 	179-187	0.00587072980356006
>CGGAGTGTAGCTC|ENST00000309731|0.426544667573251
UTR3 	413-421	0.00271591490593422
UTR3 	900-908	0.00150858239388026
UTR3 	1063-1071	0.00164407649383247
>CGGAGTGTAGCTC|ENST00000591814|0.426504999245955
UTR3 	681-689	0.0016819198895921
UTR3 	752-760	0.0011970719331161
UTR3 	1901-1909	0.00298693138449203
>CGGAGTGTAGCTC|ENST00000308074|0.426494797529307
UTR3 	464-472	0.00255492653916322
UTR3 	665-673	0.00331031499228057
>CGGAGTGTAGCTC|ENST00000393437|0.42646961538599
UTR3 	4210-4218	0.00236616626784856
UTR3 	9720-9728	0.00349739258216678
>CGGAGTGTAGCTC|ENST00000280098|0.42645684132818
UTR3 	35-43	0.00428002026129943
UTR3 	1202-1210	0.00158268501105081
>CGGAGTGTAGCTC|ENST00000253122|0.426454973282007
UTR3 	280-288	0.00323872020539028
CDS 	528-536	0.00806188507079676
>CGGAGTGTAGCTC|ENST00000525148|0.426429842625192
UTR3 	196-204	0.00586090116547852
>CGGAGTGTAGCTC|ENST00000594378|0.426428910050428
UTR3 	52-60	0.00330653781978454
UTR3 	364-372	0.00255430102867548
>CGGAGTGTAGCTC|ENST00000211413|0.426420145528104
UTR3 	518-526	0.00586025317907019
>CGGAGTGTAGCTC|ENST00000620110|0.426381127758143
UTR3 	811-819	0.00585764586731815
>CGGAGTGTAGCTC|ENST00000447118|0.426368439507313
UTR3 	246-254	0.0058567979782576
>CGGAGTGTAGCTC|ENST00000303045|0.426331814050702
UTR3 	265-273	0.00585435045530831
>CGGAGTGTAGCTC|ENST00000557082|0.426287860864816
UTR3 	321-329	0.00419254762342803
UTR3 	2581-2589	0.00165886555676522
>CGGAGTGTAGCTC|ENST00000337907|0.42628723149195
UTR3 	366-374	0.00585137112030488
>CGGAGTGTAGCTC|ENST00000315684|0.426282547628764
UTR3 	2072-2080	0.00199762834354734
UTR3 	3315-3323	0.00385342976186768
>CGGAGTGTAGCTC|ENST00000251343|0.426270689895667
UTR3 	3023-3031	0.00220396970042572
UTR3 	4189-4197	0.00364629596819529
>CGGAGTGTAGCTC|ENST00000418967|0.426263113318837
UTR3 	308-316	0.00584975933293452
>CGGAGTGTAGCTC|ENST00000348428|0.426254860433814
UTR3 	3227-3235	0.00147729787059213
UTR3 	5697-5705	0.00437190992696673
>CGGAGTGTAGCTC|ENST00000622533|0.426239495286612
UTR3 	1555-1563	0.00584818094663764
>CGGAGTGTAGCTC|ENST00000524388|0.426225227164474
UTR3 	1307-1315	0.00351651384250064
UTR3 	1776-1784	0.00233071355874528
>CGGAGTGTAGCTC|ENST00000530401|0.426224048308699
UTR3 	2225-2233	0.00161714429667513
UTR3 	2758-2766	0.00142263947621824
UTR3 	4861-4869	0.00280736484449307
>CGGAGTGTAGCTC|ENST00000393599|0.426218865757121
UTR3 	183-191	0.00584680226271988
>CGGAGTGTAGCTC|ENST00000301258|0.426191515025275
UTR3 	54-62	0.00584497437032858
>CGGAGTGTAGCTC|ENST00000358677|0.426189917828827
UTR3 	2174-2182	0.00178170211391694
UTR3 	2225-2233	0.00284983780335055
UTR3 	2558-2566	0.00121332770897998
>CGGAGTGTAGCTC|ENST00000257197|0.426069101723619
UTR3 	840-848	0.00333333259266763
CDS 	1149-1157	0.00770395781109942
>CGGAGTGTAGCTC|ENST00000300057|0.42598798733839
UTR3 	1372-1380	0.00583137134652454
>CGGAGTGTAGCTC|ENST00000204549|0.425957794611254
UTR3 	1130-1138	0.00229456586403006
UTR3 	1155-1163	0.00353478737171979
>CGGAGTGTAGCTC|ENST00000426333|0.425954125982939
UTR3 	562-570	0.00316267007748844
CDS 	609-617	0.00818245731277889
>CGGAGTGTAGCTC|ENST00000330992|0.425949939992128
CDS 	1037-1045	0.0170023037388366
>CGGAGTGTAGCTC|ENST00000265293|0.425938904836763
UTR3 	1493-1501	0.00121224592456933
UTR3 	2481-2489	0.00461584468181213
>CGGAGTGTAGCTC|ENST00000370440|0.425918999343099
CDS 	361-369	0.0169962710809315
>CGGAGTGTAGCTC|ENST00000621053|0.425857230119596
UTR3 	88-96	0.00261874895616207
UTR3 	96-104	0.00320388218648869
>CGGAGTGTAGCTC|ENST00000307221|0.425854998038399
UTR3 	1105-1113	0.00582248193764944
>CGGAGTGTAGCTC|ENST00000409379|0.425840199180158
UTR3 	221-229	0.00233524577465946
UTR3 	322-330	0.00348624691803293
>CGGAGTGTAGCTC|ENST00000373467|0.425834112345719
UTR3 	57-65	0.00582108580938298
>CGGAGTGTAGCTC|ENST00000389032|0.425772303959116
UTR3 	665-673	0.00581695405268264
>CGGAGTGTAGCTC|ENST00000589666|0.425655491397773
UTR3 	293-301	0.00286354919995243
UTR3 	691-699	0.00294559576256402
>CGGAGTGTAGCTC|ENST00000374851|0.425635387796538
UTR3 	1997-2005	0.0058078009515079
>CGGAGTGTAGCTC|ENST00000368648|0.425568038558354
UTR3 	295-303	0.00580329824947882
>CGGAGTGTAGCTC|ENST00000536776|0.425508100213377
UTR3 	753-761	0.00579929085497408
>CGGAGTGTAGCTC|ENST00000592434|0.425461511955833
UTR3 	201-209	0.00284145709234429
UTR3 	344-352	0.00295471883532183
>CGGAGTGTAGCTC|ENST00000234347|0.425400753011898
CDS 	106-114	0.00335895956553373
UTR3 	124-132	0.00472566323338162
>CGGAGTGTAGCTC|ENST00000449771|0.425388773749776
UTR3 	2111-2119	0.0012237911783669
UTR3 	3113-3121	0.00456752123901375
>CGGAGTGTAGCTC|ENST00000497209|0.425371249811965
UTR3 	130-138	0.00326736026195847
UTR3 	980-988	0.00252278041633198
>CGGAGTGTAGCTC|ENST00000410009|0.425365050165523
UTR3 	634-642	0.005789726135579
>CGGAGTGTAGCTC|ENST00000367537|0.425360203306273
UTR3 	1973-1981	0.00578940204662142
>CGGAGTGTAGCTC|ENST00000423565|0.425326218210002
UTR3 	80-88	0.00383375270603121
UTR3 	1607-1615	0.00195337687413741
>CGGAGTGTAGCTC|ENST00000413809|0.425252903372674
CDS 	156-164	0.0168663714017269
>CGGAGTGTAGCTC|ENST00000282286|0.425201781571134
UTR3 	302-310	0.00577880852738948
>CGGAGTGTAGCTC|ENST00000550536|0.425189633965119
UTR3 	4412-4420	0.00135712341200558
UTR3 	4838-4846	0.0020348562131132
UTR3 	4990-4998	0.000935472790935271
UTR3 	5399-5407	0.00145054376944968
>CGGAGTGTAGCTC|ENST00000332715|0.425128579407783
UTR3 	255-263	0.00577391321757103
>CGGAGTGTAGCTC|ENST00000392963|0.425081500550936
UTR3 	71-79	0.00376165842561484
UTR3 	884-892	0.0020091063319779
>CGGAGTGTAGCTC|ENST00000367002|0.425043714819589
UTR3 	2350-2358	0.00576823772176846
>CGGAGTGTAGCTC|ENST00000296603|0.425034329590869
UTR3 	4281-4289	0.00576761004694397
>CGGAGTGTAGCTC|ENST00000546310|0.425013196721734
UTR3 	107-115	0.00576619668830281
>CGGAGTGTAGCTC|ENST00000622754|0.424988695818073
UTR3 	458-466	0.00180334764405351
CDS 	805-813	0.0118898471480131
>CGGAGTGTAGCTC|ENST00000335251|0.424984892812351
CDS 	909-917	0.00994681356599888
UTR3 	7970-7978	0.00145418293360195
UTR3 	8833-8841	0.00103269491188481
>CGGAGTGTAGCTC|ENST00000454366|0.424974066795864
CDS 	2082-2090	0.0168119779913858
>CGGAGTGTAGCTC|ENST00000389677|0.424945497677573
UTR3 	34-42	0.00576166887728072
>CGGAGTGTAGCTC|ENST00000373451|0.424917396883626
CDS 	389-397	0.00728639192234851
UTR3 	1008-1016	0.00339440571867554
>CGGAGTGTAGCTC|ENST00000442873|0.424876150282098
UTR3 	1377-1385	0.00575703062688174
>CGGAGTGTAGCTC|ENST00000405409|0.42486799944313
UTR3 	2702-2710	0.00155722878440023
UTR3 	4920-4928	0.00419925666652593
>CGGAGTGTAGCTC|ENST00000446041|0.424865811061063
UTR3 	227-235	0.00575633907862245
>CGGAGTGTAGCTC|ENST00000333129|0.424852567916191
UTR3 	3276-3284	0.00340958117920166
UTR3 	5891-5899	0.00234587211313555
>CGGAGTGTAGCTC|ENST00000261381|0.424816349914715
UTR3 	3072-3080	0.00125233865881966
UTR3 	3700-3708	0.0031325488199144
UTR3 	4243-4251	0.00136814328501604
>CGGAGTGTAGCTC|ENST00000584897|0.424805560676308
UTR3 	3096-3104	0.00575230908901909
>CGGAGTGTAGCTC|ENST00000399604|0.424751625189229
UTR3 	228-236	0.00410234363376422
UTR3 	1217-1225	0.00164635772576348
>CGGAGTGTAGCTC|ENST00000564844|0.424742265260644
UTR3 	1994-2002	0.00574807526434746
>CGGAGTGTAGCTC|ENST00000358951|0.42472523263401
UTR3 	169-177	0.00574693592529817
>CGGAGTGTAGCTC|ENST00000378169|0.424709540910143
UTR3 	2589-2597	0.00574588627075105
>CGGAGTGTAGCTC|ENST00000571838|0.424673795197523
UTR3 	213-221	0.00574349512208644
>CGGAGTGTAGCTC|ENST00000297540|0.424639782872179
CDS 	882-890	0.0167467560368018
>CGGAGTGTAGCTC|ENST00000351698|0.424583475655851
UTR3 	776-784	0.00573745311503828
>CGGAGTGTAGCTC|ENST00000356195|0.424566296408941
UTR3 	373-381	0.00243156309454144
UTR3 	1086-1094	0.00330474076118656
>CGGAGTGTAGCTC|ENST00000592502|0.424557197795503
UTR3 	777-785	0.00573569517066182
>CGGAGTGTAGCTC|ENST00000374163|0.42452894670376
UTR3 	203-211	0.00363673764165455
UTR3 	1592-1600	0.00209706754696588
>CGGAGTGTAGCTC|ENST00000374161|0.424467261957783
UTR3 	935-943	0.0057296783993697
>CGGAGTGTAGCTC|ENST00000393350|0.424451229680168
UTR3 	568-576	0.00381082861800846
UTR3 	2899-2907	0.00191777717549465
>CGGAGTGTAGCTC|ENST00000298251|0.424445899315785
UTR3 	641-649	0.00572824917431179
>CGGAGTGTAGCTC|ENST00000532405|0.42443141843723
UTR3 	6739-6747	0.00241121469032314
UTR3 	7124-7132	0.00331606565888169
>CGGAGTGTAGCTC|ENST00000290417|0.424425110945816
UTR3 	120-128	0.00572685835165015
>CGGAGTGTAGCTC|ENST00000419304|0.424389461661002
UTR3 	679-687	0.00572447323444147
>CGGAGTGTAGCTC|ENST00000620225|0.424383998661724
UTR3 	36-44	0.0057241077275472
>CGGAGTGTAGCTC|ENST00000356331|0.424380463556366
UTR3 	1742-1750	0.00180386203638734
UTR3 	6439-6447	0.00392000917108854
>CGGAGTGTAGCTC|ENST00000410087|0.424260508134914
UTR3 	1293-1301	0.0057158451524748
>CGGAGTGTAGCTC|ENST00000522713|0.424252753173534
UTR3 	659-667	0.00376757058640436
UTR3 	731-739	0.00194775567155677
>CGGAGTGTAGCTC|ENST00000494272|0.42418827116321
UTR3 	252-260	0.00571101158642648
>CGGAGTGTAGCTC|ENST00000559524|0.424186776540998
UTR3 	358-366	0.00571091157502951
>CGGAGTGTAGCTC|ENST00000467099|0.424155300607955
UTR3 	1400-1408	0.00298922941309341
UTR3 	1871-1879	0.00271957595460801
>CGGAGTGTAGCTC|ENST00000395738|0.424147744790119
UTR3 	2430-2438	0.00270257500308536
UTR3 	3377-3385	0.00300572476207401
>CGGAGTGTAGCTC|ENST00000231198|0.424146102564409
UTR3 	1879-1887	0.00570818987422722
>CGGAGTGTAGCTC|ENST00000439966|0.424126969458959
UTR3 	946-954	0.00148210910844919
UTR3 	2188-2196	0.00422480044946869
>CGGAGTGTAGCTC|ENST00000378322|0.4241247878292
UTR3 	29-37	0.00281318216189731
UTR3 	178-186	0.00289358140849853
>CGGAGTGTAGCTC|ENST00000309955|0.424113313340044
UTR3 	7822-7830	0.00257721664037389
UTR3 	12248-12256	0.00312877909151084
>CGGAGTGTAGCTC|ENST00000335606|0.424077319670063
UTR3 	2850-2858	0.00570358710756595
>CGGAGTGTAGCTC|ENST00000264047|0.423962064826068
UTR3 	432-440	0.00569587412143516
>CGGAGTGTAGCTC|ENST00000261349|0.42392639759342
CDS 	730-738	0.0166075227569746
>CGGAGTGTAGCTC|ENST00000428334|0.423912930058414
UTR3 	829-837	0.00235195565194478
UTR3 	2572-2580	0.00241472633880493
UTR3 	6152-6160	0.000925903807522555
>CGGAGTGTAGCTC|ENST00000357605|0.423897276719141
CDS 	562-570	0.0166018378488402
>CGGAGTGTAGCTC|ENST00000509705|0.423893370430193
UTR3 	372-380	0.00569127675056496
>CGGAGTGTAGCTC|ENST00000309680|0.423872892934755
UTR3 	42-50	0.00568990625657466
>CGGAGTGTAGCTC|ENST00000381908|0.423870320601336
UTR3 	4038-4046	0.00121602792578475
UTR3 	13233-13241	0.00447370617141464
>CGGAGTGTAGCTC|ENST00000597073|0.423859421977335
UTR3 	785-793	0.00307793691971899
UTR3 	1416-1424	0.00261106775874917
>CGGAGTGTAGCTC|ENST00000472616|0.4238428050253
UTR3 	1202-1210	0.00568789253623275
>CGGAGTGTAGCTC|ENST00000369872|0.423832225978231
UTR3 	2064-2072	0.00568718449393858
>CGGAGTGTAGCTC|ENST00000368770|0.423797895076366
UTR3 	588-596	0.00568488673773263
>CGGAGTGTAGCTC|ENST00000357195|0.423776813424836
UTR3 	126-134	0.00449148018820129
UTR3 	3172-3180	0.00119199553698623
>CGGAGTGTAGCTC|ENST00000373547|0.423726430447798
UTR3 	1949-1957	0.00568010347521685
>CGGAGTGTAGCTC|ENST00000310544|0.423720643764229
UTR3 	204-212	0.00260961465087108
UTR3 	561-569	0.00307010150134582
>CGGAGTGTAGCTC|ENST00000264917|0.423666732524785
UTR3 	1256-1264	0.00380516534763393
UTR3 	1642-1650	0.00187094226918609
>CGGAGTGTAGCTC|ENST00000486943|0.423658994083213
UTR3 	245-253	0.00567558963617822
>CGGAGTGTAGCTC|ENST00000521264|0.423637189146281
UTR3 	846-854	0.0016862590706382
UTR3 	2154-2162	0.00204500093523694
UTR3 	2694-2702	0.00194287008066988
>CGGAGTGTAGCTC|ENST00000373871|0.423608941406456
UTR3 	35-43	0.0056722392476106
>CGGAGTGTAGCTC|ENST00000238616|0.423575141705234
UTR3 	3857-3865	0.00128869176081915
UTR3 	3893-3901	0.000520227411429618
UTR3 	4638-4646	0.00386105755693956
>CGGAGTGTAGCTC|ENST00000397224|0.42356599421479
UTR3 	80-88	0.00566936439703476
>CGGAGTGTAGCTC|ENST00000594480|0.423551326828968
UTR3 	302-310	0.00566838255628154
>CGGAGTGTAGCTC|ENST00000558207|0.423539314323954
UTR3 	480-488	0.00402650009286363
CDS 	639-647	0.00510854205579685
>CGGAGTGTAGCTC|ENST00000375341|0.423525330977679
UTR3 	64-72	0.00304670083555236
UTR3 	791-799	0.00261994152574728
>CGGAGTGTAGCTC|ENST00000615230|0.423513445142084
UTR3 	4338-4346	0.00566584669907505
>CGGAGTGTAGCTC|ENST00000263805|0.423503080671016
UTR3 	1534-1542	0.00124389553121159
UTR3 	3516-3524	0.00442125734406597
>CGGAGTGTAGCTC|ENST00000374317|0.423466558636046
UTR3 	307-315	0.00566270796235008
>CGGAGTGTAGCTC|ENST00000324453|0.423366365758805
UTR3 	193-201	0.00444293565285764
UTR3 	3316-3324	0.00121306475985184
>CGGAGTGTAGCTC|ENST00000622116|0.423352156692146
UTR3 	57-65	0.00565504913309788
>CGGAGTGTAGCTC|ENST00000480549|0.423350260655434
UTR3 	221-229	0.00246781482870321
UTR3 	296-304	0.00318710736641701
>CGGAGTGTAGCTC|ENST00000312793|0.423289510188219
UTR3 	122-130	0.0033120259517062
CDS 	621-629	0.00719480506680503
>CGGAGTGTAGCTC|ENST00000259241|0.423283896011111
UTR3 	680-688	0.0019388527931928
UTR3 	1889-1897	0.00371162625254468
>CGGAGTGTAGCTC|ENST00000370715|0.423255678617061
UTR3 	398-406	0.00564858981956585
>CGGAGTGTAGCTC|ENST00000464081|0.423242573861009
UTR3 	145-153	0.00564771241147949
>CGGAGTGTAGCTC|ENST00000429455|0.423187936959695
UTR3 	32-40	0.00273884555242919
UTR3 	510-518	0.00290520865433644
>CGGAGTGTAGCTC|ENST00000341617|0.423176062954119
UTR3 	1362-1370	0.00564325916804501
>CGGAGTGTAGCTC|ENST00000254846|0.423153117476452
UTR3 	798-806	0.00564172280838822
>CGGAGTGTAGCTC|ENST00000324768|0.423132301280037
UTR3 	2375-2383	0.00327928854647694
UTR3 	3511-3519	0.00236104045327262
>CGGAGTGTAGCTC|ENST00000370193|0.423121630839942
UTR3 	925-933	0.00563961452248625
>CGGAGTGTAGCTC|ENST00000518568|0.423108806702798
CDS 	827-835	0.0164478752381491
>CGGAGTGTAGCTC|ENST00000399002|0.423094877551237
UTR3 	1302-1310	0.00563782313978327
>CGGAGTGTAGCTC|ENST00000329517|0.423057538533131
UTR3 	1838-1846	0.00169794992313926
UTR3 	3950-3958	0.00137096592441381
UTR3 	4430-4438	0.00256640704552288
>CGGAGTGTAGCTC|ENST00000534775|0.42304733415155
UTR3 	233-241	0.00563463959032515
>CGGAGTGTAGCTC|ENST00000619937|0.423042363464682
UTR3 	988-996	0.00563430674308373
>CGGAGTGTAGCTC|ENST00000328656|0.423027990399666
UTR3 	3136-3144	0.00150094904155292
UTR3 	4678-4686	0.00172941291784828
UTR3 	5564-5572	0.00240298232832207
>CGGAGTGTAGCTC|ENST00000626839|0.423015351816141
UTR3 	1704-1712	0.0010425849191975
UTR3 	3251-3259	0.00194897509191809
UTR3 	5197-5205	0.00120268355509552
UTR3 	5659-5667	0.00143825440403801
>CGGAGTGTAGCTC|ENST00000549025|0.423014826343953
UTR3 	282-290	0.0037684804040577
CDS 	880-888	0.00577754899010059
>CGGAGTGTAGCTC|ENST00000427314|0.423001468585649
CDS 	1812-1820	0.0164269096896968
>CGGAGTGTAGCTC|ENST00000287263|0.422972436860418
UTR3 	943-951	0.00562962420568808
>CGGAGTGTAGCTC|ENST00000368218|0.42292195210028
CDS 	137-145	0.0164113774162219
>CGGAGTGTAGCTC|ENST00000569341|0.422915829768533
UTR3 	288-296	0.00562583343946847
>CGGAGTGTAGCTC|ENST00000366837|0.422849715021492
UTR3 	146-154	0.00280591919407026
UTR3 	161-169	0.00281548661528258
>CGGAGTGTAGCTC|ENST00000322583|0.422842674076098
UTR3 	56-64	0.00334796449385473
UTR3 	1380-1388	0.00227296978041647
>CGGAGTGTAGCTC|ENST00000330636|0.422818962462606
UTR3 	1853-1861	0.00205460214542215
UTR3 	2119-2127	0.00139069816270441
UTR3 	4452-4460	0.00217404597395111
>CGGAGTGTAGCTC|ENST00000535577|0.422789860009572
UTR3 	20-28	0.00561739722702108
>CGGAGTGTAGCTC|ENST00000345728|0.422782304369101
UTR3 	42-50	0.00561689120335261
>CGGAGTGTAGCTC|ENST00000375044|0.422759737174056
UTR3 	527-535	0.00561537979691118
>CGGAGTGTAGCTC|ENST00000305249|0.422702598162771
UTR3 	991-999	0.0056115528946922
>CGGAGTGTAGCTC|ENST00000483457|0.422692879045626
UTR3 	365-373	0.00561090194015754
>CGGAGTGTAGCTC|ENST00000591844|0.422648556883937
UTR3 	1956-1964	0.00560793333655478
>CGGAGTGTAGCTC|ENST00000469364|0.422622997614114
CDS 	249-257	0.0163529744520289
>CGGAGTGTAGCTC|ENST00000354757|0.422612295139523
UTR3 	683-691	0.00560550454042384
>CGGAGTGTAGCTC|ENST00000220478|0.422544262340809
UTR3 	329-337	0.00560094758191592
>CGGAGTGTAGCTC|ENST00000256117|0.422530738191131
UTR3 	247-255	0.00398272126941578
UTR3 	1870-1878	0.00161732041732499
>CGGAGTGTAGCTC|ENST00000359321|0.422469709391387
UTR3 	2109-2117	0.00559595366601596
>CGGAGTGTAGCTC|ENST00000378913|0.422468945642087
UTR3 	376-384	0.00559590250518255
>CGGAGTGTAGCTC|ENST00000398645|0.422451614343206
UTR3 	786-794	0.00559474153679473
>CGGAGTGTAGCTC|ENST00000338315|0.422374697413644
UTR3 	157-165	0.00183186692514261
UTR3 	1203-1211	0.00375772203768274
>CGGAGTGTAGCTC|ENST00000596148|0.422278148382994
UTR3 	715-723	0.00209348253014146
UTR3 	2412-2420	0.000944747728888879
UTR3 	4653-4661	0.00254489064163136
>CGGAGTGTAGCTC|ENST00000205061|0.422249011732837
UTR3 	305-313	0.00362490520051417
UTR3 	2966-2974	0.00195626368460508
>CGGAGTGTAGCTC|ENST00000392693|0.422207765193679
CDS 	2565-2573	0.013962666684801
UTR3 	2815-2823	0.000855688012707422
>CGGAGTGTAGCTC|ENST00000528728|0.422171209783756
UTR3 	152-160	0.00557595635072072
>CGGAGTGTAGCTC|ENST00000504830|0.42215486727483
UTR3 	825-833	0.00557486141095459
>CGGAGTGTAGCTC|ENST00000398179|0.422141594541085
UTR3 	130-138	0.00398047477143388
UTR3 	3922-3930	0.00159349736472251
>CGGAGTGTAGCTC|ENST00000445196|0.422137856446209
UTR3 	1129-1137	0.00264397026351293
UTR3 	1320-1328	0.00292975141846593
>CGGAGTGTAGCTC|ENST00000308259|0.422135060411157
UTR3 	938-946	0.0055735343458777
>CGGAGTGTAGCTC|ENST00000319170|0.422080297866199
UTR3 	1744-1752	0.00188607675026985
UTR3 	2856-2864	0.00368378840333941
>CGGAGTGTAGCTC|ENST00000528330|0.422015885424522
UTR3 	1548-1556	0.00556554923602373
>CGGAGTGTAGCTC|ENST00000374759|0.422003029402347
UTR3 	292-300	0.00556468780458064
>CGGAGTGTAGCTC|ENST00000599056|0.422002555009893
UTR3 	24-32	0.00556465601727407
>CGGAGTGTAGCTC|ENST00000372398|0.421959475364477
CDS 	426-434	0.00879203143225541
UTR3 	3808-3816	0.00267364045854664
>CGGAGTGTAGCTC|ENST00000615891|0.421958145345687
UTR3 	596-604	0.00310929233765508
UTR3 	2882-2890	0.00245238790742036
>CGGAGTGTAGCTC|ENST00000567436|0.421931503335178
UTR3 	42-50	0.00293371680969476
UTR3 	73-81	0.00262617818530422
>CGGAGTGTAGCTC|ENST00000258302|0.421921754384823
UTR3 	4672-4680	0.00555924172158817
>CGGAGTGTAGCTC|ENST00000261758|0.421882016787867
UTR3 	312-320	0.00555657887832256
>CGGAGTGTAGCTC|ENST00000334208|0.421876547732932
UTR3 	2030-2038	0.00555621238794436
>CGGAGTGTAGCTC|ENST00000554550|0.421824276464057
UTR3 	586-594	0.00555270953933314
>CGGAGTGTAGCTC|ENST00000241125|0.421816098097077
UTR3 	1552-1560	0.0042271213681306
UTR3 	1831-1839	0.00132504010460653
>CGGAGTGTAGCTC|ENST00000598259|0.421734538062805
UTR3 	950-958	0.00192805939343789
UTR3 	1319-1327	0.00157577337771926
UTR3 	1481-1489	0.00204286286508251
>CGGAGTGTAGCTC|ENST00000370067|0.42172754250703
UTR3 	366-374	0.0030398643099884
UTR3 	1875-1883	0.00250636249797358
>CGGAGTGTAGCTC|ENST00000359866|0.421694387340187
UTR3 	2418-2426	0.000825684881696436
UTR3 	3534-3542	0.00471831990408419
>CGGAGTGTAGCTC|ENST00000393883|0.421692868378892
UTR3 	863-871	0.00554390298556108
>CGGAGTGTAGCTC|ENST00000399351|0.421675150631719
CDS 	261-269	0.0161677321110277
>CGGAGTGTAGCTC|ENST00000616317|0.421674463021562
UTR3 	241-249	0.00378124964932339
UTR3 	397-405	0.00176141980816087
>CGGAGTGTAGCTC|ENST00000344686|0.421667353828678
UTR3 	1314-1322	0.00226289836550685
CDS 	2482-2490	0.00991635160621191
>CGGAGTGTAGCTC|ENST00000259455|0.421664226834357
UTR3 	1226-1234	0.00162137570503779
UTR3 	1613-1621	0.00392060771629713
>CGGAGTGTAGCTC|ENST00000523756|0.421654994090659
UTR3 	3912-3920	0.00554136463277441
>CGGAGTGTAGCTC|ENST00000205890|0.421639842033322
UTR3 	629-637	0.00327410157862542
CDS 	1080-1088	0.00696716989762372
>CGGAGTGTAGCTC|ENST00000611551|0.421569244162334
UTR3 	2157-2165	0.00135549183199468
UTR3 	4272-4280	0.00418012557154971
>CGGAGTGTAGCTC|ENST00000228705|0.421555085671644
UTR3 	1081-1089	0.00396025175384359
UTR3 	1973-1981	0.0015744166727493
>CGGAGTGTAGCTC|ENST00000417443|0.421526403965401
UTR3 	3236-3244	0.00107650629926818
UTR3 	3398-3406	0.00122220588905827
UTR3 	4292-4300	0.00323403381207784
>CGGAGTGTAGCTC|ENST00000261778|0.421469273150912
UTR3 	176-184	0.00320006855572121
UTR3 	699-707	0.00232884807670395
>CGGAGTGTAGCTC|ENST00000369303|0.421446175481657
CDS 	2751-2759	0.016122965522558
>CGGAGTGTAGCTC|ENST00000368908|0.421427524276304
UTR3 	104-112	0.00552611819700949
>CGGAGTGTAGCTC|ENST00000343619|0.421426878220023
UTR3 	628-636	0.00552607489113624
>CGGAGTGTAGCTC|ENST00000331457|0.42142675590361
UTR3 	466-474	0.00552606669212859
>CGGAGTGTAGCTC|ENST00000294053|0.421422270934433
CDS 	287-295	0.0161182915999365
>CGGAGTGTAGCTC|ENST00000380639|0.421416208231458
UTR3 	2782-2790	0.00552535966729106
>CGGAGTGTAGCTC|ENST00000589688|0.421318562077206
UTR3 	72-80	0.00551881408417665
>CGGAGTGTAGCTC|ENST00000443120|0.421304373207618
UTR3 	665-673	0.00551786291741906
>CGGAGTGTAGCTC|ENST00000340749|0.421302995340452
UTR3 	126-134	0.00551777055008701
>CGGAGTGTAGCTC|ENST00000457095|0.421237096768953
UTR3 	168-176	0.0055133528474157
>CGGAGTGTAGCTC|ENST00000612492|0.421208067828583
UTR3 	868-876	0.00551140674817839
>CGGAGTGTAGCTC|ENST00000367165|0.421193482335313
CDS 	199-207	0.0160735541964102
>CGGAGTGTAGCTC|ENST00000453705|0.421132712004972
UTR3 	1489-1497	0.00550635472569481
>CGGAGTGTAGCTC|ENST00000297477|0.421086239272667
UTR3 	1014-1022	0.00157759965734706
UTR3 	4538-4546	0.00392563930993885
>CGGAGTGTAGCTC|ENST00000394660|0.421074079778521
UTR3 	1793-1801	0.00374271442277244
UTR3 	2448-2456	0.00175970929730842
>CGGAGTGTAGCTC|ENST00000302904|0.421071122327414
UTR3 	1701-1709	0.00322096563037253
UTR3 	1708-1716	0.00228125980304278
>CGGAGTGTAGCTC|ENST00000381913|0.421067216123606
UTR3 	1470-1478	0.00191034529921312
UTR3 	3416-3424	0.00359161823643231
>CGGAGTGTAGCTC|ENST00000377602|0.421055965321537
CDS 	432-440	0.0160466608879801
>CGGAGTGTAGCTC|ENST00000438232|0.421047295227989
UTR3 	646-654	0.00550062789658317
>CGGAGTGTAGCTC|ENST00000352732|0.420999187943323
UTR3 	2883-2891	0.0033110128577332
UTR3 	5392-5400	0.000916604952822438
UTR3 	5646-5654	0.00126978455913638
>CGGAGTGTAGCTC|ENST00000244763|0.420992848844146
UTR3 	5967-5975	0.00142086005846214
UTR3 	6198-6206	0.00105892619710355
UTR3 	7838-7846	0.00301719107879664
>CGGAGTGTAGCTC|ENST00000598504|0.420980736167035
UTR3 	490-498	0.00549616517693169
>CGGAGTGTAGCTC|ENST00000321545|0.420950705540342
CDS 	1570-1578	0.0160260742985488
>CGGAGTGTAGCTC|ENST00000471702|0.420891773786971
UTR3 	2292-2300	0.00549020003598115
>CGGAGTGTAGCTC|ENST00000562012|0.420868635495179
UTR3 	81-89	0.00548864850158976
>CGGAGTGTAGCTC|ENST00000590602|0.420858418948041
UTR3 	2133-2141	0.00225432440527666
UTR3 	2511-2519	0.00323363901998885
>CGGAGTGTAGCTC|ENST00000227451|0.420809508304122
UTR3 	339-347	0.00548468363150387
>CGGAGTGTAGCTC|ENST00000400613|0.420797911921419
UTR3 	1163-1171	0.00548390599931169
>CGGAGTGTAGCTC|ENST00000428443|0.420791881275256
UTR3 	4852-4860	0.00348214761340303
UTR3 	6743-6751	0.00200135397950206
>CGGAGTGTAGCTC|ENST00000523175|0.420787553872441
UTR3 	154-162	0.00548321140255631
>CGGAGTGTAGCTC|ENST00000414706|0.420784572888806
UTR3 	2448-2456	0.00120185152200825
UTR3 	3246-3254	0.00428115997895069
>CGGAGTGTAGCTC|ENST00000338148|0.420777829093775
UTR3 	492-500	0.00548255926779513
>CGGAGTGTAGCTC|ENST00000526204|0.420766223426694
UTR3 	124-132	0.00321223482131993
UTR3 	447-455	0.00226954617566142
>CGGAGTGTAGCTC|ENST00000265970|0.420747559078402
UTR3 	915-923	0.0040330201457897
UTR3 	1433-1441	0.00144750921607372
>CGGAGTGTAGCTC|ENST00000540033|0.420685672248482
UTR3 	3998-4006	0.00547637910931664
>CGGAGTGTAGCTC|ENST00000330710|0.420643315672308
UTR3 	1154-1162	0.00145133354900481
UTR3 	2299-2307	0.00129190210126227
UTR3 	3618-3626	0.00176370664692834
UTR3 	3677-3685	0.000966596200447446
>CGGAGTGTAGCTC|ENST00000301656|0.420639581137221
CDS 	973-981	0.0159652167133433
>CGGAGTGTAGCTC|ENST00000338492|0.420571917664835
UTR3 	438-446	0.0054687500670011
>CGGAGTGTAGCTC|ENST00000444703|0.42054085623913
UTR3 	102-110	0.00546666680930033
>CGGAGTGTAGCTC|ENST00000306534|0.420494580199681
UTR3 	257-265	0.00546356304491586
>CGGAGTGTAGCTC|ENST00000543469|0.420493633582643
CDS 	426-434	0.00892687407267925
UTR3 	710-718	0.00252391080931796
>CGGAGTGTAGCTC|ENST00000261980|0.420440346855447
UTR3 	466-474	0.00307144514312386
UTR3 	1103-1111	0.00238848031645427
>CGGAGTGTAGCTC|ENST00000505459|0.420434129096216
UTR3 	2236-2244	0.00545950840847317
>CGGAGTGTAGCTC|ENST00000308251|0.420430757328817
UTR3 	2010-2018	0.001371718585587
UTR3 	2015-2023	0.000638446308712363
UTR3 	2882-2890	0.00344911735493048
>CGGAGTGTAGCTC|ENST00000311856|0.420421676374993
UTR3 	632-640	0.00545867314730982
>CGGAGTGTAGCTC|ENST00000442925|0.420420776019201
UTR3 	1106-1114	0.00545861275605139
>CGGAGTGTAGCTC|ENST00000464350|0.420294439552085
UTR3 	1312-1320	0.00217157965585938
UTR3 	1885-1893	0.00327855874424204
>CGGAGTGTAGCTC|ENST00000262844|0.420269765691512
UTR3 	587-595	0.00544848325327821
>CGGAGTGTAGCTC|ENST00000339950|0.420262760366507
CDS 	1656-1664	0.0158914920505502
>CGGAGTGTAGCTC|ENST00000403662|0.420259052947193
UTR3 	596-604	0.00544776462353685
>CGGAGTGTAGCTC|ENST00000303562|0.42025014599534
CDS 	488-496	0.0158890237455184
>CGGAGTGTAGCTC|ENST00000240123|0.420231863679427
UTR3 	227-235	0.00544594069697988
>CGGAGTGTAGCTC|ENST00000329882|0.42014534535077
UTR3 	191-199	0.00544013660710539
>CGGAGTGTAGCTC|ENST00000175756|0.420129009622025
CDS 	881-889	0.00688677136974573
UTR3 	1896-1904	0.00319606395221165
>CGGAGTGTAGCTC|ENST00000610919|0.420092448079785
UTR3 	1287-1295	0.00543658782677195
>CGGAGTGTAGCTC|ENST00000595962|0.420079927422939
UTR3 	1052-1060	0.00543574782097934
>CGGAGTGTAGCTC|ENST00000371657|0.420043659728161
UTR3 	575-583	0.00333121717420852
UTR3 	614-622	0.00210209742288004
>CGGAGTGTAGCTC|ENST00000527524|0.420005046810196
UTR3 	382-390	0.00543072396693576
>CGGAGTGTAGCTC|ENST00000486828|0.419988290578586
UTR3 	1157-1165	0.00542959973208486
>CGGAGTGTAGCTC|ENST00000615540|0.419968065383677
CDS 	879-887	0.0130696751334175
UTR3 	1399-1407	0.00101901209273979
>CGGAGTGTAGCTC|ENST00000373790|0.419945203141826
CDS 	4215-4223	0.00586743170591448
CDS 	4283-4291	0.00996191642722304
>CGGAGTGTAGCTC|ENST00000530546|0.419941787317295
UTR3 	1928-1936	0.00542647959894971
>CGGAGTGTAGCTC|ENST00000344051|0.419933689186063
UTR3 	1152-1160	0.00542593624563978
>CGGAGTGTAGCTC|ENST00000013070|0.419913155084405
UTR3 	326-334	0.00542455847380676
>CGGAGTGTAGCTC|ENST00000421369|0.419911480466393
UTR3 	605-613	0.0027240040114339
UTR3 	1119-1127	0.002700442100098
>CGGAGTGTAGCTC|ENST00000264335|0.419885891844235
UTR3 	539-547	0.00291426041870167
UTR3 	725-733	0.00250846875108569
>CGGAGTGTAGCTC|ENST00000558820|0.419881906275404
UTR3 	225-233	0.00542246174405352
>CGGAGTGTAGCTC|ENST00000320954|0.419869329028577
CDS 	1094-1102	0.0122478557520249
UTR3 	3279-3287	0.00130865516596099
>CGGAGTGTAGCTC|ENST00000366787|0.419836737889882
UTR3 	1454-1462	0.00541943096363469
>CGGAGTGTAGCTC|ENST00000381103|0.419824837636658
UTR3 	432-440	0.00541863244645604
>CGGAGTGTAGCTC|ENST00000374296|0.419813794961593
UTR3 	189-197	0.00316876741050632
UTR3 	249-257	0.00224912405740388
>CGGAGTGTAGCTC|ENST00000312150|0.419802002614705
CDS 	958-966	0.0158013204655599
>CGGAGTGTAGCTC|ENST00000408939|0.419799823904503
UTR3 	1124-1132	0.00369182116542942
UTR3 	1131-1139	0.00172513281779021
>CGGAGTGTAGCTC|ENST00000561311|0.419772732514257
UTR3 	479-487	0.0030726300562829
CDS 	3583-3591	0.007177781286612
>CGGAGTGTAGCTC|ENST00000322217|0.419759474429791
UTR3 	118-126	0.00541424640774837
>CGGAGTGTAGCTC|ENST00000400664|0.419752044755085
UTR3 	2701-2709	0.00541374784558023
>CGGAGTGTAGCTC|ENST00000218981|0.41974094327776
UTR3 	142-150	0.00285135577414758
UTR3 	724-732	0.00256164711144205
>CGGAGTGTAGCTC|ENST00000546625|0.419732934236995
UTR3 	1629-1637	0.00204008888416735
UTR3 	2184-2192	0.00337237655470867
>CGGAGTGTAGCTC|ENST00000335464|0.419699978177743
UTR3 	184-192	0.00299056469222964
UTR3 	914-922	0.0024196892002938
>CGGAGTGTAGCTC|ENST00000545045|0.419680072743472
UTR3 	813-821	0.00540891809695932
>CGGAGTGTAGCTC|ENST00000532402|0.419678660652722
UTR3 	1149-1157	0.0016979090350507
UTR3 	2760-2768	0.00371091429995598
>CGGAGTGTAGCTC|ENST00000568546|0.419674457031039
UTR3 	3944-3952	0.00540854123972587
>CGGAGTGTAGCTC|ENST00000343110|0.419621957246869
UTR3 	314-322	0.00413472453870797
UTR3 	1625-1633	0.00127029349662254
>CGGAGTGTAGCTC|ENST00000330198|0.419611100302846
UTR3 	1636-1644	0.00540428942219023
>CGGAGTGTAGCTC|ENST00000318160|0.419570724213479
UTR3 	2971-2979	0.00540157972351419
>CGGAGTGTAGCTC|ENST00000345114|0.419564167105759
UTR3 	758-766	0.00339950745208705
UTR3 	1025-1033	0.00200163220747466
>CGGAGTGTAGCTC|ENST00000258969|0.419562635217766
UTR3 	163-171	0.00540103685043994
>CGGAGTGTAGCTC|ENST00000269834|0.419540127708767
UTR3 	582-590	0.00539952629900327
>CGGAGTGTAGCTC|ENST00000292779|0.419515271824747
UTR3 	34-42	0.00539785811444878
>CGGAGTGTAGCTC|ENST00000415541|0.419511861304663
UTR3 	160-168	0.00539762921773888
>CGGAGTGTAGCTC|ENST00000288774|0.419464368602571
UTR3 	1377-1385	0.00539444169621216
>CGGAGTGTAGCTC|ENST00000548852|0.419397211806719
CDS 	383-391	0.0157220791941215
>CGGAGTGTAGCTC|ENST00000380149|0.419383880574918
UTR3 	647-655	0.00538903943080328
>CGGAGTGTAGCTC|ENST00000361360|0.419365778512357
UTR3 	1745-1753	0.00253008339923526
UTR3 	2537-2545	0.00285774100194939
>CGGAGTGTAGCTC|ENST00000329621|0.419305051371691
UTR3 	75-83	0.0053837482247374
>CGGAGTGTAGCTC|ENST00000614942|0.41930450475524
UTR3 	1299-1307	0.00203475746628344
UTR3 	1844-1852	0.00334895406727582
>CGGAGTGTAGCTC|ENST00000369214|0.41929993557244
UTR3 	34-42	0.0053834048304146
>CGGAGTGTAGCTC|ENST00000394253|0.41928104126626
UTR3 	758-766	0.00413398712345747
UTR3 	3075-3083	0.00124814943023407
>CGGAGTGTAGCTC|ENST00000272438|0.419246118299352
UTR3 	2074-2082	0.00537979231432668
>CGGAGTGTAGCTC|ENST00000318978|0.419226303251616
UTR3 	736-744	0.00537846218512242
>CGGAGTGTAGCTC|ENST00000368087|0.419200095692669
CDS 	387-395	0.0156834843428745
>CGGAGTGTAGCTC|ENST00000471295|0.419112026087066
UTR3 	1605-1613	0.00537079073457259
>CGGAGTGTAGCTC|ENST00000290310|0.419096372682804
CDS 	232-240	0.0156631736053088
>CGGAGTGTAGCTC|ENST00000504449|0.419081213088356
UTR3 	893-901	0.00536872215168616
>CGGAGTGTAGCTC|ENST00000340561|0.419072508382422
UTR3 	308-316	0.00536813776707666
>CGGAGTGTAGCTC|ENST00000272732|0.419068890915035
UTR3 	1284-1292	0.00536789490982897
>CGGAGTGTAGCTC|ENST00000359246|0.419054699407686
UTR3 	1551-1559	0.00536694216293393
>CGGAGTGTAGCTC|ENST00000274979|0.419008350728871
UTR3 	177-185	0.00536383048157676
>CGGAGTGTAGCTC|ENST00000336735|0.418997280999555
UTR3 	3514-3522	0.00536308728610418
>CGGAGTGTAGCTC|ENST00000607371|0.418993169279406
UTR3 	356-364	0.00536281123353345
>CGGAGTGTAGCTC|ENST00000334983|0.418982687519329
UTR3 	355-363	0.00536210750595419
>CGGAGTGTAGCTC|ENST00000558770|0.418973703662198
UTR3 	574-582	0.00308318666855492
UTR3 	1901-1909	0.0022783176725737
>CGGAGTGTAGCTC|ENST00000453186|0.418895718920543
UTR3 	2901-2909	0.00535626839242115
>CGGAGTGTAGCTC|ENST00000373666|0.418890023951934
UTR3 	526-534	0.00535588601768986
>CGGAGTGTAGCTC|ENST00000543786|0.418873492480479
UTR3 	306-314	0.00535477604427158
>CGGAGTGTAGCTC|ENST00000361705|0.418832059480187
UTR3 	651-659	0.00535199405250299
>CGGAGTGTAGCTC|ENST00000266395|0.418831314899535
UTR3 	341-349	0.00535194405741794
>CGGAGTGTAGCTC|ENST00000446085|0.418793946538396
UTR3 	71-79	0.00534943491601589
>CGGAGTGTAGCTC|ENST00000613878|0.418747430307932
UTR3 	552-560	0.00534631144303642
>CGGAGTGTAGCTC|ENST00000311180|0.418736845140999
UTR3 	1654-1662	0.00187362841961973
UTR3 	6148-6156	0.00347197223682225
>CGGAGTGTAGCTC|ENST00000621976|0.418706247296067
UTR3 	2109-2117	0.00188275953060373
UTR3 	5936-5944	0.00126344495779265
UTR3 	6952-6960	0.00219734151579466
>CGGAGTGTAGCTC|ENST00000399793|0.418614607041904
CDS 	549-557	0.0155688172739326
>CGGAGTGTAGCTC|ENST00000305817|0.418589037815552
UTR3 	195-203	0.00533567497218189
>CGGAGTGTAGCTC|ENST00000512003|0.418582873998052
UTR3 	139-147	0.00533526103291749
>CGGAGTGTAGCTC|ENST00000291294|0.418546903237997
UTR3 	429-437	0.00533284533520007
>CGGAGTGTAGCTC|ENST00000615292|0.418434331734336
UTR3 	284-292	0.00532528496536983
>CGGAGTGTAGCTC|ENST00000374935|0.418413720457477
UTR3 	927-935	0.00532390063785975
>CGGAGTGTAGCTC|ENST00000444149|0.418410852142527
UTR3 	562-570	0.0053237079899915
>CGGAGTGTAGCTC|ENST00000627543|0.418335909610018
UTR3 	1931-1939	0.00531867440889647
>CGGAGTGTAGCTC|ENST00000397261|0.418319289754621
UTR3 	66-74	0.00531755808740003
>CGGAGTGTAGCTC|ENST00000619213|0.418174446297653
UTR3 	1534-1542	0.00530782872275537
>CGGAGTGTAGCTC|ENST00000223210|0.41817082855723
UTR3 	2705-2713	0.00530758570126947
>CGGAGTGTAGCTC|ENST00000368346|0.418091385793017
CDS 	3412-3420	0.0154663071930397
>CGGAGTGTAGCTC|ENST00000587003|0.418085608980874
UTR3 	2289-2297	0.00530186091046989
>CGGAGTGTAGCTC|ENST00000343200|0.418078046461646
CDS 	1782-1790	0.0154636932655088
>CGGAGTGTAGCTC|ENST00000480945|0.418073378849674
UTR3 	8948-8956	0.00530103930066944
>CGGAGTGTAGCTC|ENST00000326402|0.418066509869593
UTR3 	1635-1643	0.00530057784546848
>CGGAGTGTAGCTC|ENST00000360683|0.418036897336306
UTR3 	2415-2423	0.00529858846345799
>CGGAGTGTAGCTC|ENST00000433866|0.418024936221432
CDS 	50-58	0.00536492295467369
UTR3 	3544-3552	0.00122807936298775
UTR3 	4055-4063	0.0010563529227952
UTR3 	5129-5137	0.00127652576478787
>CGGAGTGTAGCTC|ENST00000592160|0.418007922160699
UTR3 	48-56	0.0052966418609726
>CGGAGTGTAGCTC|ENST00000317827|0.41798243655443
UTR3 	748-756	0.005294929662373
>CGGAGTGTAGCTC|ENST00000532998|0.417952101990496
UTR3 	473-481	0.00209329701453103
UTR3 	772-780	0.00319959464353391
>CGGAGTGTAGCTC|ENST00000564719|0.417925614675668
CDS 	432-440	0.0154338216110729
>CGGAGTGTAGCTC|ENST00000421085|0.417903676122266
CDS 	1836-1844	0.0154295221179246
>CGGAGTGTAGCTC|ENST00000443736|0.41790292823263
UTR3 	485-493	0.00342307170138633
CDS 	1988-1996	0.00575238979067336
>CGGAGTGTAGCTC|ENST00000539935|0.417889798374966
UTR3 	1338-1346	0.00528870570685086
>CGGAGTGTAGCTC|ENST00000518797|0.417871143833609
UTR3 	703-711	0.00528745234245333
>CGGAGTGTAGCTC|ENST00000617987|0.417862614159686
UTR3 	98-106	0.00298920773900451
UTR3 	462-470	0.00229767150505257
>CGGAGTGTAGCTC|ENST00000432328|0.417847282089529
UTR3 	236-244	0.00528584909264716
>CGGAGTGTAGCTC|ENST00000038176|0.417835689628662
CDS 	704-712	0.0154161977965352
>CGGAGTGTAGCTC|ENST00000369230|0.417794725632898
CDS 	594-602	0.0154081691793682
>CGGAGTGTAGCTC|ENST00000584709|0.417792885493784
UTR3 	903-911	0.0052821941361349
>CGGAGTGTAGCTC|ENST00000414546|0.417765654916555
UTR3 	25-33	0.00528036443853021
>CGGAGTGTAGCTC|ENST00000326648|0.417739016290428
CDS 	1019-1027	0.0153972502348407
>CGGAGTGTAGCTC|ENST00000479475|0.41772304483062
UTR3 	56-64	0.00527750128170002
>CGGAGTGTAGCTC|ENST00000264059|0.417636949348535
UTR3 	393-401	0.00527171590022319
>CGGAGTGTAGCTC|ENST00000557609|0.417636580702713
UTR3 	737-745	0.00527169112750478
>CGGAGTGTAGCTC|ENST00000237536|0.417624829367038
UTR3 	2032-2040	0.00263466215336231
UTR3 	6167-6175	0.0013492857714259
UTR3 	7391-7399	0.00128695351866931
>CGGAGTGTAGCTC|ENST00000338745|0.417621015705286
UTR3 	383-391	0.00527064516588992
>CGGAGTGTAGCTC|ENST00000286614|0.417598965985341
UTR3 	5107-5115	0.00526916341463134
>CGGAGTGTAGCTC|ENST00000319545|0.41746204308844
UTR3 	173-181	0.00304267836131897
UTR3 	533-541	0.00221728327620841
>CGGAGTGTAGCTC|ENST00000166244|0.417420506114312
UTR3 	1268-1276	0.00525717001444779
>CGGAGTGTAGCTC|ENST00000374651|0.417417801405003
UTR3 	948-956	0.00167783920872769
UTR3 	4098-4106	0.00357914902448761
>CGGAGTGTAGCTC|ENST00000480716|0.417392219955883
UTR3 	2030-2038	0.00525526890906953
>CGGAGTGTAGCTC|ENST00000246069|0.417365715370672
UTR3 	1216-1224	0.00115270297235205
UTR3 	2444-2452	0.00410078453725765
>CGGAGTGTAGCTC|ENST00000518622|0.417350835113256
UTR3 	1548-1556	0.00525248737868579
>CGGAGTGTAGCTC|ENST00000593250|0.41733140726532
UTR3 	2064-2072	0.00161176314720073
UTR3 	2724-2732	0.00363941843296687
>CGGAGTGTAGCTC|ENST00000539526|0.417301096401802
UTR3 	554-562	0.00524914427011079
>CGGAGTGTAGCTC|ENST00000329321|0.41729790883768
UTR3 	175-183	0.00231983226816217
UTR3 	208-216	0.00292909775102776
>CGGAGTGTAGCTC|ENST00000246337|0.417291801407493
CDS 	87-95	0.0153095818775774
>CGGAGTGTAGCTC|ENST00000340384|0.417236862329851
UTR3 	46-54	0.00524482671151347
>CGGAGTGTAGCTC|ENST00000330022|0.417071040858163
UTR3 	1333-1341	0.00523367997912677
>CGGAGTGTAGCTC|ENST00000334082|0.417059169163815
UTR3 	110-118	0.00523288190024017
>CGGAGTGTAGCTC|ENST00000620288|0.417017402064308
UTR3 	1094-1102	0.00177830130399783
UTR3 	2564-2572	0.00345177273669499
>CGGAGTGTAGCTC|ENST00000434267|0.416995054945592
CDS 	242-250	0.0152513954093199
>CGGAGTGTAGCTC|ENST00000419505|0.416939059072304
UTR3 	927-935	0.00522480709276669
>CGGAGTGTAGCTC|ENST00000262305|0.416931443455301
UTR3 	772-780	0.00522429508480189
>CGGAGTGTAGCTC|ENST00000420940|0.416929794792857
UTR3 	910-918	0.00332384366009054
UTR3 	2222-2230	0.00190034058261225
>CGGAGTGTAGCTC|ENST00000225388|0.416921679732012
UTR3 	480-488	0.00300292954388425
UTR3 	6709-6717	0.00222070910903879
>CGGAGTGTAGCTC|ENST00000424556|0.416920096661742
UTR3 	780-788	0.00522353221997834
>CGGAGTGTAGCTC|ENST00000375353|0.416911160177929
UTR3 	756-764	0.00180871181415941
UTR3 	1359-1367	0.00156647464385823
UTR3 	3034-3042	0.0018477449423222
>CGGAGTGTAGCTC|ENST00000551242|0.416901435554292
[truncated: 327,435 more chars]
