# Supplementary material for: RNA Sequencing Unveils Very Small RNAs With Potential Regulatory Functions in Bacteria
Source: Front Mol Biosci. 2022 Jun 3;9:914991. doi: 10.3389/fmolb.2022.914991 (PMC9203972; doi:10.3389/fmolb.2022.914991)
Supplement: Supplementary file 1 [file DataSheet1.ZIP › Supplementary_Files/Supplementary_File_E_Targets/DIANA-MICRO-T/human-GCGGGAATAGCTCA_Gly-tRF.txt]

>GCGGGAATAGCTCA|ENST00000380274|0.836269314430184
UTR3 	343-351	0.0373583108791593
>GCGGGAATAGCTCA|ENST00000531925|0.833652616274342
UTR3 	145-153	0.0329367565537613
UTR3 	1796-1804	0.00125756867208462
UTR3 	2503-2511	0.000924198749539947
UTR3 	3400-3408	0.00192942710661204
>GCGGGAATAGCTCA|ENST00000254657|0.828988778257125
UTR3 	2138-2146	0.036504333761529
>GCGGGAATAGCTCA|ENST00000431721|0.82259753965134
UTR3 	1359-1367	0.0357781505927971
>GCGGGAATAGCTCA|ENST00000583458|0.822193732917411
UTR3 	145-153	0.00339864687681623
UTR3 	578-586	0.00170503932360531
UTR3 	1291-1299	0.0306292791822601
>GCGGGAATAGCTCA|ENST00000220772|0.81450935716542
UTR3 	141-149	0.00831787508095721
UTR3 	2955-2963	0.0108504745169861
UTR3 	3121-3129	0.015719633518981
>GCGGGAATAGCTCA|ENST00000395226|0.809258923764185
UTR3 	868-876	0.0343260871895896
>GCGGGAATAGCTCA|ENST00000458594|0.79754886133609
UTR3 	150-158	0.0197019114559795
UTR3 	867-875	0.0134121492773614
>GCGGGAATAGCTCA|ENST00000439966|0.793255913253076
CDS 	100-108	0.0170172169931094
UTR3 	1525-1533	0.0295439480341074
>GCGGGAATAGCTCA|ENST00000415039|0.781989408970835
UTR3 	713-721	0.0315818647633994
>GCGGGAATAGCTCA|ENST00000620040|0.777835953584339
UTR3 	102-110	0.0290073551815582
UTR3 	841-849	0.00217901926890198
>GCGGGAATAGCTCA|ENST00000361298|0.775828657722716
UTR3 	31-39	0.0309971348004253
>GCGGGAATAGCTCA|ENST00000572583|0.77298234390366
UTR3 	870-878	0.00348268845465514
UTR3 	1149-1157	0.00327945436012754
UTR3 	1269-1277	0.00526525574106029
UTR3 	1468-1476	0.0187034507919267
>GCGGGAATAGCTCA|ENST00000606788|0.762096100315986
UTR3 	775-783	0.00764435843139133
UTR3 	853-861	0.00296098403802087
UTR3 	998-1006	0.0191281572400904
>GCGGGAATAGCTCA|ENST00000394805|0.753410589989813
UTR3 	664-672	0.0289601015680604
>GCGGGAATAGCTCA|ENST00000471841|0.752445452786223
UTR3 	538-546	0.0288753067023133
>GCGGGAATAGCTCA|ENST00000514886|0.733933574273961
UTR3 	381-389	0.0272895345091667
>GCGGGAATAGCTCA|ENST00000379303|0.733504745235672
UTR3 	1320-1328	0.0272536611948658
>GCGGGAATAGCTCA|ENST00000525895|0.732014669991459
UTR3 	42-50	0.0151049338541127
UTR3 	593-601	0.00407995194420698
UTR3 	641-649	0.00794440913829023
>GCGGGAATAGCTCA|ENST00000612501|0.726798301280051
UTR3 	503-511	0.00209528975502015
UTR3 	1531-1539	0.0246020401293145
>GCGGGAATAGCTCA|ENST00000371497|0.723461623957241
UTR3 	1058-1066	0.0264237198261229
>GCGGGAATAGCTCA|ENST00000269385|0.722262336160014
UTR3 	843-851	0.0232901874942652
UTR3 	2111-2119	0.00303568939893006
>GCGGGAATAGCTCA|ENST00000358397|0.71511820148551
UTR3 	419-427	0.0257483158149403
>GCGGGAATAGCTCA|ENST00000494448|0.712423296545202
UTR3 	67-75	0.00739268373599885
UTR3 	945-953	0.00231651147678076
UTR3 	2094-2102	0.0105950409282471
UTR3 	2192-2200	0.00522848891020539
>GCGGGAATAGCTCA|ENST00000324873|0.695425317606259
UTR3 	123-131	0.0241994620015061
>GCGGGAATAGCTCA|ENST00000597107|0.691582437198229
UTR3 	43-51	0.0043392771831579
UTR3 	397-405	0.0146143858247986
UTR3 	585-593	0.00495030796459536
>GCGGGAATAGCTCA|ENST00000250003|0.680064738913094
UTR3 	417-425	0.00318028946772748
UTR3 	459-467	0.019849959452254
>GCGGGAATAGCTCA|ENST00000305817|0.672887196999678
UTR3 	326-334	0.0224942212483227
>GCGGGAATAGCTCA|ENST00000418115|0.671776181175242
UTR3 	720-728	0.0224117961343865
>GCGGGAATAGCTCA|ENST00000423513|0.669791110422509
CDS 	328-336	0.0165452807623595
UTR3 	629-637	0.0182075560878472
>GCGGGAATAGCTCA|ENST00000303391|0.669334177211716
UTR3 	85-93	0.0165225839236241
UTR3 	320-328	0.00311816407883977
UTR3 	5064-5072	0.00130202683624105
UTR3 	5918-5926	0.00128835061803082
>GCGGGAATAGCTCA|ENST00000456182|0.668867332092181
UTR3 	728-736	0.00356864710713057
UTR3 	1468-1476	0.0186280161809345
>GCGGGAATAGCTCA|ENST00000574951|0.667669901587077
UTR3 	1338-1346	0.00117629072812445
UTR3 	1747-1755	0.00175365388143372
UTR3 	1932-1940	0.0180752336392696
UTR3 	1972-1980	0.00110320346503289
>GCGGGAATAGCTCA|ENST00000332438|0.667323843461035
UTR3 	485-493	0.0134804699816725
UTR3 	565-573	0.0086024281113705
>GCGGGAATAGCTCA|ENST00000551544|0.663606891449447
UTR3 	133-141	0.0184906486402747
UTR3 	1417-1425	0.00183973980793236
UTR3 	1453-1461	0.00147962394045128
>GCGGGAATAGCTCA|ENST00000539966|0.661279706872474
UTR3 	3748-3756	0.00122450659091481
UTR3 	6681-6689	0.00114548987843446
UTR3 	7911-7919	0.0192699200769135
>GCGGGAATAGCTCA|ENST00000341415|0.660644297944354
UTR3 	204-212	0.0215935733948164
>GCGGGAATAGCTCA|ENST00000620916|0.658668531934548
UTR3 	664-672	0.0214497405439742
>GCGGGAATAGCTCA|ENST00000373983|0.658462377127037
UTR3 	496-504	0.0214347559805471
>GCGGGAATAGCTCA|ENST00000542200|0.650122943326889
UTR3 	3025-3033	0.0208321565001441
>GCGGGAATAGCTCA|ENST00000342048|0.64444722945624
UTR3 	57-65	0.0204258393628954
>GCGGGAATAGCTCA|ENST00000454381|0.639159413679737
UTR3 	443-451	0.0200499017610643
>GCGGGAATAGCTCA|ENST00000308595|0.638310348895414
UTR3 	57-65	0.0157392110608409
UTR3 	100-108	0.00228433189945603
UTR3 	251-259	0.00196622047439103
>GCGGGAATAGCTCA|ENST00000631044|0.636998711973021
UTR3 	43-51	0.0139090882161513
UTR3 	238-246	0.00598789343233046
>GCGGGAATAGCTCA|ENST00000561491|0.630674361122496
UTR3 	26-34	0.0194516035428895
>GCGGGAATAGCTCA|ENST00000335712|0.630121983526393
UTR3 	2891-2899	0.019412856007417
>GCGGGAATAGCTCA|ENST00000216264|0.628575143092531
CDS 	704-712	0.0135993046580838
UTR3 	849-857	0.00144842840746798
UTR3 	1070-1078	0.00238109088074685
UTR3 	1756-1764	0.00161341161283498
UTR3 	2329-2337	0.0103506782095741
>GCGGGAATAGCTCA|ENST00000282549|0.627933464378503
UTR3 	479-487	0.00268205242118883
UTR3 	1485-1493	0.016577519493761
>GCGGGAATAGCTCA|ENST00000372106|0.627822786049616
UTR3 	118-126	0.00789768145634855
UTR3 	1292-1300	0.0113541483534491
>GCGGGAATAGCTCA|ENST00000573520|0.626014537979042
UTR3 	376-384	0.0191254723300496
>GCGGGAATAGCTCA|ENST00000219320|0.624433894545003
UTR3 	1648-1656	0.0190152209302835
>GCGGGAATAGCTCA|ENST00000391952|0.62320622351777
UTR3 	344-352	0.0142165496748475
CDS 	1293-1301	0.0176775417710324
>GCGGGAATAGCTCA|ENST00000261245|0.623100603518201
UTR3 	1313-1321	0.0189223663869061
>GCGGGAATAGCTCA|ENST00000355312|0.620256816778594
UTR3 	1237-1245	0.0014117764827796
UTR3 	3084-3092	0.017312970844168
>GCGGGAATAGCTCA|ENST00000374566|0.617068005753407
UTR3 	2175-2183	0.0114031523869024
CDS 	2425-2433	0.0252065352476674
>GCGGGAATAGCTCA|ENST00000367506|0.614967767908808
UTR3 	1818-1826	0.0183587144964924
>GCGGGAATAGCTCA|ENST00000370602|0.611444390040678
UTR3 	227-235	0.00330703924635538
UTR3 	5845-5853	0.0148088843209203
>GCGGGAATAGCTCA|ENST00000262498|0.610535451842088
UTR3 	416-424	0.0180534211764287
>GCGGGAATAGCTCA|ENST00000397417|0.608441943790779
UTR3 	193-201	0.0103616491935797
UTR3 	489-497	0.00754801359464436
>GCGGGAATAGCTCA|ENST00000219919|0.606817079460331
UTR3 	491-499	0.00813005157860581
UTR3 	1291-1299	0.00966822295138084
>GCGGGAATAGCTCA|ENST00000391828|0.604238251428381
UTR3 	384-392	0.0176218211179593
>GCGGGAATAGCTCA|ENST00000360943|0.603907043027234
UTR3 	165-173	0.00633238930597322
UTR3 	770-778	0.0112667982081682
>GCGGGAATAGCTCA|ENST00000242848|0.60333458043814
UTR3 	1947-1955	0.0175600827975243
>GCGGGAATAGCTCA|ENST00000284292|0.60248663477607
UTR3 	21-29	0.00571716724826823
UTR3 	293-301	0.00577598700000921
UTR3 	456-464	0.00336627061699372
UTR3 	707-715	0.00264277054300213
>GCGGGAATAGCTCA|ENST00000294947|0.598956761767732
CDS 	512-520	0.0503511283996961
>GCGGGAATAGCTCA|ENST00000432176|0.598160998934287
UTR3 	10675-10683	0.0172075386332403
>GCGGGAATAGCTCA|ENST00000432404|0.597267400919493
UTR3 	1978-1986	0.0171467991516274
>GCGGGAATAGCTCA|ENST00000239223|0.597243246918572
UTR3 	332-340	0.0171451579714462
>GCGGGAATAGCTCA|ENST00000345016|0.597147512671177
UTR3 	1096-1104	0.0164061771092094
CDS 	2102-2110	0.00287379063617136
>GCGGGAATAGCTCA|ENST00000393921|0.596784913097723
UTR3 	430-438	0.0171140218495484
>GCGGGAATAGCTCA|ENST00000378993|0.595979905763284
UTR3 	800-808	0.0170593628017055
>GCGGGAATAGCTCA|ENST00000614512|0.594887924889081
UTR3 	2490-2498	0.0169852745714821
>GCGGGAATAGCTCA|ENST00000263847|0.594238109714817
UTR3 	2027-2035	0.0169412164788789
>GCGGGAATAGCTCA|ENST00000510734|0.593127895455563
UTR3 	726-734	0.00741712241944085
UTR3 	771-779	0.00944887213666996
>GCGGGAATAGCTCA|ENST00000424203|0.591198240177003
UTR3 	1653-1661	0.0104367479244008
UTR3 	1962-1970	0.00629865675183234
>GCGGGAATAGCTCA|ENST00000586659|0.590618044493128
UTR3 	63-71	0.00742344830202035
CDS 	2475-2483	0.0305997424361901
>GCGGGAATAGCTCA|ENST00000368592|0.58987184019857
UTR3 	216-224	0.00265513398146443
UTR3 	402-410	0.002334492496826
UTR3 	469-477	0.00474126418957104
UTR3 	511-519	0.00214381234857783
UTR3 	657-665	0.00283570128038433
UTR3 	887-895	0.00193534643254547
>GCGGGAATAGCTCA|ENST00000330315|0.589204844547047
UTR3 	1334-1342	0.0166007006614243
>GCGGGAATAGCTCA|ENST00000575329|0.589118494692687
UTR3 	343-351	0.0124072316817956
UTR3 	1339-1347	0.00196553199297629
UTR3 	2138-2146	0.00222210638738254
>GCGGGAATAGCTCA|ENST00000456713|0.58670633885773
UTR3 	61-69	0.0114820433793363
UTR3 	101-109	0.00495009908880967
>GCGGGAATAGCTCA|ENST00000508624|0.586531741711269
UTR3 	435-443	0.0164203748776873
>GCGGGAATAGCTCA|ENST00000403734|0.585862340612448
UTR3 	928-936	0.00614473972786264
UTR3 	1077-1085	0.0102305320588838
>GCGGGAATAGCTCA|ENST00000285605|0.584450962506975
UTR3 	163-171	0.00381129251523117
UTR3 	418-426	0.00255605077714411
UTR3 	1133-1141	0.00209539393768716
UTR3 	1195-1203	0.00144215973129129
UTR3 	2141-2149	0.00637534838649928
>GCGGGAATAGCTCA|ENST00000331340|0.584094211006108
UTR3 	67-75	0.00426184183969264
UTR3 	775-783	0.00187146390568165
UTR3 	1967-1975	0.00670065145508881
UTR3 	4282-4290	0.00342228331489433
>GCGGGAATAGCTCA|ENST00000541363|0.579553311392496
UTR3 	6898-6906	0.0159512042161911
>GCGGGAATAGCTCA|ENST00000599177|0.579472719455582
UTR3 	3510-3518	0.0159457987536036
>GCGGGAATAGCTCA|ENST00000584024|0.578433311414779
UTR3 	295-303	0.00499857728140271
UTR3 	343-351	0.00368576626905098
UTR3 	391-399	0.00391941536531543
UTR3 	439-447	0.00327235001019268
>GCGGGAATAGCTCA|ENST00000512123|0.577336438633412
UTR3 	197-205	0.0123280472361429
UTR3 	1085-1093	0.00347456949165281
>GCGGGAATAGCTCA|ENST00000307745|0.5765596536038
UTR3 	271-279	0.00349956855745005
UTR3 	2039-2047	0.00844141800019218
UTR3 	2215-2223	0.00380961529549706
>GCGGGAATAGCTCA|ENST00000308511|0.574641395073151
UTR3 	608-616	0.0017038360529866
UTR3 	1151-1159	0.00144956531846018
UTR3 	1274-1282	0.00200415282507888
UTR3 	1791-1799	0.00485421165971671
UTR3 	1797-1805	0.00561049401605852
>GCGGGAATAGCTCA|ENST00000056217|0.573921734027596
CDS 	1292-1300	0.00420755297428477
CDS 	4141-4149	0.0412212042457466
>GCGGGAATAGCTCA|ENST00000256413|0.573231939954831
UTR3 	272-280	0.00236538255842083
UTR3 	441-449	0.00825069260862023
UTR3 	2545-2553	0.00130157999547831
UTR3 	3528-3536	0.00361040046704714
>GCGGGAATAGCTCA|ENST00000524848|0.573157676152931
UTR3 	211-219	0.0101263056207984
UTR3 	827-835	0.00539678863140086
>GCGGGAATAGCTCA|ENST00000335255|0.572723008244393
UTR3 	57-65	0.00368548120438408
UTR3 	264-272	0.00340867461132374
UTR3 	1289-1297	0.00118899302873969
UTR3 	2079-2087	0.00185433471694411
UTR3 	2600-2608	0.00535657603512949
>GCGGGAATAGCTCA|ENST00000409654|0.572611432632187
UTR3 	449-457	0.0154866078551881
>GCGGGAATAGCTCA|ENST00000355086|0.572103219638082
CDS 	186-194	0.038114006147395
UTR3 	7519-7527	0.00147808437725532
UTR3 	12968-12976	0.00152082296930603
>GCGGGAATAGCTCA|ENST00000376588|0.572071303043328
UTR3 	242-250	0.0154505414664567
>GCGGGAATAGCTCA|ENST00000263713|0.571209634028655
UTR3 	245-253	0.0153930284406496
>GCGGGAATAGCTCA|ENST00000356628|0.570406315631398
UTR3 	52-60	0.0117253012923728
UTR3 	734-742	0.00361413475354951
>GCGGGAATAGCTCA|ENST00000374268|0.570082011737238
UTR3 	162-170	0.00331281184292945
UTR3 	344-352	0.00579857879541725
UTR3 	665-673	0.006206416899101
>GCGGGAATAGCTCA|ENST00000525964|0.5678347464887
UTR3 	2060-2068	0.00290371152292348
UTR3 	2221-2229	0.0122643302812364
>GCGGGAATAGCTCA|ENST00000453133|0.566487547032897
UTR3 	160-168	0.015078349227733
>GCGGGAATAGCTCA|ENST00000412414|0.566260736569285
UTR3 	324-332	0.0150632553256601
>GCGGGAATAGCTCA|ENST00000380620|0.565252852304183
CDS 	900-908	0.00878744418395184
UTR3 	3069-3077	0.00103046022341384
UTR3 	3628-3636	0.00207948653110965
UTR3 	5761-5769	0.00130518825923598
UTR3 	7354-7362	0.00313737438687404
UTR3 	8293-8301	0.000982213467274357
UTR3 	11148-11156	0.00404130645459805
>GCGGGAATAGCTCA|ENST00000306422|0.565090996350306
UTR3 	93-101	0.00215617814964356
UTR3 	292-300	0.00276952051353814
UTR3 	456-464	0.00273687368915639
UTR3 	481-489	0.00732286766392469
>GCGGGAATAGCTCA|ENST00000323327|0.56412695524059
UTR3 	725-733	0.0149213448212021
>GCGGGAATAGCTCA|ENST00000393077|0.562997152386224
UTR3 	160-168	0.0148462697687482
>GCGGGAATAGCTCA|ENST00000380959|0.562317003795599
UTR3 	492-500	0.0148010950966182
>GCGGGAATAGCTCA|ENST00000529993|0.562113923331908
UTR3 	42-50	0.00732312540862255
UTR3 	1294-1302	0.0020112349506551
UTR3 	2451-2459	0.0013384543557793
UTR3 	2867-2875	0.00411479503934128
>GCGGGAATAGCTCA|ENST00000604000|0.561323034205739
UTR3 	919-927	0.0130800744879755
UTR3 	1243-1251	0.00165503024332713
>GCGGGAATAGCTCA|ENST00000557061|0.560810404507616
UTR3 	476-484	0.00335095269076329
UTR3 	2800-2808	0.0113501309831926
>GCGGGAATAGCTCA|ENST00000303569|0.560417005898915
UTR3 	199-207	0.00596612236427096
UTR3 	1306-1314	0.00870885895721815
>GCGGGAATAGCTCA|ENST00000414144|0.56004103977987
UTR3 	1334-1342	0.0146500403373579
>GCGGGAATAGCTCA|ENST00000356799|0.558752360043273
UTR3 	235-243	0.0145645858968831
>GCGGGAATAGCTCA|ENST00000339140|0.556345180231525
UTR3 	626-634	0.0144051015065636
>GCGGGAATAGCTCA|ENST00000404039|0.555614133439034
UTR3 	389-397	0.00997884424719182
CDS 	765-773	0.00609535202991128
UTR3 	1277-1285	0.00270256260775569
>GCGGGAATAGCTCA|ENST00000357692|0.555462546834411
UTR3 	3060-3068	0.014346668152961
>GCGGGAATAGCTCA|ENST00000539415|0.555080779479901
UTR3 	1515-1523	0.0143214010458917
>GCGGGAATAGCTCA|ENST00000437205|0.553992503641406
UTR3 	1721-1729	0.00142218615249185
UTR3 	2947-2955	0.00203883374605096
UTR3 	4181-4189	0.01078837758934
>GCGGGAATAGCTCA|ENST00000359042|0.553656119042398
UTR3 	1180-1188	0.0142271482455868
>GCGGGAATAGCTCA|ENST00000299106|0.55355974389812
UTR3 	271-279	0.014220774374248
>GCGGGAATAGCTCA|ENST00000229307|0.552043117040776
UTR3 	1332-1340	0.00311209330314073
UTR3 	2644-2652	0.00129223257126744
UTR3 	3983-3991	0.00971617952986657
>GCGGGAATAGCTCA|ENST00000331782|0.551949222420845
UTR3 	200-208	0.0141142998591001
>GCGGGAATAGCTCA|ENST00000372927|0.551844104535723
UTR3 	561-569	0.0141073528527907
>GCGGGAATAGCTCA|ENST00000254821|0.550908694609135
UTR3 	75-83	0.0140455471084263
>GCGGGAATAGCTCA|ENST00000341567|0.55030077469616
UTR3 	110-118	0.0105596463462931
CDS 	384-392	0.0120387385681091
>GCGGGAATAGCTCA|ENST00000377648|0.549960885522473
UTR3 	318-326	0.0139829463699038
>GCGGGAATAGCTCA|ENST00000419037|0.549913523998835
UTR3 	522-530	0.00210092531398612
UTR3 	663-671	0.00138881421275915
UTR3 	762-770	0.00166820603694239
UTR3 	1259-1267	0.00593247879230945
UTR3 	1301-1309	0.0028893945199891
>GCGGGAATAGCTCA|ENST00000456986|0.54918748134249
UTR3 	1923-1931	0.00840098872822282
UTR3 	3456-3464	0.00129334097065656
UTR3 	4510-4518	0.00423755276512191
>GCGGGAATAGCTCA|ENST00000325421|0.548944783628163
UTR3 	1103-1111	0.0139158616267888
>GCGGGAATAGCTCA|ENST00000373519|0.54884719614799
UTR3 	709-717	0.0139094201657702
>GCGGGAATAGCTCA|ENST00000616933|0.548343944447677
UTR3 	165-173	0.0115931358966696
UTR3 	3034-3042	0.000817745503136631
UTR3 	3269-3277	0.0014653245351527
>GCGGGAATAGCTCA|ENST00000304501|0.54697798042712
UTR3 	1252-1260	0.00166588769751704
UTR3 	1456-1464	0.0121201983354128
>GCGGGAATAGCTCA|ENST00000324501|0.546921315062228
UTR3 	101-109	0.0065272723830654
UTR3 	1373-1381	0.0026295102271151
UTR3 	3313-3321	0.00462556592539498
>GCGGGAATAGCTCA|ENST00000372114|0.546866715454222
UTR3 	2118-2126	0.0137787473659454
>GCGGGAATAGCTCA|ENST00000370544|0.546681013278702
UTR3 	145-153	0.013766499756563
>GCGGGAATAGCTCA|ENST00000373521|0.544612115233266
UTR3 	709-717	0.0136301069340237
>GCGGGAATAGCTCA|ENST00000370228|0.543368302130958
UTR3 	141-149	0.0135481572784709
>GCGGGAATAGCTCA|ENST00000321945|0.543148690110415
UTR3 	1272-1280	0.0135336916890782
>GCGGGAATAGCTCA|ENST00000352511|0.543088815563049
UTR3 	325-333	0.0135297480139101
>GCGGGAATAGCTCA|ENST00000621247|0.542807357932927
UTR3 	323-331	0.0135112107248043
>GCGGGAATAGCTCA|ENST00000393408|0.54262006635076
UTR3 	814-822	0.0134988763735111
>GCGGGAATAGCTCA|ENST00000304677|0.542527211667745
UTR3 	81-89	0.0134927615918063
>GCGGGAATAGCTCA|ENST00000600231|0.54247708902446
UTR3 	55-63	0.006486095894818
UTR3 	303-311	0.00320586934385635
UTR3 	979-987	0.00379749569557671
>GCGGGAATAGCTCA|ENST00000316433|0.541951900328224
UTR3 	538-546	0.013454879796826
>GCGGGAATAGCTCA|ENST00000297261|0.541845084515614
UTR3 	2829-2837	0.0134478472455116
>GCGGGAATAGCTCA|ENST00000328914|0.54182797032972
UTR3 	163-171	0.00285359125978709
UTR3 	693-701	0.00383988164426025
UTR3 	883-891	0.00254272054495459
UTR3 	1816-1824	0.000932904433720421
UTR3 	2210-2218	0.000874708657532514
UTR3 	3988-3996	0.00127740747768477
UTR3 	6460-6468	0.00112550648545816
>GCGGGAATAGCTCA|ENST00000261172|0.541491927922083
CDS 	444-452	0.0391586579947064
>GCGGGAATAGCTCA|ENST00000373078|0.541434074982034
UTR3 	2144-2152	0.0134207895102844
>GCGGGAATAGCTCA|ENST00000391713|0.541423078499619
UTR3 	1272-1280	0.0134200656368385
>GCGGGAATAGCTCA|ENST00000571632|0.540934840663071
UTR3 	2427-2435	0.00630413788135465
UTR3 	2740-2748	0.00708379083467851
>GCGGGAATAGCTCA|ENST00000474237|0.539473824274499
UTR3 	81-89	0.00654008519877505
UTR3 	93-101	0.00675170675491206
>GCGGGAATAGCTCA|ENST00000570699|0.539081577498851
UTR3 	1791-1799	0.0132659892786423
>GCGGGAATAGCTCA|ENST00000369686|0.538700721615438
UTR3 	216-224	0.00926182656993597
UTR3 	329-337	0.0039791123929474
>GCGGGAATAGCTCA|ENST00000610653|0.53770529179067
UTR3 	104-112	0.0049749444466102
UTR3 	487-495	0.00620394993855489
UTR3 	901-909	0.00199658539194239
>GCGGGAATAGCTCA|ENST00000319562|0.537370255826114
UTR3 	411-419	0.00282146988853498
CDS 	1750-1758	0.0209947481034823
UTR3 	5247-5255	0.00388972536591438
>GCGGGAATAGCTCA|ENST00000330909|0.536495392140862
UTR3 	1000-1008	0.00859981883304476
UTR3 	3304-3312	0.00449612484200147
>GCGGGAATAGCTCA|ENST00000290649|0.536315732345622
UTR3 	962-970	0.0130841356724755
>GCGGGAATAGCTCA|ENST00000298552|0.534710257078361
UTR3 	369-377	0.00298372890139753
UTR3 	4686-4694	0.00999491527708353
>GCGGGAATAGCTCA|ENST00000392593|0.534628163875263
UTR3 	77-85	0.0038785046074316
UTR3 	267-275	0.00237048352755692
UTR3 	287-295	0.00167371670056629
UTR3 	505-513	0.00505054650634124
>GCGGGAATAGCTCA|ENST00000602655|0.53387042780631
UTR3 	551-559	0.00488670463948927
UTR3 	1358-1366	0.00338488824514983
UTR3 	1439-1447	0.00465188731704533
>GCGGGAATAGCTCA|ENST00000614378|0.533742199363816
UTR3 	169-177	0.00794235708973612
UTR3 	181-189	0.00497270157615181
>GCGGGAATAGCTCA|ENST00000239231|0.533163902062974
UTR3 	8866-8874	0.0128770820133757
>GCGGGAATAGCTCA|ENST00000431078|0.533096688031203
UTR3 	819-827	0.0128726684647559
>GCGGGAATAGCTCA|ENST00000330701|0.532585137017108
UTR3 	69-77	0.00199286979613128
UTR3 	268-276	0.00502412593769037
UTR3 	394-402	0.00460745133007009
UTR3 	771-779	0.00121463343934828
>GCGGGAATAGCTCA|ENST00000446165|0.532089838688436
UTR3 	2802-2810	0.012806563964319
>GCGGGAATAGCTCA|ENST00000622290|0.532070945429689
UTR3 	690-698	0.00442974506477185
UTR3 	1038-1046	0.00234435322843121
UTR3 	2270-2278	0.00603122540352288
>GCGGGAATAGCTCA|ENST00000383836|0.530609474079454
UTR3 	285-293	0.00319395096487994
CDS 	927-935	0.00731795681763495
UTR3 	2793-2801	0.00160640790838161
UTR3 	4599-4607	0.00581673993915175
>GCGGGAATAGCTCA|ENST00000254101|0.53048142115069
UTR3 	848-856	0.012700998985004
>GCGGGAATAGCTCA|ENST00000372064|0.530454739861995
UTR3 	212-220	0.00900134622412044
UTR3 	1145-1153	0.00369790194915584
>GCGGGAATAGCTCA|ENST00000609104|0.530099923167369
UTR3 	4191-4199	0.0126759663758638
>GCGGGAATAGCTCA|ENST00000369535|0.530042895773699
UTR3 	83-91	0.0126722246299043
>GCGGGAATAGCTCA|ENST00000429967|0.53002845371411
UTR3 	187-195	0.0103495920928144
UTR3 	1003-1011	0.00232168495648664
>GCGGGAATAGCTCA|ENST00000496455|0.529901176579533
UTR3 	500-508	0.00319593551044672
UTR3 	2417-2425	0.00946699070181369
>GCGGGAATAGCTCA|ENST00000531813|0.529515007448918
UTR3 	177-185	0.0126375906535558
>GCGGGAATAGCTCA|ENST00000361742|0.52847573183411
UTR3 	22-30	0.00780088844943528
UTR3 	299-307	0.00329012809535
UTR3 	1240-1248	0.00147840134952444
>GCGGGAATAGCTCA|ENST00000448077|0.528170231138646
UTR3 	166-174	0.00338412311553054
UTR3 	1346-1354	0.00169252183559016
UTR3 	1814-1822	0.00747273629738976
>GCGGGAATAGCTCA|ENST00000359062|0.527063592774432
UTR3 	3522-3530	0.0124768124594048
>GCGGGAATAGCTCA|ENST00000289816|0.52653129089778
UTR3 	176-184	0.0124419125482896
>GCGGGAATAGCTCA|ENST00000617088|0.525114490169625
UTR3 	87-95	0.0104208393452903
UTR3 	381-389	0.00192820094261563
>GCGGGAATAGCTCA|ENST00000545061|0.524786517643598
UTR3 	316-324	0.0108117052958555
CDS 	4146-4154	0.00532115681726894
>GCGGGAATAGCTCA|ENST00000427043|0.5246254847622
CDS 	216-224	0.00671927558992028
UTR3 	1164-1172	0.00208801868309282
UTR3 	1543-1551	0.00829957480682585
>GCGGGAATAGCTCA|ENST00000440447|0.524229442093407
UTR3 	131-139	0.00735747472894003
UTR3 	277-285	0.00197871967494666
UTR3 	315-323	0.00295484391840516
>GCGGGAATAGCTCA|ENST00000590636|0.524171876144246
UTR3 	72-80	0.012287266065105
>GCGGGAATAGCTCA|ENST00000262375|0.523932313576859
UTR3 	560-568	0.0122715681451867
>GCGGGAATAGCTCA|ENST00000276201|0.523540919448353
UTR3 	776-784	0.0122459226422413
>GCGGGAATAGCTCA|ENST00000396328|0.523204137272555
UTR3 	244-252	0.0122238570217344
>GCGGGAATAGCTCA|ENST00000256852|0.523183295376531
UTR3 	365-373	0.010608335148246
UTR3 	1736-1744	0.00161415637960675
>GCGGGAATAGCTCA|ENST00000251810|0.522732874005495
UTR3 	3167-3175	0.0121929826551052
>GCGGGAATAGCTCA|ENST00000327490|0.522453471167012
UTR3 	97-105	0.00278799759813192
UTR3 	667-675	0.00263115798608321
UTR3 	717-725	0.00675552351409478
>GCGGGAATAGCTCA|ENST00000310301|0.521824573536583
UTR3 	136-144	0.012133483641755
>GCGGGAATAGCTCA|ENST00000367311|0.521639600659887
UTR3 	1684-1692	0.0121213680038084
>GCGGGAATAGCTCA|ENST00000419047|0.521538816065843
UTR3 	297-305	0.00990470612980883
UTR3 	1182-1190	0.00221006069346256
>GCGGGAATAGCTCA|ENST00000244426|0.521423551776053
UTR3 	425-433	0.0121072173936414
>GCGGGAATAGCTCA|ENST00000555661|0.521215223452014
UTR3 	2637-2645	0.0120935729561802
>GCGGGAATAGCTCA|ENST00000368614|0.520285050314334
UTR3 	53-61	0.00252969944441736
UTR3 	246-254	0.0038160463455374
UTR3 	384-392	0.00568691142226725
>GCGGGAATAGCTCA|ENST00000480675|0.520152445656276
UTR3 	102-110	0.0120239738776939
>GCGGGAATAGCTCA|ENST00000366690|0.52013698384131
UTR3 	1805-1813	0.0120229614056923
>GCGGGAATAGCTCA|ENST00000600239|0.519374903236315
UTR3 	343-351	0.00172097456441801
UTR3 	1119-1127	0.00207199170751978
UTR3 	2050-2058	0.00818009559241338
>GCGGGAATAGCTCA|ENST00000313465|0.519129819790501
UTR3 	203-211	0.00826077307884727
UTR3 	1315-1323	0.00369624246842564
>GCGGGAATAGCTCA|ENST00000426094|0.519086234878056
UTR3 	2075-2083	0.00333342630412396
UTR3 	2108-2116	0.00160726867739424
UTR3 	2435-2443	0.00701346699970799
>GCGGGAATAGCTCA|ENST00000261622|0.518805796416568
UTR3 	1186-1194	0.00490864240532534
UTR3 	1683-1691	0.00232822787478814
UTR3 	2039-2047	0.00306556174860931
UTR3 	2396-2404	0.00163336970157109
>GCGGGAATAGCTCA|ENST00000396020|0.518783184749245
UTR3 	6623-6631	0.0119343213828301
>GCGGGAATAGCTCA|ENST00000550383|0.51847993564408
UTR3 	3091-3099	0.00415748200321256
UTR3 	3278-3286	0.00389874117308591
UTR3 	4096-4104	0.00385824548686017
>GCGGGAATAGCTCA|ENST00000503771|0.517865538622997
UTR3 	49-57	0.00381974740020684
UTR3 	104-112	0.00805450143113539
>GCGGGAATAGCTCA|ENST00000443972|0.517674458174179
CDS 	814-822	0.0345999085380774
>GCGGGAATAGCTCA|ENST00000378062|0.517166342725323
UTR3 	985-993	0.0118284821665354
>GCGGGAATAGCTCA|ENST00000170168|0.51600911728354
UTR3 	30-38	0.00247159554386898
UTR3 	720-728	0.00928114869199731
>GCGGGAATAGCTCA|ENST00000400183|0.515254476094535
UTR3 	1399-1407	0.0117033606871438
>GCGGGAATAGCTCA|ENST00000504499|0.514979664311307
UTR3 	303-311	0.00359665004017884
UTR3 	1895-1903	0.00446492830730353
UTR3 	2275-2283	0.00362379986126708
>GCGGGAATAGCTCA|ENST00000512379|0.514859928997567
UTR3 	1422-1430	0.00593400172003837
UTR3 	1476-1484	0.00574354172069647
>GCGGGAATAGCTCA|ENST00000393127|0.51481931388614
UTR3 	2122-2130	0.0116748858543888
>GCGGGAATAGCTCA|ENST00000391834|0.514405612229874
UTR3 	126-134	0.00331612829388788
UTR3 	199-207	0.00353038852020994
UTR3 	702-710	0.00480129984241993
>GCGGGAATAGCTCA|ENST00000550288|0.513628132474589
UTR3 	230-238	0.0115969483085074
>GCGGGAATAGCTCA|ENST00000506143|0.513526214689339
UTR3 	2412-2420	0.0115902804351554
>GCGGGAATAGCTCA|ENST00000402510|0.513287804437186
UTR3 	149-157	0.00325605532997443
CDS 	234-242	0.0255665190374831
>GCGGGAATAGCTCA|ENST00000446533|0.513127471977502
UTR3 	656-664	0.0115641937776467
>GCGGGAATAGCTCA|ENST00000301770|0.51289396346012
UTR3 	123-131	0.00858301130891545
UTR3 	1318-1326	0.0029659063186782
>GCGGGAATAGCTCA|ENST00000218432|0.512576925664037
UTR3 	311-319	0.011528177571993
>GCGGGAATAGCTCA|ENST00000616056|0.51251883422762
UTR3 	649-657	0.011524377404542
>GCGGGAATAGCTCA|ENST00000614565|0.512262316049109
UTR3 	76-84	0.00378930526768534
UTR3 	1116-1124	0.00240154355390586
UTR3 	1553-1561	0.0010746847411949
UTR3 	1834-1842	0.00333328771424946
UTR3 	2348-2356	0.000908775741151271
>GCGGGAATAGCTCA|ENST00000464878|0.511800503200343
UTR3 	708-716	0.0114773881402076
>GCGGGAATAGCTCA|ENST00000302177|0.511230413543353
UTR3 	677-685	0.00279390671965675
CDS 	1023-1031	0.026372461403373
>GCGGGAATAGCTCA|ENST00000463743|0.510869843874119
UTR3 	104-112	0.00500702113106066
CDS 	493-501	0.0202841048580878
>GCGGGAATAGCTCA|ENST00000558480|0.510841620473154
UTR3 	468-476	0.00881346191788076
UTR3 	703-711	0.00260120632360229
>GCGGGAATAGCTCA|ENST00000377113|0.510772091718407
UTR3 	29-37	0.00665915585557125
UTR3 	619-627	0.00242742556004359
UTR3 	712-720	0.00106385818955057
UTR3 	1257-1265	0.0012596810139325
>GCGGGAATAGCTCA|ENST00000425673|0.51053908754669
UTR3 	548-556	0.00453645590455556
UTR3 	962-970	0.00144173410142514
UTR3 	1667-1675	0.00135213348227574
UTR3 	1817-1825	0.000697269458287364
CDS 	1946-1954	0.00761786220755224
UTR3 	1972-1980	0.0011296234653337
>GCGGGAATAGCTCA|ENST00000409029|0.509640666299363
UTR3 	153-161	0.0113361219120555
>GCGGGAATAGCTCA|ENST00000594001|0.509294918386747
UTR3 	403-411	0.0113135102573153
>GCGGGAATAGCTCA|ENST00000320095|0.509249306715887
UTR3 	270-278	0.00761604827512253
UTR3 	515-523	0.003694479056939
>GCGGGAATAGCTCA|ENST00000554557|0.508744060227105
UTR3 	553-561	0.00438910922221514
UTR3 	2372-2380	0.00140350124320015
UTR3 	2988-2996	0.00283131774561162
UTR3 	5741-5749	0.00265355752737711
>GCGGGAATAGCTCA|ENST00000338087|0.508517136163504
UTR3 	1596-1604	0.0112626459745265
>GCGGGAATAGCTCA|ENST00000490820|0.50851574732283
UTR3 	267-275	0.0112625551516073
>GCGGGAATAGCTCA|ENST00000622074|0.508380300075343
UTR3 	12552-12560	0.00292032157755979
UTR3 	13623-13631	0.00833337607326273
>GCGGGAATAGCTCA|ENST00000458470|0.50830281941178
UTR3 	2173-2181	0.00112314890518604
UTR3 	6387-6395	0.0101254819750674
>GCGGGAATAGCTCA|ENST00000613647|0.507969377551261
UTR3 	302-310	0.011226826077585
>GCGGGAATAGCTCA|ENST00000371276|0.507940323696259
UTR3 	194-202	0.00609465948043931
UTR3 	842-850	0.00513026669723981
>GCGGGAATAGCTCA|ENST00000251691|0.507443526188414
UTR3 	7557-7565	0.0111924399523527
>GCGGGAATAGCTCA|ENST00000274000|0.507053098500712
UTR3 	444-452	0.0111669100635817
>GCGGGAATAGCTCA|ENST00000528728|0.506895756654829
UTR3 	20-28	0.0033274636510948
CDS 	486-494	0.0240905213589234
>GCGGGAATAGCTCA|ENST00000374792|0.506631398712126
UTR3 	752-760	0.0010066331616555
UTR3 	896-904	0.00475500210688664
UTR3 	1018-1026	0.00335475268157095
UTR3 	1753-1761	0.0020229479872352
>GCGGGAATAGCTCA|ENST00000261425|0.505959902784684
UTR3 	231-239	0.0110954293865038
>GCGGGAATAGCTCA|ENST00000619501|0.505739428247433
UTR3 	1022-1030	0.00466151982815214
UTR3 	4430-4438	0.00641949388579382
>GCGGGAATAGCTCA|ENST00000522452|0.505435366243677
UTR3 	69-77	0.00199259586949558
UTR3 	268-276	0.00441429700509947
UTR3 	394-402	0.00365749507395556
UTR3 	771-779	0.000996744985492636
>GCGGGAATAGCTCA|ENST00000187830|0.505275940666807
UTR3 	167-175	0.00491867485061916
UTR3 	895-903	0.00613203431281268
>GCGGGAATAGCTCA|ENST00000517599|0.504945467914774
UTR3 	477-485	0.00387353232335838
UTR3 	578-586	0.00538202590805362
UTR3 	1186-1194	0.00177354375332917
>GCGGGAATAGCTCA|ENST00000310942|0.50459263754945
UTR3 	150-158	0.00408941562737356
UTR3 	2602-2610	0.00393281256172879
UTR3 	2611-2619	0.00298380512870388
>GCGGGAATAGCTCA|ENST00000428334|0.504368174772175
UTR3 	119-127	0.00295025480211033
UTR3 	579-587	0.00804110290348473
>GCGGGAATAGCTCA|ENST00000482060|0.504365284421316
UTR3 	1846-1854	0.00801577569448734
UTR3 	1874-1882	0.00297539303769521
>GCGGGAATAGCTCA|ENST00000373747|0.503879732102325
UTR3 	23-31	0.0109594232004616
>GCGGGAATAGCTCA|ENST00000367658|0.503828118223785
UTR3 	162-170	0.0109560487013907
>GCGGGAATAGCTCA|ENST00000528291|0.503765250409443
UTR3 	165-173	0.0109519384307516
>GCGGGAATAGCTCA|ENST00000573852|0.503624774783516
UTR3 	145-153	0.00728006086607077
UTR3 	275-283	0.00160559303051102
UTR3 	1574-1582	0.00205710032615237
>GCGGGAATAGCTCA|ENST00000373204|0.503529477790068
UTR3 	1086-1094	0.00157127835537483
UTR3 	2440-2448	0.00276254213847018
UTR3 	2739-2747	0.00565107222888382
UTR3 	8916-8924	0.000951631063935478
>GCGGGAATAGCTCA|ENST00000267811|0.503127607312292
UTR3 	507-515	0.0109102500170165
>GCGGGAATAGCTCA|ENST00000378378|0.50250810227547
UTR3 	240-248	0.0108697480882374
>GCGGGAATAGCTCA|ENST00000603906|0.50215706882318
UTR3 	413-421	0.00473084825945036
UTR3 	1111-1119	0.00345076365430729
UTR3 	1312-1320	0.00266518658139796
>GCGGGAATAGCTCA|ENST00000435422|0.50203423918563
UTR3 	1276-1284	0.0108387682682648
>GCGGGAATAGCTCA|ENST00000361573|0.5014898550835
UTR3 	507-515	0.00348638243968758
UTR3 	859-867	0.00422925882694563
UTR3 	3075-3083	0.0030875370100892
>GCGGGAATAGCTCA|ENST00000628023|0.501116971432059
UTR3 	289-297	0.00809567518160648
UTR3 	715-723	0.00268312536141448
>GCGGGAATAGCTCA|ENST00000252444|0.501114984585484
UTR3 	796-804	0.00278736621017994
UTR3 	2008-2016	0.00291060847821534
UTR3 	2273-2281	0.00508069596229488
>GCGGGAATAGCTCA|ENST00000260061|0.500678722428749
UTR3 	161-169	0.00212057465719193
UTR3 	324-332	0.008629574912546
>GCGGGAATAGCTCA|ENST00000373985|0.500602299792559
UTR3 	3763-3771	0.0107451533705725
>GCGGGAATAGCTCA|ENST00000360214|0.500532387195619
UTR3 	1529-1537	0.0107405827727456
>GCGGGAATAGCTCA|ENST00000545621|0.500330117913937
UTR3 	364-372	0.0107273592466815
>GCGGGAATAGCTCA|ENST00000375661|0.500317233200671
UTR3 	326-334	0.0107265168978947
>GCGGGAATAGCTCA|ENST00000301781|0.500250063580412
UTR3 	137-145	0.0107221256288342
>GCGGGAATAGCTCA|ENST00000254846|0.500241514502588
UTR3 	1148-1156	0.00980634232274632
CDS 	1253-1261	0.00315312399920864
>GCGGGAATAGCTCA|ENST00000560168|0.500093773281406
UTR3 	98-106	0.00602662843695244
UTR3 	117-125	0.00242368839395861
UTR3 	1362-1370	0.00226159119334765
>GCGGGAATAGCTCA|ENST00000389005|0.499659011995822
CDS 	909-917	0.00753475567968388
UTR3 	1836-1844	0.000965754145865258
UTR3 	3656-3664	0.00457673258162754
UTR3 	4509-4517	0.00088666155313311
UTR3 	10181-10189	0.00201216923628041
>GCGGGAATAGCTCA|ENST00000567436|0.499654507192621
UTR3 	67-75	0.00323014880721536
UTR3 	305-313	0.00745304184153712
>GCGGGAATAGCTCA|ENST00000395091|0.49953605298551
UTR3 	1295-1303	0.0106754466051235
>GCGGGAATAGCTCA|ENST00000433688|0.499326172562757
UTR3 	106-114	0.00182883000097331
UTR3 	585-593	0.0012279045432789
UTR3 	862-870	0.00418957662518955
UTR3 	1297-1305	0.0023371167667473
UTR3 	1362-1370	0.00107829755048978
>GCGGGAATAGCTCA|ENST00000317310|0.499062167780354
UTR3 	60-68	0.0106444659176703
>GCGGGAATAGCTCA|ENST00000525607|0.498203733975414
UTR3 	336-344	0.00418429412545947
UTR3 	605-613	0.00347878587500091
UTR3 	1187-1195	0.0029252646874059
>GCGGGAATAGCTCA|ENST00000492084|0.49792136677712
UTR3 	349-357	0.00532353735120312
UTR3 	791-799	0.00524634707759436
>GCGGGAATAGCTCA|ENST00000375251|0.497784548879528
UTR3 	102-110	0.00688664356870904
UTR3 	349-357	0.00367429611562941
>GCGGGAATAGCTCA|ENST00000588740|0.49775566958398
UTR3 	165-173	0.00358664869903087
UTR3 	325-333	0.00697240294071305
>GCGGGAATAGCTCA|ENST00000302926|0.497578946456335
UTR3 	268-276	0.00645753753797326
UTR3 	722-730	0.00195005527233385
UTR3 	1194-1202	0.00213990516204469
>GCGGGAATAGCTCA|ENST00000619629|0.497327346579147
UTR3 	1046-1054	0.0105310490020441
>GCGGGAATAGCTCA|ENST00000302017|0.49693609164014
UTR3 	126-134	0.00684739049079001
UTR3 	264-272	0.00365807906364877
>GCGGGAATAGCTCA|ENST00000568223|0.496877449389817
UTR3 	598-606	0.0024856680448808
UTR3 	764-772	0.00667124220094616
UTR3 	1624-1632	0.00134472537786258
>GCGGGAATAGCTCA|ENST00000306317|0.496827024242842
UTR3 	228-236	0.00259899335515821
UTR3 	1314-1322	0.00789934555355871
>GCGGGAATAGCTCA|ENST00000564136|0.496454335898289
UTR3 	113-121	0.00558762076922192
UTR3 	317-325	0.00488635223991945
>GCGGGAATAGCTCA|ENST00000325870|0.496454271788202
UTR3 	460-468	0.0104739688176824
>GCGGGAATAGCTCA|ENST00000340124|0.496019538391685
UTR3 	2135-2143	0.00788201890246334
UTR3 	2197-2205	0.00256352726001078
>GCGGGAATAGCTCA|ENST00000315238|0.495701653276963
UTR3 	57-65	0.00194157514794332
UTR3 	148-156	0.00387668773538676
UTR3 	416-424	0.00460649986038527
>GCGGGAATAGCTCA|ENST00000612583|0.49551622022178
CDS 	551-559	0.0227692853454488
UTR3 	679-687	0.0029691328661779
>GCGGGAATAGCTCA|ENST00000261716|0.495462244407199
UTR3 	8153-8161	0.0104091099749812
>GCGGGAATAGCTCA|ENST00000234827|0.495383323105609
UTR3 	9050-9058	0.0104039499993403
>GCGGGAATAGCTCA|ENST00000399002|0.495369364564359
CDS 	1590-1598	0.0303449672079447
>GCGGGAATAGCTCA|ENST00000397374|0.495230694631065
UTR3 	1603-1611	0.0046846871204104
UTR3 	1796-1804	0.00359242105149836
UTR3 	2376-2384	0.00211686273964786
>GCGGGAATAGCTCA|ENST00000374232|0.494529716733106
UTR3 	5539-5547	0.0103481391079622
>GCGGGAATAGCTCA|ENST00000359114|0.494508733096997
UTR3 	184-192	0.0103467671211186
>GCGGGAATAGCTCA|ENST00000538168|0.49445143860675
UTR3 	3298-3306	0.00421947220714275
UTR3 	7682-7690	0.00173926999610641
UTR3 	10782-10790	0.00112691222546408
UTR3 	11831-11839	0.00325736656271236
>GCGGGAATAGCTCA|ENST00000584460|0.494390379226895
UTR3 	457-465	0.00565905306328547
UTR3 	1661-1669	0.0046799756252856
>GCGGGAATAGCTCA|ENST00000572252|0.494317622570813
UTR3 	608-616	0.00459797178115894
UTR3 	947-955	0.00280840739484654
UTR3 	973-981	0.00292789238140352
>GCGGGAATAGCTCA|ENST00000376896|0.494291977396501
UTR3 	7446-7454	0.0103325947660804
>GCGGGAATAGCTCA|ENST00000436629|0.49408434970386
UTR3 	861-869	0.0103190191052325
>GCGGGAATAGCTCA|ENST00000312492|0.494040144701483
UTR3 	174-182	0.00302489927648684
UTR3 	417-425	0.00729122948374377
>GCGGGAATAGCTCA|ENST00000300305|0.493676423104871
UTR3 	305-313	0.0102923465806115
>GCGGGAATAGCTCA|ENST00000375290|0.49362560141095
CDS 	1334-1342	0.0210336535042578
UTR3 	5267-5275	0.00346930713600016
>GCGGGAATAGCTCA|ENST00000573331|0.493520843494077
UTR3 	256-264	0.0017452359065042
UTR3 	601-609	0.00157332659054342
UTR3 	1567-1575	0.00696361127458264
>GCGGGAATAGCTCA|ENST00000356609|0.493511023183489
UTR3 	249-257	0.00655672559630763
UTR3 	1727-1735	0.00372480605667784
>GCGGGAATAGCTCA|ENST00000503039|0.493254722374507
UTR3 	344-352	0.0102647728470355
>GCGGGAATAGCTCA|ENST00000534358|0.492356928566964
UTR3 	1786-1794	0.00183643787874922
UTR3 	3956-3964	0.00836962881073975
>GCGGGAATAGCTCA|ENST00000376971|0.4918956602227
UTR3 	739-747	0.0101759034205443
>GCGGGAATAGCTCA|ENST00000300976|0.491689413439798
UTR3 	794-802	0.0046095828820998
UTR3 	1886-1894	0.00555283335576459
>GCGGGAATAGCTCA|ENST00000460930|0.491674522891771
UTR3 	191-199	0.00432648293813125
UTR3 	420-428	0.00583495954875372
>GCGGGAATAGCTCA|ENST00000381406|0.49149717664266
UTR3 	1632-1640	0.00159767510990558
UTR3 	1924-1932	0.00298410726153525
UTR3 	2348-2356	0.00257588378402697
UTR3 	3495-3503	0.0029921788941364
>GCGGGAATAGCTCA|ENST00000391440|0.491483422385977
UTR3 	141-149	0.0101489455935376
>GCGGGAATAGCTCA|ENST00000272644|0.491304658266767
UTR3 	301-309	0.00483482739672913
UTR3 	324-332	0.00530242788617463
>GCGGGAATAGCTCA|ENST00000393576|0.491241560872089
UTR3 	288-296	0.0101331289832485
>GCGGGAATAGCTCA|ENST00000249806|0.490251344585761
UTR3 	202-210	0.00714337509115018
UTR3 	334-342	0.00292499550874053
>GCGGGAATAGCTCA|ENST00000594594|0.490182331111464
UTR3 	423-431	0.00146945562198765
UTR3 	434-442	0.00285209182332212
UTR3 	859-867	0.00574230961553289
>GCGGGAATAGCTCA|ENST00000371099|0.489934811945364
UTR3 	528-536	0.0100476688974501
>GCGGGAATAGCTCA|ENST00000257013|0.489703732189368
UTR3 	141-149	0.0100325556075337
>GCGGGAATAGCTCA|ENST00000440760|0.489466996685821
UTR3 	59-67	0.0100170721167353
>GCGGGAATAGCTCA|ENST00000370536|0.489147284931992
UTR3 	44-52	0.00351383497880936
UTR3 	532-540	0.00648232616201613
>GCGGGAATAGCTCA|ENST00000360359|0.488948710024127
UTR3 	669-677	0.00294776836613486
UTR3 	2289-2297	0.00379705527701863
UTR3 	2361-2369	0.00323834927253577
>GCGGGAATAGCTCA|ENST00000399848|0.488818018912904
UTR3 	1399-1407	0.00691109490663995
UTR3 	3141-3149	0.00306352974752702
>GCGGGAATAGCTCA|ENST00000590465|0.488612703737028
UTR3 	352-360	0.00307169646443936
UTR3 	1382-1390	0.00688949870511592
>GCGGGAATAGCTCA|ENST00000354366|0.488383016790486
UTR3 	9994-10002	0.0099461712508667
>GCGGGAATAGCTCA|ENST00000270139|0.488362492443849
UTR3 	3952-3960	0.00994482872929443
>GCGGGAATAGCTCA|ENST00000331351|0.488279140991597
UTR3 	1387-1395	0.00993937658667233
>GCGGGAATAGCTCA|ENST00000500728|0.48823633567179
UTR3 	527-535	0.00293535157400683
UTR3 	877-885	0.00131652461447017
UTR3 	930-938	0.000844278812671194
UTR3 	983-991	0.000745847729009394
UTR3 	1036-1044	0.000676276317122099
UTR3 	1089-1097	0.000707854680987271
UTR3 	1142-1150	0.000550143107450676
UTR3 	2147-2155	0.00114236563605573
UTR3 	3956-3964	0.00101793413863225
>GCGGGAATAGCTCA|ENST00000378858|0.487832407203021
UTR3 	98-106	0.00991015433012025
>GCGGGAATAGCTCA|ENST00000391959|0.48780610554244
UTR3 	7251-7259	0.00379887622874014
UTR3 	10721-10729	0.00144234266253103
UTR3 	11786-11794	0.00225054055364385
UTR3 	11817-11825	0.002416674372017
>GCGGGAATAGCTCA|ENST00000617872|0.487712385074946
UTR3 	1913-1921	0.00123546712153626
UTR3 	2630-2638	0.00866683597045109
>GCGGGAATAGCTCA|ENST00000530950|0.487284597039136
UTR3 	62-70	0.00987431861080511
>GCGGGAATAGCTCA|ENST00000371817|0.487134831646759
UTR3 	534-542	0.00287511488465927
UTR3 	961-969	0.00442514349027026
UTR3 	1260-1268	0.000982699356322748
UTR3 	2030-2038	0.00158156343607368
>GCGGGAATAGCTCA|ENST00000313695|0.487083882029329
UTR3 	232-240	0.00986118807991974
>GCGGGAATAGCTCA|ENST00000595908|0.4870438104469
UTR3 	120-128	0.00322002679679285
UTR3 	783-791	0.00356973491617627
UTR3 	1340-1348	0.00306880490045479
>GCGGGAATAGCTCA|ENST00000406785|0.486931924497119
UTR3 	15769-15777	0.00985124702266669
>GCGGGAATAGCTCA|ENST00000358944|0.486765840175295
UTR3 	356-364	0.00424860474584941
UTR3 	467-475	0.00287886451241823
UTR3 	578-586	0.00271291235216582
>GCGGGAATAGCTCA|ENST00000601769|0.486458064063836
UTR3 	484-492	0.00757808951101063
UTR3 	1602-1610	0.00224215655299978
>GCGGGAATAGCTCA|ENST00000531487|0.486302299497018
UTR3 	291-299	0.0098100552692584
>GCGGGAATAGCTCA|ENST00000233638|0.486255402408352
UTR3 	191-199	0.0098069870239472
>GCGGGAATAGCTCA|ENST00000338700|0.485533163073576
UTR3 	4105-4113	0.0097597324323896
>GCGGGAATAGCTCA|ENST00000345096|0.485516310287158
CDS 	551-559	0.0227692853454488
UTR3 	679-687	0.00222420250890777
>GCGGGAATAGCTCA|ENST00000622030|0.485281990868681
UTR3 	1687-1695	0.000879297860763914
UTR3 	3341-3349	0.00886399998927741
>GCGGGAATAGCTCA|ENST00000333999|0.485070046819532
UTR3 	87-95	0.00972942964795339
>GCGGGAATAGCTCA|ENST00000579794|0.484975366721381
UTR3 	2257-2265	0.00972323430185854
>GCGGGAATAGCTCA|ENST00000406875|0.484841600112181
UTR3 	1573-1581	0.000913807980437007
UTR3 	1602-1610	0.000377799587754779
UTR3 	2154-2162	0.00136529931356096
CDS 	2210-2218	0.00523934403890084
CDS 	2627-2635	0.0069342046497434
UTR3 	6040-6048	0.00145897254532074
UTR3 	9813-9821	0.00181202344804803
>GCGGGAATAGCTCA|ENST00000581161|0.484800505894654
UTR3 	162-170	0.00971179218300509
>GCGGGAATAGCTCA|ENST00000335144|0.484800428118
UTR3 	2137-2145	0.00971178709359097
>GCGGGAATAGCTCA|ENST00000376325|0.484720614494491
UTR3 	2829-2837	0.00970656436237112
>GCGGGAATAGCTCA|ENST00000370775|0.484636637953364
UTR3 	141-149	0.00970106916895953
>GCGGGAATAGCTCA|ENST00000380956|0.48460650648434
UTR3 	3511-3519	0.00969909743484584
>GCGGGAATAGCTCA|ENST00000587228|0.484388942694204
UTR3 	2102-2110	0.000958760178699412
UTR3 	4208-4216	0.00872610016328939
>GCGGGAATAGCTCA|ENST00000357472|0.484311153527339
UTR3 	264-272	0.00967976982588894
>GCGGGAATAGCTCA|ENST00000556816|0.484299524499639
UTR3 	106-114	0.00967900881909113
>GCGGGAATAGCTCA|ENST00000445186|0.484296208062921
UTR3 	638-646	0.005417700234389
UTR3 	3719-3727	0.00426109155595967
>GCGGGAATAGCTCA|ENST00000376085|0.4840781515772
UTR3 	216-224	0.00966452190051122
>GCGGGAATAGCTCA|ENST00000382120|0.484055848974661
UTR3 	329-337	0.00231588519247042
UTR3 	359-367	0.00489893478627056
UTR3 	445-453	0.00244824238922286
>GCGGGAATAGCTCA|ENST00000356136|0.483776329961918
UTR3 	1095-1103	0.00964476965977129
>GCGGGAATAGCTCA|ENST00000512132|0.483553587695033
CDS 	357-365	0.028090629158375
>GCGGGAATAGCTCA|ENST00000388738|0.483466287470511
CDS 	141-149	0.0210107043573114
CDS 	11624-11632	0.0070632587954282
>GCGGGAATAGCTCA|ENST00000273183|0.483214501847848
UTR3 	1432-1440	0.00960799962881264
>GCGGGAATAGCTCA|ENST00000381913|0.483170051634773
UTR3 	593-601	0.00960509037312986
>GCGGGAATAGCTCA|ENST00000272438|0.483045839210328
UTR3 	1996-2004	0.00959696060746754
>GCGGGAATAGCTCA|ENST00000258711|0.482958841445413
UTR3 	2987-2995	0.00178865609647989
UTR3 	3736-3744	0.00161714111568688
UTR3 	9335-9343	0.00104621189410482
UTR3 	12682-12690	0.000979999402711035
UTR3 	13706-13714	0.00205579561527293
UTR3 	14363-14371	0.00210346235414236
>GCGGGAATAGCTCA|ENST00000329255|0.482907974247997
UTR3 	303-311	0.00303455152865375
UTR3 	399-407	0.00383888480487138
UTR3 	861-869	0.00182032232829516
UTR3 	1750-1758	0.000894178453909881
>GCGGGAATAGCTCA|ENST00000296350|0.482706051562445
UTR3 	194-202	0.00318349055792347
UTR3 	211-219	0.00225358957902751
UTR3 	282-290	0.00229310512131331
UTR3 	1167-1175	0.00184453537313004
>GCGGGAATAGCTCA|ENST00000544460|0.482246175823831
UTR3 	1458-1466	0.0095446189097426
>GCGGGAATAGCTCA|ENST00000318631|0.482086439998803
UTR3 	696-704	0.00953416275041813
>GCGGGAATAGCTCA|ENST00000262430|0.481946280127054
UTR3 	116-124	0.0030655643341184
UTR3 	2441-2449	0.0041669234206121
UTR3 	7383-7391	0.000974431638862424
UTR3 	8006-8014	0.00131806842395399
>GCGGGAATAGCTCA|ENST00000252456|0.481942123098614
UTR3 	363-371	0.00952471569362571
>GCGGGAATAGCTCA|ENST00000300811|0.481723572723132
UTR3 	199-207	0.00951040890025657
>GCGGGAATAGCTCA|ENST00000332995|0.481618207365878
UTR3 	1837-1845	0.00307224636776819
UTR3 	2965-2973	0.00643126491878425
>GCGGGAATAGCTCA|ENST00000379090|0.481610787931256
UTR3 	4473-4481	0.00950302557835124
>GCGGGAATAGCTCA|ENST00000313005|0.481542827239729
UTR3 	3760-3768	0.00949857655354143
>GCGGGAATAGCTCA|ENST00000535306|0.481484604724714
UTR3 	32-40	0.00949476499977427
>GCGGGAATAGCTCA|ENST00000629575|0.481455202235245
UTR3 	2580-2588	0.00949284014480395
>GCGGGAATAGCTCA|ENST00000560801|0.481254012901756
UTR3 	3275-3283	0.0094796689151086
>GCGGGAATAGCTCA|ENST00000464356|0.481004805587156
UTR3 	77-85	0.00736991808685239
UTR3 	2725-2733	0.00209343546087432
>GCGGGAATAGCTCA|ENST00000440460|0.480175692228192
CDS 	737-745	0.0274456241074814
>GCGGGAATAGCTCA|ENST00000367868|0.480053081747876
UTR3 	43-51	0.00468775045436734
UTR3 	533-541	0.00471328886855249
>GCGGGAATAGCTCA|ENST00000305631|0.479896610041479
UTR3 	119-127	0.00180124170085983
UTR3 	746-754	0.0015414304682612
UTR3 	1808-1816	0.00386643117248675
UTR3 	2365-2373	0.00218169008359178
>GCGGGAATAGCTCA|ENST00000616502|0.479881376147585
CDS 	616-624	0.00777710317795136
UTR3 	745-753	0.00369990397216662
UTR3 	1741-1749	0.0033161917685451
>GCGGGAATAGCTCA|ENST00000376621|0.479873030206842
CDS 	1349-1357	0.00426042292250904
UTR3 	4402-4410	0.00811397099132229
>GCGGGAATAGCTCA|ENST00000337174|0.479826573243244
UTR3 	2928-2936	0.00938620727374268
>GCGGGAATAGCTCA|ENST00000379706|0.479624036101724
UTR3 	1024-1032	0.00937294443850469
>GCGGGAATAGCTCA|ENST00000357529|0.479571397900545
UTR3 	554-562	0.00936949743469934
>GCGGGAATAGCTCA|ENST00000490713|0.479284665696946
UTR3 	287-295	0.00935072030069479
>GCGGGAATAGCTCA|ENST00000373275|0.479048546963852
UTR3 	792-800	0.00615536621042435
UTR3 	3378-3386	0.00317989079282064
>GCGGGAATAGCTCA|ENST00000370193|0.478910882136339
UTR3 	98-106	0.00590031494973307
UTR3 	703-711	0.00342592617050583
>GCGGGAATAGCTCA|ENST00000375856|0.478850338806136
UTR3 	190-198	0.00864164308542265
CDS 	2155-2163	0.00229553570154798
>GCGGGAATAGCTCA|ENST00000467908|0.478595870426218
UTR3 	496-504	0.00930560972346488
>GCGGGAATAGCTCA|ENST00000309893|0.478523933441595
UTR3 	4025-4033	0.00677028730348965
UTR3 	6400-6408	0.00253061081879473
>GCGGGAATAGCTCA|ENST00000264039|0.478338642781432
UTR3 	1011-1019	0.00271098892191097
UTR3 	1390-1398	0.00402338811915004
UTR3 	1579-1587	0.00255438497267273
>GCGGGAATAGCTCA|ENST00000489591|0.478324743595136
UTR3 	328-336	0.0092878516335638
>GCGGGAATAGCTCA|ENST00000535543|0.478274560991532
UTR3 	441-449	0.00928456471441103
>GCGGGAATAGCTCA|ENST00000528609|0.477795874192285
UTR3 	1302-1310	0.0092532096705138
>GCGGGAATAGCTCA|ENST00000577662|0.477768995151081
UTR3 	1227-1235	0.00925144895520057
>GCGGGAATAGCTCA|ENST00000539526|0.477273688070732
UTR3 	1048-1056	0.0037285794607809
UTR3 	1206-1214	0.00549042281532453
>GCGGGAATAGCTCA|ENST00000491718|0.477167635139885
UTR3 	4712-4720	0.00350151528137324
UTR3 	6321-6329	0.00571053927890971
>GCGGGAATAGCTCA|ENST00000382653|0.477038886828975
UTR3 	356-364	0.00419846488091171
UTR3 	467-475	0.0028936099394557
UTR3 	578-586	0.00211154502813143
>GCGGGAATAGCTCA|ENST00000530546|0.47693405074266
UTR3 	141-149	0.002961213901883
UTR3 	150-158	0.00405902282962061
UTR3 	1266-1274	0.00217651482357441
>GCGGGAATAGCTCA|ENST00000229955|0.47692830905001
UTR3 	3763-3771	0.00919637538658625
>GCGGGAATAGCTCA|ENST00000341900|0.476899436556712
UTR3 	218-226	0.00550827879093408
UTR3 	336-344	0.00368620500066473
>GCGGGAATAGCTCA|ENST00000382639|0.476825535917555
UTR3 	356-364	0.00423864501700212
UTR3 	467-475	0.00225418531402757
UTR3 	578-586	0.00269681177930574
>GCGGGAATAGCTCA|ENST00000292524|0.476742197952852
UTR3 	855-863	0.00403581586579787
UTR3 	870-878	0.000815119112845404
UTR3 	2478-2486	0.00129577678209784
UTR3 	3309-3317	0.00303747029185229
>GCGGGAATAGCTCA|ENST00000443656|0.476573610853983
UTR3 	273-281	0.00391387652066338
UTR3 	518-526	0.00204047086325563
UTR3 	3385-3393	0.00321878907925056
>GCGGGAATAGCTCA|ENST00000377687|0.476196142514619
UTR3 	58-66	0.00914840399681487
>GCGGGAATAGCTCA|ENST00000475516|0.476164835747398
UTR3 	266-274	0.00634515329203518
UTR3 	936-944	0.00280119934432151
>GCGGGAATAGCTCA|ENST00000394409|0.475773587034365
UTR3 	5829-5837	0.0011521045604998
UTR3 	8567-8575	0.00796861065677262
>GCGGGAATAGCTCA|ENST00000311630|0.475538893340202
UTR3 	2132-2140	0.00611275835506052
UTR3 	3900-3908	0.00299257711668852
>GCGGGAATAGCTCA|ENST00000343544|0.475383471033786
UTR3 	71-79	0.00632343678203478
UTR3 	111-119	0.00277171329937982
>GCGGGAATAGCTCA|ENST00000285013|0.475284200840361
CDS 	369-377	0.0265109703890579
>GCGGGAATAGCTCA|ENST00000518498|0.475188373177661
UTR3 	538-546	0.00908236416506829
>GCGGGAATAGCTCA|ENST00000573186|0.475159772970361
UTR3 	250-258	0.0028289092690897
UTR3 	961-969	0.00625158051362684
>GCGGGAATAGCTCA|ENST00000512465|0.475023247943427
UTR3 	1486-1494	0.00907154214420872
>GCGGGAATAGCTCA|ENST00000342480|0.475018309762401
UTR3 	131-139	0.00324362319768843
UTR3 	179-187	0.00336981173433347
UTR3 	223-231	0.00245778356688436
>GCGGGAATAGCTCA|ENST00000250101|0.474923019137135
UTR3 	1450-1458	0.00906497314801467
>GCGGGAATAGCTCA|ENST00000375169|0.474799392878309
UTR3 	897-905	0.00490657259750623
CDS 	5126-5134	0.0131120928196886
>GCGGGAATAGCTCA|ENST00000419810|0.474412507135982
UTR3 	229-237	0.00903151212401013
>GCGGGAATAGCTCA|ENST00000421627|0.474386353800819
UTR3 	35-43	0.00248296850001986
UTR3 	86-94	0.00310321893596388
UTR3 	107-115	0.00197336436709004
UTR3 	1477-1485	0.00147024603162813
>GCGGGAATAGCTCA|ENST00000261797|0.4742457478714
UTR3 	629-637	0.00429377845797925
CDS 	2526-2534	0.00775216410673553
UTR3 	4115-4123	0.00234503662920902
>GCGGGAATAGCTCA|ENST00000381223|0.474236006592365
UTR3 	491-499	0.00665534665620991
UTR3 	681-689	0.00236459609534312
>GCGGGAATAGCTCA|ENST00000332624|0.474155485307143
UTR3 	1938-1946	0.00593816340419602
UTR3 	2734-2742	0.00307650114576719
>GCGGGAATAGCTCA|ENST00000215793|0.474136350128094
UTR3 	928-936	0.00901341021858132
>GCGGGAATAGCTCA|ENST00000396573|0.473990530895639
UTR3 	2125-2133	0.00205667707042868
UTR3 	2967-2975	0.00384671238319486
UTR3 	7316-7324	0.00310046199502071
>GCGGGAATAGCTCA|ENST00000391975|0.473939105907237
UTR3 	114-122	0.00278856810208032
UTR3 	122-130	0.00311911660182094
UTR3 	994-1002	0.00107712301587949
UTR3 	1730-1738	0.00201567263900613
>GCGGGAATAGCTCA|ENST00000594090|0.473821042936593
UTR3 	941-949	0.00899274077629211
>GCGGGAATAGCTCA|ENST00000391770|0.473728406577167
UTR3 	1880-1888	0.00898666789332804
>GCGGGAATAGCTCA|ENST00000450169|0.473719267146152
UTR3 	101-109	0.00898606874100942
>GCGGGAATAGCTCA|ENST00000367225|0.473707228943285
UTR3 	6491-6499	0.00898527955257405
>GCGGGAATAGCTCA|ENST00000361866|0.473629541493644
UTR3 	80-88	0.00565352132853109
UTR3 	807-815	0.00332666521986697
>GCGGGAATAGCTCA|ENST00000441639|0.473515285899218
UTR3 	401-409	0.00273630886227397
UTR3 	656-664	0.00264516541313079
UTR3 	3058-3066	0.00359122179618857
>GCGGGAATAGCTCA|ENST00000405786|0.473483639649709
UTR3 	810-818	0.00897062134457868
>GCGGGAATAGCTCA|ENST00000322128|0.473329602090154
UTR3 	1005-1013	0.00896052244778184
>GCGGGAATAGCTCA|ENST00000614237|0.473327410572259
UTR3 	461-469	0.00896037876670609
>GCGGGAATAGCTCA|ENST00000614987|0.473273164407099
UTR3 	83-91	0.00425819117554747
UTR3 	5831-5839	0.00144484735419645
UTR3 	14852-14860	0.00325378370909591
>GCGGGAATAGCTCA|ENST00000377735|0.47327041736607
UTR3 	466-474	0.00209614326103083
UTR3 	999-1007	0.00686049887313982
>GCGGGAATAGCTCA|ENST00000436467|0.473051706478867
UTR3 	113-121	0.00541807800675675
UTR3 	180-188	0.00352422441079474
>GCGGGAATAGCTCA|ENST00000361046|0.472812798874373
UTR3 	356-364	0.0033472650975259
UTR3 	467-475	0.00289001610723691
UTR3 	578-586	0.00268935652905341
>GCGGGAATAGCTCA|ENST00000576512|0.472632300749904
UTR3 	481-489	0.00891480229939325
>GCGGGAATAGCTCA|ENST00000623960|0.472451538099579
UTR3 	346-354	0.00211313691898712
UTR3 	509-517	0.002019673649377
UTR3 	1114-1122	0.00202245919404852
UTR3 	1501-1509	0.0027476792871773
>GCGGGAATAGCTCA|ENST00000524185|0.471918040255184
CDS 	633-641	0.0258672572801558
>GCGGGAATAGCTCA|ENST00000528516|0.471881542807838
UTR3 	1322-1330	0.00193219599274203
UTR3 	1678-1686	0.00114118723463059
UTR3 	2848-2856	0.00163382928728076
UTR3 	3242-3250	0.00415835680026824
>GCGGGAATAGCTCA|ENST00000225972|0.471747695556605
UTR3 	472-480	0.00885679104941276
>GCGGGAATAGCTCA|ENST00000348520|0.471707818577193
UTR3 	2204-2212	0.00141064565919777
UTR3 	4681-4689	0.000621190748545111
UTR3 	6413-6421	0.00146826335292121
UTR3 	8429-8437	0.0013747631893025
UTR3 	11599-11607	0.00104056533719869
UTR3 	12782-12790	0.00293874741081913
>GCGGGAATAGCTCA|ENST00000366862|0.471657857106795
UTR3 	2610-2618	0.00885089891679876
>GCGGGAATAGCTCA|ENST00000464489|0.471534970056718
UTR3 	1632-1640	0.00327910562565326
UTR3 	5129-5137	0.00556373344235728
>GCGGGAATAGCTCA|ENST00000472616|0.471401047001651
CDS 	299-307	0.0257683505239591
>GCGGGAATAGCTCA|ENST00000304101|0.471074096470133
UTR3 	30-38	0.00881260951890629
>GCGGGAATAGCTCA|ENST00000602312|0.470682331033536
UTR3 	248-256	0.00207091911467096
UTR3 	581-589	0.0023603114152774
UTR3 	632-640	0.00143091749509511
UTR3 	909-917	0.00292476233420178
>GCGGGAATAGCTCA|ENST00000442018|0.470628292588807
UTR3 	93-101	0.00878336534209333
>GCGGGAATAGCTCA|ENST00000317995|0.470612913438396
UTR3 	368-376	0.00878235643448605
>GCGGGAATAGCTCA|ENST00000588388|0.470416527724079
UTR3 	90-98	0.00876947275786225
>GCGGGAATAGCTCA|ENST00000372519|0.470209310408665
CDS 	274-282	0.0255403125340687
>GCGGGAATAGCTCA|ENST00000398333|0.470052876462779
UTR3 	683-691	0.00175654877825507
UTR3 	952-960	0.00698906543441409
>GCGGGAATAGCTCA|ENST00000302000|0.47002079340105
UTR3 	1079-1087	0.0087435091973935
>GCGGGAATAGCTCA|ENST00000449969|0.46997558232017
UTR3 	1148-1156	0.00182003433601124
UTR3 	1349-1357	0.00386728256958383
UTR3 	1810-1818	0.00305322590093088
>GCGGGAATAGCTCA|ENST00000490622|0.46967883372093
UTR3 	158-166	0.00351269288811945
UTR3 	906-914	0.00520837883514616
>GCGGGAATAGCTCA|ENST00000405954|0.469606476645729
UTR3 	1974-1982	0.00271750329320206
UTR3 	2490-2498	0.00599882052632734
>GCGGGAATAGCTCA|ENST00000560106|0.469487716794978
UTR3 	312-320	0.0032402484512262
UTR3 	461-469	0.00546828244004787
>GCGGGAATAGCTCA|ENST00000279147|0.469424404238236
UTR3 	1226-1234	0.00870437627835039
>GCGGGAATAGCTCA|ENST00000530943|0.4693944398228
UTR3 	120-128	0.00870240997057464
>GCGGGAATAGCTCA|ENST00000416247|0.469239213903223
UTR3 	1629-1637	0.00869222359170822
>GCGGGAATAGCTCA|ENST00000566428|0.469229784925653
UTR3 	526-534	0.0018087666913502
UTR3 	1334-1342	0.00116596391133103
UTR3 	4482-4490	0.00103714188387575
UTR3 	5727-5735	0.00467973233550061
>GCGGGAATAGCTCA|ENST00000374695|0.469105028901499
CDS 	374-382	0.014460624316339
UTR3 	1061-1069	0.00403902875838766
>GCGGGAATAGCTCA|ENST00000226279|0.469048780527368
UTR3 	3998-4006	0.00867972626284426
>GCGGGAATAGCTCA|ENST00000569270|0.468933693603774
UTR3 	35-43	0.00328578310202369
UTR3 	378-386	0.00538639021116569
>GCGGGAATAGCTCA|ENST00000621127|0.468901213692643
CDS 	124-132	0.0099263799587768
UTR3 	2613-2621	0.00556302963552417
>GCGGGAATAGCTCA|ENST00000350051|0.468440600311588
UTR3 	264-272	0.00685054361020464
UTR3 	991-999	0.00178926640383082
>GCGGGAATAGCTCA|ENST00000528419|0.468426445745065
UTR3 	54-62	0.00863888094487353
>GCGGGAATAGCTCA|ENST00000295683|0.468343364938126
UTR3 	233-241	0.00863342766815637
>GCGGGAATAGCTCA|ENST00000275732|0.468248886361841
UTR3 	1282-1290	0.00862722612207738
>GCGGGAATAGCTCA|ENST00000374672|0.468123395122742
UTR3 	66-74	0.00861898868275838
>GCGGGAATAGCTCA|ENST00000589979|0.468069150182642
UTR3 	187-195	0.00441638129618571
UTR3 	411-419	0.0041990465828045
>GCGGGAATAGCTCA|ENST00000219660|0.467842580392883
UTR3 	328-336	0.0086005546084586
>GCGGGAATAGCTCA|ENST00000571878|0.467752635465719
UTR3 	413-421	0.0085946498942853
>GCGGGAATAGCTCA|ENST00000620110|0.46768113792371
UTR3 	1284-1292	0.00399946937652318
UTR3 	1361-1369	0.00234074350183255
UTR3 	1368-1376	0.00224974323953143
>GCGGGAATAGCTCA|ENST00000397454|0.467621737776919
UTR3 	198-206	0.00858605646292763
>GCGGGAATAGCTCA|ENST00000358295|0.467595124650981
UTR3 	1570-1578	0.00858430927584561
>GCGGGAATAGCTCA|ENST00000296921|0.467521754237424
UTR3 	214-222	0.00857949234797906
>GCGGGAATAGCTCA|ENST00000244745|0.467495987696567
UTR3 	203-211	0.00262236125048818
UTR3 	634-642	0.00595543944594966
>GCGGGAATAGCTCA|ENST00000578997|0.467430271039931
CDS 	160-168	0.0250082881302581
>GCGGGAATAGCTCA|ENST00000264956|0.467394898715825
UTR3 	190-198	0.00532114692818531
UTR3 	900-908	0.00221282639677412
UTR3 	1361-1369	0.00103719046333867
>GCGGGAATAGCTCA|ENST00000379982|0.467322069226341
UTR3 	906-914	0.00553321069492073
CDS 	1379-1387	0.0096855255446522
>GCGGGAATAGCTCA|ENST00000395756|0.467203734844632
UTR3 	145-153	0.00506280380701352
UTR3 	2489-2497	0.00349580880453989
>GCGGGAATAGCTCA|ENST00000309495|0.467000005917866
UTR3 	1062-1070	0.00624785010928732
UTR3 	1583-1591	0.00229738565019776
>GCGGGAATAGCTCA|ENST00000329608|0.46693091970462
UTR3 	519-527	0.00697307126919835
CDS 	941-949	0.00513224062469196
>GCGGGAATAGCTCA|ENST00000338316|0.466909784896015
UTR3 	2557-2565	0.00853931161183675
>GCGGGAATAGCTCA|ENST00000359520|0.466859189036624
UTR3 	1166-1174	0.00174040304529894
UTR3 	3913-3921	0.00293414252790208
CDS 	4052-4060	0.0121517621947972
>GCGGGAATAGCTCA|ENST00000273317|0.466729803360161
UTR3 	2772-2780	0.00204812499852932
UTR3 	5317-5325	0.00560759386723577
UTR3 	5495-5503	0.000871774264002741
>GCGGGAATAGCTCA|ENST00000572111|0.466702874509624
UTR3 	2754-2762	0.00261107431123175
UTR3 	3270-3278	0.00591465048755345
>GCGGGAATAGCTCA|ENST00000355622|0.466526152977484
CDS 	2135-2143	0.0248351202966345
>GCGGGAATAGCTCA|ENST00000217260|0.466518015935101
UTR3 	1627-1635	0.0085135853864057
>GCGGGAATAGCTCA|ENST00000354852|0.466346109446296
CDS 	2169-2177	0.0248006311485848
>GCGGGAATAGCTCA|ENST00000429814|0.46625881849999
CDS 	1107-1115	0.0247839090864932
>GCGGGAATAGCTCA|ENST00000512078|0.466097493809501
UTR3 	1074-1082	0.00848596801312621
>GCGGGAATAGCTCA|ENST00000262803|0.466050726701983
UTR3 	835-843	0.0024791064468136
UTR3 	949-957	0.00463966285472945
UTR3 	968-976	0.00136412713339864
>GCGGGAATAGCTCA|ENST00000437868|0.465995531586901
UTR3 	291-299	0.00847927127018616
>GCGGGAATAGCTCA|ENST00000569446|0.465916410971242
UTR3 	337-345	0.00202886559700879
UTR3 	671-679	0.00185808272495851
UTR3 	817-825	0.00125749817168353
UTR3 	2252-2260	0.00332962811134766
>GCGGGAATAGCTCA|ENST00000371935|0.465752450749385
UTR3 	642-650	0.00846330529079199
>GCGGGAATAGCTCA|ENST00000261497|0.4657185037243
UTR3 	85-93	0.00434704768350161
UTR3 	651-659	0.00254942391885222
UTR3 	2440-2448	0.00156460390293884
>GCGGGAATAGCTCA|ENST00000611582|0.465675894527048
UTR3 	44-52	0.00712578276739409
UTR3 	1856-1864	0.00133249395443737
>GCGGGAATAGCTCA|ENST00000578373|0.465504406841203
UTR3 	390-398	0.00348654486435958
UTR3 	2133-2141	0.00221008025585823
UTR3 	2715-2723	0.00275038710655009
>GCGGGAATAGCTCA|ENST00000380455|0.465501444703697
UTR3 	285-293	0.00712286241774253
UTR3 	8275-8283	0.00132395523068666
>GCGGGAATAGCTCA|ENST00000350498|0.465368172795076
UTR3 	1208-1216	0.00843806305247176
>GCGGGAATAGCTCA|ENST00000381418|0.465359387299285
UTR3 	373-381	0.00256741413157166
UTR3 	572-580	0.00202889179134467
UTR3 	1153-1161	0.00384118000129362
>GCGGGAATAGCTCA|ENST00000395270|0.465281995012399
UTR3 	1540-1548	0.000798053415990795
UTR3 	2053-2061	0.0063690580535026
UTR3 	2202-2210	0.00126529041468599
>GCGGGAATAGCTCA|ENST00000317827|0.465184846646275
UTR3 	137-145	0.00466332152307022
UTR3 	2503-2511	0.00376269835284566
>GCGGGAATAGCTCA|ENST00000371921|0.465147683872873
UTR3 	789-797	0.00842357848043376
>GCGGGAATAGCTCA|ENST00000404801|0.465080643447198
UTR3 	232-240	0.0084191742186592
>GCGGGAATAGCTCA|ENST00000274811|0.465070078816444
UTR3 	692-700	0.00457989015347114
UTR3 	1425-1433	0.00167960764173605
UTR3 	1582-1590	0.00215898236601601
>GCGGGAATAGCTCA|ENST00000622451|0.465056475458374
UTR3 	596-604	0.00841758646753127
>GCGGGAATAGCTCA|ENST00000393120|0.46505015883169
UTR3 	1040-1048	0.00361164183082437
UTR3 	1214-1222	0.00480552965496587
>GCGGGAATAGCTCA|ENST00000472768|0.46480757739102
UTR3 	28-36	0.00840123411894948
>GCGGGAATAGCTCA|ENST00000559447|0.464545996009206
UTR3 	68-76	0.00838404724826925
>GCGGGAATAGCTCA|ENST00000613214|0.464221738889391
UTR3 	534-542	0.00535973386986551
UTR3 	1649-1657	0.00300300669826898
>GCGGGAATAGCTCA|ENST00000591254|0.464189988876968
UTR3 	383-391	0.00836065419325846
>GCGGGAATAGCTCA|ENST00000401399|0.464038177895364
CDS 	3231-3239	0.0175469710703285
UTR3 	5885-5893	0.00257756815439081
>GCGGGAATAGCTCA|ENST00000262613|0.463900412537557
UTR3 	175-183	0.0056634314695014
UTR3 	183-191	0.0026781930361167
>GCGGGAATAGCTCA|ENST00000294485|0.463738290659965
UTR3 	351-359	0.00691899584026462
UTR3 	4001-4009	0.00141197402850588
>GCGGGAATAGCTCA|ENST00000301738|0.463712040452871
UTR3 	36-44	0.00472550700122542
UTR3 	541-549	0.00154193326803134
UTR3 	1214-1222	0.00206180439067387
>GCGGGAATAGCTCA|ENST00000473532|0.46342353495373
UTR3 	263-271	0.00831028270841125
>GCGGGAATAGCTCA|ENST00000301178|0.463415160552252
UTR3 	1721-1729	0.00546797950305359
CDS 	1899-1907	0.00906416667563504
>GCGGGAATAGCTCA|ENST00000624341|0.463282580981634
UTR3 	4870-4878	0.00830101795953038
>GCGGGAATAGCTCA|ENST00000561311|0.463140469507109
UTR3 	547-555	0.00829167673884245
>GCGGGAATAGCTCA|ENST00000366810|0.46302082606555
UTR3 	202-210	0.00828381207376484
>GCGGGAATAGCTCA|ENST00000250489|0.462975496043308
UTR3 	555-563	0.00828083226827092
>GCGGGAATAGCTCA|ENST00000401730|0.46291164581722
UTR3 	1618-1626	0.00519107228726494
UTR3 	1738-1746	0.00308556266675395
>GCGGGAATAGCTCA|ENST00000300682|0.462783378198932
CDS 	441-449	0.00681200863353191
UTR3 	568-576	0.00148139585129816
UTR3 	1869-1877	0.000908021703938472
UTR3 	3661-3669	0.0037683040806847
>GCGGGAATAGCTCA|ENST00000261739|0.462665538409018
CDS 	1391-1399	0.0240951996675728
>GCGGGAATAGCTCA|ENST00000462328|0.462300194333607
UTR3 	239-247	0.00823643597547707
>GCGGGAATAGCTCA|ENST00000379731|0.462137111194824
UTR3 	301-309	0.00822571305990876
>GCGGGAATAGCTCA|ENST00000600406|0.461980733372746
UTR3 	468-476	0.00354023989596356
UTR3 	820-828	0.00467519063081467
>GCGGGAATAGCTCA|ENST00000494792|0.461791969887241
UTR3 	707-715	0.00269218834891665
UTR3 	983-991	0.00196309268878523
UTR3 	2230-2238	0.00149978573875363
UTR3 	2747-2755	0.00204795106116987
>GCGGGAATAGCTCA|ENST00000260323|0.461578814916092
UTR3 	2857-2865	0.0081890003495036
>GCGGGAATAGCTCA|ENST00000553191|0.4615047594159
UTR3 	282-290	0.00818413009887883
>GCGGGAATAGCTCA|ENST00000476906|0.461490834627176
UTR3 	224-232	0.00818321432443207
>GCGGGAATAGCTCA|ENST00000359867|0.46142866352226
UTR3 	505-513	0.00245767340065004
UTR3 	694-702	0.0057214521449882
>GCGGGAATAGCTCA|ENST00000610495|0.461363932351922
UTR3 	134-142	0.00817486831633257
>GCGGGAATAGCTCA|ENST00000464755|0.461329481950888
UTR3 	431-439	0.00554936162695741
UTR3 	1190-1198	0.00262324092595589
>GCGGGAATAGCTCA|ENST00000460129|0.461249318540609
UTR3 	1382-1390	0.00696376804512042
UTR3 	3582-3590	0.0012035621580403
>GCGGGAATAGCTCA|ENST00000442406|0.461170306789414
UTR3 	290-298	0.00816213346906982
>GCGGGAATAGCTCA|ENST00000448874|0.461087312323519
UTR3 	287-295	0.00815667464702437
>GCGGGAATAGCTCA|ENST00000455332|0.460919952073592
UTR3 	323-331	0.00210008632336216
UTR3 	1012-1020	0.00604558005152518
>GCGGGAATAGCTCA|ENST00000423057|0.460740044816921
CDS 	827-835	0.0112098648743962
CDS 	3506-3514	0.0125159818710533
>GCGGGAATAGCTCA|ENST00000600729|0.46072705633832
UTR3 	365-373	0.00813297776396242
>GCGGGAATAGCTCA|ENST00000263275|0.460715302756012
UTR3 	55-63	0.00643337830698752
UTR3 	4787-4795	0.00111654003903114
UTR3 	4829-4837	0.000582286246626505
>GCGGGAATAGCTCA|ENST00000432916|0.460714980934559
UTR3 	198-206	0.00562270120100695
UTR3 	751-759	0.00250948222161658
>GCGGGAATAGCTCA|ENST00000590071|0.460586086805939
UTR3 	6577-6585	0.00103161862298193
UTR3 	8404-8412	0.000819040243847495
UTR3 	11385-11393	0.00627304548369046
>GCGGGAATAGCTCA|ENST00000618852|0.460424687826886
UTR3 	443-451	0.00234857598372021
UTR3 	1477-1485	0.00177882305100677
UTR3 	3056-3064	0.00398568748053517
>GCGGGAATAGCTCA|ENST00000564324|0.46023448114611
UTR3 	939-947	0.00810057282798729
>GCGGGAATAGCTCA|ENST00000482512|0.46019236002466
UTR3 	3475-3483	0.00274662219970361
UTR3 	4390-4398	0.00276913230180722
UTR3 	9484-9492	0.00258204707723661
>GCGGGAATAGCTCA|ENST00000317477|0.460109630633718
UTR3 	903-911	0.00809235850547825
>GCGGGAATAGCTCA|ENST00000262134|0.460094058445356
CDS 	576-584	0.0109122412655587
UTR3 	873-881	0.000920233097840945
UTR3 	2934-2942	0.00370038289168429
>GCGGGAATAGCTCA|ENST00000324989|0.459782781942297
CDS 	536-544	0.0235421392587069
>GCGGGAATAGCTCA|ENST00000381052|0.459655654912763
UTR3 	751-759	0.00556758432490204
UTR3 	1114-1122	0.00249490285272373
>GCGGGAATAGCTCA|ENST00000461307|0.459594178500939
UTR3 	48-56	0.00298111829893085
CDS 	68-76	0.00979897094769926
UTR3 	4215-4223	0.00197849567867123
>GCGGGAATAGCTCA|ENST00000309519|0.459382445670017
UTR3 	225-233	0.0027971773752634
UTR3 	612-620	0.00524733067908918
>GCGGGAATAGCTCA|ENST00000372269|0.459319133053964
UTR3 	637-645	0.00290226920409384
UTR3 	2188-2196	0.00513807219813762
>GCGGGAATAGCTCA|ENST00000339924|0.459220914026913
UTR3 	589-597	0.00803387736117804
>GCGGGAATAGCTCA|ENST00000450385|0.458967964304927
UTR3 	501-509	0.00801722914293489
>GCGGGAATAGCTCA|ENST00000527524|0.458872688734905
CDS 	2040-2048	0.023367431266728
>GCGGGAATAGCTCA|ENST00000525790|0.458854648707495
UTR3 	455-463	0.00800977067716419
>GCGGGAATAGCTCA|ENST00000571227|0.458739625893458
UTR3 	804-812	0.00202457540373551
UTR3 	1002-1010	0.00448216434551806
UTR3 	2834-2842	0.00149545980618041
>GCGGGAATAGCTCA|ENST00000537971|0.458717971167231
UTR3 	985-993	0.00235805565830533
UTR3 	3135-3143	0.00564271849043413
>GCGGGAATAGCTCA|ENST00000570587|0.458682181276908
UTR3 	456-464	0.00391142590217604
UTR3 	2182-2190	0.00408699238041094
>GCGGGAATAGCTCA|ENST00000464809|0.458633344985126
UTR3 	1573-1581	0.00799520359301473
>GCGGGAATAGCTCA|ENST00000521452|0.458533066202088
UTR3 	1176-1184	0.00297143829599778
UTR3 	1225-1233	0.00206447865721501
UTR3 	1342-1350	0.00295268554134454
>GCGGGAATAGCTCA|ENST00000368125|0.458448800880493
UTR3 	95-103	0.00689156662991308
UTR3 	977-985	0.00109148872087121
>GCGGGAATAGCTCA|ENST00000374142|0.458359219850352
UTR3 	3212-3220	0.00542610724419333
UTR3 	3317-3325	0.00255105086081018
>GCGGGAATAGCTCA|ENST00000534480|0.458337147349916
UTR3 	377-385	0.00518065163474892
UTR3 	1193-1201	0.00279505337916809
>GCGGGAATAGCTCA|ENST00000556742|0.458195787845451
UTR3 	59-67	0.00796639868835027
>GCGGGAATAGCTCA|ENST00000325319|0.458150179903488
UTR3 	245-253	0.00459077029654348
CDS 	1515-1523	0.0105984995751012
>GCGGGAATAGCTCA|ENST00000605597|0.457891763089386
UTR3 	662-670	0.00794638188183499
>GCGGGAATAGCTCA|ENST00000635344|0.457823645750906
UTR3 	129-137	0.00794189679477515
>GCGGGAATAGCTCA|ENST00000457054|0.45780092640807
UTR3 	2467-2475	0.00794040084961615
>GCGGGAATAGCTCA|ENST00000602967|0.457602797695079
UTR3 	196-204	0.00792735466094412
>GCGGGAATAGCTCA|ENST00000267594|0.457472490661327
UTR3 	240-248	0.00376786638785463
CDS 	339-347	0.0128659083984225
>GCGGGAATAGCTCA|ENST00000453318|0.457200678544786
UTR3 	913-921	0.00415829268902332
UTR3 	2338-2346	0.00374258089793325
>GCGGGAATAGCTCA|ENST00000571981|0.456978872556545
UTR3 	152-160	0.00788626525026537
>GCGGGAATAGCTCA|ENST00000252108|0.456734076944066
UTR3 	325-333	0.00787014149228662
>GCGGGAATAGCTCA|ENST00000591208|0.456708578828807
UTR3 	228-236	0.00374389932552158
UTR3 	282-290	0.00412456262365964
>GCGGGAATAGCTCA|ENST00000398754|0.45670225326468
UTR3 	167-175	0.0078680452863616
>GCGGGAATAGCTCA|ENST00000393786|0.456434084744396
CDS 	1389-1397	0.0228990364330578
>GCGGGAATAGCTCA|ENST00000331343|0.456367892868657
UTR3 	151-159	0.00654565420318702
UTR3 	2279-2287	0.00130036556159734
>GCGGGAATAGCTCA|ENST00000334049|0.456295020248544
UTR3 	190-198	0.00272598646702353
UTR3 	4367-4375	0.00511523257312752
>GCGGGAATAGCTCA|ENST00000473989|0.456206752364807
UTR3 	301-309	0.00618223371434098
UTR3 	6598-6606	0.00165317022222356
>GCGGGAATAGCTCA|ENST00000315480|0.456157515335745
UTR3 	648-656	0.00184614002383637
UTR3 	976-984	0.00280662778161237
UTR3 	1311-1319	0.0031793923083339
>GCGGGAATAGCTCA|ENST00000361603|0.45612756020803
CDS 	359-367	0.0228401328208433
>GCGGGAATAGCTCA|ENST00000565417|0.45605638765903
UTR3 	67-75	0.00295819940616944
UTR3 	305-313	0.00486729805983077
>GCGGGAATAGCTCA|ENST00000629380|0.456052473410413
UTR3 	1068-1076	0.00327504497151656
UTR3 	2796-2804	0.000979383432199527
UTR3 	5185-5193	0.00357081117299382
>GCGGGAATAGCTCA|ENST00000383376|0.455863268591169
UTR3 	335-343	0.00781277343745315
>GCGGGAATAGCTCA|ENST00000267260|0.455805007555494
UTR3 	3795-3803	0.00271369726653338
UTR3 	4503-4511	0.00124012367552579
UTR3 	6172-6180	0.00385511368126833
>GCGGGAATAGCTCA|ENST00000345617|0.455717714380996
UTR3 	62-70	0.00315129575737072
UTR3 	277-285	0.00379632021926028
UTR3 	3239-3247	0.000855566758492932
>GCGGGAATAGCTCA|ENST00000225728|0.45557398589505
CDS 	321-329	0.0227337384132624
>GCGGGAATAGCTCA|ENST00000313070|0.455492103963951
UTR3 	564-572	0.00778831606914615
>GCGGGAATAGCTCA|ENST00000528412|0.455299777508416
UTR3 	382-390	0.00777564170947418
>GCGGGAATAGCTCA|ENST00000317204|0.455255295652795
UTR3 	80-88	0.00777271021951092
>GCGGGAATAGCTCA|ENST00000292823|0.455230486286412
UTR3 	400-408	0.00409184862856481
UTR3 	4046-4054	0.00367922655759071
>GCGGGAATAGCTCA|ENST00000431044|0.455197912432835
UTR3 	402-410	0.00231419679546595
UTR3 	749-757	0.00308960594118594
UTR3 	1031-1039	0.00126450908172193
UTR3 	1044-1052	0.00110061660240101
>GCGGGAATAGCTCA|ENST00000222249|0.455045119156623
UTR3 	1652-1660	0.00775885831010399
>GCGGGAATAGCTCA|ENST00000395323|0.45503669939526
UTR3 	1016-1024	0.00352511851272527
UTR3 	1227-1235	0.00423318486193817
>GCGGGAATAGCTCA|ENST00000314622|0.454967293446581
UTR3 	375-383	0.00775372885493428
>GCGGGAATAGCTCA|ENST00000399180|0.454960384214193
UTR3 	71-79	0.0077532734637422
>GCGGGAATAGCTCA|ENST00000206249|0.454950690991605
UTR3 	261-269	0.0053481762797532
UTR3 	893-901	0.00240445829659124
>GCGGGAATAGCTCA|ENST00000304056|0.454816823131246
UTR3 	379-387	0.00774381101731503
>GCGGGAATAGCTCA|ENST00000368642|0.454598756413713
UTR3 	405-413	0.00772943678271376
>GCGGGAATAGCTCA|ENST00000325812|0.454481898336246
UTR3 	347-355	0.00772173341384187
>GCGGGAATAGCTCA|ENST00000287461|0.454315745121345
CDS 	355-363	0.0224918314737072
>GCGGGAATAGCTCA|ENST00000342753|0.454183725977705
UTR3 	101-109	0.0077020761768029
>GCGGGAATAGCTCA|ENST00000216807|0.454177422811633
UTR3 	1109-1117	0.00770166061250469
>GCGGGAATAGCTCA|ENST00000622749|0.454092546545358
UTR3 	134-142	0.00769606467223514
>GCGGGAATAGCTCA|ENST00000345721|0.454052463813916
UTR3 	457-465	0.00769342193393185
>GCGGGAATAGCTCA|ENST00000313608|0.454004759850042
UTR3 	352-360	0.00577901089008919
UTR3 	1898-1906	0.00191126577056636
>GCGGGAATAGCTCA|ENST00000479697|0.453889408070483
UTR3 	256-264	0.00311277037081478
UTR3 	2170-2178	0.00166918524985413
UTR3 	3828-3836	0.00290071530195596
>GCGGGAATAGCTCA|ENST00000426658|0.453191165934262
UTR3 	943-951	0.00763662521730676
>GCGGGAATAGCTCA|ENST00000619735|0.453073424569069
UTR3 	413-421	0.00762885954966601
>GCGGGAATAGCTCA|ENST00000312828|0.452708863874364
UTR3 	5904-5912	0.00760481263771516
>GCGGGAATAGCTCA|ENST00000416904|0.452640232574037
UTR3 	2540-2548	0.00244507418638494
UTR3 	4311-4319	0.00515521106526178
>GCGGGAATAGCTCA|ENST00000248450|0.452372938664323
UTR3 	306-314	0.00758265159851272
>GCGGGAATAGCTCA|ENST00000372398|0.452333116030114
UTR3 	303-311	0.00339392178545984
UTR3 	1209-1217	0.00132763065008801
UTR3 	1773-1781	0.00231312776021342
UTR3 	2674-2682	0.000545344107895588
>GCGGGAATAGCTCA|ENST00000621469|0.452311397653126
UTR3 	693-701	0.00757859141864383
>GCGGGAATAGCTCA|ENST00000561922|0.452237871560633
UTR3 	152-160	0.00757374039462512
>GCGGGAATAGCTCA|ENST00000399959|0.452199951710025
UTR3 	235-243	0.00757123850649885
>GCGGGAATAGCTCA|ENST00000369146|0.45210500902449
CDS 	120-128	0.0220665259048284
>GCGGGAATAGCTCA|ENST00000566228|0.452018232236118
UTR3 	591-599	0.00373535838696015
UTR3 	5153-5161	0.00382389006483666
>GCGGGAATAGCTCA|ENST00000465727|0.45186394887439
UTR3 	173-181	0.00229732013822661
UTR3 	932-940	0.00252251683297091
UTR3 	963-971	0.00272923102888202
>GCGGGAATAGCTCA|ENST00000357503|0.451839022467464
UTR3 	321-329	0.00458732026405529
UTR3 	1472-1480	0.00109676767102099
UTR3 	1713-1721	0.00186333522845323
>GCGGGAATAGCTCA|ENST00000564844|0.451831139994632
UTR3 	649-657	0.00754690301386811
>GCGGGAATAGCTCA|ENST00000372310|0.451822866922832
UTR3 	1047-1055	0.00754635708759495
>GCGGGAATAGCTCA|ENST00000393158|0.451724962361379
CDS 	202-210	0.0103997389240179
UTR3 	1053-1061	0.00420925116526172
>GCGGGAATAGCTCA|ENST00000324058|0.45160485565655
UTR3 	1442-1450	0.00191499779893402
UTR3 	2582-2590	0.00561697245296997
>GCGGGAATAGCTCA|ENST00000608372|0.451590569572817
UTR3 	4457-4465	0.00753102745266501
>GCGGGAATAGCTCA|ENST00000373968|0.451427184691862
UTR3 	1650-1658	0.00752024461674562
>GCGGGAATAGCTCA|ENST00000341148|0.451419216427055
UTR3 	4014-4022	0.00255989070382514
UTR3 	5883-5891	0.00197201157262467
UTR3 	5928-5936	0.00298781644477765
>GCGGGAATAGCTCA|ENST00000216484|0.451178064188683
CDS 	1614-1622	0.021888091281072
>GCGGGAATAGCTCA|ENST00000448342|0.45105979177935
UTR3 	50-58	0.00749599542972848
>GCGGGAATAGCTCA|ENST00000243253|0.451018912586418
UTR3 	436-444	0.00384266124399062
UTR3 	1831-1839	0.00365063580213952
>GCGGGAATAGCTCA|ENST00000360612|0.450996641855364
UTR3 	155-163	0.00279476101336261
UTR3 	211-219	0.00265741648352125
UTR3 	337-345	0.00203964946821648
>GCGGGAATAGCTCA|ENST00000520557|0.450881194539993
UTR3 	60-68	0.00748420613142434
>GCGGGAATAGCTCA|ENST00000620691|0.45074569345985
UTR3 	1184-1192	0.00316252953000928
UTR3 	1529-1537	0.00431273154617508
>GCGGGAATAGCTCA|ENST00000589425|0.45028388393517
UTR3 	176-184	0.00513652976469629
UTR3 	1561-1569	0.00230824149003698
>GCGGGAATAGCTCA|ENST00000377307|0.450273668910836
UTR3 	227-235	0.00301808831356659
UTR3 	445-453	0.00238911554747472
UTR3 	1159-1167	0.00203689290845726
>GCGGGAATAGCTCA|ENST00000589272|0.4501348351701
UTR3 	603-611	0.00279224021569682
UTR3 	823-831	0.00464268926143502
>GCGGGAATAGCTCA|ENST00000313050|0.450066740574608
UTR3 	79-87	0.00265482201469643
UTR3 	410-418	0.00224996051186565
UTR3 	1399-1407	0.00252565042779384
>GCGGGAATAGCTCA|ENST00000232496|0.449907783086004
UTR3 	559-567	0.00741993595786995
>GCGGGAATAGCTCA|ENST00000537384|0.449825893860781
UTR3 	496-504	0.00332087953443347
UTR3 	1130-1138	0.00409364848198742
>GCGGGAATAGCTCA|ENST00000359675|0.449813817184465
UTR3 	260-268	0.00243855229309459
CDS 	783-791	0.0150875400556605
>GCGGGAATAGCTCA|ENST00000267377|0.449759135208404
UTR3 	339-347	0.00326545652426005
UTR3 	715-723	0.00414466263664361
>GCGGGAATAGCTCA|ENST00000485303|0.449715868304602
CDS 	454-462	0.0216064890164278
>GCGGGAATAGCTCA|ENST00000613650|0.449412444921691
UTR3 	37-45	0.00738722121621949
>GCGGGAATAGCTCA|ENST00000540269|0.449367861267774
UTR3 	844-852	0.0027516355238753
UTR3 	2004-2012	0.00463264082893199
>GCGGGAATAGCTCA|ENST00000378565|0.449296292759529
UTR3 	662-670	0.00305958907535201
UTR3 	3974-3982	0.00299467881290316
UTR3 	4801-4809	0.00132528107069462
>GCGGGAATAGCTCA|ENST00000503128|0.449228598686979
UTR3 	858-866	0.00737507735987459
>GCGGGAATAGCTCA|ENST00000548938|0.449203566542222
UTR3 	769-777	0.00336208709711274
UTR3 	1765-1773	0.00401133670816899
>GCGGGAATAGCTCA|ENST00000338492|0.449183924053272
UTR3 	375-383	0.00153022339855488
UTR3 	440-448	0.0017539487269068
CDS 	1417-1425	0.0125697648143759
>GCGGGAATAGCTCA|ENST00000573070|0.449176054969072
UTR3 	101-109	0.00737160644686774
>GCGGGAATAGCTCA|ENST00000602117|0.44911392480907
UTR3 	97-105	0.00736750217961593
>GCGGGAATAGCTCA|ENST00000560079|0.449054243847768
UTR3 	348-356	0.00736355960564297
>GCGGGAATAGCTCA|ENST00000428789|0.448903819357275
UTR3 	648-656	0.00354303763562723
UTR3 	942-950	0.00177242398665798
UTR3 	1303-1311	0.00203816038612144
>GCGGGAATAGCTCA|ENST00000422660|0.448775453389919
UTR3 	715-723	0.00734514119039778
>GCGGGAATAGCTCA|ENST00000358625|0.448702625845752
UTR3 	482-490	0.00560893880360431
UTR3 	1137-1145	0.00173139065293991
>GCGGGAATAGCTCA|ENST00000379333|0.448686220519816
UTR3 	1285-1293	0.00108616715668665
UTR3 	3232-3240	0.00151905792976177
UTR3 	4084-4092	0.00473402044610449
>GCGGGAATAGCTCA|ENST00000591843|0.448634161865374
UTR3 	130-138	0.00490874835156869
UTR3 	378-386	0.0024270575403263
>GCGGGAATAGCTCA|ENST00000436881|0.448432129185879
UTR3 	546-554	0.00183071408853004
UTR3 	618-626	0.00110880343817779
UTR3 	660-668	0.00198230339155439
UTR3 	1298-1306	0.00240063548294867
>GCGGGAATAGCTCA|ENST00000285279|0.448352988118382
UTR3 	2095-2103	0.00731722677781222
>GCGGGAATAGCTCA|ENST00000397621|0.44808410823632
UTR3 	73-81	0.0049388859756556
UTR3 	324-332	0.00236057198898636
>GCGGGAATAGCTCA|ENST00000253928|0.448071854831091
UTR3 	668-676	0.00342184213874916
UTR3 	1882-1890	0.00387680601708546
>GCGGGAATAGCTCA|ENST00000556418|0.448058518110752
UTR3 	409-417	0.00291985249037868
UTR3 	1796-1804	0.00131099091233056
UTR3 	2180-2188	0.00306692334494345
>GCGGGAATAGCTCA|ENST00000355125|0.448044638451315
UTR3 	2565-2573	0.00290277727011629
UTR3 	5806-5814	0.00439407218190367
>GCGGGAATAGCTCA|ENST00000515640|0.447956211924652
UTR3 	20-28	0.00469884086493868
UTR3 	901-909	0.0025921644227212
>GCGGGAATAGCTCA|ENST00000555944|0.447928886849283
UTR3 	723-731	0.00430338626660707
UTR3 	2006-2014	0.00298581304578381
>GCGGGAATAGCTCA|ENST00000436110|0.447700434646141
CDS 	51-59	0.0212180640530108
>GCGGGAATAGCTCA|ENST00000370487|0.447569632220554
CDS 	289-297	0.0123507485880598
UTR3 	467-475	0.00324621505705941
>GCGGGAATAGCTCA|ENST00000402868|0.447560980031444
UTR3 	269-277	0.00469045566818572
UTR3 	1254-1262	0.00257442583253855
>GCGGGAATAGCTCA|ENST00000332065|0.447489628358837
UTR3 	473-481	0.00608200142315231
UTR3 	2124-2132	0.00117816345424924
>GCGGGAATAGCTCA|ENST00000306960|0.4474509432444
UTR3 	835-843	0.00725760758099011
>GCGGGAATAGCTCA|ENST00000327578|0.447375667267304
UTR3 	517-525	0.00725263130903587
>GCGGGAATAGCTCA|ENST00000619757|0.447362965731592
UTR3 	265-273	0.00203070353603287
UTR3 	627-635	0.00298564258120094
UTR3 	2759-2767	0.00223544551516765
>GCGGGAATAGCTCA|ENST00000446230|0.4472228299449
UTR3 	703-711	0.00724252719535968
>GCGGGAATAGCTCA|ENST00000397997|0.447119222415738
UTR3 	215-223	0.00723567730076287
>GCGGGAATAGCTCA|ENST00000467642|0.446728413086337
UTR3 	1123-1131	0.00720983664606164
>GCGGGAATAGCTCA|ENST00000310074|0.446709225867503
UTR3 	2332-2340	0.00720856785852238
>GCGGGAATAGCTCA|ENST00000284274|0.446671620382813
UTR3 	3090-3098	0.00153721390318494
UTR3 	5860-5868	0.00566886719813067
>GCGGGAATAGCTCA|ENST00000263409|0.446598005665864
CDS 	3189-3197	0.0210054588248283
>GCGGGAATAGCTCA|ENST00000520013|0.44656900345122
UTR3 	440-448	0.0071992950933614
>GCGGGAATAGCTCA|ENST00000468893|0.44652327288746
UTR3 	1379-1387	0.0048105573012749
UTR3 	1876-1884	0.00238571355511247
>GCGGGAATAGCTCA|ENST00000441621|0.446501957393878
UTR3 	361-369	0.00719486120748793
>GCGGGAATAGCTCA|ENST00000216214|0.446414652048627
UTR3 	282-290	0.00718908734265128
>GCGGGAATAGCTCA|ENST00000399932|0.446323541723948
UTR3 	198-206	0.00218920196678527
UTR3 	257-265	0.00275129193512609
UTR3 	548-556	0.00224256770370733
>GCGGGAATAGCTCA|ENST00000615806|0.446275262259044
UTR3 	2715-2723	0.00250948623984384
UTR3 	3437-3445	0.00467038222420257
>GCGGGAATAGCTCA|ENST00000571688|0.446202147487512
UTR3 	462-470	0.00234726345769775
UTR3 	1736-1744	0.00482776916196377
>GCGGGAATAGCTCA|ENST00000575194|0.44614576028329
UTR3 	911-919	0.00717130303907949
>GCGGGAATAGCTCA|ENST00000482684|0.446124777753926
UTR3 	51-59	0.00716991518248233
>GCGGGAATAGCTCA|ENST00000341657|0.446112889197811
UTR3 	363-371	0.00489844280215569
CDS 	1755-1763	0.004783789853629
UTR3 	2327-2335	0.000776195234238674
>GCGGGAATAGCTCA|ENST00000262160|0.446100363903314
UTR3 	12168-12176	0.00150577315090641
UTR3 	13642-13650	0.00146516033277331
UTR3 	15112-15120	0.00318923628535437
UTR3 	17726-17734	0.00100813058148861
>GCGGGAATAGCTCA|ENST00000350902|0.445998214391383
UTR3 	2974-2982	0.00328348321211459
UTR3 	3013-3021	0.0038780603651535
>GCGGGAATAGCTCA|ENST00000389805|0.445919309727925
UTR3 	922-930	0.00715632414935671
>GCGGGAATAGCTCA|ENST00000336418|0.445915647842674
UTR3 	683-691	0.00172620323213569
UTR3 	952-960	0.00433810002327257
UTR3 	3292-3300	0.00109177866122726
>GCGGGAATAGCTCA|ENST00000563332|0.445662673733742
UTR3 	73-81	0.00587321485369666
UTR3 	795-803	0.00126613195230516
>GCGGGAATAGCTCA|ENST00000617365|0.445636460826186
UTR3 	278-286	0.00713761262533981
>GCGGGAATAGCTCA|ENST00000417962|0.445609964002968
UTR3 	144-152	0.00221098197657961
UTR3 	307-315	0.00236263872391997
UTR3 	1900-1908	0.00256223894069248
>GCGGGAATAGCTCA|ENST00000304311|0.445461119013173
UTR3 	76-84	0.00712601193280312
>GCGGGAATAGCTCA|ENST00000378230|0.445439054897926
UTR3 	348-356	0.00337448447095503
UTR3 	751-759	0.00118298321323679
UTR3 	890-898	0.000920394039692822
CDS 	1586-1594	0.00525323613935472
>GCGGGAATAGCTCA|ENST00000308251|0.445412373580403
UTR3 	556-564	0.00257515142481586
UTR3 	1709-1717	0.00240870686764602
UTR3 	3107-3115	0.00213892846133973
>GCGGGAATAGCTCA|ENST00000263431|0.44526575490042
UTR3 	192-200	0.00294686590825093
UTR3 	481-489	0.00416621958967785
>GCGGGAATAGCTCA|ENST00000245304|0.445228887855745
UTR3 	903-911	0.00711064603273945
>GCGGGAATAGCTCA|ENST00000262138|0.445035722263996
UTR3 	1860-1868	0.00187291353967018
UTR3 	1956-1964	0.00192798963592544
UTR3 	2193-2201	0.00329696057959726
>GCGGGAATAGCTCA|ENST00000392011|0.444881194576193
UTR3 	431-439	0.00432914041063709
UTR3 	698-706	0.00275849704812636
>GCGGGAATAGCTCA|ENST00000279804|0.444738672364808
UTR3 	25-33	0.0038127389478398
UTR3 	377-385	0.00326546608476456
>GCGGGAATAGCTCA|ENST00000407780|0.444712821240252
UTR3 	346-354	0.00193159942936157
UTR3 	509-517	0.00182981790656615
UTR3 	1131-1139	0.001979006843367
UTR3 	1518-1526	0.00133606990592749
>GCGGGAATAGCTCA|ENST00000311106|0.444658725505912
CDS 	1542-1550	0.0206312182763825
>GCGGGAATAGCTCA|ENST00000373461|0.444548167932993
UTR3 	878-886	0.00706559610008968
>GCGGGAATAGCTCA|ENST00000404621|0.44451461952216
UTR3 	179-187	0.00644581492290463
CDS 	2080-2088	0.00200328834578036
>GCGGGAATAGCTCA|ENST00000399151|0.44451055806469
CDS 	1715-1723	0.00481479922505795
CDS 	6682-6690	0.0157878126003572
>GCGGGAATAGCTCA|ENST00000439495|0.444426249621651
UTR3 	722-730	0.00705752611684373
>GCGGGAATAGCTCA|ENST00000537239|0.444419291690667
UTR3 	149-157	0.00705706554604464
>GCGGGAATAGCTCA|ENST00000222567|0.444412251770336
UTR3 	1876-1884	0.0070565995466036
>GCGGGAATAGCTCA|ENST00000252590|0.444312905349097
UTR3 	88-96	0.00360169574938598
UTR3 	627-635	0.00344832751736479
>GCGGGAATAGCTCA|ENST00000270115|0.444238194064156
UTR3 	259-267	0.00163972295786478
UTR3 	492-500	0.00540535456854022
>GCGGGAATAGCTCA|ENST00000253122|0.444117848573188
UTR3 	1156-1164	0.0070371105401612
>GCGGGAATAGCTCA|ENST00000460265|0.444053377661409
UTR3 	270-278	0.00703284232583984
>GCGGGAATAGCTCA|ENST00000589222|0.444027112920131
UTR3 	89-97	0.00358916577746403
UTR3 	101-109	0.00344193768899831
>GCGGGAATAGCTCA|ENST00000619213|0.443995963490681
UTR3 	1183-1191	0.00276794060969595
UTR3 	1528-1536	0.00426110057935615
>GCGGGAATAGCTCA|ENST00000567664|0.443890012719839
UTR3 	239-247	0.00218043451932186
UTR3 	477-485	0.00484159188055536
>GCGGGAATAGCTCA|ENST00000454308|0.443889884592476
UTR3 	81-89	0.00702201791661571
>GCGGGAATAGCTCA|ENST00000530735|0.443852702983944
UTR3 	1090-1098	0.00701955611628742
>GCGGGAATAGCTCA|ENST00000498729|0.443839151721353
CDS 	45-53	0.0071308352961364
UTR3 	1469-1477	0.00070826122001548
CDS 	4176-4184	0.0114823035255497
>GCGGGAATAGCTCA|ENST00000338797|0.443625183106175
UTR3 	152-160	0.00338866036100951
UTR3 	240-248	0.00151087584123789
UTR3 	438-446	0.00210495487797974
>GCGGGAATAGCTCA|ENST00000218104|0.443563923556944
UTR3 	116-124	0.00531786062635404
UTR3 	937-945	0.00168257393741105
>GCGGGAATAGCTCA|ENST00000374024|0.443501996736617
UTR3 	976-984	0.00699633374609249
>GCGGGAATAGCTCA|ENST00000536337|0.443357050682723
UTR3 	1677-1685	0.00150155534747158
UTR3 	2431-2439	0.00142544699537055
UTR3 	3537-3545	0.00405973256546751
>GCGGGAATAGCTCA|ENST00000451463|0.443330245509102
UTR3 	240-248	0.00183910553818508
UTR3 	443-451	0.00514585416726797
>GCGGGAATAGCTCA|ENST00000309137|0.443236935698757
UTR3 	215-223	0.00371255740403661
UTR3 	351-359	0.00326622258346758
>GCGGGAATAGCTCA|ENST00000359318|0.443184528724362
UTR3 	526-534	0.00697530906444128
>GCGGGAATAGCTCA|ENST00000603798|0.442975142416742
UTR3 	23-31	0.00696144053605463
>GCGGGAATAGCTCA|ENST00000373672|0.442970833418314
UTR3 	213-221	0.00448221900113365
CDS 	2729-2737	0.00777585515598953
>GCGGGAATAGCTCA|ENST00000552674|0.442931566721368
UTR3 	458-466	0.00695855416745432
>GCGGGAATAGCTCA|ENST00000587296|0.442764185535911
CDS 	27-35	0.00730668661853938
UTR3 	901-909	0.00462364008225828
>GCGGGAATAGCTCA|ENST00000313146|0.442705079897924
UTR3 	546-554	0.00694355118633903
>GCGGGAATAGCTCA|ENST00000505658|0.442704295991449
UTR3 	5042-5050	0.00694349925592748
>GCGGGAATAGCTCA|ENST00000568252|0.442576789663052
UTR3 	890-898	0.00693505226162086
>GCGGGAATAGCTCA|ENST00000441606|0.44242015217436
CDS 	2510-2518	0.0201988149727506
>GCGGGAATAGCTCA|ENST00000372726|0.442415562716514
UTR3 	1185-1193	0.00692437063769316
>GCGGGAATAGCTCA|ENST00000256015|0.442405647486595
UTR3 	2957-2965	0.00692371370665986
>GCGGGAATAGCTCA|ENST00000254605|0.442361224341407
UTR3 	1702-1710	0.00692077042514028
>GCGGGAATAGCTCA|ENST00000373302|0.442276496227044
UTR3 	871-879	0.00258030139148291
UTR3 	1938-1946	0.00433485515333225
>GCGGGAATAGCTCA|ENST00000380995|0.442252853419332
UTR3 	1101-1109	0.00224755138465801
UTR3 	1118-1126	0.00270702171108676
UTR3 	1151-1159	0.0019590168939917
>GCGGGAATAGCTCA|ENST00000296682|0.442098665903042
UTR3 	238-246	0.00690337321245445
>GCGGGAATAGCTCA|ENST00000252804|0.442066025475445
UTR3 	675-683	0.00690121029678625
>GCGGGAATAGCTCA|ENST00000559192|0.442007665335666
UTR3 	794-802	0.00689734298350047
>GCGGGAATAGCTCA|ENST00000259939|0.441958864657153
UTR3 	558-566	0.00689410905931459
>GCGGGAATAGCTCA|ENST00000218652|0.441951704998362
UTR3 	2835-2843	0.00689363459667837
>GCGGGAATAGCTCA|ENST00000421671|0.441873129148052
UTR3 	789-797	0.00451145500936909
UTR3 	1764-1772	0.00237697234785803
>GCGGGAATAGCTCA|ENST00000459912|0.441688304061699
UTR3 	236-244	0.00311167574530337
UTR3 	1962-1970	0.00376450245055701
>GCGGGAATAGCTCA|ENST00000284110|0.441681304946102
UTR3 	135-143	0.00341371297832075
UTR3 	382-390	0.00346200133472553
>GCGGGAATAGCTCA|ENST00000393295|0.441664182182038
UTR3 	831-839	0.00687457945519406
>GCGGGAATAGCTCA|ENST00000256429|0.441603111916686
UTR3 	2814-2822	0.00235697931050049
UTR3 	3170-3178	0.00451355247153442
>GCGGGAATAGCTCA|ENST00000396593|0.441581909726763
UTR3 	170-178	0.00432129590429657
UTR3 	1781-1789	0.00254783059144617
>GCGGGAATAGCTCA|ENST00000368426|0.441572484745713
CDS 	34-42	0.00541265797990171
UTR3 	758-766	0.00516269440253796
>GCGGGAATAGCTCA|ENST00000369360|0.441500246417782
UTR3 	249-257	0.00686371369985754
>GCGGGAATAGCTCA|ENST00000403542|0.441468246821093
UTR3 	319-327	0.00686159264994084
>GCGGGAATAGCTCA|ENST00000435033|0.441398407971787
UTR3 	1486-1494	0.00685696336449132
>GCGGGAATAGCTCA|ENST00000378856|0.441255790374135
UTR3 	944-952	0.00457035888839374
UTR3 	1122-1130	0.00227715055569543
>GCGGGAATAGCTCA|ENST00000295888|0.441245077092095
UTR3 	39-47	0.00684679924973225
>GCGGGAATAGCTCA|ENST00000318584|0.441074830522468
CDS 	96-104	0.00430615938647553
UTR3 	291-299	0.00308938133023787
UTR3 	552-560	0.002396498990039
>GCGGGAATAGCTCA|ENST00000397023|0.440963543550282
UTR3 	895-903	0.00682813480313772
>GCGGGAATAGCTCA|ENST00000540849|0.440930579903113
UTR3 	734-742	0.00231403302879924
UTR3 	1685-1693	0.0045119162638612
>GCGGGAATAGCTCA|ENST00000331203|0.440843849585649
UTR3 	83-91	0.0032188960562154
UTR3 	93-101	0.00360130279703299
>GCGGGAATAGCTCA|ENST00000412615|0.440768749408012
UTR3 	598-606	0.00432897348183775
CDS 	1641-1649	0.00777874032096721
>GCGGGAATAGCTCA|ENST00000398148|0.44071119536497
UTR3 	575-583	0.00358765313914069
UTR3 	592-600	0.00322374994056037
>GCGGGAATAGCTCA|ENST00000371703|0.440661470289811
UTR3 	400-408	0.00343395732322495
UTR3 	547-555	0.00337414854002368
>GCGGGAATAGCTCA|ENST00000532881|0.440635884474171
UTR3 	277-285	0.00480079299203166
UTR3 	814-822	0.00200561627244166
>GCGGGAATAGCTCA|ENST00000300797|0.440522454454784
UTR3 	22-30	0.00503113873234982
UTR3 	1176-1184	0.00176774872075853
>GCGGGAATAGCTCA|ENST00000438807|0.440381092309443
UTR3 	208-216	0.00678951282027639
>GCGGGAATAGCTCA|ENST00000300853|0.440332003601182
UTR3 	157-165	0.0028202869206653
CDS 	377-385	0.0121021529687441
>GCGGGAATAGCTCA|ENST00000450534|0.440306824526847
UTR3 	698-706	0.00678458738923798
>GCGGGAATAGCTCA|ENST00000598319|0.440282469564022
UTR3 	457-465	0.00337069316869547
UTR3 	795-803	0.00341227896355579
>GCGGGAATAGCTCA|ENST00000380067|0.440217051643983
UTR3 	1133-1141	0.00225982710487893
UTR3 	1292-1300	0.00204804896558596
UTR3 	1404-1412	0.00247075735462252
>GCGGGAATAGCTCA|ENST00000217246|0.440179103012811
UTR3 	2494-2502	0.00677611649813444
>GCGGGAATAGCTCA|ENST00000494664|0.439962156635082
UTR3 	679-687	0.00676172672985349
>GCGGGAATAGCTCA|ENST00000256925|0.439895018568554
UTR3 	558-566	0.00132587603004669
CDS 	1810-1818	0.016178425790158
>GCGGGAATAGCTCA|ENST00000564903|0.439790468251245
UTR3 	874-882	0.00675033778670063
>GCGGGAATAGCTCA|ENST00000505907|0.43973975779522
UTR3 	1721-1729	0.00229581744217427
UTR3 	2162-2170	0.00125592625351823
UTR3 	4449-4457	0.00319523003191206
>GCGGGAATAGCTCA|ENST00000331758|0.439309937141468
UTR3 	365-373	0.0067184566815832
>GCGGGAATAGCTCA|ENST00000262605|0.439154785991095
UTR3 	1600-1608	0.00198855672401582
UTR3 	3779-3787	0.0026290103389629
UTR3 	4460-4468	0.00209059441941506
>GCGGGAATAGCTCA|ENST00000579387|0.439150686246821
UTR3 	357-365	0.00670788942934786
>GCGGGAATAGCTCA|ENST00000232375|0.439144396648104
UTR3 	1096-1104	0.00134155725560757
UTR3 	1968-1976	0.00536591480407864
>GCGGGAATAGCTCA|ENST00000302418|0.439055222247629
UTR3 	1522-1530	0.00670155442179725
>GCGGGAATAGCTCA|ENST00000496977|0.43904381848288
UTR3 	45-53	0.00670079764598666
>GCGGGAATAGCTCA|ENST00000591448|0.439013614673322
UTR3 	2086-2094	0.00669879324232018
>GCGGGAATAGCTCA|ENST00000463646|0.438954461530757
UTR3 	91-99	0.00669486759844901
>GCGGGAATAGCTCA|ENST00000398532|0.438945483134267
UTR3 	42-50	0.00669427174536828
>GCGGGAATAGCTCA|ENST00000404338|0.438937037620523
UTR3 	648-656	0.00369916420912002
UTR3 	1566-1574	0.000748572996486668
UTR3 	2578-2586	0.00104976420287505
UTR3 	3438-3446	0.00119620984625483
>GCGGGAATAGCTCA|ENST00000619992|0.438741279688672
UTR3 	2478-2486	0.00289960970244778
UTR3 	2825-2833	0.00378110932332057
>GCGGGAATAGCTCA|ENST00000409628|0.438672640507985
UTR3 	132-140	0.00667616322280006
>GCGGGAATAGCTCA|ENST00000221480|0.4383818760877
UTR3 	45-53	0.00665686252423687
>GCGGGAATAGCTCA|ENST00000601440|0.438340061331386
UTR3 	2576-2584	0.00665408666503481
>GCGGGAATAGCTCA|ENST00000592031|0.438210909150003
UTR3 	809-817	0.00399747641643647
UTR3 	2154-2162	0.00264803615511125
>GCGGGAATAGCTCA|ENST00000274150|0.438111408271874
UTR3 	89-97	0.00331876515648501
UTR3 	354-362	0.00332014141912875
>GCGGGAATAGCTCA|ENST00000296238|0.43799213589869
UTR3 	311-319	0.00663098748817418
>GCGGGAATAGCTCA|ENST00000595291|0.437825104781569
UTR3 	483-491	0.00661989665957122
>GCGGGAATAGCTCA|ENST00000327419|0.437793898577938
UTR3 	395-403	0.00661782447098451
>GCGGGAATAGCTCA|ENST00000483386|0.437779384293567
UTR3 	2810-2818	0.00661686066640636
>GCGGGAATAGCTCA|ENST00000618944|0.437754143140811
UTR3 	235-243	0.00661518453946327
>GCGGGAATAGCTCA|ENST00000635647|0.437729223227865
UTR3 	217-225	0.00171390214846408
CDS 	1516-1524	0.0146854366336674
>GCGGGAATAGCTCA|ENST00000495234|0.437704323982475
UTR3 	469-477	0.0066118762587462
>GCGGGAATAGCTCA|ENST00000560928|0.43760611655659
UTR3 	41-49	0.00408137547875565
UTR3 	695-703	0.00252397899357915
>GCGGGAATAGCTCA|ENST00000549114|0.43751316354631
UTR3 	79-87	0.00190863282991894
UTR3 	411-419	0.00229335956057677
UTR3 	773-781	0.00239718893298244
>GCGGGAATAGCTCA|ENST00000623174|0.437478360794584
UTR3 	24-32	0.00426678030659871
UTR3 	77-85	0.00233008963897474
>GCGGGAATAGCTCA|ENST00000382159|0.437422921645641
UTR3 	280-288	0.00441713685260685
UTR3 	3093-3101	0.00217605109209626
>GCGGGAATAGCTCA|ENST00000416614|0.43737639103155
UTR3 	513-521	0.00659009752561891
>GCGGGAATAGCTCA|ENST00000257868|0.437343327071777
UTR3 	90-98	0.00658790147547201
>GCGGGAATAGCTCA|ENST00000417956|0.437273181522306
UTR3 	387-395	0.00658324240879105
>GCGGGAATAGCTCA|ENST00000301335|0.437249816904422
UTR3 	305-313	0.00193143990261318
UTR3 	1509-1517	0.00465025059151228
>GCGGGAATAGCTCA|ENST00000412368|0.437127291831354
UTR3 	570-578	0.00657355188312382
>GCGGGAATAGCTCA|ENST00000334241|0.437062197414101
UTR3 	854-862	0.00474084245852656
UTR3 	5127-5135	0.00182838538284262
>GCGGGAATAGCTCA|ENST00000303688|0.436994742704942
UTR3 	817-825	0.00151580328507849
UTR3 	1115-1123	0.00504894357495096
>GCGGGAATAGCTCA|ENST00000539627|0.436967194008692
UTR3 	799-807	0.00656291676991319
>GCGGGAATAGCTCA|ENST00000342745|0.436953557974064
UTR3 	3048-3056	0.00494802863645279
UTR3 	3217-3225	0.00161398226716197
>GCGGGAATAGCTCA|ENST00000444298|0.436764265728019
UTR3 	1214-1222	0.00654943522477558
>GCGGGAATAGCTCA|ENST00000256246|0.436740268858614
UTR3 	899-907	0.00654784089928128
>GCGGGAATAGCTCA|ENST00000409825|0.436673488758689
UTR3 	298-306	0.00501943107421135
UTR3 	3568-3576	0.00152397292540479
>GCGGGAATAGCTCA|ENST00000524928|0.436637272430887
UTR3 	136-144	0.00336382111512448
UTR3 	1128-1136	0.0018876562615263
UTR3 	1556-1564	0.00128952033017963
>GCGGGAATAGCTCA|ENST00000314534|0.436421390328377
UTR3 	410-418	0.00652665309087804
>GCGGGAATAGCTCA|ENST00000357429|0.436355265089197
UTR3 	376-384	0.00241892145776339
UTR3 	411-419	0.0041033375205793
>GCGGGAATAGCTCA|ENST00000543786|0.436333149312105
UTR3 	1835-1843	0.00652078932117294
>GCGGGAATAGCTCA|ENST00000296468|0.436101520872459
UTR3 	1876-1884	0.00650539593109897
>GCGGGAATAGCTCA|ENST00000369047|0.436078977536566
CDS 	648-656	0.018971436351792
>GCGGGAATAGCTCA|ENST00000515801|0.436065495207086
UTR3 	3984-3992	0.0065030015979656
>GCGGGAATAGCTCA|ENST00000546136|0.436055316930813
CDS 	797-805	0.0130708248339727
UTR3 	1397-1405	0.00217360334789099
>GCGGGAATAGCTCA|ENST00000311127|0.436040488971085
UTR3 	410-418	0.00256589346957813
UTR3 	1507-1515	0.000943986521422857
UTR3 	2422-2430	0.00098481834900561
UTR3 	3398-3406	0.00200664127035164
>GCGGGAATAGCTCA|ENST00000412285|0.435728967384465
UTR3 	1248-1256	0.00152823179346699
UTR3 	2850-2858	0.00128329695193028
UTR3 	3269-3277	0.00366910441371901
>GCGGGAATAGCTCA|ENST00000612754|0.43568838767783
UTR3 	81-89	0.00647793562873208
>GCGGGAATAGCTCA|ENST00000478722|0.435653010547144
UTR3 	79-87	0.00647558389214099
>GCGGGAATAGCTCA|ENST00000343455|0.435548750705403
UTR3 	536-544	0.00646865284249517
>GCGGGAATAGCTCA|ENST00000326495|0.43551740842609
UTR3 	990-998	0.00206434300427581
UTR3 	5084-5092	0.00105569591481154
UTR3 	5612-5620	0.00138717024288887
UTR3 	8688-8696	0.00195936001522632
>GCGGGAATAGCTCA|ENST00000543984|0.435401851685858
UTR3 	1085-1093	0.00645888655628089
>GCGGGAATAGCTCA|ENST00000280772|0.435267444827432
CDS 	8876-8884	0.00344327309825105
CDS 	8921-8929	0.0092528377190201
CDS 	9596-9604	0.00611796415804978
>GCGGGAATAGCTCA|ENST00000528064|0.435161489150505
UTR3 	578-586	0.00644290490888011
>GCGGGAATAGCTCA|ENST00000397515|0.435040019690893
UTR3 	2128-2136	0.00643482766318039
>GCGGGAATAGCTCA|ENST00000339659|0.434885461886389
UTR3 	4890-4898	0.00642454942154262
>GCGGGAATAGCTCA|ENST00000376355|0.434801023057021
UTR3 	732-740	0.00301143537544656
UTR3 	2406-2414	0.000961790348217323
UTR3 	4123-4131	0.000874973323165905
UTR3 	5034-5042	0.00157073475645049
>GCGGGAATAGCTCA|ENST00000262844|0.434793149622453
UTR3 	326-334	0.0037120865908013
UTR3 	357-365	0.00270632357559649
>GCGGGAATAGCTCA|ENST00000420627|0.434738968444924
UTR3 	4100-4108	0.00105922243819919
UTR3 	4746-4754	0.00284120659011411
UTR3 	5085-5093	0.00251437766238202
>GCGGGAATAGCTCA|ENST00000367080|0.434737381719224
UTR3 	1757-1765	0.00168846215003558
UTR3 	2260-2268	0.00472623900932165
>GCGGGAATAGCTCA|ENST00000392621|0.434723115035273
UTR3 	995-1003	0.00261313196616041
UTR3 	1380-1388	0.0038006203281303
>GCGGGAATAGCTCA|ENST00000428149|0.434718624682416
CDS 	701-709	0.0187076171662665
>GCGGGAATAGCTCA|ENST00000621786|0.43462919696764
UTR3 	88-96	0.00640750570356993
>GCGGGAATAGCTCA|ENST00000538936|0.434628524323247
UTR3 	497-505	0.00237459596222957
UTR3 	2143-2151	0.000895269125642566
UTR3 	3626-3634	0.00313759587627743
>GCGGGAATAGCTCA|ENST00000394855|0.434627204060473
UTR3 	1390-1398	0.00640737314981094
>GCGGGAATAGCTCA|ENST00000005178|0.434562761848999
CDS 	960-968	0.0186773779050001
>GCGGGAATAGCTCA|ENST00000517776|0.434491839780652
UTR3 	761-769	0.00408930998750526
UTR3 	962-970	0.00230905938100628
>GCGGGAATAGCTCA|ENST00000554503|0.434488354440961
UTR3 	98-106	0.0031812769339438
UTR3 	521-529	0.0032168605979468
>GCGGGAATAGCTCA|ENST00000569170|0.434427205647391
UTR3 	72-80	0.00639406998745791
>GCGGGAATAGCTCA|ENST00000379374|0.434392060475947
CDS 	278-286	0.0186442569083151
>GCGGGAATAGCTCA|ENST00000372600|0.434283047573137
CDS 	433-441	0.013797179485678
UTR3 	1336-1344	0.00178658501920154
>GCGGGAATAGCTCA|ENST00000320982|0.434275833090729
UTR3 	788-796	0.00456568011510798
UTR3 	1094-1102	0.00181832017998226
>GCGGGAATAGCTCA|ENST00000448404|0.434273219683312
UTR3 	631-639	0.00182662292141222
UTR3 	1919-1927	0.00455720351592899
>GCGGGAATAGCTCA|ENST00000586807|0.434226636087802
UTR3 	542-550	0.00638072740822523
>GCGGGAATAGCTCA|ENST00000370751|0.434189672259329
CDS 	879-887	0.0186049838356999
>GCGGGAATAGCTCA|ENST00000337227|0.434185606275921
UTR3 	2645-2653	0.00637799778714846
>GCGGGAATAGCTCA|ENST00000332468|0.434123243614814
UTR3 	1029-1037	0.00114266621915121
UTR3 	1133-1141	0.00125785694922181
UTR3 	2736-2744	0.00183794880626916
UTR3 	3038-3046	0.00102332286893634
UTR3 	5061-5069	0.00111205398109571
>GCGGGAATAGCTCA|ENST00000476167|0.434088066560365
UTR3 	512-520	0.00637150844834555
>GCGGGAATAGCTCA|ENST00000558084|0.433938978577951
UTR3 	10186-10194	0.00636158893541337
>GCGGGAATAGCTCA|ENST00000335135|0.433917887231642
UTR3 	689-697	0.00636018556642142
>GCGGGAATAGCTCA|ENST00000319725|0.433897487222903
CDS 	503-511	0.018548278334461
>GCGGGAATAGCTCA|ENST00000392038|0.433856298489033
UTR3 	227-235	0.00262535369582937
UTR3 	778-786	0.00274044018584439
UTR3 	2149-2157	0.000990293622285791
>GCGGGAATAGCTCA|ENST00000263092|0.433638238193129
UTR3 	158-166	0.00634157686405302
>GCGGGAATAGCTCA|ENST00000341462|0.433534596000227
UTR3 	441-449	0.00417588369470564
UTR3 	1386-1394	0.00215879578717659
>GCGGGAATAGCTCA|ENST00000260746|0.433496774553821
UTR3 	2909-2917	0.00633216237039251
>GCGGGAATAGCTCA|ENST00000377086|0.433472550163385
UTR3 	2028-2036	0.00299077749967402
UTR3 	3721-3729	0.00126612994041795
CDS 	4959-4967	0.00647999312564383
>GCGGGAATAGCTCA|ENST00000541430|0.433462678634649
UTR3 	206-214	0.00314278456507734
UTR3 	410-418	0.00318710859275234
>GCGGGAATAGCTCA|ENST00000260970|0.433385125934225
CDS 	708-716	0.0184488208038089
>GCGGGAATAGCTCA|ENST00000383070|0.433383024568943
CDS 	71-79	0.0184484128383782
>GCGGGAATAGCTCA|ENST00000370033|0.433221022393872
UTR3 	1275-1283	0.00631380881671469
>GCGGGAATAGCTCA|ENST00000281127|0.433197789928837
UTR3 	2315-2323	0.00631226238124143
>GCGGGAATAGCTCA|ENST00000322680|0.433189086103008
UTR3 	159-167	0.00631168301861519
>GCGGGAATAGCTCA|ENST00000270460|0.432935812380518
UTR3 	218-226	0.00253846901289468
UTR3 	3841-3849	0.00104604914108639
UTR3 	3981-3989	0.00068927426934098
UTR3 	6189-6197	0.00107517895770801
UTR3 	6723-6731	0.000945851488297814
>GCGGGAATAGCTCA|ENST00000271308|0.432835542301631
UTR3 	272-280	0.00628814735782117
>GCGGGAATAGCTCA|ENST00000444313|0.432709756588959
UTR3 	75-83	0.00397851228991435
UTR3 	1469-1477	0.0023012603271804
>GCGGGAATAGCTCA|ENST00000378097|0.432691392626014
UTR3 	1502-1510	0.00397216520934516
UTR3 	1866-1874	0.0023063846973239
>GCGGGAATAGCTCA|ENST00000367941|0.432649497669915
UTR3 	5137-5145	0.00258059885080573
UTR3 	7856-7864	0.00143252005550122
UTR3 	7982-7990	0.000993709356294499
UTR3 	11988-11996	0.00126893214562026
>GCGGGAATAGCTCA|ENST00000373408|0.432543580904303
UTR3 	245-253	0.00626870784945078
>GCGGGAATAGCTCA|ENST00000536942|0.432543491308203
UTR3 	35-43	0.00626870188344384
>GCGGGAATAGCTCA|ENST00000393370|0.432392496012306
UTR3 	214-222	0.00354119793051626
UTR3 	698-706	0.0027174490909405
>GCGGGAATAGCTCA|ENST00000300179|0.43234372375353
UTR3 	253-261	0.00625539907058094
>GCGGGAATAGCTCA|ENST00000379540|0.432164435669451
UTR3 	163-171	0.0062434587680301
>GCGGGAATAGCTCA|ENST00000591286|0.432120070368407
UTR3 	303-311	0.00400781803313711
UTR3 	740-748	0.00223268589353316
>GCGGGAATAGCTCA|ENST00000375315|0.431964078672934
CDS 	242-250	0.0181728273703533
>GCGGGAATAGCTCA|ENST00000368161|0.431913630231679
UTR3 	416-424	0.00622675353623624
>GCGGGAATAGCTCA|ENST00000391411|0.431887726593501
UTR3 	3218-3226	0.00122033727481283
UTR3 	4284-4292	0.00137726846170189
UTR3 	6216-6224	0.00362742232090636
>GCGGGAATAGCTCA|ENST00000450765|0.431883944547291
UTR3 	2927-2935	0.00327322899223197
UTR3 	3812-3820	0.00295154713554348
>GCGGGAATAGCTCA|ENST00000220659|0.431838498107661
CDS 	162-170	0.0181484269297137
>GCGGGAATAGCTCA|ENST00000446716|0.431827640342361
UTR3 	1317-1325	0.00389157906752512
UTR3 	1487-1495	0.00097722503731516
UTR3 	1633-1641	0.000833258290870433
UTR3 	1728-1736	0.000518963134032676
>GCGGGAATAGCTCA|ENST00000617179|0.431812276906458
CDS 	761-769	0.0181433319070019
>GCGGGAATAGCTCA|ENST00000628067|0.431756955494159
UTR3 	770-778	0.00214336776425043
UTR3 	1052-1060	0.00407294906197709
>GCGGGAATAGCTCA|ENST00000344651|0.431690431583994
UTR3 	3478-3486	0.00621188513637431
>GCGGGAATAGCTCA|ENST00000354590|0.43156078241203
UTR3 	38-46	0.00249159761074493
UTR3 	77-85	0.00371165008515082
>GCGGGAATAGCTCA|ENST00000265293|0.431518353278374
UTR3 	421-429	0.00620042086177766
>GCGGGAATAGCTCA|ENST00000257572|0.43148819538871
UTR3 	89-97	0.0061984115565787
>GCGGGAATAGCTCA|ENST00000202773|0.431478143546968
CDS 	168-176	0.0180784001818669
>GCGGGAATAGCTCA|ENST00000366711|0.431433875403992
UTR3 	68-76	0.0031983989423492
UTR3 	6175-6183	0.00299639339536392
>GCGGGAATAGCTCA|ENST00000253801|0.431430950068383
UTR3 	242-250	0.00447630803194825
UTR3 	1301-1309	0.0017182893940901
>GCGGGAATAGCTCA|ENST00000373184|0.431368896349043
CDS 	2745-2753	0.00345408139481358
UTR3 	7680-7688	0.00510075698295513
>GCGGGAATAGCTCA|ENST00000399838|0.431348281717136
UTR3 	56-64	0.00618908919907571
>GCGGGAATAGCTCA|ENST00000326053|0.431343496461326
CDS 	1392-1400	0.0180522309561302
>GCGGGAATAGCTCA|ENST00000377966|0.431332411773647
UTR3 	394-402	0.00362753417075659
CDS 	2660-2668	0.00791790614616761
>GCGGGAATAGCTCA|ENST00000249344|0.431321063939917
UTR3 	963-971	0.00276614209720766
CDS 	2034-2042	0.0104303462956594
>GCGGGAATAGCTCA|ENST00000433642|0.43131130926375
UTR3 	699-707	0.00618662562650565
>GCGGGAATAGCTCA|ENST00000439822|0.431284179103705
UTR3 	501-509	0.00278034278532331
UTR3 	2979-2987	0.00340447505425582
>GCGGGAATAGCTCA|ENST00000634384|0.431280127374209
UTR3 	2714-2722	0.00618454785489866
>GCGGGAATAGCTCA|ENST00000560014|0.431185364696663
UTR3 	187-195	0.00617823322311255
>GCGGGAATAGCTCA|ENST00000381423|0.430987583965008
UTR3 	56-64	0.0061650527696315
>GCGGGAATAGCTCA|ENST00000446198|0.430960026675526
UTR3 	1991-1999	0.000689080965895015
UTR3 	3774-3782	0.00547413522146442
>GCGGGAATAGCTCA|ENST00000419782|0.430796602482543
UTR3 	1670-1678	0.00405029413410805
UTR3 	1691-1699	0.00210202990346348
>GCGGGAATAGCTCA|ENST00000451557|0.430789298939594
CDS 	944-952	0.0179444995297061
>GCGGGAATAGCTCA|ENST00000368984|0.430761269927204
CDS 	1418-1426	0.0179390500278346
>GCGGGAATAGCTCA|ENST00000436233|0.430731130979928
UTR3 	470-478	0.00337879469347711
UTR3 	759-767	0.00276916541580369
>GCGGGAATAGCTCA|ENST00000586683|0.430697020508894
UTR3 	688-696	0.0023865291353
UTR3 	1091-1099	0.00375915731551015
>GCGGGAATAGCTCA|ENST00000380702|0.430624748862396
UTR3 	334-342	0.00614086898631601
>GCGGGAATAGCTCA|ENST00000497081|0.430611623615242
UTR3 	90-98	0.00613999406589286
>GCGGGAATAGCTCA|ENST00000361034|0.430562916562746
UTR3 	373-381	0.00359972398112347
UTR3 	1177-1185	0.000946933025226658
UTR3 	1696-1704	0.00159009022233453
>GCGGGAATAGCTCA|ENST00000336926|0.430480421312852
UTR3 	204-212	0.00482889228110689
UTR3 	974-982	0.00130235556735072
>GCGGGAATAGCTCA|ENST00000407073|0.430443123190328
UTR3 	968-976	0.00612876135955262
>GCGGGAATAGCTCA|ENST00000480058|0.430240883858833
UTR3 	1511-1519	0.00611527810557824
>GCGGGAATAGCTCA|ENST00000338581|0.430234648365611
UTR3 	206-214	0.00200984631241757
CDS 	293-301	0.00726170892629811
UTR3 	380-388	0.00176235109555948
>GCGGGAATAGCTCA|ENST00000349124|0.430121953448944
UTR3 	576-584	0.00195384728858228
UTR3 	1162-1170	0.0041535010269939
>GCGGGAATAGCTCA|ENST00000495527|0.430108074390474
UTR3 	171-179	0.0061064228820893
>GCGGGAATAGCTCA|ENST00000310125|0.430087769964079
UTR3 	159-167	0.00610506900211841
>GCGGGAATAGCTCA|ENST00000564734|0.429954856789053
UTR3 	410-418	0.00423875069842224
UTR3 	571-579	0.00185745539121305
>GCGGGAATAGCTCA|ENST00000554341|0.429923206844483
UTR3 	380-388	0.00609409550974033
>GCGGGAATAGCTCA|ENST00000507232|0.429564414665269
UTR3 	1390-1398	0.00607016673984888
>GCGGGAATAGCTCA|ENST00000473881|0.429519727872208
UTR3 	976-984	0.00606718611797414
>GCGGGAATAGCTCA|ENST00000361368|0.429503634982348
UTR3 	2373-2381	0.00239435733059899
UTR3 	2811-2819	0.00367175536825675
>GCGGGAATAGCTCA|ENST00000540717|0.429373860903514
UTR3 	2140-2148	0.00100411408602929
UTR3 	2444-2452	0.00302160486931664
UTR3 	4343-4351	0.00203173726055621
>GCGGGAATAGCTCA|ENST00000253008|0.42932242908238
UTR3 	1077-1085	0.0060540253155721
>GCGGGAATAGCTCA|ENST00000454468|0.429261828828261
UTR3 	1166-1174	0.00278511687486727
UTR3 	1882-1890	0.00326486580431536
>GCGGGAATAGCTCA|ENST00000622892|0.429225016629312
UTR3 	1532-1540	0.00298369164973849
UTR3 	1944-1952	0.00306383522257576
>GCGGGAATAGCTCA|ENST00000561728|0.429134893159807
UTR3 	151-159	0.00314932656195296
UTR3 	346-354	0.00289218779385618
>GCGGGAATAGCTCA|ENST00000315792|0.429082137083594
UTR3 	1414-1422	0.00603799463016383
>GCGGGAATAGCTCA|ENST00000258739|0.429033539380884
UTR3 	2021-2029	0.00603475224347301
>GCGGGAATAGCTCA|ENST00000308508|0.428994358817694
UTR3 	419-427	0.00603213809177521
>GCGGGAATAGCTCA|ENST00000305921|0.428892638766335
UTR3 	2239-2247	0.00602535098900246
>GCGGGAATAGCTCA|ENST00000587419|0.428831326542168
UTR3 	56-64	0.00602125983831479
>GCGGGAATAGCTCA|ENST00000266880|0.428814227650955
UTR3 	276-284	0.00264232064459102
UTR3 	4777-4785	0.00185948174267599
UTR3 	6356-6364	0.00081065449265988
UTR3 	6784-6792	0.00070766198307754
>GCGGGAATAGCTCA|ENST00000569871|0.428806498187254
UTR3 	562-570	0.00601960308740403
>GCGGGAATAGCTCA|ENST00000266085|0.428804251230148
UTR3 	31-39	0.00601945315086825
>GCGGGAATAGCTCA|ENST00000370626|0.42880215775957
UTR3 	248-256	0.00601931345611327
>GCGGGAATAGCTCA|ENST00000250559|0.428747130431943
UTR3 	12268-12276	0.00601564148823373
>GCGGGAATAGCTCA|ENST00000521169|0.428664522186475
UTR3 	665-673	0.00215812091592813
UTR3 	2092-2100	0.00385200791187476
>GCGGGAATAGCTCA|ENST00000380752|0.428570994975022
UTR3 	416-424	0.00600388719649829
>GCGGGAATAGCTCA|ENST00000325455|0.428476615499865
CDS 	813-821	0.0124132125838403
UTR3 	6278-6286	0.00186619592780688
>GCGGGAATAGCTCA|ENST00000372195|0.428384962443819
UTR3 	2573-2581	0.00599147111803606
>GCGGGAATAGCTCA|ENST00000375436|0.42832697384062
UTR3 	1170-1178	0.00293435302232991
UTR3 	1988-1996	0.00305324757695673
>GCGGGAATAGCTCA|ENST00000265641|0.428295564818553
UTR3 	530-538	0.00245910498049483
UTR3 	2312-2320	0.00352639913115694
>GCGGGAATAGCTCA|ENST00000429989|0.428076941022312
UTR3 	2248-2256	0.00273167370436678
UTR3 	6981-6989	0.000729355750882846
UTR3 	11227-11235	0.00095315287441809
UTR3 	12182-12190	0.00155672802366253
>GCGGGAATAGCTCA|ENST00000221561|0.428011127039994
UTR3 	184-192	0.00409433995800481
UTR3 	418-426	0.00187217675854449
>GCGGGAATAGCTCA|ENST00000489244|0.427904544146798
UTR3 	4741-4749	0.00402033570857024
UTR3 	4919-4927	0.00193906534277144
>GCGGGAATAGCTCA|ENST00000328933|0.427878286502216
UTR3 	2503-2511	0.00135618474936366
UTR3 	3368-3376	0.00460146322595164
>GCGGGAATAGCTCA|ENST00000556287|0.427732641987713
UTR3 	218-226	0.00594792361314576
>GCGGGAATAGCTCA|ENST00000328705|0.427685653926052
UTR3 	278-286	0.00594478614582909
>GCGGGAATAGCTCA|ENST00000335154|0.427630345651084
UTR3 	751-759	0.00234801780433617
UTR3 	3539-3547	0.00227068416081099
UTR3 	7117-7125	0.00132239104792453
>GCGGGAATAGCTCA|ENST00000331161|0.427602272118058
UTR3 	1097-1105	0.00593921839593216
>GCGGGAATAGCTCA|ENST00000426333|0.427554065639414
UTR3 	1049-1057	0.00593599932371098
>GCGGGAATAGCTCA|ENST00000252252|0.42748567869616
UTR3 	225-233	0.0059314325079257
>GCGGGAATAGCTCA|ENST00000464362|0.427380853364323
UTR3 	267-275	0.00371922415999771
UTR3 	1109-1117	0.00220520785147983
>GCGGGAATAGCTCA|ENST00000422437|0.427334379018901
UTR3 	62-70	0.00342894395554982
UTR3 	1419-1427	0.00249238424421344
>GCGGGAATAGCTCA|ENST00000319550|0.427225097685767
UTR3 	687-695	0.0059140294552373
>GCGGGAATAGCTCA|ENST00000515494|0.42713570417101
UTR3 	978-986	0.00164915434595345
UTR3 	1104-1112	0.00141035312953856
UTR3 	1548-1556	0.0010076298247094
UTR3 	2233-2241	0.00184092133681449
>GCGGGAATAGCTCA|ENST00000545081|0.427098937833946
CDS 	811-819	0.00957741561022439
UTR3 	1280-1288	0.00276412540256584
>GCGGGAATAGCTCA|ENST00000320580|0.427047892503717
UTR3 	202-210	0.00590219316487378
>GCGGGAATAGCTCA|ENST00000279394|0.427014390702804
UTR3 	477-485	0.00589995529612703
>GCGGGAATAGCTCA|ENST00000268097|0.426802689100029
UTR3 	2157-2165	0.00588581291956155
>GCGGGAATAGCTCA|ENST00000369769|0.426780999198309
UTR3 	562-570	0.00588436386034127
>GCGGGAATAGCTCA|ENST00000579197|0.426775221440142
UTR3 	907-915	0.00124061745698647
UTR3 	4506-4514	0.00464336039964324
>GCGGGAATAGCTCA|ENST00000367157|0.426753601869237
UTR3 	429-437	0.00588253347235269
>GCGGGAATAGCTCA|ENST00000622824|0.426752257891734
UTR3 	57-65	0.00588244368179539
>GCGGGAATAGCTCA|ENST00000260116|0.426714887646875
UTR3 	493-501	0.0058799469629092
>GCGGGAATAGCTCA|ENST00000316843|0.426700357719614
UTR3 	130-138	0.00215836816391186
UTR3 	429-437	0.00372060803447801
>GCGGGAATAGCTCA|ENST00000368914|0.426591398924156
UTR3 	105-113	0.00403207550875738
UTR3 	544-552	0.00183962073244709
>GCGGGAATAGCTCA|ENST00000513761|0.426547391909519
UTR3 	219-227	0.00396273559132178
UTR3 	1924-1932	0.00190602023664166
>GCGGGAATAGCTCA|ENST00000256433|0.426493828715043
UTR3 	2250-2258	0.00586517679533754
>GCGGGAATAGCTCA|ENST00000416899|0.426453366452735
CDS 	489-497	0.0171004435445781
>GCGGGAATAGCTCA|ENST00000506254|0.426414239620403
UTR3 	768-776	0.00585985852839817
>GCGGGAATAGCTCA|ENST00000083182|0.426371530629666
UTR3 	26-34	0.00585700454230139
>GCGGGAATAGCTCA|ENST00000614302|0.426357255346958
UTR3 	286-294	0.00196982622104291
UTR3 	1397-1405	0.00188631229796184
UTR3 	1405-1413	0.00199991207527558
>GCGGGAATAGCTCA|ENST00000597436|0.426262415654361
UTR3 	148-156	0.00584971270854056
>GCGGGAATAGCTCA|ENST00000263228|0.426249266413917
UTR3 	272-280	0.00502858244531918
UTR3 	1704-1712	0.000820251505671048
>GCGGGAATAGCTCA|ENST00000366910|0.426166716514178
UTR3 	3002-3010	0.00186299790896335
UTR3 	3300-3308	0.00398031911181262
>GCGGGAATAGCTCA|ENST00000612520|0.426164940734528
UTR3 	461-469	0.00442578555902259
UTR3 	1274-1282	0.00141741278078875
>GCGGGAATAGCTCA|ENST00000619105|0.426096931771469
UTR3 	2027-2035	0.00320859347703207
UTR3 	2647-2655	0.00263005951310265
>GCGGGAATAGCTCA|ENST00000307364|0.425929953555999
UTR3 	89-97	0.0058274922802719
>GCGGGAATAGCTCA|ENST00000254325|0.425751885904043
UTR3 	757-765	0.00412807342794588
CDS 	2084-2092	0.00526201637564667
>GCGGGAATAGCTCA|ENST00000530122|0.425632506180315
UTR3 	371-379	0.00580760830189471
>GCGGGAATAGCTCA|ENST00000512140|0.425624415654874
UTR3 	581-589	0.0058070674103675
>GCGGGAATAGCTCA|ENST00000221770|0.425604416183094
UTR3 	1674-1682	0.00580573033561702
>GCGGGAATAGCTCA|ENST00000303694|0.425396565557344
UTR3 	3285-3293	0.00579183341300703
>GCGGGAATAGCTCA|ENST00000329517|0.425271335150717
UTR3 	1305-1313	0.00129710876180302
UTR3 	3535-3543	0.00129352147661183
UTR3 	4772-4780	0.00319282940077163
>GCGGGAATAGCTCA|ENST00000536983|0.425224993978782
UTR3 	47-55	0.00578036078442947
>GCGGGAATAGCTCA|ENST00000479373|0.425221263108835
UTR3 	404-412	0.00578011129567727
>GCGGGAATAGCTCA|ENST00000426902|0.425161825156036
UTR3 	187-195	0.00577613651564833
>GCGGGAATAGCTCA|ENST00000305233|0.425142291521662
UTR3 	193-201	0.00287104785041904
UTR3 	475-483	0.00290378236557796
>GCGGGAATAGCTCA|ENST00000479105|0.425008055913904
UTR3 	490-498	0.00576585287016361
>GCGGGAATAGCTCA|ENST00000594996|0.424942590897859
UTR3 	491-499	0.00576147446339027
>GCGGGAATAGCTCA|ENST00000595196|0.424847570696024
UTR3 	33-41	0.0057551190443953
>GCGGGAATAGCTCA|ENST00000371927|0.424844477164192
UTR3 	80-88	0.0057549121275122
>GCGGGAATAGCTCA|ENST00000311181|0.42469596006273
CDS 	900-908	0.0167577176764505
>GCGGGAATAGCTCA|ENST00000413583|0.424689531757296
UTR3 	323-331	0.0057445477989867
>GCGGGAATAGCTCA|ENST00000410080|0.424532835533473
UTR3 	3017-3025	0.00573406535108405
>GCGGGAATAGCTCA|ENST00000618975|0.424454860052891
UTR3 	346-354	0.00572884867689798
>GCGGGAATAGCTCA|ENST00000592091|0.424399842579351
UTR3 	298-306	0.00289462403100195
UTR3 	515-523	0.00283054374473904
>GCGGGAATAGCTCA|ENST00000477853|0.424271502016243
CDS 	198-206	0.0166748853837596
>GCGGGAATAGCTCA|ENST00000328945|0.424253651809609
UTR3 	1741-1749	0.00571538638699307
>GCGGGAATAGCTCA|ENST00000338602|0.424204188873185
UTR3 	223-231	0.00571207670093895
>GCGGGAATAGCTCA|ENST00000370994|0.424200664080631
UTR3 	159-167	0.00571184084457087
>GCGGGAATAGCTCA|ENST00000539261|0.424185002302107
UTR3 	140-148	0.00571079285319547
>GCGGGAATAGCTCA|ENST00000359195|0.424172927113629
CDS 	779-787	0.016655645538115
>GCGGGAATAGCTCA|ENST00000308527|0.424172364142847
UTR3 	56-64	0.00366139263654117
UTR3 	2314-2322	0.00204855454014139
>GCGGGAATAGCTCA|ENST00000325327|0.424103454192182
UTR3 	646-654	0.00570533598281086
>GCGGGAATAGCTCA|ENST00000615808|0.424003381600686
UTR3 	5076-5084	0.00130759917866918
UTR3 	8805-8813	0.00249185156782152
UTR3 	8848-8856	0.00189918840441717
>GCGGGAATAGCTCA|ENST00000332231|0.423989245975407
UTR3 	1499-1507	0.00446482930688858
CDS 	1810-1818	0.00386608127672623
>GCGGGAATAGCTCA|ENST00000393931|0.423973663175742
UTR3 	1007-1015	0.00569665032131156
>GCGGGAATAGCTCA|ENST00000369183|0.42392395609233
UTR3 	8292-8300	0.00346750558817753
UTR3 	12026-12034	0.0022258181314247
>GCGGGAATAGCTCA|ENST00000234392|0.423811640415727
UTR3 	156-164	0.00568580671477802
>GCGGGAATAGCTCA|ENST00000379221|0.423776633349513
UTR3 	6920-6928	0.0056834636725158
>GCGGGAATAGCTCA|ENST00000307564|0.423664257265625
UTR3 	130-138	0.00328832996325682
UTR3 	750-758	0.00238761196978735
>GCGGGAATAGCTCA|ENST00000215882|0.42361101692124
UTR3 	434-442	0.00567237817894878
>GCGGGAATAGCTCA|ENST00000438447|0.423510163679096
UTR3 	1186-1194	0.00566562703016538
>GCGGGAATAGCTCA|ENST00000418404|0.423490745343606
UTR3 	84-92	0.0056643271115195
>GCGGGAATAGCTCA|ENST00000371739|0.423432981396179
UTR3 	707-715	0.00566046013492601
>GCGGGAATAGCTCA|ENST00000243326|0.423334556306788
UTR3 	2144-2152	0.00565387079708423
>GCGGGAATAGCTCA|ENST00000589807|0.423200199408509
UTR3 	469-477	0.00375027220257282
UTR3 	790-798	0.00189460304537467
>GCGGGAATAGCTCA|ENST00000262839|0.423155711990588
UTR3 	389-397	0.00564189653030596
>GCGGGAATAGCTCA|ENST00000473758|0.42311057187935
UTR3 	1100-1108	0.00342434418456793
UTR3 	2345-2353	0.00221452984081563
>GCGGGAATAGCTCA|ENST00000256497|0.423049777653136
UTR3 	2030-2038	0.00109303892112939
UTR3 	3588-3596	0.00454176429061932
>GCGGGAATAGCTCA|ENST00000261658|0.422989161097192
UTR3 	27-35	0.00563074413964353
>GCGGGAATAGCTCA|ENST00000310455|0.422916387858689
UTR3 	663-671	0.0027593899390262
UTR3 	1191-1199	0.00286648087432393
>GCGGGAATAGCTCA|ENST00000515535|0.422885607497178
UTR3 	539-547	0.00200001300406615
UTR3 	1018-1026	0.00180737987271921
UTR3 	1402-1410	0.00181641663417728
>GCGGGAATAGCTCA|ENST00000562250|0.42285692302848
UTR3 	45-53	0.00562188853044549
>GCGGGAATAGCTCA|ENST00000409906|0.422835741595382
UTR3 	65-73	0.00562047000106371
>GCGGGAATAGCTCA|ENST00000373480|0.422689230050163
UTR3 	195-203	0.00561065754139504
>GCGGGAATAGCTCA|ENST00000368990|0.422575352968512
UTR3 	1300-1308	0.00171171358741098
UTR3 	4301-4309	0.00389131652475243
>GCGGGAATAGCTCA|ENST00000262241|0.422561314870392
UTR3 	278-286	0.0022994082574213
UTR3 	1742-1750	0.00107991385089724
UTR3 	2352-2360	0.00222276770099817
>GCGGGAATAGCTCA|ENST00000223210|0.422555812278982
UTR3 	664-672	0.00224766313725725
UTR3 	2707-2715	0.00335405809403636
>GCGGGAATAGCTCA|ENST00000481140|0.422541466478532
UTR3 	107-115	0.00560076030585186
>GCGGGAATAGCTCA|ENST00000441443|0.422462639611432
UTR3 	26-34	0.00218780454621389
UTR3 	107-115	0.00340767553958501
>GCGGGAATAGCTCA|ENST00000269919|0.422243931786872
UTR3 	5090-5098	0.00160943317063351
UTR3 	5563-5571	0.00397139537880705
>GCGGGAATAGCTCA|ENST00000374651|0.422135165922886
UTR3 	982-990	0.00153695920887656
UTR3 	2622-2630	0.00107592673923276
UTR3 	4560-4568	0.00296065546712643
>GCGGGAATAGCTCA|ENST00000561890|0.422100446655055
UTR3 	346-354	0.00557121517482367
>GCGGGAATAGCTCA|ENST00000340811|0.42208748512853
UTR3 	109-117	0.00557034672085676
>GCGGGAATAGCTCA|ENST00000389484|0.421872986202873
CDS 	6486-6494	0.00745355122006873
CDS 	10463-10471	0.00875285412444781
>GCGGGAATAGCTCA|ENST00000582693|0.421845172146802
UTR3 	4618-4626	0.00182434812921168
UTR3 	4819-4827	0.00143203022713245
UTR3 	5222-5230	0.00229773147708443
>GCGGGAATAGCTCA|ENST00000409687|0.42170945680291
UTR3 	437-445	0.00392711466615012
UTR3 	982-990	0.00161790006402332
>GCGGGAATAGCTCA|ENST00000586096|0.421694395363366
UTR3 	116-124	0.00554400532349085
>GCGGGAATAGCTCA|ENST00000296098|0.421489658692238
UTR3 	432-440	0.00553028305199076
>GCGGGAATAGCTCA|ENST00000392795|0.421358457048649
UTR3 	401-409	0.00552148844157786
>GCGGGAATAGCTCA|ENST00000306749|0.421305699557789
UTR3 	390-398	0.00222514763630185
CDS 	3756-3764	0.00995111424940251
>GCGGGAATAGCTCA|ENST00000288699|0.421271701916407
CDS 	1181-1189	0.0160888500243786
>GCGGGAATAGCTCA|ENST00000513978|0.421230760718201
UTR3 	1419-1427	0.0055129280818898
>GCGGGAATAGCTCA|ENST00000375015|0.421216194566178
CDS 	377-385	0.0160779956495852
>GCGGGAATAGCTCA|ENST00000318325|0.421215843704066
UTR3 	367-375	0.00551192804620311
>GCGGGAATAGCTCA|ENST00000379802|0.421179710913837
CDS 	5610-5618	0.0160708611168386
>GCGGGAATAGCTCA|ENST00000523756|0.421101047552442
UTR3 	108-116	0.0055042317966883
>GCGGGAATAGCTCA|ENST00000414322|0.421037379098263
UTR3 	132-140	0.00324507304751266
UTR3 	2306-2314	0.00225488999451532
>GCGGGAATAGCTCA|ENST00000252015|0.42101298858941
UTR3 	72-80	0.00549832769420742
>GCGGGAATAGCTCA|ENST00000444595|0.420980011171133
UTR3 	635-643	0.00549611656560868
>GCGGGAATAGCTCA|ENST00000541349|0.420911814665885
UTR3 	152-160	0.00549154385502318
>GCGGGAATAGCTCA|ENST00000259750|0.420824060147626
UTR3 	251-259	0.00271932054992607
UTR3 	1091-1099	0.00168103461806562
UTR3 	1133-1141	0.00108530427520425
>GCGGGAATAGCTCA|ENST00000475298|0.420746844389073
UTR3 	1040-1048	0.00548048143434488
>GCGGGAATAGCTCA|ENST00000570628|0.420736868086561
UTR3 	247-255	0.0027321122482922
UTR3 	927-935	0.00274770016656862
>GCGGGAATAGCTCA|ENST00000374163|0.420725952563108
UTR3 	556-564	0.00547908040543358
>GCGGGAATAGCTCA|ENST00000260130|0.420723241051798
UTR3 	77-85	0.005478898567096
>GCGGGAATAGCTCA|ENST00000379472|0.42064447035845
UTR3 	904-912	0.00244106790167554
UTR3 	1466-1474	0.00100807189093399
UTR3 	2200-2208	0.00123808017147352
UTR3 	2651-2659	0.0007863959727494
>GCGGGAATAGCTCA|ENST00000341041|0.420608318539402
UTR3 	649-657	0.00547119138233518
>GCGGGAATAGCTCA|ENST00000460681|0.420562476674634
UTR3 	171-179	0.0054681168740143
>GCGGGAATAGCTCA|ENST00000323816|0.420472099349476
UTR3 	1169-1177	0.001277231374336
UTR3 	1185-1193	0.00142984545455096
UTR3 	6317-6325	0.00275497837680639
>GCGGGAATAGCTCA|ENST00000533486|0.4204534799006
UTR3 	81-89	0.00546080634225386
>GCGGGAATAGCTCA|ENST00000610121|0.420440017999772
UTR3 	664-672	0.00545990340189563
>GCGGGAATAGCTCA|ENST00000355774|0.420424344129528
UTR3 	993-1001	0.00545885208642176
>GCGGGAATAGCTCA|ENST00000554611|0.420375107225755
UTR3 	421-429	0.00444956442965741
UTR3 	1532-1540	0.00100598505086753
>GCGGGAATAGCTCA|ENST00000345136|0.420369148800816
UTR3 	1020-1028	0.00443978986401386
CDS 	10718-10726	0.00318268112217587
>GCGGGAATAGCTCA|ENST00000563924|0.420324244090716
UTR3 	2825-2833	0.00124569941550889
UTR3 	3993-4001	0.00420643826671331
>GCGGGAATAGCTCA|ENST00000515820|0.420264526358717
UTR3 	741-749	0.00293049863862984
UTR3 	829-837	0.00251763315161375
>GCGGGAATAGCTCA|ENST00000393650|0.42021688278121
UTR3 	61-69	0.00544493572562207
>GCGGGAATAGCTCA|ENST00000314888|0.420214631583139
UTR3 	140-148	0.00357185539535016
CDS 	612-620	0.00578637694753574
>GCGGGAATAGCTCA|ENST00000341516|0.420172424625
CDS 	786-794	0.00793012370105498
CDS 	1134-1142	0.00794369153971518
>GCGGGAATAGCTCA|ENST00000258796|0.420136395093947
UTR3 	359-367	0.00269098671906403
UTR3 	1220-1228	0.00162014134923596
UTR3 	1330-1338	0.0011284080912371
>GCGGGAATAGCTCA|ENST00000296490|0.420112318143471
UTR3 	2817-2825	0.0054379208871279
>GCGGGAATAGCTCA|ENST00000324306|0.420086553792279
UTR3 	591-599	0.00426052223254454
UTR3 	5175-5183	0.00117567014972747
>GCGGGAATAGCTCA|ENST00000413907|0.420081391232256
UTR3 	298-306	0.00543584602770925
>GCGGGAATAGCTCA|ENST00000382438|0.419998985461394
UTR3 	25-33	0.00543031729103215
>GCGGGAATAGCTCA|ENST00000347132|0.419963847727623
UTR3 	231-239	0.00159452003980615
UTR3 	410-418	0.00383343971275238
>GCGGGAATAGCTCA|ENST00000502798|0.419931281167582
UTR3 	239-247	0.00398557121783974
UTR3 	5612-5620	0.00144020345850798
>GCGGGAATAGCTCA|ENST00000327381|0.41987739074651
UTR3 	9739-9747	0.00542215875794147
>GCGGGAATAGCTCA|ENST00000443566|0.419877107298051
UTR3 	162-170	0.00267553349707856
UTR3 	2669-2677	0.00274660624181019
>GCGGGAATAGCTCA|ENST00000251287|0.419858875105333
UTR3 	410-418	0.00363983880695045
UTR3 	562-570	0.00178107756615255
>GCGGGAATAGCTCA|ENST00000340150|0.419812171467488
UTR3 	742-750	0.00541778252878903
>GCGGGAATAGCTCA|ENST00000613503|0.419755518907916
CDS 	410-418	0.00430341042068133
UTR3 	888-896	0.00180467039033123
UTR3 	1222-1230	0.00222699347699925
>GCGGGAATAGCTCA|ENST00000327790|0.419691173801593
UTR3 	212-220	0.0054096630587142
>GCGGGAATAGCTCA|ENST00000452733|0.419620697668932
UTR3 	1223-1231	0.00124312543953696
UTR3 	1379-1387	0.00106058980997304
UTR3 	1604-1612	0.00083667206379841
UTR3 	2420-2428	0.00226454619159376
>GCGGGAATAGCTCA|ENST00000503816|0.419601770219079
UTR3 	358-366	0.00540366327297953
>GCGGGAATAGCTCA|ENST00000429455|0.419584969439739
UTR3 	279-287	0.00327555183501767
UTR3 	304-312	0.00212698391480782
>GCGGGAATAGCTCA|ENST00000218099|0.419481922891301
UTR3 	338-346	0.00539561988200951
>GCGGGAATAGCTCA|ENST00000264033|0.419393928754424
CDS 	2476-2484	0.0113799202314337
UTR3 	4724-4732	0.00158507534641969
>GCGGGAATAGCTCA|ENST00000426004|0.419258152743521
UTR3 	1304-1312	0.00136209544210765
UTR3 	2068-2076	0.0040185047025489
>GCGGGAATAGCTCA|ENST00000367588|0.419257905707157
UTR3 	2009-2017	0.00134430866545141
CDS 	2211-2219	0.00488584914621588
UTR3 	3998-4006	0.00246094025496901
>GCGGGAATAGCTCA|ENST00000463144|0.419253170236898
UTR3 	784-792	0.00538026568711954
>GCGGGAATAGCTCA|ENST00000278590|0.419235965578103
CDS 	2301-2309	0.0156905079538417
>GCGGGAATAGCTCA|ENST00000273980|0.41918294718583
UTR3 	3640-3648	0.00537555175165929
>GCGGGAATAGCTCA|ENST00000289388|0.419158186037872
UTR3 	112-120	0.00537388953204489
>GCGGGAATAGCTCA|ENST00000229214|0.41906836207936
UTR3 	6672-6680	0.00536785940660538
>GCGGGAATAGCTCA|ENST00000291572|0.418942240821309
UTR3 	245-253	0.00302943708973556
UTR3 	3375-3383	0.00232995484753715
>GCGGGAATAGCTCA|ENST00000302103|0.418904638275493
UTR3 	1669-1677	0.00535686725776713
>GCGGGAATAGCTCA|ENST00000231238|0.418788309721857
UTR3 	380-388	0.0053490564200845
>GCGGGAATAGCTCA|ENST00000373207|0.418749213855229
UTR3 	367-375	0.00341616987742118
CDS 	3242-3250	0.00594816689585586
>GCGGGAATAGCTCA|ENST00000521766|0.418743858865326
UTR3 	741-749	0.00534607162371192
>GCGGGAATAGCTCA|ENST00000513952|0.418720223138592
UTR3 	509-517	0.00534448449040661
>GCGGGAATAGCTCA|ENST00000406438|0.418636681052889
UTR3 	4637-4645	0.00533887445881749
>GCGGGAATAGCTCA|ENST00000378169|0.418575565058104
UTR3 	516-524	0.00288948186203793
UTR3 	715-723	0.00244528832719999
>GCGGGAATAGCTCA|ENST00000580567|0.418571720253102
UTR3 	530-538	0.00533451198417812
>GCGGGAATAGCTCA|ENST00000582970|0.418568029224225
UTR3 	2412-2420	0.00113802841327086
CDS 	2501-2509	0.00328204150505158
UTR3 	5059-5067	0.00314644463062836
>GCGGGAATAGCTCA|ENST00000265634|0.418558747148146
UTR3 	405-413	0.00210462922333832
UTR3 	532-540	0.00322901152284731
>GCGGGAATAGCTCA|ENST00000308234|0.418528960511122
UTR3 	702-710	0.00533164032906841
>GCGGGAATAGCTCA|ENST00000608382|0.418524558927795
CDS 	741-749	0.0111714770371581
UTR3 	7636-7644	0.00159711586019917
>GCGGGAATAGCTCA|ENST00000375341|0.418504468512153
UTR3 	621-629	0.00532999546045854
>GCGGGAATAGCTCA|ENST00000307741|0.418494923492894
UTR3 	32-40	0.0023567921323688
UTR3 	1050-1058	0.00192630013052394
UTR3 	1158-1166	0.0010462621522381
>GCGGGAATAGCTCA|ENST00000270642|0.418428977648581
UTR3 	250-258	0.00317857612562262
UTR3 	406-414	0.00214634924192387
>GCGGGAATAGCTCA|ENST00000216832|0.418392138095168
CDS 	2043-2051	0.0155252353115573
>GCGGGAATAGCTCA|ENST00000521724|0.418281226768782
UTR3 	1529-1537	0.00531500142801092
>GCGGGAATAGCTCA|ENST00000372583|0.418195731527619
UTR3 	3078-3086	0.00132891527199136
UTR3 	3419-3427	0.0039803432727775
>GCGGGAATAGCTCA|ENST00000262631|0.418176169790951
UTR3 	480-488	0.00530794449810157
>GCGGGAATAGCTCA|ENST00000502640|0.417986532624694
UTR3 	380-388	0.00529520485050332
>GCGGGAATAGCTCA|ENST00000373127|0.417950298017477
UTR3 	200-208	0.00529277045821387
>GCGGGAATAGCTCA|ENST00000375915|0.417943633527109
UTR3 	591-599	0.00235419262308086
UTR3 	2979-2987	0.00293813008035031
>GCGGGAATAGCTCA|ENST00000430834|0.417769697077719
UTR3 	2074-2082	0.00122962104196081
UTR3 	2603-2611	0.00215103213006903
UTR3 	3351-3359	0.00189998287258905
>GCGGGAATAGCTCA|ENST00000618352|0.417734655949755
UTR3 	32-40	0.00527828149142851
>GCGGGAATAGCTCA|ENST00000255380|0.417734219496657
UTR3 	4851-4859	0.00527825216405167
>GCGGGAATAGCTCA|ENST00000359947|0.417720360579417
UTR3 	268-276	0.00386515994028712
UTR3 	965-973	0.00141216097214751
>GCGGGAATAGCTCA|ENST00000415999|0.417656692861415
UTR3 	480-488	0.00527304264021401
>GCGGGAATAGCTCA|ENST00000518312|0.417602800127555
UTR3 	1803-1811	0.00526942107233055
>GCGGGAATAGCTCA|ENST00000564732|0.417486726870533
UTR3 	149-157	0.00526162055150481
>GCGGGAATAGCTCA|ENST00000292431|0.417482192066741
UTR3 	114-122	0.00526131578467728
>GCGGGAATAGCTCA|ENST00000361175|0.417476406811364
UTR3 	767-775	0.00526092697841736
>GCGGGAATAGCTCA|ENST00000318782|0.417448630891027
UTR3 	921-929	0.00245762043139302
UTR3 	1351-1359	0.00280143980580017
>GCGGGAATAGCTCA|ENST00000568604|0.417353419995392
UTR3 	2060-2068	0.000765433319995901
UTR3 	4785-4793	0.00448722779435115
>GCGGGAATAGCTCA|ENST00000409892|0.417235845630616
UTR3 	272-280	0.00524475837152105
>GCGGGAATAGCTCA|ENST00000359878|0.417213459188244
UTR3 	376-384	0.00524325359858704
>GCGGGAATAGCTCA|ENST00000370060|0.417193254401409
UTR3 	582-590	0.00264440838715546
UTR3 	811-819	0.00259748706542708
>GCGGGAATAGCTCA|ENST00000318066|0.417130987226963
UTR3 	3297-3305	0.003178132020245
UTR3 	3839-3847	0.0020595777762045
>GCGGGAATAGCTCA|ENST00000302787|0.417115651667145
CDS 	1985-1993	0.0152750436056561
>GCGGGAATAGCTCA|ENST00000341166|0.417110972733948
UTR3 	1650-1658	0.00523636436628977
>GCGGGAATAGCTCA|ENST00000325089|0.417067767836338
UTR3 	2280-2288	0.000975096141038335
CDS 	2635-2643	0.0126136796698523
>GCGGGAATAGCTCA|ENST00000223398|0.417006269561673
UTR3 	648-656	0.00295908414893244
UTR3 	1519-1527	0.00227024147809217
>GCGGGAATAGCTCA|ENST00000262428|0.416906721819469
UTR3 	151-159	0.00522263299828689
>GCGGGAATAGCTCA|ENST00000380482|0.416884593970181
UTR3 	22-30	0.00522114527356199
>GCGGGAATAGCTCA|ENST00000461287|0.416883690313056
UTR3 	475-483	0.00109352290945261
UTR3 	917-925	0.00412756160792765
>GCGGGAATAGCTCA|ENST00000566634|0.416859959414796
UTR3 	278-286	0.00521948898864079
>GCGGGAATAGCTCA|ENST00000298912|0.416837565790589
UTR3 	2787-2795	0.00243795809603864
UTR3 	3539-3547	0.00278002525070611
>GCGGGAATAGCTCA|ENST00000367511|0.416745538708152
UTR3 	1557-1565	0.00158213267178941
UTR3 	3844-3852	0.0036296629647727
>GCGGGAATAGCTCA|ENST00000356766|0.416540679814847
CDS 	2313-2321	0.0151622780203462
>GCGGGAATAGCTCA|ENST00000256062|0.416534480002567
UTR3 	781-789	0.00519760301285136
>GCGGGAATAGCTCA|ENST00000530254|0.416526102193481
UTR3 	2211-2219	0.00283205707710399
UTR3 	2319-2327	0.00144016565476951
UTR3 	4332-4340	0.000924816873537116
>GCGGGAATAGCTCA|ENST00000614574|0.41643787076341
UTR3 	837-845	0.00519110584709869
>GCGGGAATAGCTCA|ENST00000434618|0.416426452097543
UTR3 	1199-1207	0.0020610197375236
UTR3 	1650-1658	0.00312931815280093
>GCGGGAATAGCTCA|ENST00000509982|0.416423001153398
UTR3 	44-52	0.00519010579758126
>GCGGGAATAGCTCA|ENST00000611551|0.416321066713967
UTR3 	1131-1139	0.00108599405403731
UTR3 	2318-2326	0.00167790598390485
UTR3 	3100-3108	0.000777951995302458
UTR3 	3623-3631	0.00164139792995442
>GCGGGAATAGCTCA|ENST00000628124|0.41631446812793
UTR3 	3184-3192	0.00518280614358907
>GCGGGAATAGCTCA|ENST00000262059|0.416292747414356
UTR3 	1836-1844	0.00518134519838097
>GCGGGAATAGCTCA|ENST00000421306|0.416277313580469
UTR3 	688-696	0.00209720177096771
UTR3 	2958-2966	0.00308310532734474
>GCGGGAATAGCTCA|ENST00000471295|0.416276548413384
CDS 	332-340	0.0151104606933133
>GCGGGAATAGCTCA|ENST00000493197|0.416232741241046
UTR3 	107-115	0.00517730904185221
>GCGGGAATAGCTCA|ENST00000284006|0.416230075533321
UTR3 	2477-2485	0.00140863392708061
UTR3 	3823-3831	0.00376849580911933
>GCGGGAATAGCTCA|ENST00000356591|0.416187070870048
UTR3 	731-739	0.00342078122462842
UTR3 	1334-1342	0.00175345580860974
>GCGGGAATAGCTCA|ENST00000329146|0.416176169239301
UTR3 	262-270	0.00517350372286064
>GCGGGAATAGCTCA|ENST00000592149|0.416075087569811
UTR3 	650-658	0.00129645798557462
UTR3 	992-1000	0.00387024610301503
>GCGGGAATAGCTCA|ENST00000286201|0.416052502650426
UTR3 	577-585	0.00361034084554668
UTR3 	962-970	0.00155484391960081
>GCGGGAATAGCTCA|ENST00000255030|0.416043169552767
UTR3 	72-80	0.00516455690590227
>GCGGGAATAGCTCA|ENST00000438709|0.416020996740257
UTR3 	1582-1590	0.00516306527285445
>GCGGGAATAGCTCA|ENST00000487727|0.415961791870955
UTR3 	576-584	0.00515908226780238
>GCGGGAATAGCTCA|ENST00000591822|0.415857902182198
UTR3 	1335-1343	0.00515209269902624
>GCGGGAATAGCTCA|ENST00000617423|0.415805033261692
CDS 	258-266	0.0150179353293963
>GCGGGAATAGCTCA|ENST00000328879|0.415736623596727
UTR3 	480-488	0.00514393259049623
>GCGGGAATAGCTCA|ENST00000578638|0.415729372704017
UTR3 	649-657	0.0024686592210409
UTR3 	978-986	0.00105048550730151
UTR3 	1095-1103	0.00162429997133478
>GCGGGAATAGCTCA|ENST00000366522|0.415727522099718
UTR3 	194-202	0.00383983099298505
UTR3 	2065-2073	0.00130348918468713
>GCGGGAATAGCTCA|ENST00000392379|0.4156467826921
UTR3 	1325-1333	0.00360870470032188
UTR3 	1617-1625	0.00152918259193612
>GCGGGAATAGCTCA|ENST00000371079|0.41557805942665
UTR3 	1101-1109	0.00513326272269922
>GCGGGAATAGCTCA|ENST00000378509|0.41552905494089
CDS 	683-691	0.011199723310344
UTR3 	986-994	0.00137282922984916
>GCGGGAATAGCTCA|ENST00000600519|0.415501164249887
UTR3 	575-583	0.00159178017629172
UTR3 	3186-3194	0.0035363078054805
>GCGGGAATAGCTCA|ENST00000288828|0.415480339933575
UTR3 	2013-2021	0.00343901845951042
UTR3 	2275-2283	0.001687668080592
>GCGGGAATAGCTCA|ENST00000592705|0.415294719685356
UTR3 	3350-3358	0.00119707048181232
UTR3 	3714-3722	0.00391712322776744
>GCGGGAATAGCTCA|ENST00000303460|0.415204373241069
UTR3 	20-28	0.00510811252262354
>GCGGGAATAGCTCA|ENST00000472487|0.415181586172034
UTR3 	4371-4379	0.00510657867254771
>GCGGGAATAGCTCA|ENST00000337750|0.415143966284041
UTR3 	446-454	0.00510404633784107
>GCGGGAATAGCTCA|ENST00000498907|0.415110716738815
UTR3 	374-382	0.00271574916133409
UTR3 	1272-1280	0.00238605897040672
>GCGGGAATAGCTCA|ENST00000274056|0.415093242573024
UTR3 	2312-2320	0.00510063183059786
>GCGGGAATAGCTCA|ENST00000261303|0.415074333741862
UTR3 	680-688	0.0050993589364877
>GCGGGAATAGCTCA|ENST00000514254|0.415008867466666
UTR3 	1620-1628	0.00181754751870677
UTR3 	3960-3968	0.00327740426562243
>GCGGGAATAGCTCA|ENST00000394709|0.414987947166999
UTR3 	983-991	0.0050935433991511
>GCGGGAATAGCTCA|ENST00000430804|0.414987106629927
UTR3 	308-316	0.00303053956068234
UTR3 	1304-1312	0.0020629472518523
>GCGGGAATAGCTCA|ENST00000502271|0.414985108142205
UTR3 	1863-1871	0.00509335227025868
>GCGGGAATAGCTCA|ENST00000294454|0.414937423512777
UTR3 	1701-1709	0.0050901419877326
>GCGGGAATAGCTCA|ENST00000404525|0.414744549946122
UTR3 	496-504	0.00507715602406651
>GCGGGAATAGCTCA|ENST00000370888|0.41472817778139
UTR3 	59-67	0.00243334734354016
UTR3 	110-118	0.00264270627984757
>GCGGGAATAGCTCA|ENST00000359864|0.414639746302788
CDS 	817-825	0.0147891410561985
>GCGGGAATAGCTCA|ENST00000604236|0.414530192719017
UTR3 	1164-1172	0.00506272152468161
>GCGGGAATAGCTCA|ENST00000357731|0.414505923655712
UTR3 	7416-7424	0.00156571455362007
UTR3 	10729-10737	0.00349537259091493
>GCGGGAATAGCTCA|ENST00000622761|0.414493700061201
UTR3 	751-759	0.00506026394601458
>GCGGGAATAGCTCA|ENST00000360835|0.414473006230774
UTR3 	702-710	0.00398943326442407
UTR3 	3909-3917	0.00106943703848899
>GCGGGAATAGCTCA|ENST00000459889|0.414415098809529
UTR3 	50-58	0.00267520466316809
UTR3 	2965-2973	0.000662908444077745
UTR3 	4311-4319	0.00171685726451069
>GCGGGAATAGCTCA|ENST00000590083|0.41438237828093
UTR3 	1031-1039	0.00128242209745475
UTR3 	1659-1667	0.00115626538971359
UTR3 	1712-1720	0.000992345089071115
UTR3 	2358-2366	0.001621734073016
>GCGGGAATAGCTCA|ENST00000235332|0.414372754359416
UTR3 	24-32	0.00505211846995887
>GCGGGAATAGCTCA|ENST00000521228|0.414348114154881
UTR3 	1350-1358	0.00505045891116766
>GCGGGAATAGCTCA|ENST00000264560|0.414253167798588
UTR3 	250-258	0.00327744856480588
UTR3 	770-778	0.00176661528121023
>GCGGGAATAGCTCA|ENST00000611941|0.41418369838796
CDS 	3129-3137	0.014699548971946
>GCGGGAATAGCTCA|ENST00000262094|0.414173605659359
UTR3 	2406-2414	0.00503870464678296
>GCGGGAATAGCTCA|ENST00000369367|0.414141313932576
UTR3 	2281-2289	0.00503652943323222
>GCGGGAATAGCTCA|ENST00000269445|0.414096813545255
UTR3 	2452-2460	0.00503353174664973
>GCGGGAATAGCTCA|ENST00000265140|0.414038091280898
CDS 	288-296	0.0146709379062092
>GCGGGAATAGCTCA|ENST00000436584|0.414018543774199
UTR3 	416-424	0.00502825901854049
>GCGGGAATAGCTCA|ENST00000220478|0.413986895944303
UTR3 	158-166	0.00502612694507949
>GCGGGAATAGCTCA|ENST00000591662|0.4139656593728
CDS 	1023-1031	0.00452939204998208
CDS 	2034-2042	0.0101273122505719
>GCGGGAATAGCTCA|ENST00000480824|0.413865108147278
UTR3 	5247-5255	0.0050179218118389
>GCGGGAATAGCTCA|ENST00000301773|0.413849025219306
UTR3 	482-490	0.00501683821374742
>GCGGGAATAGCTCA|ENST00000304374|0.413840955684927
UTR3 	426-434	0.00501629451877665
>GCGGGAATAGCTCA|ENST00000380600|0.413808288489215
UTR3 	767-775	0.00501409349376129
>GCGGGAATAGCTCA|ENST00000589225|0.413805153140276
UTR3 	560-568	0.00136437083175108
UTR3 	718-726	0.00364951140821027
>GCGGGAATAGCTCA|ENST00000614688|0.413799827556033
UTR3 	66-74	0.00501352341122727
>GCGGGAATAGCTCA|ENST00000246104|0.413777070378222
UTR3 	292-300	0.0021048327309786
UTR3 	1389-1397	0.002907157325328
>GCGGGAATAGCTCA|ENST00000458441|0.413746099965274
UTR3 	369-377	0.0026732055132042
UTR3 	898-906	0.00233669774910413
>GCGGGAATAGCTCA|ENST00000591325|0.413730834317687
CDS 	320-328	0.00704113430339492
UTR3 	1424-1432	0.00269677809860067
>GCGGGAATAGCTCA|ENST00000315215|0.413719509483327
UTR3 	1038-1046	0.00150694980626792
UTR3 	1725-1733	0.00350116174619152
>GCGGGAATAGCTCA|ENST00000515171|0.413692071411148
UTR3 	607-615	0.00500626269507202
>GCGGGAATAGCTCA|ENST00000532425|0.413657002879297
UTR3 	1210-1218	0.00500389962248017
>GCGGGAATAGCTCA|ENST00000297477|0.413611361886148
UTR3 	740-748	0.00399938117002437
UTR3 	2455-2463	0.0010014428723488
>GCGGGAATAGCTCA|ENST00000375180|0.41355970400816
CDS 	2778-2786	0.0145769163939676
>GCGGGAATAGCTCA|ENST00000394566|0.413555768070692
UTR3 	985-993	0.00499707764276905
>GCGGGAATAGCTCA|ENST00000272224|0.413542195409861
UTR3 	505-513	0.00203641189006185
UTR3 	5942-5950	0.00295975108505723
>GCGGGAATAGCTCA|ENST00000555997|0.413495210305742
UTR3 	1479-1487	0.00218864906867367
UTR3 	1507-1515	0.000518627087805339
UTR3 	1629-1637	0.00228572040321034
>GCGGGAATAGCTCA|ENST00000416983|0.413494125632056
UTR3 	843-851	0.00499292346021585
>GCGGGAATAGCTCA|ENST00000283195|0.413486768231668
UTR3 	1690-1698	0.00499242762103275
>GCGGGAATAGCTCA|ENST00000471876|0.413465682135588
UTR3 	236-244	0.00499100654589782
>GCGGGAATAGCTCA|ENST00000596247|0.413440082845847
UTR3 	1222-1230	0.00498928128011065
>GCGGGAATAGCTCA|ENST00000275763|0.41343616792068
CDS 	441-449	0.0145526315961943
>GCGGGAATAGCTCA|ENST00000344849|0.413358296697889
UTR3 	95-103	0.00223099617637592
UTR3 	361-369	0.00275277290967866
>GCGGGAATAGCTCA|ENST00000261861|0.413349222638501
UTR3 	395-403	0.00223281869586074
UTR3 	829-837	0.00275033880007997
>GCGGGAATAGCTCA|ENST00000474384|0.413341886293725
UTR3 	665-673	0.00498266302460708
>GCGGGAATAGCTCA|ENST00000484722|0.413290981455335
UTR3 	752-760	0.00497923195530833
>GCGGGAATAGCTCA|ENST00000559291|0.413156921745835
UTR3 	1346-1354	0.00358762779989686
UTR3 	3562-3570	0.00138256771403419
>GCGGGAATAGCTCA|ENST00000222002|0.413100325631579
UTR3 	701-709	0.00496638033049348
>GCGGGAATAGCTCA|ENST00000349139|0.413099105294287
UTR3 	2644-2652	0.00126172058959227
UTR3 	6506-6514	0.00370457747541095
>GCGGGAATAGCTCA|ENST00000418124|0.413007269062624
CDS 	414-422	0.0144683017540411
>GCGGGAATAGCTCA|ENST00000168869|0.41298531903389
UTR3 	797-805	0.00495862717875804
>GCGGGAATAGCTCA|ENST00000426514|0.41296665847234
UTR3 	353-361	0.004957369119597
>GCGGGAATAGCTCA|ENST00000396420|0.412941915871422
UTR3 	1151-1159	0.00495570099504865
>GCGGGAATAGCTCA|ENST00000409817|0.412938615086626
UTR3 	337-345	0.00495547845677906
>GCGGGAATAGCTCA|ENST00000417245|0.412893522442998
UTR3 	40-48	0.0049524382666607
>GCGGGAATAGCTCA|ENST00000300258|0.412891624674918
UTR3 	462-470	0.0049523103151213
>GCGGGAATAGCTCA|ENST00000532763|0.412852396485726
UTR3 	1690-1698	0.00494966542851172
>GCGGGAATAGCTCA|ENST00000306346|0.41273595443436
UTR3 	58-66	0.00494181410346351
>GCGGGAATAGCTCA|ENST00000473262|0.412718171030985
UTR3 	1738-1746	0.00287617916399814
UTR3 	1869-1877	0.00206443580201186
>GCGGGAATAGCTCA|ENST00000355327|0.412659267893825
UTR3 	36-44	0.00285105102487108
UTR3 	1090-1098	0.00112553197351074
CDS 	1295-1303	0.00298610069359842
>GCGGGAATAGCTCA|ENST00000373548|0.412637259647765
UTR3 	198-206	0.00493515890581825
>GCGGGAATAGCTCA|ENST00000501744|0.412592389036748
UTR3 	53-61	0.00493213302932098
>GCGGGAATAGCTCA|ENST00000394900|0.412586843390833
UTR3 	2665-2673	0.00493175904857223
>GCGGGAATAGCTCA|ENST00000263610|0.412570951169879
UTR3 	22-30	0.00236385170126352
UTR3 	84-92	0.0025668356181108
>GCGGGAATAGCTCA|ENST00000465804|0.412418406471057
UTR3 	93-101	0.00492039948433795
>GCGGGAATAGCTCA|ENST00000345046|0.412405158665449
UTR3 	364-372	0.00491950597966764
>GCGGGAATAGCTCA|ENST00000369214|0.412290672809446
UTR3 	1609-1617	0.00298806880228344
UTR3 	1790-1798	0.00192371526665738
>GCGGGAATAGCTCA|ENST00000372022|0.412254924277314
UTR3 	261-269	0.00265934618964777
UTR3 	630-638	0.00225002655975793
>GCGGGAATAGCTCA|ENST00000260526|0.412131685413683
UTR3 	1276-1284	0.00490105952988042
>GCGGGAATAGCTCA|ENST00000465045|0.412107985849063
CDS 	364-372	0.0142914007614747
>GCGGGAATAGCTCA|ENST00000357175|0.412080437465492
UTR3 	221-229	0.0048976023217873
>GCGGGAATAGCTCA|ENST00000356887|0.412079301670481
UTR3 	113-121	0.00489752569912287
>GCGGGAATAGCTCA|ENST00000621615|0.41204860181453
UTR3 	97-105	0.00489545461066297
>GCGGGAATAGCTCA|ENST00000535126|0.41203212186618
UTR3 	148-156	0.00235591287312145
UTR3 	164-172	0.00253842994029144
>GCGGGAATAGCTCA|ENST00000432667|0.411974811380654
UTR3 	730-738	0.00145614941558729
UTR3 	2247-2255	0.00343432692042997
>GCGGGAATAGCTCA|ENST00000303077|0.411967052170426
CDS 	340-348	0.0142636667972476
>GCGGGAATAGCTCA|ENST00000528461|0.411961051926659
UTR3 	886-894	0.00488954802436552
>GCGGGAATAGCTCA|ENST00000374135|0.411959507414437
UTR3 	553-561	0.0048894438198915
>GCGGGAATAGCTCA|ENST00000626989|0.411849595425093
UTR3 	185-193	0.00488202802542694
>GCGGGAATAGCTCA|ENST00000396445|0.41181527602974
UTR3 	504-512	0.00178964841399939
UTR3 	684-692	0.00309006395015871
>GCGGGAATAGCTCA|ENST00000288235|0.411789264694555
UTR3 	4221-4229	0.00487795724103398
>GCGGGAATAGCTCA|ENST00000342085|0.411763503334324
UTR3 	295-303	0.00240034899043745
UTR3 	434-442	0.00247586996183784
>GCGGGAATAGCTCA|ENST00000412731|0.411759658970776
UTR3 	680-688	0.00487595954493242
>GCGGGAATAGCTCA|ENST00000457946|0.411732589811377
CDS 	3500-3508	0.0142175212754167
>GCGGGAATAGCTCA|ENST00000360416|0.411730425529985
UTR3 	639-647	0.00487398692696918
>GCGGGAATAGCTCA|ENST00000517956|0.411702061279509
UTR3 	1418-1426	0.00487207292016862
>GCGGGAATAGCTCA|ENST00000342579|0.411598841084039
UTR3 	1580-1588	0.00486510733379998
>GCGGGAATAGCTCA|ENST00000593532|0.411581083518795
UTR3 	456-464	0.0024185166818819
UTR3 	814-822	0.00244539226904226
>GCGGGAATAGCTCA|ENST00000314103|0.411488970986485
UTR3 	823-831	0.00246815831174333
UTR3 	1480-1488	0.00238953410503488
>GCGGGAATAGCTCA|ENST00000341267|0.411456675408933
UTR3 	3256-3264	0.00485551273848036
>GCGGGAATAGCTCA|ENST00000324439|0.411406223503868
UTR3 	1012-1020	0.00485210755862672
>GCGGGAATAGCTCA|ENST00000613122|0.41139625657221
UTR3 	1087-1095	0.00147575273888671
UTR3 	2411-2419	0.00337568210094084
>GCGGGAATAGCTCA|ENST00000450272|0.411393833482914
UTR3 	863-871	0.00485127129249244
>GCGGGAATAGCTCA|ENST00000495421|0.411374536237863
UTR3 	1022-1030	0.00484996880723429
>GCGGGAATAGCTCA|ENST00000403660|0.411345969196058
UTR3 	800-808	0.00484804061476028
>GCGGGAATAGCTCA|ENST00000297533|0.41127447199308
UTR3 	102-110	0.00484321458407479
>GCGGGAATAGCTCA|ENST00000599166|0.411256788883127
UTR3 	86-94	0.00484202094270206
>GCGGGAATAGCTCA|ENST00000423692|0.411228681577416
UTR3 	204-212	0.00484012361773131
>GCGGGAATAGCTCA|ENST00000339997|0.41121219032295
UTR3 	769-777	0.00188867598149812
UTR3 	1005-1013	0.0029503344103398
>GCGGGAATAGCTCA|ENST00000483281|0.411199619166497
UTR3 	551-559	0.00483816177925671
>GCGGGAATAGCTCA|ENST00000368039|0.411188924546556
UTR3 	372-380	0.00483743983561447
>GCGGGAATAGCTCA|ENST00000620709|0.411075471397133
UTR3 	257-265	0.00482978079658286
>GCGGGAATAGCTCA|ENST00000597928|0.411062876113244
UTR3 	2065-2073	0.0017629994934482
UTR3 	3194-3202	0.00306593097649225
>GCGGGAATAGCTCA|ENST00000341119|0.410998738783991
UTR3 	515-523	0.00482460033986583
>GCGGGAATAGCTCA|ENST00000367545|0.410945482220068
CDS 	10074-10082	0.0140625495103946
>GCGGGAATAGCTCA|ENST00000389054|0.410894722825204
UTR3 	1570-1578	0.00481757743312969
>GCGGGAATAGCTCA|ENST00000274938|0.410891623136898
UTR3 	310-318	0.00481736814140028
>GCGGGAATAGCTCA|ENST00000541682|0.410870500355225
UTR3 	261-269	0.00481594191318173
>GCGGGAATAGCTCA|ENST00000587708|0.410854618154687
UTR3 	606-614	0.00481486951885524
>GCGGGAATAGCTCA|ENST00000389253|0.410846829024962
UTR3 	513-521	0.00228168542802675
UTR3 	707-715	0.00253265815040085
>GCGGGAATAGCTCA|ENST00000589626|0.41079208723691
UTR3 	1474-1482	0.00481064719851471
>GCGGGAATAGCTCA|ENST00000555547|0.41079027138866
UTR3 	1151-1159	0.00481052458277414
>GCGGGAATAGCTCA|ENST00000284165|0.410788756728358
UTR3 	2262-2270	0.00481042230472171
>GCGGGAATAGCTCA|ENST00000546590|0.410783750838371
UTR3 	2661-2669	0.00481008427915347
>GCGGGAATAGCTCA|ENST00000618050|0.410762091277064
UTR3 	481-489	0.00480862169058177
>GCGGGAATAGCTCA|ENST00000591587|0.410707138804848
UTR3 	331-339	0.00480491085233807
>GCGGGAATAGCTCA|ENST00000539302|0.410629037353888
UTR3 	5197-5205	0.00479963654768773
>GCGGGAATAGCTCA|ENST00000487109|0.410538169066101
UTR3 	1713-1721	0.00138612452243218
UTR3 	4062-4070	0.00340737517460205
>GCGGGAATAGCTCA|ENST00000331163|0.410436276077528
CDS 	71-79	0.00544192314932284
UTR3 	1510-1518	0.00300875474102875
>GCGGGAATAGCTCA|ENST00000428206|0.41036799451241
UTR3 	486-494	0.00311768217548796
UTR3 	543-551	0.00166432355962605
>GCGGGAATAGCTCA|ENST00000359244|0.410325958818759
UTR3 	855-863	0.0027329754975752
UTR3 	1072-1080	0.00204619083168041
>GCGGGAATAGCTCA|ENST00000612123|0.410166219976993
UTR3 	822-830	0.00133459921724177
UTR3 	1127-1135	0.00150177447273294
UTR3 	4405-4413	0.00193200187317088
>GCGGGAATAGCTCA|ENST00000541110|0.410155995533456
UTR3 	2792-2800	0.00476768483234625
>GCGGGAATAGCTCA|ENST00000378910|0.410140356674897
CDS 	3471-3479	0.0139039373436676
>GCGGGAATAGCTCA|ENST00000531036|0.410094004133438
UTR3 	598-606	0.00476349677871373
>GCGGGAATAGCTCA|ENST00000289707|0.410070693348933
CDS 	216-224	0.013890209011005
>GCGGGAATAGCTCA|ENST00000370501|0.410009487573249
UTR3 	457-465	0.00203153987420198
UTR3 	2190-2198	0.00272624677114563
>GCGGGAATAGCTCA|ENST00000360342|0.409979157268434
UTR3 	902-910	0.00475573737259977
>GCGGGAATAGCTCA|ENST00000436213|0.409940066482162
UTR3 	1040-1048	0.00475309612803743
>GCGGGAATAGCTCA|ENST00000254799|0.409914248842416
UTR3 	4263-4271	0.00475135166713074
>GCGGGAATAGCTCA|ENST00000392607|0.409911649878938
UTR3 	273-281	0.00257603380051707
UTR3 	1674-1682	0.00217514225651884
>GCGGGAATAGCTCA|ENST00000257575|0.409878811712997
UTR3 	132-140	0.00283873454449532
UTR3 	811-819	0.00191022263197388
>GCGGGAATAGCTCA|ENST00000429261|0.40986072793049
UTR3 	117-125	0.0033157503738677
UTR3 	1712-1720	0.00143198485509942
>GCGGGAATAGCTCA|ENST00000324262|0.409849544578108
CDS 	1250-1258	0.0138466232033587
>GCGGGAATAGCTCA|ENST00000419054|0.409824522130401
UTR3 	161-169	0.00474528870086197
>GCGGGAATAGCTCA|ENST00000264645|0.4097960855842
CDS 	1209-1217	0.0138360859900937
>GCGGGAATAGCTCA|ENST00000525200|0.409767282518291
UTR3 	279-287	0.00350538977988522
UTR3 	691-699	0.00123603094405804
>GCGGGAATAGCTCA|ENST00000359775|0.409728408942479
UTR3 	777-785	0.00272056503310149
UTR3 	2135-2143	0.00105242440957943
UTR3 	2876-2884	0.000965804298307118
>GCGGGAATAGCTCA|ENST00000597121|0.40972732359311
UTR3 	678-686	0.00473872039458884
>GCGGGAATAGCTCA|ENST00000335658|0.40972023452369
UTR3 	951-959	0.00473824132368563
>GCGGGAATAGCTCA|ENST00000321348|0.409656990623135
CDS 	577-585	0.0138086672443012
>GCGGGAATAGCTCA|ENST00000446344|0.409648545019164
UTR3 	371-379	0.00198143498046677
UTR3 	2360-2368	0.00275196150902497
>GCGGGAATAGCTCA|ENST00000269346|0.409646053098892
UTR3 	135-143	0.00473322807885577
>GCGGGAATAGCTCA|ENST00000626257|0.409586142355671
UTR3 	252-260	0.00472917905619074
>GCGGGAATAGCTCA|ENST00000337630|0.409548001793342
UTR3 	301-309	0.00472660126038929
>GCGGGAATAGCTCA|ENST00000375664|0.409538052510988
UTR3 	563-571	0.00472592880885722
>GCGGGAATAGCTCA|ENST00000360467|0.409534023126468
CDS 	235-243	0.00707355101191382
CDS 	5033-5041	0.00671087419963652
>GCGGGAATAGCTCA|ENST00000503143|0.409523254130587
UTR3 	760-768	0.00472492860750112
>GCGGGAATAGCTCA|ENST00000622774|0.409481919691086
UTR3 	1011-1019	0.00472213481319875
>GCGGGAATAGCTCA|ENST00000421673|0.409384161201639
UTR3 	69-77	0.00471552697386641
>GCGGGAATAGCTCA|ENST00000296824|0.409375040503655
UTR3 	76-84	0.00218436512319258
UTR3 	130-138	0.00253054532600696
>GCGGGAATAGCTCA|ENST00000494481|0.40937270232116
UTR3 	732-740	0.00471475239623287
>GCGGGAATAGCTCA|ENST00000317635|0.409363299158119
UTR3 	368-376	0.00471411677246989
>GCGGGAATAGCTCA|ENST00000396252|0.409327155873552
UTR3 	131-139	0.00471167356025157
>GCGGGAATAGCTCA|ENST00000219197|0.409257502174723
UTR3 	1292-1300	0.00470696492562699
>GCGGGAATAGCTCA|ENST00000411922|0.409257147809235
UTR3 	347-355	0.00470694096966388
>GCGGGAATAGCTCA|ENST00000581347|0.409219055507577
UTR3 	367-375	0.00470436580087857
>GCGGGAATAGCTCA|ENST00000234816|0.409178751617362
UTR3 	986-994	0.00470164104099529
>GCGGGAATAGCTCA|ENST00000343550|0.409145972463882
UTR3 	305-313	0.00469942493296889
>GCGGGAATAGCTCA|ENST00000412331|0.409129380421993
CDS 	1041-1049	0.0137046374582784
>GCGGGAATAGCTCA|ENST00000284503|0.409092830553183
UTR3 	270-278	0.00469583203914483
>GCGGGAATAGCTCA|ENST00000356535|0.409067943826441
UTR3 	637-645	0.00183692901285314
UTR3 	1017-1025	0.00285722039973325
>GCGGGAATAGCTCA|ENST00000393651|0.409031415837056
CDS 	1364-1372	0.0136853170822424
>GCGGGAATAGCTCA|ENST00000270066|0.408972229734469
UTR3 	123-131	0.00286267445597769
UTR3 	3384-3392	0.00182500329870956
>GCGGGAATAGCTCA|ENST00000621629|0.408965319796433
UTR3 	206-214	0.0046872105248171
>GCGGGAATAGCTCA|ENST00000414996|0.408961045931733
UTR3 	915-923	0.00468692153732555
>GCGGGAATAGCTCA|ENST00000263277|0.408941231253339
UTR3 	1225-1233	0.00468558170872484
>GCGGGAATAGCTCA|ENST00000242257|0.408936906713894
UTR3 	703-711	0.00468528928942806
>GCGGGAATAGCTCA|ENST00000628813|0.408914576232143
UTR3 	252-260	0.00468377931838178
>GCGGGAATAGCTCA|ENST00000599795|0.408859652713857
UTR3 	509-517	0.00468006532160961
>GCGGGAATAGCTCA|ENST00000524189|0.408770589710817
UTR3 	489-497	0.00467404244326781
>GCGGGAATAGCTCA|ENST00000527820|0.408703765991176
UTR3 	760-768	0.00212481074412813
UTR3 	1203-1211	0.00254471248462903
>GCGGGAATAGCTCA|ENST00000534837|0.408703177190974
UTR3 	823-831	0.00173113164704035
UTR3 	1375-1383	0.0029383517607943
>GCGGGAATAGCTCA|ENST00000291900|0.408660844920204
UTR3 	1062-1070	0.00142908732490424
UTR3 	1235-1243	0.00323753307879241
>GCGGGAATAGCTCA|ENST00000216268|0.40862294538036
UTR3 	510-518	0.00229579553371055
UTR3 	1574-1582	0.00236826158131992
>GCGGGAATAGCTCA|ENST00000397137|0.408554871839496
UTR3 	696-704	0.00190177324628607
UTR3 	1119-1127	0.00275767961418677
>GCGGGAATAGCTCA|ENST00000375370|0.408489068360122
UTR3 	152-160	0.00465500191938363
>GCGGGAATAGCTCA|ENST00000436900|0.408484377774652
UTR3 	766-774	0.0046546846401597
>GCGGGAATAGCTCA|ENST00000368521|0.408445597618141
UTR3 	117-125	0.00465206144084885
>GCGGGAATAGCTCA|ENST00000517417|0.408410534770699
UTR3 	383-391	0.00221226695343815
CDS 	1379-1387	0.0073645470456502
>GCGGGAATAGCTCA|ENST00000585436|0.408359548201948
UTR3 	1085-1093	0.00264559479312061
UTR3 	1315-1323	0.00200064574681501
>GCGGGAATAGCTCA|ENST00000262384|0.408286038042905
UTR3 	2326-2334	0.00138994456618274
UTR3 	2744-2752	0.00105879524722529
UTR3 	2860-2868	0.00219252775556279
>GCGGGAATAGCTCA|ENST00000434837|0.408284273604862
UTR3 	901-909	0.00226706068791305
UTR3 	2050-2058	0.00145848703102142
UTR3 	4387-4395	0.000915600482183696
>GCGGGAATAGCTCA|ENST00000286732|0.408280529991381
UTR3 	26-34	0.00464089493745809
>GCGGGAATAGCTCA|ENST00000335791|0.408245811208507
UTR3 	131-139	0.00463854610137082
>GCGGGAATAGCTCA|ENST00000340736|0.408235785663857
UTR3 	1565-1573	0.0028852489530498
UTR3 	2278-2286	0.00175261887681298
>GCGGGAATAGCTCA|ENST00000299505|0.40822466277365
UTR3 	2348-2356	0.00463711531213082
>GCGGGAATAGCTCA|ENST00000239449|0.408216870649061
CDS 	542-550	0.0135246188056354
>GCGGGAATAGCTCA|ENST00000505819|0.408197741498069
UTR3 	552-560	0.00463529393030627
>GCGGGAATAGCTCA|ENST00000411651|0.408125057079271
UTR3 	398-406	0.00463037621788129
>GCGGGAATAGCTCA|ENST00000381176|0.408027660813459
UTR3 	5581-5589	0.00462378611477175
>GCGGGAATAGCTCA|ENST00000268082|0.408002633480548
UTR3 	353-361	0.00462209261667421
>GCGGGAATAGCTCA|ENST00000300107|0.407945799256702
CDS 	1194-1202	0.0134711182281272
>GCGGGAATAGCTCA|ENST00000335125|0.407933233455821
UTR3 	122-130	0.00461739642958524
>GCGGGAATAGCTCA|ENST00000591046|0.407890075163252
UTR3 	101-109	0.00461447585264529
>GCGGGAATAGCTCA|ENST00000310903|0.407842058222417
CDS 	572-580	0.005266365079491
UTR3 	602-610	0.00288728872755803
>GCGGGAATAGCTCA|ENST00000338758|0.407736658779168
UTR3 	3858-3866	0.00280807586052943
UTR3 	3919-3927	0.00179601733019407
>GCGGGAATAGCTCA|ENST00000299164|0.407712699933665
UTR3 	191-199	0.00460247163352005
>GCGGGAATAGCTCA|ENST00000390672|0.407676730671421
UTR3 	541-549	0.00460003714425428
>GCGGGAATAGCTCA|ENST00000552456|0.407674518752695
UTR3 	400-408	0.00459988743390003
>GCGGGAATAGCTCA|ENST00000392350|0.407647507939815
UTR3 	1376-1384	0.0045980592276901
>GCGGGAATAGCTCA|ENST00000613419|0.407614900867507
UTR3 	516-524	0.00459585219261742
>GCGGGAATAGCTCA|ENST00000269967|0.407576765251488
UTR3 	1152-1160	0.0017982826873723
UTR3 	1825-1833	0.00279498819652037
>GCGGGAATAGCTCA|ENST00000421422|0.407573275169122
UTR3 	5987-5995	0.00459303464479323
>GCGGGAATAGCTCA|ENST00000307050|0.407408203828343
UTR3 	6886-6894	0.00458186046073754
>GCGGGAATAGCTCA|ENST00000302102|0.40727179457091
UTR3 	244-252	0.00303645849850629
CDS 	1916-1924	0.00470424541877388
>GCGGGAATAGCTCA|ENST00000263708|0.40726843135628
UTR3 	1483-1491	0.00457239772835498
>GCGGGAATAGCTCA|ENST00000463678|0.407227659859232
UTR3 	823-831	0.00456963726695843
>GCGGGAATAGCTCA|ENST00000324453|0.407178142264344
UTR3 	195-203	0.00456628452883347
>GCGGGAATAGCTCA|ENST00000572919|0.407134016694883
UTR3 	1456-1464	0.00109107592891442
UTR3 	2871-2879	0.0034722208375562
>GCGGGAATAGCTCA|ENST00000374736|0.407131280785924
UTR3 	448-456	0.00456311151349211
>GCGGGAATAGCTCA|ENST00000341948|0.406979072841139
UTR3 	2200-2208	0.0045528046438127
>GCGGGAATAGCTCA|ENST00000557275|0.406921129192281
UTR3 	1273-1281	0.00115854983324729
CDS 	2086-2094	0.0100718213012365
>GCGGGAATAGCTCA|ENST00000354868|0.406812917059944
UTR3 	402-410	0.00454155190567258
>GCGGGAATAGCTCA|ENST00000231188|0.406745241336292
UTR3 	2081-2089	0.00202807389368727
UTR3 	2502-2510	0.00250889432592699
>GCGGGAATAGCTCA|ENST00000432367|0.406723294410648
UTR3 	987-995	0.00453548169984921
>GCGGGAATAGCTCA|ENST00000574453|0.406594873200384
UTR3 	3724-3732	0.00124548874425248
UTR3 	4234-4242	0.00328129416234993
>GCGGGAATAGCTCA|ENST00000425141|0.40657967712129
UTR3 	1406-1414	0.00452575352137584
>GCGGGAATAGCTCA|ENST00000409083|0.406569345728743
UTR3 	452-460	0.00452505366400426
>GCGGGAATAGCTCA|ENST00000604404|0.406555611658937
UTR3 	506-514	0.00452412329769304
>GCGGGAATAGCTCA|ENST00000543196|0.406537661054223
UTR3 	2436-2444	0.00452290728211464
>GCGGGAATAGCTCA|ENST00000398587|0.406497190529235
UTR3 	383-391	0.00220890660351156
CDS 	1382-1390	0.00698297011265033
>GCGGGAATAGCTCA|ENST00000564818|0.406488292987044
UTR3 	323-331	0.00220495455996416
UTR3 	354-362	0.00231460832760363
>GCGGGAATAGCTCA|ENST00000528302|0.406487602174005
UTR3 	65-73	0.00451951608816264
>GCGGGAATAGCTCA|ENST00000278412|0.406407048160003
UTR3 	255-263	0.004514058752406
>GCGGGAATAGCTCA|ENST00000326654|0.40639108773299
UTR3 	944-952	0.00451297743236503
>GCGGGAATAGCTCA|ENST00000216297|0.40637044213807
UTR3 	237-245	0.00451157867200337
>GCGGGAATAGCTCA|ENST00000287934|0.406286850564082
UTR3 	555-563	0.00450591502741334
>GCGGGAATAGCTCA|ENST00000309241|0.406251434625064
UTR3 	301-309	0.00450351535297028
>GCGGGAATAGCTCA|ENST00000309890|0.406212211631549
UTR3 	117-125	0.00280002713297609
UTR3 	699-707	0.00170083051422091
>GCGGGAATAGCTCA|ENST00000570176|0.406191218207289
UTR3 	87-95	0.00449943512315806
>GCGGGAATAGCTCA|ENST00000560030|0.406182467473957
UTR3 	96-104	0.00449884216260212
>GCGGGAATAGCTCA|ENST00000371741|0.406093137257514
UTR3 	3633-3641	0.00449278880521584
>GCGGGAATAGCTCA|ENST00000372336|0.406072697665816
UTR3 	2640-2648	0.00220424584249711
UTR3 	2887-2895	0.00228715783856731
>GCGGGAATAGCTCA|ENST00000244043|0.406020422953079
UTR3 	606-614	0.00448786109474728
>GCGGGAATAGCTCA|ENST00000314565|0.406010750909383
UTR3 	179-187	0.00332214172591239
UTR3 	2143-2151	0.00116506389174357
>GCGGGAATAGCTCA|ENST00000435200|0.405948532448327
UTR3 	923-931	0.00448298893708114
>GCGGGAATAGCTCA|ENST00000291439|0.405911444807603
UTR3 	568-576	0.00184576706870176
CDS 	938-946	0.00560331697611594
UTR3 	6616-6624	0.000793005375144736
>GCGGGAATAGCTCA|ENST00000225371|0.405798863816899
UTR3 	178-186	0.0044728447295171
>GCGGGAATAGCTCA|ENST00000376592|0.405697054510283
UTR3 	34-42	0.00339019648824472
UTR3 	3471-3479	0.00107574715465267
>GCGGGAATAGCTCA|ENST00000621650|0.405683929523344
CDS 	376-384	0.00652932854183291
UTR3 	3938-3946	0.00101563564110131
UTR3 	4247-4255	0.00129175477774971
>GCGGGAATAGCTCA|ENST00000396930|0.405677818414351
UTR3 	1789-1797	0.00446463967323379
>GCGGGAATAGCTCA|ENST00000632998|0.405664606649
CDS 	357-365	0.0130204441765947
>GCGGGAATAGCTCA|ENST00000371657|0.405629321565505
UTR3 	385-393	0.00256392740087444
UTR3 	577-585	0.00189742469801007
>GCGGGAATAGCTCA|ENST00000340339|0.405510113296858
UTR3 	473-481	0.00445327050616663
>GCGGGAATAGCTCA|ENST00000440217|0.405456125582825
UTR3 	221-229	0.00444961022039963
>GCGGGAATAGCTCA|ENST00000356289|0.405454356709046
UTR3 	82-90	0.00444949029079729
>GCGGGAATAGCTCA|ENST00000589215|0.405441129271648
UTR3 	574-582	0.00444859346556508
>GCGGGAATAGCTCA|ENST00000269197|0.405419955153689
UTR3 	1610-1618	0.00444715783302733
>GCGGGAATAGCTCA|ENST00000234198|0.405385441313564
UTR3 	373-381	0.0028350050156734
UTR3 	452-460	0.00160981268329576
>GCGGGAATAGCTCA|ENST00000528821|0.405371654183146
UTR3 	432-440	0.00444388287557728
>GCGGGAATAGCTCA|ENST00000341105|0.405302637238528
UTR3 	66-74	0.00443920309449993
>GCGGGAATAGCTCA|ENST00000259870|0.405302080831282
UTR3 	40-48	0.00443916536557305
>GCGGGAATAGCTCA|ENST00000420353|0.405290413138352
UTR3 	1847-1855	0.00278156859064125
UTR3 	3432-3440	0.00165680560686028
>GCGGGAATAGCTCA|ENST00000370196|0.405249709160582
UTR3 	214-222	0.00443561406740707
>GCGGGAATAGCTCA|ENST00000379077|0.405220827853365
UTR3 	1259-1267	0.00443365557710287
>GCGGGAATAGCTCA|ENST00000259006|0.405213001927745
UTR3 	168-176	0.00443312488018662
>GCGGGAATAGCTCA|ENST00000375353|0.405192945871863
UTR3 	2136-2144	0.00136888825553827
UTR3 	2488-2496	0.00111769433615912
UTR3 	3624-3632	0.00108495403005032
UTR3 	3635-3643	0.000860228188813405
>GCGGGAATAGCTCA|ENST00000395862|0.405161198672438
UTR3 	2459-2467	0.00129295795327046
UTR3 	2725-2733	0.00179603187286045
UTR3 	3109-3117	0.00134062205457084
>GCGGGAATAGCTCA|ENST00000355016|0.405137485266742
UTR3 	662-670	0.00442800372583129
>GCGGGAATAGCTCA|ENST00000548411|0.405085921397394
UTR3 	5110-5118	0.00442450675259869
>GCGGGAATAGCTCA|ENST00000433197|0.405035552784218
UTR3 	2401-2409	0.000938814537384442
UTR3 	3259-3267	0.00109000163562424
UTR3 	4023-4031	0.00239227452944491
>GCGGGAATAGCTCA|ENST00000526457|0.405026668911593
UTR3 	4790-4798	0.00116601840198596
UTR3 	4911-4919	0.000684566774413728
UTR3 	5515-5523	0.000983087550662533
UTR3 	6733-6741	0.00158681544812355
>GCGGGAATAGCTCA|ENST00000394071|0.405025080827923
UTR3 	495-503	0.00238058480775209
CDS 	1195-1203	0.00617998489742982
>GCGGGAATAGCTCA|ENST00000301149|0.405002089863075
UTR3 	711-719	0.00239629084542491
UTR3 	1400-1408	0.00202253029299689
>GCGGGAATAGCTCA|ENST00000586868|0.404981641242017
UTR3 	72-80	0.00441743421703016
>GCGGGAATAGCTCA|ENST00000382114|0.404965558809534
UTR3 	876-884	0.00441634341531439
>GCGGGAATAGCTCA|ENST00000293373|0.404961650786386
UTR3 	4223-4231	0.00441607834894671
>GCGGGAATAGCTCA|ENST00000561854|0.404952515248204
UTR3 	276-284	0.00441545871690039
>GCGGGAATAGCTCA|ENST00000342644|0.404944642401488
UTR3 	37-45	0.00441492472527865
>GCGGGAATAGCTCA|ENST00000610583|0.404934691974429
CDS 	101-109	0.00746522926825973
UTR3 	232-240	0.00193230129669737
>GCGGGAATAGCTCA|ENST00000331849|0.404919116521904
CDS 	931-939	0.0128729911251748
>GCGGGAATAGCTCA|ENST00000381365|0.40485790678766
UTR3 	1323-1331	0.00109064691085577
UTR3 	2142-2150	0.00331839457778989
>GCGGGAATAGCTCA|ENST00000324696|0.404774955280435
UTR3 	2152-2160	0.00440341454920884
>GCGGGAATAGCTCA|ENST00000323274|0.404696667626598
UTR3 	380-388	0.00439810363955625
>GCGGGAATAGCTCA|ENST00000268261|0.404688666108347
UTR3 	503-511	0.00275103075295997
UTR3 	580-588	0.00164653005782784
>GCGGGAATAGCTCA|ENST00000526794|0.404682890414908
UTR3 	2372-2380	0.00439716898144414
>GCGGGAATAGCTCA|ENST00000326282|0.404681193256665
UTR3 	279-287	0.00439705384403704
>GCGGGAATAGCTCA|ENST00000619721|0.404673981816668
UTR3 	635-643	0.00439656460890967
>GCGGGAATAGCTCA|ENST00000262158|0.404650694628481
UTR3 	858-866	0.00439498475135264
>GCGGGAATAGCTCA|ENST00000221573|0.404640856625929
UTR3 	430-438	0.00251279220713547
CDS 	803-811	0.005712737281498
>GCGGGAATAGCTCA|ENST00000537858|0.40458280718948
UTR3 	1907-1915	0.00177735453228958
UTR3 	3840-3848	0.00261302440947695
>GCGGGAATAGCTCA|ENST00000403662|0.404553803427406
UTR3 	45-53	0.00321705667585073
CDS 	920-928	0.0035977360817564
>GCGGGAATAGCTCA|ENST00000511313|0.404547244779795
UTR3 	1390-1398	0.00108860557753025
UTR3 	3266-3274	0.00329936054088143
>GCGGGAATAGCTCA|ENST00000216252|0.404510963175659
UTR3 	463-471	0.00438550442937596
>GCGGGAATAGCTCA|ENST00000276925|0.404490652932721
UTR3 	753-761	0.00438412635844659
>GCGGGAATAGCTCA|ENST00000594665|0.404465363342349
UTR3 	1364-1372	0.00438241040263278
>GCGGGAATAGCTCA|ENST00000558996|0.404440315361634
UTR3 	1142-1150	0.00148272578144382
UTR3 	1564-1572	0.0028979850252043
>GCGGGAATAGCTCA|ENST00000621039|0.40437966516573
UTR3 	1742-1750	0.00253142134009494
UTR3 	3406-3414	0.0018451739917056
>GCGGGAATAGCTCA|ENST00000564000|0.404338470306984
UTR3 	106-114	0.00437379990374113
>GCGGGAATAGCTCA|ENST00000428228|0.404287623749217
UTR3 	569-577	0.00437034939814119
>GCGGGAATAGCTCA|ENST00000398000|0.404252455151554
UTR3 	3120-3128	0.00436796273527797
>GCGGGAATAGCTCA|ENST00000396602|0.404239622113873
UTR3 	328-336	0.00436709182426773
>GCGGGAATAGCTCA|ENST00000528882|0.404236998329966
UTR3 	320-328	0.00243380394423476
UTR3 	1322-1330	0.00193310981647597
>GCGGGAATAGCTCA|ENST00000536441|0.40421074967169
UTR3 	1612-1620	0.00436513237043988
>GCGGGAATAGCTCA|ENST00000306014|0.404182405965296
UTR3 	56-64	0.00217818255740868
UTR3 	1170-1178	0.00218502619854815
>GCGGGAATAGCTCA|ENST00000336648|0.404104627608518
CDS 	671-679	0.00651397641583635
CDS 	1664-1672	0.00619781492771095
>GCGGGAATAGCTCA|ENST00000518174|0.403984833793543
UTR3 	32-40	0.00434979883449317
>GCGGGAATAGCTCA|ENST00000301838|0.403957432347058
UTR3 	159-167	0.00434793883474265
>GCGGGAATAGCTCA|ENST00000288815|0.403944705308507
UTR3 	3712-3720	0.00200707241630926
UTR3 	3949-3957	0.00234000249807645
>GCGGGAATAGCTCA|ENST00000455905|0.40387316939265
UTR3 	134-142	0.00434221884266532
>GCGGGAATAGCTCA|ENST00000360121|0.403869773952822
UTR3 	241-249	0.00264582397849303
UTR3 	1933-1941	0.00169616436467698
>GCGGGAATAGCTCA|ENST00000619635|0.403833880196847
UTR3 	1024-1032	0.00300272885522499
UTR3 	1231-1239	0.00133682280142948
>GCGGGAATAGCTCA|ENST00000355216|0.403791699609367
UTR3 	1375-1383	0.00433668809246646
>GCGGGAATAGCTCA|ENST00000233557|0.403700828857637
UTR3 	272-280	0.00433051871255103
>GCGGGAATAGCTCA|ENST00000449592|0.403657088977037
UTR3 	650-658	0.00179307355390738
UTR3 	1788-1796	0.00134188416032725
UTR3 	2847-2855	0.00119259125871821
>GCGGGAATAGCTCA|ENST00000455799|0.403637794816145
UTR3 	326-334	0.00432623895385236
>GCGGGAATAGCTCA|ENST00000360506|0.403635273323665
CDS 	903-911	0.0126188515278517
>GCGGGAATAGCTCA|ENST00000269391|0.403583799012151
UTR3 	1706-1714	0.00432257268349174
>GCGGGAATAGCTCA|ENST00000373625|0.403450134921918
UTR3 	395-403	0.00431349632005244
>GCGGGAATAGCTCA|ENST00000340356|0.403421388026439
UTR3 	32-40	0.00431154415575866
>GCGGGAATAGCTCA|ENST00000264051|0.403420871700389
CDS 	485-493	0.00784719938531715
UTR3 	613-621	0.00169247986497582
>GCGGGAATAGCTCA|ENST00000343411|0.403419482378366
UTR3 	232-240	0.00431141474408424
>GCGGGAATAGCTCA|ENST00000588062|0.403403576233476
UTR3 	268-276	0.0043103345574602
>GCGGGAATAGCTCA|ENST00000375835|0.403332052916856
CDS 	941-949	0.0125587903725521
>GCGGGAATAGCTCA|ENST00000257552|0.403312578362692
UTR3 	1574-1582	0.00430415462496248
>GCGGGAATAGCTCA|ENST00000381769|0.403306717761912
UTR3 	111-119	0.00185167039788239
UTR3 	385-393	0.0024520862009954
>GCGGGAATAGCTCA|ENST00000541638|0.403255327337462
UTR3 	1404-1412	0.00131721709386913
UTR3 	4699-4707	0.00298304921436805
>GCGGGAATAGCTCA|ENST00000306773|0.403240959769437
UTR3 	1806-1814	0.00175428588801404
UTR3 	1991-1999	0.00254500459030354
>GCGGGAATAGCTCA|ENST00000360315|0.403234784352481
UTR3 	229-237	0.00266319869701843
UTR3 	1223-1231	0.00163567235009153
>GCGGGAATAGCTCA|ENST00000457861|0.40314305822131
UTR3 	244-252	0.00278986434832645
UTR3 	548-556	0.00150277646082976
>GCGGGAATAGCTCA|ENST00000540331|0.403134742454355
UTR3 	1745-1753	0.000823583582883368
UTR3 	1758-1766	0.000307926250021664
UTR3 	2029-2037	0.00316056612856835
>GCGGGAATAGCTCA|ENST00000310850|0.403075544838467
UTR3 	1404-1412	0.00428805485971223
>GCGGGAATAGCTCA|ENST00000400085|0.403070051817562
UTR3 	1792-1800	0.00428768172692306
>GCGGGAATAGCTCA|ENST00000451608|0.402917016052443
UTR3 	3712-3720	0.00427728556934766
>GCGGGAATAGCTCA|ENST00000444457|0.402888358901519
UTR3 	97-105	0.00427533866437929
>GCGGGAATAGCTCA|ENST00000321505|0.402840830267055
UTR3 	1784-1792	0.00427210957224537
>GCGGGAATAGCTCA|ENST00000550078|0.402740615523384
CDS 	1145-1153	0.0124415977485633
>GCGGGAATAGCTCA|ENST00000434748|0.402692493407898
UTR3 	76-84	0.00287022940508372
UTR3 	776-784	0.0013918013736431
>GCGGGAATAGCTCA|ENST00000215906|0.402689783091718
UTR3 	1246-1254	0.00426184661421321
>GCGGGAATAGCTCA|ENST00000378453|0.402596154574574
UTR3 	72-80	0.00425548435923325
>GCGGGAATAGCTCA|ENST00000338354|0.402580709876778
UTR3 	142-150	0.00425443481313494
>GCGGGAATAGCTCA|ENST00000450053|0.40257542863691
UTR3 	174-182	0.0042540759228994
>GCGGGAATAGCTCA|ENST00000339994|0.402528087425843
UTR3 	490-498	0.00425085875021961
>GCGGGAATAGCTCA|ENST00000281471|0.402508231504204
CDS 	705-713	0.012395535808432
>GCGGGAATAGCTCA|ENST00000394171|0.402501658442112
UTR3 	850-858	0.00424906265872792
>GCGGGAATAGCTCA|ENST00000396976|0.402399912017254
UTR3 	506-514	0.00215208891210908
UTR3 	1493-1501	0.00209005878579812
>GCGGGAATAGCTCA|ENST00000382545|0.402348028302216
UTR3 	4197-4205	0.00423862132118787
>GCGGGAATAGCTCA|ENST00000557353|0.402268539690714
UTR3 	553-561	0.0042332184361945
>GCGGGAATAGCTCA|ENST00000373509|0.402233047195515
UTR3 	66-74	0.0042308058788896
>GCGGGAATAGCTCA|ENST00000624173|0.402215969445768
UTR3 	167-175	0.00422964501571763
>GCGGGAATAGCTCA|ENST00000340258|0.402196975763798
UTR3 	2462-2470	0.00422835389776075
>GCGGGAATAGCTCA|ENST00000526924|0.402094684309916
UTR3 	2058-2066	0.00422140017224534
>GCGGGAATAGCTCA|ENST00000371621|0.402065703064296
UTR3 	710-718	0.00421942993533641
>GCGGGAATAGCTCA|ENST00000318160|0.402064048899952
UTR3 	393-401	0.00248273011095162
UTR3 	625-633	0.00173658736764789
>GCGGGAATAGCTCA|ENST00000298573|0.402032133473675
UTR3 	720-728	0.00421714771004157
>GCGGGAATAGCTCA|ENST00000378625|0.402003465267906
UTR3 	1232-1240	0.00421519865547852
>GCGGGAATAGCTCA|ENST00000322583|0.401966039424136
UTR3 	1643-1651	0.00421265413010407
>GCGGGAATAGCTCA|ENST00000422843|0.401952494157915
CDS 	1555-1563	0.0122853452278866
>GCGGGAATAGCTCA|ENST00000502732|0.401823612235374
UTR3 	8029-8037	0.00420297001473935
>GCGGGAATAGCTCA|ENST00000265068|0.401765057927705
UTR3 	350-358	0.00285308182011458
UTR3 	1057-1065	0.00134590655872671
>GCGGGAATAGCTCA|ENST00000485288|0.401740560087442
UTR3 	308-316	0.00419732249302083
>GCGGGAATAGCTCA|ENST00000260600|0.40173946061139
UTR3 	168-176	0.00419724772640011
>GCGGGAATAGCTCA|ENST00000394897|0.401643667114417
UTR3 	2293-2301	0.00419073331450347
>GCGGGAATAGCTCA|ENST00000304915|0.401621009441806
UTR3 	42-50	0.0041891924106817
>GCGGGAATAGCTCA|ENST00000543111|0.401613723907423
UTR3 	753-761	0.00418869692972179
>GCGGGAATAGCTCA|ENST00000267396|0.401608851155192
UTR3 	489-497	0.00418836553769976
>GCGGGAATAGCTCA|ENST00000419930|0.401606987119139
CDS 	147-155	0.0122168135592405
>GCGGGAATAGCTCA|ENST00000318217|0.401595510050701
UTR3 	887-895	0.00237207380874598
UTR3 	1321-1329	0.00181538440423185
>GCGGGAATAGCTCA|ENST00000590828|0.401576306319673
UTR3 	987-995	0.0041861521552872
>GCGGGAATAGCTCA|ENST00000527145|0.401521190208028
UTR3 	335-343	0.0041824035601396
>GCGGGAATAGCTCA|ENST00000415258|0.401485586850879
CDS 	95-103	0.0121927290941208
>GCGGGAATAGCTCA|ENST00000361740|0.401413608956697
UTR3 	334-342	0.00234686225018335
UTR3 	433-441	0.00182822393143261
>GCGGGAATAGCTCA|ENST00000483757|0.401373982484322
UTR3 	1818-1826	0.00417239073604532
>GCGGGAATAGCTCA|ENST00000246115|0.401355171274202
UTR3 	129-137	0.00417111114172014
>GCGGGAATAGCTCA|ENST00000355072|0.401346109496932
UTR3 	2001-2009	0.00103028709710812
UTR3 	3580-3588	0.00314020762858216
>GCGGGAATAGCTCA|ENST00000495062|0.401346105184107
UTR3 	207-215	0.00417049443231463
>GCGGGAATAGCTCA|ENST00000328089|0.401291014544219
UTR3 	191-199	0.00416674686190948
>GCGGGAATAGCTCA|ENST00000342505|0.401258705868275
UTR3 	836-844	0.00416454896793981
>GCGGGAATAGCTCA|ENST00000590466|0.401224167408641
UTR3 	531-539	0.00416219932173601
>GCGGGAATAGCTCA|ENST00000526599|0.401208513624316
UTR3 	249-257	0.00416113437517248
>GCGGGAATAGCTCA|ENST00000611779|0.401181646110665
UTR3 	364-372	0.00415930651258852
>GCGGGAATAGCTCA|ENST00000316554|0.40117280438471
UTR3 	20-28	0.0041587049795388
>GCGGGAATAGCTCA|ENST00000590602|0.401161368330638
UTR3 	273-281	0.00415792693892722
>GCGGGAATAGCTCA|ENST00000592095|0.401040805348431
UTR3 	26-34	0.00414972411019585
>GCGGGAATAGCTCA|ENST00000290399|0.401037545679122
UTR3 	314-322	0.00414950231846515
>GCGGGAATAGCTCA|ENST00000490623|0.401002676847122
UTR3 	1230-1238	0.00100213803363367
UTR3 	1484-1492	0.00314499173124927
>GCGGGAATAGCTCA|ENST00000548971|0.400978742258472
UTR3 	500-508	0.00414550116228888
>GCGGGAATAGCTCA|ENST00000419318|0.40095324708781
CDS 	1614-1622	0.0120870904441788
>GCGGGAATAGCTCA|ENST00000248929|0.400944492808672
CDS 	1821-1829	0.0120853528392418
>GCGGGAATAGCTCA|ENST00000560089|0.400940228421641
UTR3 	670-678	0.00414288046341688
>GCGGGAATAGCTCA|ENST00000383463|0.400832683703797
UTR3 	1091-1099	0.00231962501374623
UTR3 	1107-1115	0.00181593705902036
>GCGGGAATAGCTCA|ENST00000262424|0.400820208784846
UTR3 	1196-1204	0.00169329936662472
UTR3 	2057-2065	0.00244141374902913
>GCGGGAATAGCTCA|ENST00000476696|0.400819957800777
UTR3 	330-338	0.00413469603531602
>GCGGGAATAGCTCA|ENST00000542843|0.400794110076639
UTR3 	3850-3858	0.00413293698892931
>GCGGGAATAGCTCA|ENST00000323443|0.40078203669436
UTR3 	3772-3780	0.00413211533159394
>GCGGGAATAGCTCA|ENST00000261177|0.400737783444796
UTR3 	4109-4117	0.00412910359449037
>GCGGGAATAGCTCA|ENST00000266037|0.400736165826584
UTR3 	2333-2341	0.00412899350239105
>GCGGGAATAGCTCA|ENST00000429295|0.400710316707988
UTR3 	128-136	0.00412723423928268
>GCGGGAATAGCTCA|ENST00000621293|0.400690272577154
UTR3 	273-281	0.0041258700314898
>GCGGGAATAGCTCA|ENST00000369787|0.400687723193319
UTR3 	986-994	0.000885272117471624
UTR3 	11048-11056	0.00148344542419234
UTR3 	11159-11167	0.000887100040157572
UTR3 	15140-15148	0.000869878936443036
>GCGGGAATAGCTCA|ENST00000260598|0.400588592481993
UTR3 	615-623	0.00411894931418061
>GCGGGAATAGCTCA|ENST00000371746|0.40050197531377
UTR3 	955-963	0.00411305337490773
>GCGGGAATAGCTCA|ENST00000253861|0.400450377280635
UTR3 	750-758	0.00410954095007207
>GCGGGAATAGCTCA|ENST00000570208|0.40038621302331
UTR3 	199-207	0.00410517289695629
>GCGGGAATAGCTCA|ENST00000621654|0.400330367660437
UTR3 	679-687	0.00410137097251827
>GCGGGAATAGCTCA|ENST00000219334|0.400312955857108
UTR3 	524-532	0.00189331964042121
UTR3 	712-720	0.00220686590916628
>GCGGGAATAGCTCA|ENST00000543381|0.400305606464775
UTR3 	1369-1377	0.00409968518626432
>GCGGGAATAGCTCA|ENST00000248668|0.400141807889261
UTR3 	425-433	0.00408853261409141
>GCGGGAATAGCTCA|ENST00000418528|0.400098170818587
UTR3 	525-533	0.00408556123561373
>GCGGGAATAGCTCA|ENST00000299727|0.400035954645367
UTR3 	4363-4371	0.00299445339156683
UTR3 	6392-6400	0.00108687117231414
>GCGGGAATAGCTCA|ENST00000315264|0.400027114454066
UTR3 	575-583	0.00229035828977141
CDS 	4712-4720	0.00541634395975354
>GCGGGAATAGCTCA|ENST00000300101|0.400020866010417
UTR3 	2608-2616	0.00152207280125843
UTR3 	3194-3202	0.00255822425405346
>GCGGGAATAGCTCA|ENST00000259607|0.400008748747666
CDS 	116-124	0.0118995478040891
>GCGGGAATAGCTCA|ENST00000402050|0.399990202657131
UTR3 	596-604	0.00172833133393221
UTR3 	3694-3702	0.0023498775630478
>GCGGGAATAGCTCA|ENST00000361525|0.39997788689151
UTR3 	314-322	0.00407737018475825
>GCGGGAATAGCTCA|ENST00000372980|0.399899241643111
UTR3 	804-812	0.00182892468129514
UTR3 	1017-1025	0.00224308950414958
>GCGGGAATAGCTCA|ENST00000402775|0.399895337597964
UTR3 	626-634	0.00407174829801518
>GCGGGAATAGCTCA|ENST00000264709|0.399891968563285
UTR3 	3019-3027	0.0012224795415982
UTR3 	3142-3150	0.000744949518645882
UTR3 	4328-4336	0.00210408978686705
>GCGGGAATAGCTCA|ENST00000600806|0.399860886994726
UTR3 	633-641	0.00406940198065326
>GCGGGAATAGCTCA|ENST00000379081|0.39982279611226
UTR3 	1046-1054	0.0040668076573041
>GCGGGAATAGCTCA|ENST00000457194|0.399789146082673
UTR3 	98-106	0.00406451572636518
>GCGGGAATAGCTCA|ENST00000312962|0.399770663285017
UTR3 	447-455	0.00406325682054736
>GCGGGAATAGCTCA|ENST00000480687|0.39973809228773
UTR3 	2359-2367	0.000904447972398266
UTR3 	3057-3065	0.00141552445493623
UTR3 	4054-4062	0.00174106586043364
>GCGGGAATAGCTCA|ENST00000579728|0.399681530974237
UTR3 	1593-1601	0.00405718554107798
>GCGGGAATAGCTCA|ENST00000420455|0.399616718437373
UTR3 	1214-1222	0.00405277052763483
>GCGGGAATAGCTCA|ENST00000395925|0.399597446262906
CDS 	966-974	0.011817832199991
>GCGGGAATAGCTCA|ENST00000354410|0.399513393363672
UTR3 	3672-3680	0.00404573155479453
>GCGGGAATAGCTCA|ENST00000375790|0.399506173929273
UTR3 	258-266	0.00404523971140099
>GCGGGAATAGCTCA|ENST00000311601|0.399487709360336
UTR3 	4224-4232	0.00404398174942518
>GCGGGAATAGCTCA|ENST00000262219|0.399485317851378
UTR3 	76-84	0.00404381881826603
>GCGGGAATAGCTCA|ENST00000369519|0.399484517465826
UTR3 	1264-1272	0.00404376428871063
>GCGGGAATAGCTCA|ENST00000379101|0.399478943615695
UTR3 	752-760	0.00404338454624717
>GCGGGAATAGCTCA|ENST00000467800|0.399474651841275
UTR3 	1416-1424	0.00404309214948552
>GCGGGAATAGCTCA|ENST00000315170|0.399471839669448
CDS 	708-716	0.0117928716828786
>GCGGGAATAGCTCA|ENST00000474451|0.399443574687098
UTR3 	417-425	0.00404097484483637
>GCGGGAATAGCTCA|ENST00000414202|0.399436937239695
UTR3 	345-353	0.00404052262452303
>GCGGGAATAGCTCA|ENST00000464720|0.39940415146518
UTR3 	732-740	0.00403828883834269
>GCGGGAATAGCTCA|ENST00000278175|0.399379894120895
UTR3 	67-75	0.00403663607834496
>GCGGGAATAGCTCA|ENST00000339235|0.399369860550089
UTR3 	20-28	0.00403595243702016
>GCGGGAATAGCTCA|ENST00000503566|0.399278303485322
UTR3 	401-409	0.00402971389416195
>GCGGGAATAGCTCA|ENST00000367424|0.39927829783131
CDS 	484-492	0.0117544059421996
>GCGGGAATAGCTCA|ENST00000409155|0.399276532327742
UTR3 	38-46	0.004029593205765
>GCGGGAATAGCTCA|ENST00000561645|0.399251904371291
UTR3 	263-271	0.00402791501429756
>GCGGGAATAGCTCA|ENST00000402377|0.399180453223736
UTR3 	1668-1676	0.00402304601322691
>GCGGGAATAGCTCA|ENST00000360187|0.399179825368342
UTR3 	2555-2563	0.00402300322705348
>GCGGGAATAGCTCA|ENST00000325980|0.399164190810559
UTR3 	998-1006	0.00215712910891956
UTR3 	1148-1156	0.00186480866981503
>GCGGGAATAGCTCA|ENST00000326080|0.399103982168417
UTR3 	133-141	0.00401783460911631
>GCGGGAATAGCTCA|ENST00000530240|0.399038018478119
UTR3 	826-834	0.00401333899904497
>GCGGGAATAGCTCA|ENST00000367619|0.399029185851935
UTR3 	1541-1549	0.00401273701190288
>GCGGGAATAGCTCA|ENST00000611342|0.398998673546081
UTR3 	339-347	0.00401065741295517
>GCGGGAATAGCTCA|ENST00000370355|0.398983501953618
CDS 	513-521	0.0116958043067486
>GCGGGAATAGCTCA|ENST00000312233|0.398981631353432
UTR3 	245-253	0.00400949586076347
>GCGGGAATAGCTCA|ENST00000559309|0.398973830922995
CDS 	89-97	0.011693881583696
>GCGGGAATAGCTCA|ENST00000242059|0.398972855018574
UTR3 	3469-3477	0.00400889768175711
>GCGGGAATAGCTCA|ENST00000369155|0.398961189291346
UTR3 	323-331	0.00228283035996234
UTR3 	947-955	0.00172527220021683
>GCGGGAATAGCTCA|ENST00000366472|0.398944158123251
UTR3 	88-96	0.00400694172273325
>GCGGGAATAGCTCA|ENST00000627585|0.398942847911462
UTR3 	133-141	0.00400685241854382
>GCGGGAATAGCTCA|ENST00000545145|0.398883379881007
UTR3 	63-71	0.00400279896675232
>GCGGGAATAGCTCA|ENST00000314616|0.398846821307777
UTR3 	191-199	0.00400030696535864
>GCGGGAATAGCTCA|ENST00000314222|0.398823924179563
UTR3 	79-87	0.00399874615207847
>GCGGGAATAGCTCA|ENST00000376572|0.398805501965372
UTR3 	54-62	0.00399749035538481
>GCGGGAATAGCTCA|ENST00000618819|0.398733436597073
UTR3 	318-326	0.00399257765013786
>GCGGGAATAGCTCA|ENST00000581503|0.398729300562834
UTR3 	360-368	0.003992295687089
>GCGGGAATAGCTCA|ENST00000602871|0.398714690443043
UTR3 	24-32	0.00399129967344276
>GCGGGAATAGCTCA|ENST00000409947|0.39869149103221
UTR3 	4793-4801	0.00398971807799928
>GCGGGAATAGCTCA|ENST00000370251|0.398676884365396
UTR3 	212-220	0.00249118722586211
UTR3 	3691-3699	0.00149753504207482
>GCGGGAATAGCTCA|ENST00000447266|0.398636897310796
UTR3 	2337-2345	0.00398599608606858
>GCGGGAATAGCTCA|ENST00000356003|0.398635124538715
UTR3 	1217-1225	0.00398587522234218
>GCGGGAATAGCTCA|ENST00000266304|0.398603901337189
UTR3 	636-644	0.00214022998028624
UTR3 	2463-2471	0.00184351648270455
>GCGGGAATAGCTCA|ENST00000562197|0.398589928193854
UTR3 	118-126	0.00398279377310935
>GCGGGAATAGCTCA|ENST00000635628|0.398580508218937
UTR3 	383-391	0.00222227858625026
UTR3 	1473-1481	0.00175987292596018
>GCGGGAATAGCTCA|ENST00000531101|0.398568215385125
UTR3 	1219-1227	0.00142724067914472
UTR3 	1771-1779	0.00255407269081033
>GCGGGAATAGCTCA|ENST00000329468|0.398490671592363
UTR3 	1444-1452	0.00397602612686757
>GCGGGAATAGCTCA|ENST00000335012|0.398484924201524
UTR3 	4462-4470	0.00397563423316443
>GCGGGAATAGCTCA|ENST00000312358|0.398465444839508
CDS 	1783-1791	0.00811856310701582
CDS 	3515-3523	0.00347422279844619
>GCGGGAATAGCTCA|ENST00000309680|0.398457261647296
UTR3 	254-262	0.00397374799738809
>GCGGGAATAGCTCA|ENST00000357814|0.398375595576436
UTR3 	411-419	0.00396817914790616
>GCGGGAATAGCTCA|ENST00000392052|0.398359148955415
CDS 	343-351	0.0115716428230446
>GCGGGAATAGCTCA|ENST00000322340|0.398358796690663
UTR3 	81-89	0.00396703357581865
>GCGGGAATAGCTCA|ENST00000253031|0.398287030897304
UTR3 	498-506	0.0021363541375942
UTR3 	787-795	0.00182578530540162
>GCGGGAATAGCTCA|ENST00000417669|0.398198293834439
CDS 	701-709	0.011539643855986
>GCGGGAATAGCTCA|ENST00000219070|0.398072912576696
UTR3 	708-716	0.00394753567881364
>GCGGGAATAGCTCA|ENST00000556250|0.398065948775035
UTR3 	816-824	0.00394706067380503
>GCGGGAATAGCTCA|ENST00000484425|0.398064283448254
UTR3 	298-306	0.00394694708046847
>GCGGGAATAGCTCA|ENST00000612075|0.398038418105545
UTR3 	333-341	0.00394518276308151
>GCGGGAATAGCTCA|ENST00000510508|0.398031226432896
UTR3 	350-358	0.00394469220041173
>GCGGGAATAGCTCA|ENST00000366661|0.398000905666718
CDS 	397-405	0.0115003713796651
>GCGGGAATAGCTCA|ENST00000220592|0.397984835416655
CDS 	877-885	0.0114971737420445
>GCGGGAATAGCTCA|ENST00000372071|0.39793313516579
UTR3 	263-271	0.00393800084041329
>GCGGGAATAGCTCA|ENST00000272647|0.397861350910131
UTR3 	138-146	0.00393310367605886
>GCGGGAATAGCTCA|ENST00000372037|0.397785629598335
UTR3 	2094-2102	0.000840396936888643
UTR3 	8767-8775	0.00308754066163827
>GCGGGAATAGCTCA|ENST00000495912|0.397779370468213
UTR3 	2588-2596	0.00392751055518139
>GCGGGAATAGCTCA|ENST00000264424|0.397773871848644
CDS 	1383-1391	0.0114551924226021
>GCGGGAATAGCTCA|ENST00000307358|0.39774583930337
UTR3 	306-314	0.00392522277657778
>GCGGGAATAGCTCA|ENST00000373966|0.397723779727048
UTR3 	68-76	0.00392371765068947
>GCGGGAATAGCTCA|ENST00000367879|0.397707427670229
CDS 	348-356	0.0114419686021667
>GCGGGAATAGCTCA|ENST00000377981|0.397695448077129
UTR3 	129-137	0.00392178453934405
>GCGGGAATAGCTCA|ENST00000568546|0.39762360408629
UTR3 	587-595	0.00246033040673025
UTR3 	726-734	0.00145655189863445
>GCGGGAATAGCTCA|ENST00000551869|0.397605105327564
UTR3 	965-973	0.00391562000431878
>GCGGGAATAGCTCA|ENST00000553066|0.397556468466389
UTR3 	49-57	0.0039123010722789
>GCGGGAATAGCTCA|ENST00000422400|0.397546910631391
CDS 	438-446	0.0114100191618793
>GCGGGAATAGCTCA|ENST00000381318|0.397520151375313
UTR3 	301-309	0.00241433761349284
UTR3 	7719-7727	0.00149548512580936
>GCGGGAATAGCTCA|ENST00000369075|0.39747563976188
CDS 	1301-1309	0.00580273980327966
UTR3 	3068-3076	0.00197901383243314
>GCGGGAATAGCTCA|ENST00000271651|0.397466376484779
CDS 	294-302	0.0113939879281764
>GCGGGAATAGCTCA|ENST00000448507|0.397350758024245
UTR3 	1635-1643	0.00160243489116004
UTR3 	2476-2484	0.00229582717277203
>GCGGGAATAGCTCA|ENST00000409223|0.397332485235739
UTR3 	268-276	0.00262217371534758
UTR3 	1113-1121	0.00127484117589475
>GCGGGAATAGCTCA|ENST00000257836|0.397311063804954
UTR3 	2984-2992	0.00389555278937824
>GCGGGAATAGCTCA|ENST00000624593|0.397302970327464
CDS 	137-145	0.0113614566840412
>GCGGGAATAGCTCA|ENST00000261588|0.397302805764154
UTR3 	1438-1446	0.00389498913652797
>GCGGGAATAGCTCA|ENST00000574518|0.397247503813896
UTR3 	2117-2125	0.00160586619808747
UTR3 	2598-2606	0.00228534819906651
>GCGGGAATAGCTCA|ENST00000585395|0.397217540149614
UTR3 	324-332	0.00388916909565794
>GCGGGAATAGCTCA|ENST00000612156|0.397184102334168
UTR3 	324-332	0.00388688658859544
>GCGGGAATAGCTCA|ENST00000360299|0.397133577965406
UTR3 	4370-4378	0.00388343760769517
>GCGGGAATAGCTCA|ENST00000444836|0.397109628559911
UTR3 	1528-1536	0.0038818026800952
>GCGGGAATAGCTCA|ENST00000282146|0.397104188865188
UTR3 	104-112	0.00388143132977671
>GCGGGAATAGCTCA|ENST00000222032|0.397080145746189
UTR3 	87-95	0.00387978996321192
>GCGGGAATAGCTCA|ENST00000271751|0.397061110521296
UTR3 	433-441	0.00254156429915271
UTR3 	2711-2719	0.00133692615045218
>GCGGGAATAGCTCA|ENST00000514302|0.397050897079322
UTR3 	508-516	0.00188302929631392
UTR3 	878-886	0.00199476388421169
>GCGGGAATAGCTCA|ENST00000584874|0.39705074805784
UTR3 	176-184	0.00387778300682167
>GCGGGAATAGCTCA|ENST00000264607|0.397039723452486
UTR3 	980-988	0.00208083702451536
UTR3 	4478-4486	0.0017961933283395
>GCGGGAATAGCTCA|ENST00000294066|0.397027400934341
UTR3 	1541-1549	0.00244907866904697
UTR3 	1791-1799	0.00142711041239794
>GCGGGAATAGCTCA|ENST00000401392|0.397022224720869
UTR3 	2688-2696	0.00387583569319013
>GCGGGAATAGCTCA|ENST00000591455|0.396982938500082
UTR3 	48-56	0.00387315350965198
>GCGGGAATAGCTCA|ENST00000526355|0.396954392230605
UTR3 	6047-6055	0.00387120451665875
>GCGGGAATAGCTCA|ENST00000281038|0.39695075371959
UTR3 	192-200	0.00387095609433094
>GCGGGAATAGCTCA|ENST00000468085|0.396944706852518
UTR3 	194-202	0.00387054323779401
>GCGGGAATAGCTCA|ENST00000415388|0.396943037171531
UTR3 	576-584	0.00387042923809937
>GCGGGAATAGCTCA|ENST00000403263|0.396931158608339
UTR3 	831-839	0.00386961820863532
>GCGGGAATAGCTCA|ENST00000291825|0.396900477834746
UTR3 	691-699	0.00259887740936362
UTR3 	2490-2498	0.00126864597795591
>GCGGGAATAGCTCA|ENST00000223369|0.396869287026765
UTR3 	613-621	0.00386539368513151
>GCGGGAATAGCTCA|ENST00000305428|0.396817853550716
UTR3 	2743-2751	0.00386188169254928
>GCGGGAATAGCTCA|ENST00000476834|0.396786686945695
UTR3 	82-90	0.00231109082590228
UTR3 	132-140	0.00154866266549543
>GCGGGAATAGCTCA|ENST00000329478|0.396766367311116
UTR3 	23-31	0.0038583659411728
>GCGGGAATAGCTCA|ENST00000380835|0.396737748483586
UTR3 	247-255	0.00385641162951115
>GCGGGAATAGCTCA|ENST00000367714|0.396717614189244
UTR3 	415-423	0.00385503667751989
>GCGGGAATAGCTCA|ENST00000611150|0.396653353771154
UTR3 	518-526	0.00385064823426174
>GCGGGAATAGCTCA|ENST00000500337|0.396624680946826
CDS 	359-367	0.0112263725511612
>GCGGGAATAGCTCA|ENST00000312175|0.3966210378654
UTR3 	247-255	0.00384844123908697
>GCGGGAATAGCTCA|ENST00000351365|0.396609852221909
UTR3 	1902-1910	0.00384767730799748
>GCGGGAATAGCTCA|ENST00000504334|0.396596540287236
UTR3 	2289-2297	0.00384676815079088
>GCGGGAATAGCTCA|ENST00000296776|0.396465085300662
UTR3 	675-683	0.00383778968668164
>GCGGGAATAGCTCA|ENST00000526737|0.396422418556616
UTR3 	427-435	0.00383487529983474
>GCGGGAATAGCTCA|ENST00000357195|0.39634868207923
UTR3 	2568-2576	0.0026950480827321
UTR3 	3201-3209	0.00113479033288212
>GCGGGAATAGCTCA|ENST00000617380|0.396309554166534
CDS 	107-115	0.0049053630365067
UTR3 	383-391	0.00220341912674886
>GCGGGAATAGCTCA|ENST00000400191|0.396305793325131
UTR3 	494-502	0.00213210353822211
UTR3 	2399-2407	0.000946413413208542
UTR3 	3392-3400	0.000748391617110295
>GCGGGAATAGCTCA|ENST00000622544|0.396291622224502
UTR3 	669-677	0.00382594047829718
>GCGGGAATAGCTCA|ENST00000265354|0.396243924713224
UTR3 	202-210	0.00382268196400996
>GCGGGAATAGCTCA|ENST00000575203|0.396224173574141
UTR3 	481-489	0.00382133260112547
>GCGGGAATAGCTCA|ENST00000538183|0.396215063092059
UTR3 	1625-1633	0.00111991068185455
UTR3 	3790-3798	0.000893282733534112
UTR3 	11397-11405	0.00094246894581396
UTR3 	11681-11689	0.000865047820110136
>GCGGGAATAGCTCA|ENST00000609274|0.396211727174279
UTR3 	371-379	0.00382048227322713
>GCGGGAATAGCTCA|ENST00000332129|0.396207359479375
UTR3 	2083-2091	0.00285291539375479
UTR3 	3036-3044	0.000967268479938249
>GCGGGAATAGCTCA|ENST00000599460|0.396172245502717
UTR3 	1571-1579	0.00381778485681743
>GCGGGAATAGCTCA|ENST00000463065|0.396094886371209
CDS 	705-713	0.0111208067262516
>GCGGGAATAGCTCA|ENST00000521713|0.39606655108399
UTR3 	678-686	0.00233920366540901
UTR3 	726-734	0.00147135961700759
>GCGGGAATAGCTCA|ENST00000393328|0.396034991773838
CDS 	585-593	0.0111088691943404
>GCGGGAATAGCTCA|ENST00000570670|0.395993814332709
UTR3 	1057-1065	0.00380559315638201
>GCGGGAATAGCTCA|ENST00000397333|0.395975192835433
UTR3 	2056-2064	0.00380432069283561
>GCGGGAATAGCTCA|ENST00000594759|0.395965240163008
UTR3 	1086-1094	0.00380364058800589
>GCGGGAATAGCTCA|ENST00000393243|0.395881847586505
CDS 	357-365	0.0110783433530858
>GCGGGAATAGCTCA|ENST00000393977|0.395871121323818
UTR3 	602-610	0.00379720879029976
>GCGGGAATAGCTCA|ENST00000397224|0.395863894860447
UTR3 	82-90	0.00379671493379593
>GCGGGAATAGCTCA|ENST00000548116|0.395858664884351
UTR3 	1077-1085	0.003796357515293
>GCGGGAATAGCTCA|ENST00000454366|0.395838098742908
UTR3 	483-491	0.00379495200178287
>GCGGGAATAGCTCA|ENST00000377991|0.395835693920665
CDS 	436-444	0.011069142862355
>GCGGGAATAGCTCA|ENST00000392845|0.395834643428671
UTR3 	1759-1767	0.00152188664785892
UTR3 	4762-4770	0.00227282921134647
>GCGGGAATAGCTCA|ENST00000444385|0.395832440402045
UTR3 	1261-1269	0.00379456529991255
>GCGGGAATAGCTCA|ENST00000584284|0.395821364403353
UTR3 	454-462	0.00158881907422815
UTR3 	836-844	0.00220498926516638
>GCGGGAATAGCTCA|ENST00000371269|0.395813838019867
UTR3 	385-393	0.00379329396398981
>GCGGGAATAGCTCA|ENST00000397985|0.395812741731609
CDS 	1008-1016	0.0110645673263795
>GCGGGAATAGCTCA|ENST00000393562|0.395695165854194
UTR3 	39-47	0.00378518310957222
>GCGGGAATAGCTCA|ENST00000262031|0.395693808655808
UTR3 	5366-5374	0.00378509034464636
>GCGGGAATAGCTCA|ENST00000574810|0.395659904518862
UTR3 	47-55	0.00378277295084187
>GCGGGAATAGCTCA|ENST00000360032|0.395630217661795
UTR3 	608-616	0.00205495382746301
UTR3 	720-728	0.00172578993007547
>GCGGGAATAGCTCA|ENST00000393640|0.395629548115642
UTR3 	3646-3654	0.00168384947876169
UTR3 	5181-5189	0.00209684851251168
>GCGGGAATAGCTCA|ENST00000321521|0.395623958684525
UTR3 	10666-10674	0.00378031592935869
>GCGGGAATAGCTCA|ENST00000419989|0.395615694294736
UTR3 	171-179	0.00377975101897401
>GCGGGAATAGCTCA|ENST00000328439|0.395600766402753
UTR3 	89-97	0.00377873061616106
>GCGGGAATAGCTCA|ENST00000369158|0.395590042546497
UTR3 	613-621	0.00377799757390288
>GCGGGAATAGCTCA|ENST00000289429|0.395566303560342
UTR3 	371-379	0.00377637484216341
>GCGGGAATAGCTCA|ENST00000264158|0.395552435644194
UTR3 	1526-1534	0.00377542685402303
>GCGGGAATAGCTCA|ENST00000430182|0.395546265906673
UTR3 	447-455	0.00377500509713226
>GCGGGAATAGCTCA|ENST00000321063|0.395531293607276
CDS 	1262-1270	0.00484627511364093
UTR3 	5133-5141	0.00216889738730404
>GCGGGAATAGCTCA|ENST00000585477|0.395484841290289
UTR3 	2364-2372	0.00377080604971304
>GCGGGAATAGCTCA|ENST00000411641|0.395483079779168
UTR3 	143-151	0.0037706856277481
>GCGGGAATAGCTCA|ENST00000309758|0.395457203646879
CDS 	1688-1696	0.010993678842444
>GCGGGAATAGCTCA|ENST00000294016|0.395441101256235
UTR3 	608-616	0.00231317182172785
UTR3 	1230-1238	0.0014546439786119
>GCGGGAATAGCTCA|ENST00000435765|0.395439926591392
UTR3 	448-456	0.00376773549382244
>GCGGGAATAGCTCA|ENST00000254480|0.39537610056295
UTR3 	1360-1368	0.00204732707607587
UTR3 	2436-2444	0.0017160447970597
>GCGGGAATAGCTCA|ENST00000305051|0.395361239788498
CDS 	225-233	0.010974541442749
>GCGGGAATAGCTCA|ENST00000431567|0.395358739534143
UTR3 	649-657	0.00140996324289543
UTR3 	669-677	0.00235222165938029
>GCGGGAATAGCTCA|ENST00000205061|0.395356599775357
UTR3 	855-863	0.00168753733125949
UTR3 	4039-4047	0.00207450127478954
>GCGGGAATAGCTCA|ENST00000407418|0.395334611076266
UTR3 	1106-1114	0.00270579730704437
UTR3 	1406-1414	0.00105473790632925
>GCGGGAATAGCTCA|ENST00000403683|0.395301947067556
UTR3 	613-621	0.00375830188404359
>GCGGGAATAGCTCA|ENST00000337190|0.395271965535551
UTR3 	2616-2624	0.00375625190687649
>GCGGGAATAGCTCA|ENST00000514649|0.395227706474506
UTR3 	572-580	0.00375322561002255
>GCGGGAATAGCTCA|ENST00000445193|0.395207953182101
UTR3 	2307-2315	0.00173829044516213
UTR3 	4896-4904	0.00201358445830522
>GCGGGAATAGCTCA|ENST00000617146|0.395200285083396
UTR3 	363-371	0.00375135056172776
>GCGGGAATAGCTCA|ENST00000424463|0.395173313195124
UTR3 	780-788	0.00374950620601775
>GCGGGAATAGCTCA|ENST00000511441|0.395168824454242
UTR3 	550-558	0.00374919925868738
>GCGGGAATAGCTCA|ENST00000305253|0.395112548824829
UTR3 	3061-3069	0.00374535093793794
>GCGGGAATAGCTCA|ENST00000590923|0.395064613881331
UTR3 	340-348	0.00374207283201404
>GCGGGAATAGCTCA|ENST00000420304|0.39505819544065
UTR3 	146-154	0.00374163388645673
>GCGGGAATAGCTCA|ENST00000319769|0.395056626362601
UTR3 	369-377	0.00374152657966859
>GCGGGAATAGCTCA|ENST00000595671|0.395002851890105
UTR3 	58-66	0.00373784893839862
>GCGGGAATAGCTCA|ENST00000417877|0.394966647894913
UTR3 	176-184	0.00373537284585664
>GCGGGAATAGCTCA|ENST00000318410|0.39491168528182
CDS 	3261-3269	0.0108848685011545
>GCGGGAATAGCTCA|ENST00000379757|0.394838855880666
UTR3 	30-38	0.00372663216217898
>GCGGGAATAGCTCA|ENST00000357702|0.394814585174998
UTR3 	112-120	0.00372497198994516
>GCGGGAATAGCTCA|ENST00000473282|0.394713613719304
UTR3 	1626-1634	0.00177659795593564
UTR3 	3948-3956	0.00194146697269765
>GCGGGAATAGCTCA|ENST00000374747|0.394710705365098
UTR3 	2467-2475	0.00204489825939434
UTR3 	2603-2611	0.00167296771102856
>GCGGGAATAGCTCA|ENST00000367088|0.394699079504218
UTR3 	79-87	0.00371707064938324
>GCGGGAATAGCTCA|ENST00000370664|0.394692441168549
UTR3 	160-168	0.00371661651952732
>GCGGGAATAGCTCA|ENST00000537064|0.394682909692052
UTR3 	1174-1182	0.00154479220115947
UTR3 	3521-3529	0.000771744715401415
UTR3 	5879-5887	0.00139942754812683
>GCGGGAATAGCTCA|ENST00000495831|0.394594175032432
UTR3 	864-872	0.00187104250802111
UTR3 	1576-1584	0.00183885129474876
>GCGGGAATAGCTCA|ENST00000333822|0.394591313614278
UTR3 	419-427	0.0037096980348013
>GCGGGAATAGCTCA|ENST00000226004|0.394590238253195
UTR3 	286-294	0.00370962446232457
>GCGGGAATAGCTCA|ENST00000368087|0.394589279092839
CDS 	464-472	0.0108205360936285
>GCGGGAATAGCTCA|ENST00000619056|0.39457178997355
UTR3 	288-296	0.00370836228412313
>GCGGGAATAGCTCA|ENST00000375442|0.394546084970793
UTR3 	450-458	0.00370660358753907
>GCGGGAATAGCTCA|ENST00000532405|0.394525692400529
UTR3 	6986-6994	0.00370520833098796
>GCGGGAATAGCTCA|ENST00000333877|0.394501586836778
UTR3 	559-567	0.00212261193235501
UTR3 	608-616	0.00158094706722702
>GCGGGAATAGCTCA|ENST00000400358|0.394501489716674
UTR3 	1659-1667	0.00195928877147379
UTR3 	1729-1737	0.000471007345445299
UTR3 	2040-2048	0.00127325623751863
>GCGGGAATAGCTCA|ENST00000599405|0.394472240307157
UTR3 	225-233	0.00370155102764056
>GCGGGAATAGCTCA|ENST00000374280|0.394470744644775
UTR3 	370-378	0.00370144868882726
>GCGGGAATAGCTCA|ENST00000339381|0.394457630293024
UTR3 	87-95	0.00370055135004664
>GCGGGAATAGCTCA|ENST00000239940|0.394428882359318
UTR3 	764-772	0.003698584259834
>GCGGGAATAGCTCA|ENST00000421798|0.394409496194732
UTR3 	191-199	0.00369725772463724
>GCGGGAATAGCTCA|ENST00000265381|0.394403641426232
UTR3 	3135-3143	0.00288110980199972
UTR3 	3170-3178	0.000815747294493206
>GCGGGAATAGCTCA|ENST00000269703|0.394401959769999
UTR3 	218-226	0.00369674202429822
>GCGGGAATAGCTCA|ENST00000389131|0.394344821997253
CDS 	675-683	0.0107717453224392
>GCGGGAATAGCTCA|ENST00000416219|0.394316749772606
UTR3 	186-194	0.00369091105955374
>GCGGGAATAGCTCA|ENST00000337907|0.394315141320649
UTR3 	2011-2019	0.0036908009881167
>GCGGGAATAGCTCA|ENST00000395325|0.394309536207715
UTR3 	1222-1230	0.00146051743707394
CDS 	2107-2115	0.00665648167499666
>GCGGGAATAGCTCA|ENST00000313683|0.39430725640841
UTR3 	437-445	0.00369026139645308
>GCGGGAATAGCTCA|ENST00000355303|0.394283700163977
UTR3 	69-77	0.00368864933919651
>GCGGGAATAGCTCA|ENST00000311180|0.39422145039555
UTR3 	439-447	0.00235470079003108
UTR3 	5224-5232	0.00132968836230404
>GCGGGAATAGCTCA|ENST00000437464|0.39417536305078
UTR3 	665-673	0.00264597583697037
UTR3 	704-712	0.00103525908480198
>GCGGGAATAGCTCA|ENST00000617987|0.394156091979979
UTR3 	895-903	0.00367991596618445
>GCGGGAATAGCTCA|ENST00000464171|0.394100335691716
UTR3 	899-907	0.00367609975302981
>GCGGGAATAGCTCA|ENST00000371953|0.394053269200782
UTR3 	274-282	0.00367287816210122
>GCGGGAATAGCTCA|ENST00000452085|0.394048166347005
UTR3 	2482-2490	0.0036725288756429
>GCGGGAATAGCTCA|ENST00000481223|0.394046667184848
UTR3 	626-634	0.00160452002224622
UTR3 	1408-1416	0.00206790623658717
>GCGGGAATAGCTCA|ENST00000310961|0.394013697845985
UTR3 	1363-1371	0.00367016949154248
>GCGGGAATAGCTCA|ENST00000521264|0.393990832756068
UTR3 	1623-1631	0.00106585460185317
UTR3 	3373-3381	0.00260274972436654
>GCGGGAATAGCTCA|ENST00000293288|0.393957290269849
UTR3 	229-237	0.00366630821230289
>GCGGGAATAGCTCA|ENST00000534824|0.39395521243418
UTR3 	63-71	0.00366616597410271
>GCGGGAATAGCTCA|ENST00000368147|0.393937086114896
CDS 	3483-3491	0.010690342523181
>GCGGGAATAGCTCA|ENST00000622179|0.393909640205026
UTR3 	83-91	0.00366304626201016
>GCGGGAATAGCTCA|ENST00000380639|0.393897853148582
UTR3 	8733-8741	0.00366223934164707
>GCGGGAATAGCTCA|ENST00000379287|0.393851012411921
UTR3 	2043-2051	0.000879227669187274
UTR3 	2737-2745	0.00277980495758921
>GCGGGAATAGCTCA|ENST00000610984|0.39383763600605
UTR3 	257-265	0.00365811685407428
>GCGGGAATAGCTCA|ENST00000357563|0.393830524025125
UTR3 	391-399	0.00365762995068691
>GCGGGAATAGCTCA|ENST00000583448|0.393811711567796
UTR3 	210-218	0.00365634198958212
>GCGGGAATAGCTCA|ENST00000311417|0.393802397270075
UTR3 	515-523	0.00194236048540355
UTR3 	4697-4705	0.00171334380953504
>GCGGGAATAGCTCA|ENST00000355997|0.393774900129934
CDS 	753-761	0.0106579545634557
>GCGGGAATAGCTCA|ENST00000374338|0.393765541590569
UTR3 	296-304	0.00365318095363214
>GCGGGAATAGCTCA|ENST00000370263|0.393739151036647
UTR3 	2822-2830	0.00173707224899312
UTR3 	3091-3099	0.0019143018121874
>GCGGGAATAGCTCA|ENST00000422003|0.39372959389002
UTR3 	3534-3542	0.00365071969778705
>GCGGGAATAGCTCA|ENST00000566011|0.393707474987487
UTR3 	674-682	0.00364920522858336
>GCGGGAATAGCTCA|ENST00000421812|0.393660532958004
UTR3 	171-179	0.00364599103455254
>GCGGGAATAGCTCA|ENST00000335312|0.393639123470399
UTR3 	621-629	0.00364452504888157
>GCGGGAATAGCTCA|ENST00000479896|0.393638858044479
UTR3 	851-859	0.00364450687402561
>GCGGGAATAGCTCA|ENST00000586987|0.393599383809969
UTR3 	3254-3262	0.00364180385529696
>GCGGGAATAGCTCA|ENST00000393276|0.393583758139549
CDS 	1809-1817	0.01061977819082
>GCGGGAATAGCTCA|ENST00000231229|0.393578714116847
UTR3 	646-654	0.00364038844936913
>GCGGGAATAGCTCA|ENST00000396950|0.393531254257955
CDS 	258-266	0.0106092905664418
>GCGGGAATAGCTCA|ENST00000186436|0.393473445350192
UTR3 	265-273	0.00363317951767321
>GCGGGAATAGCTCA|ENST00000544604|0.393450914154873
UTR3 	2699-2707	0.00363163646633395
>GCGGGAATAGCTCA|ENST00000601394|0.393440006616538
UTR3 	1491-1499	0.00151472729248793
UTR3 	1842-1850	0.00211616215875584
>GCGGGAATAGCTCA|ENST00000359242|0.39341362647234
UTR3 	3627-3635	0.00362908274717196
>GCGGGAATAGCTCA|ENST00000373249|0.393377250115165
UTR3 	416-424	0.00362659135992363
>GCGGGAATAGCTCA|ENST00000558939|0.393333546867309
UTR3 	1147-1155	0.00215608734622685
UTR3 	1935-1943	0.00146751070653624
>GCGGGAATAGCTCA|ENST00000487794|0.393271770733864
UTR3 	919-927	0.00361936670449451
>GCGGGAATAGCTCA|ENST00000244741|0.39326307328723
UTR3 	1395-1403	0.00361877095523688
>GCGGGAATAGCTCA|ENST00000320849|0.393225354442788
UTR3 	897-905	0.00361618727278938
>GCGGGAATAGCTCA|ENST00000492395|0.393213421825039
UTR3 	1054-1062	0.00198353445411633
UTR3 	1215-1223	0.00163183543467156
>GCGGGAATAGCTCA|ENST00000396352|0.3932031319642
UTR3 	137-145	0.00361466502658109
>GCGGGAATAGCTCA|ENST00000265018|0.393187417704064
UTR3 	1904-1912	0.00361358857694
>GCGGGAATAGCTCA|ENST00000421182|0.393169839674049
CDS 	6708-6716	0.0105370848360908
>GCGGGAATAGCTCA|ENST00000013070|0.393126723339336
UTR3 	403-411	0.00360943078256582
>GCGGGAATAGCTCA|ENST00000246553|0.393117076917736
UTR3 	559-567	0.00360876994525045
>GCGGGAATAGCTCA|ENST00000503391|0.393090829561484
UTR3 	521-529	0.00360697181615146
>GCGGGAATAGCTCA|ENST00000399804|0.393089273227817
UTR3 	78-86	0.00360686519498574
>GCGGGAATAGCTCA|ENST00000256178|0.393069490590716
UTR3 	1575-1583	0.00360550991491706
>GCGGGAATAGCTCA|ENST00000445323|0.393056451184928
UTR3 	1099-1107	0.00360461659080354
>GCGGGAATAGCTCA|ENST00000381894|0.39303835870417
UTR3 	55-63	0.00360337706538615
>GCGGGAATAGCTCA|ENST00000442009|0.393038341536287
UTR3 	866-874	0.00360337588919587
>GCGGGAATAGCTCA|ENST00000313735|0.3930163285838
CDS 	3132-3140	0.010506408336089
>GCGGGAATAGCTCA|ENST00000400485|0.393012281375978
CDS 	659-667	0.0105055995154431
>GCGGGAATAGCTCA|ENST00000517325|0.392947218341798
UTR3 	1390-1398	0.00359713268510219
>GCGGGAATAGCTCA|ENST00000256495|0.392941273942369
UTR3 	1085-1093	0.00359672539346469
>GCGGGAATAGCTCA|ENST00000594671|0.392892374313205
UTR3 	103-111	0.00359337486149141
>GCGGGAATAGCTCA|ENST00000300784|0.392879953400214
UTR3 	97-105	0.00359252377503915
>GCGGGAATAGCTCA|ENST00000416516|0.392870111101311
UTR3 	2267-2275	0.00359184936962199
>GCGGGAATAGCTCA|ENST00000324155|0.392864056540562
UTR3 	511-519	0.00359143450133139
>GCGGGAATAGCTCA|ENST00000372097|0.392815723058558
UTR3 	511-519	0.0035881225320867
>GCGGGAATAGCTCA|ENST00000482873|0.392779804882022
UTR3 	303-311	0.00358566120724528
>GCGGGAATAGCTCA|ENST00000301329|0.392778013215887
UTR3 	92-100	0.00358553842965628
>GCGGGAATAGCTCA|ENST00000409514|0.392771650017914
UTR3 	385-393	0.00358510237689272
>GCGGGAATAGCTCA|ENST00000447079|0.39275243154088
UTR3 	3711-3719	0.00358378537144241
>GCGGGAATAGCTCA|ENST00000392521|0.392734550027183
UTR3 	564-572	0.00358255996508753
>GCGGGAATAGCTCA|ENST00000409056|0.392715536606857
UTR3 	630-638	0.00358125696842189
>GCGGGAATAGCTCA|ENST00000467087|0.392700340053734
UTR3 	671-679	0.00358021552703827
>GCGGGAATAGCTCA|ENST00000487279|0.392687038786655
UTR3 	908-916	0.00357930396061329
>GCGGGAATAGCTCA|ENST00000613128|0.392670580060886
UTR3 	496-504	0.00357817599117712
>GCGGGAATAGCTCA|ENST00000324333|0.392629574490088
UTR3 	812-820	0.00216715448860687
UTR3 	2453-2461	0.00140821118617388
>GCGGGAATAGCTCA|ENST00000377317|0.392627983068021
UTR3 	25-33	0.00357525660459325
>GCGGGAATAGCTCA|ENST00000310924|0.392624291454567
UTR3 	3085-3093	0.00126376607468685
UTR3 	6779-6787	0.00112498669210574
UTR3 	7052-7060	0.00118625082765486
>GCGGGAATAGCTCA|ENST00000264734|0.392596680379998
UTR3 	174-182	0.00357311120225576
>GCGGGAATAGCTCA|ENST00000359523|0.392562252107216
UTR3 	3249-3257	0.00357075151085803
>GCGGGAATAGCTCA|ENST00000306078|0.392559883200876
UTR3 	243-251	0.00357058914486846
>GCGGGAATAGCTCA|ENST00000566266|0.392499034186244
UTR3 	1163-1171	0.00229891387295676
UTR3 	1942-1950	0.00126750453211439
>GCGGGAATAGCTCA|ENST00000244763|0.392487917544912
UTR3 	7299-7307	0.00133668463103044
UTR3 	7488-7496	0.002228971787626
>GCGGGAATAGCTCA|ENST00000370351|0.392474106600227
UTR3 	337-345	0.00356470974149064
>GCGGGAATAGCTCA|ENST00000465874|0.392468753184723
UTR3 	809-817	0.00356434278614253
>GCGGGAATAGCTCA|ENST00000458549|0.392434669442102
UTR3 	498-506	0.00356200643954269
>GCGGGAATAGCTCA|ENST00000532314|0.392397248255799
UTR3 	974-982	0.00355944123762872
>GCGGGAATAGCTCA|ENST00000555019|0.392353461983646
UTR3 	272-280	0.00355643960254057
>GCGGGAATAGCTCA|ENST00000368820|0.392351180060549
UTR3 	112-120	0.00355628316897011
>GCGGGAATAGCTCA|ENST00000306052|0.392268685873969
UTR3 	3918-3926	0.00355062769605259
>GCGGGAATAGCTCA|ENST00000341396|0.392255248072344
UTR3 	375-383	0.00354970641395708
>GCGGGAATAGCTCA|ENST00000321442|0.392248401556464
CDS 	611-619	0.00604464184415169
UTR3 	2160-2168	0.00152643735238445
>GCGGGAATAGCTCA|ENST00000522770|0.392238950197548
UTR3 	189-197	0.00354858903311905
>GCGGGAATAGCTCA|ENST00000443668|0.39217461205008
UTR3 	84-92	0.00354417785466929
>GCGGGAATAGCTCA|ENST00000343882|0.392173073846143
CDS 	1509-1517	0.0103378231359939
>GCGGGAATAGCTCA|ENST00000273067|0.392167357846921
UTR3 	1175-1183	0.00354368047291389
>GCGGGAATAGCTCA|ENST00000266066|0.392135631637387
UTR3 	608-616	0.00354150513873448
>GCGGGAATAGCTCA|ENST00000571451|0.392071602377516
UTR3 	529-537	0.00353711472854388
>GCGGGAATAGCTCA|ENST00000375360|0.392059786058294
CDS 	2090-2098	0.0103151646341952
>GCGGGAATAGCTCA|ENST00000216416|0.39205319244246
UTR3 	1879-1887	0.00353585233407838
>GCGGGAATAGCTCA|ENST00000262426|0.392043914895594
UTR3 	2124-2132	0.00353521615200387
>GCGGGAATAGCTCA|ENST00000586529|0.392039030956592
UTR3 	1163-1171	0.00353488124726876
>GCGGGAATAGCTCA|ENST00000269300|0.391980786743086
UTR3 	596-604	0.00171068755714023
UTR3 	611-619	0.00182019961469601
>GCGGGAATAGCTCA|ENST00000300935|0.391975137842962
UTR3 	827-835	0.0035304997893806
>GCGGGAATAGCTCA|ENST00000359013|0.391959954298044
UTR3 	655-663	0.00352945854341623
>GCGGGAATAGCTCA|ENST00000381647|0.391959399489352
UTR3 	1401-1409	0.00352942049588277
>GCGGGAATAGCTCA|ENST00000455372|0.391952883709179
UTR3 	1894-1902	0.00352897365688725
>GCGGGAATAGCTCA|ENST00000248089|0.391952424392455
UTR3 	58-66	0.00352894215777781
>GCGGGAATAGCTCA|ENST00000439461|0.391901473943947
UTR3 	2229-2237	0.00120348731544835
UTR3 	3829-3837	0.00232196067135573
>GCGGGAATAGCTCA|ENST00000404220|0.391898484456766
UTR3 	450-458	0.00352524296339061
>GCGGGAATAGCTCA|ENST00000341976|0.391880152432472
UTR3 	1190-1198	0.0035239857141295
>GCGGGAATAGCTCA|ENST00000412735|0.391834577166998
UTR3 	972-980	0.00139808058006511
UTR3 	1281-1289	0.00212277939467707
>GCGGGAATAGCTCA|ENST00000382500|0.391823925166545
UTR3 	224-232	0.00352012939804253
>GCGGGAATAGCTCA|ENST00000373109|0.391812668364063
UTR3 	3573-3581	0.00351935733279202
>GCGGGAATAGCTCA|ENST00000261381|0.391811957534238
UTR3 	1107-1115	0.00214854440845642
UTR3 	3159-3167	0.00137076417070517
>GCGGGAATAGCTCA|ENST00000313269|0.391789230477254
UTR3 	202-210	0.00351774978366541
>GCGGGAATAGCTCA|ENST00000381813|0.391779271970731
UTR3 	1323-1331	0.00351706674293865
>GCGGGAATAGCTCA|ENST00000269187|0.391772248994557
UTR3 	580-588	0.00351658504262203
>GCGGGAATAGCTCA|ENST00000228741|0.391770018622199
UTR3 	1867-1875	0.0035164320625236
>GCGGGAATAGCTCA|ENST00000531636|0.391711946429468
UTR3 	1087-1095	0.00351244881142948
>GCGGGAATAGCTCA|ENST00000457648|0.391698821092933
UTR3 	105-113	0.0035115484975254
>GCGGGAATAGCTCA|ENST00000564238|0.391678992030247
UTR3 	379-387	0.00351018833062926
>GCGGGAATAGCTCA|ENST00000380099|0.391671767376652
UTR3 	1781-1789	0.00350969275221143
>GCGGGAATAGCTCA|ENST00000487292|0.391656974616348
UTR3 	1774-1782	0.00350867802589445
>GCGGGAATAGCTCA|ENST00000373558|0.391652558973033
UTR3 	221-229	0.00350837512714392
>GCGGGAATAGCTCA|ENST00000404795|0.391652243604131
UTR3 	48-56	0.00350835349381778
>GCGGGAATAGCTCA|ENST00000357727|0.391620705392655
UTR3 	3559-3567	0.00166275988261151
UTR3 	4507-4515	0.00184343015661694
>GCGGGAATAGCTCA|ENST00000240922|0.391573710401366
UTR3 	818-826	0.00350296616706867
>GCGGGAATAGCTCA|ENST00000599174|0.391529538265555
UTR3 	230-238	0.00349993581801356
>GCGGGAATAGCTCA|ENST00000309447|0.391514486256376
UTR3 	537-545	0.00349890317445185
>GCGGGAATAGCTCA|ENST00000381873|0.391511560706577
UTR3 	691-699	0.00233314586797293
UTR3 	1326-1334	0.00116555659740017
>GCGGGAATAGCTCA|ENST00000253692|0.391464508144996
UTR3 	102-110	0.00349547432300267
>GCGGGAATAGCTCA|ENST00000590558|0.391432526543744
UTR3 	2085-2093	0.00349328007733217
>GCGGGAATAGCTCA|ENST00000482325|0.391431534173871
UTR3 	4278-4286	0.00174959075523783
UTR3 	4775-4783	0.00174362123494634
>GCGGGAATAGCTCA|ENST00000231948|0.391392038242762
CDS 	272-280	0.0101815621672582
>GCGGGAATAGCTCA|ENST00000395704|0.391384516916809
UTR3 	55-63	0.00348998603473506
>GCGGGAATAGCTCA|ENST00000380629|0.391365122506659
UTR3 	2475-2483	0.00348865530211703
>GCGGGAATAGCTCA|ENST00000464350|0.391360973738971
UTR3 	811-819	0.00266375535544898
UTR3 	891-899	0.000824615279090045
>GCGGGAATAGCTCA|ENST00000264888|0.391349607749004
UTR3 	1402-1410	0.0034875907519391
>GCGGGAATAGCTCA|ENST00000366595|0.391348814303039
CDS 	1152-1160	0.00574427839710184
CDS 	1424-1432	0.00442863275984347
>GCGGGAATAGCTCA|ENST00000320394|0.391329506146103
UTR3 	1671-1679	0.00348621145146402
>GCGGGAATAGCTCA|ENST00000377953|0.391306675458802
UTR3 	507-515	0.00348464486024175
>GCGGGAATAGCTCA|ENST00000406462|0.391301784870958
UTR3 	4373-4381	0.00348430927468518
>GCGGGAATAGCTCA|ENST00000463577|0.391295449798692
UTR3 	1271-1279	0.00348387456832452
>GCGGGAATAGCTCA|ENST00000587871|0.391292606665352
UTR3 	81-89	0.0034836794745241
>GCGGGAATAGCTCA|ENST00000219837|0.391264089849669
UTR3 	966-974	0.00348172264277615
>GCGGGAATAGCTCA|ENST00000265810|0.391256621365529
UTR3 	1927-1935	0.00348121014491818
>GCGGGAATAGCTCA|ENST00000380409|0.391189786292351
UTR3 	224-232	0.00347662367282058
>GCGGGAATAGCTCA|ENST00000296933|0.391183521653402
UTR3 	1653-1661	0.00347619375556615
>GCGGGAATAGCTCA|ENST00000375759|0.391170358437696
UTR3 	843-851	0.00347529040840807
>GCGGGAATAGCTCA|ENST00000325167|0.391143889062298
UTR3 	449-457	0.00157811899986023
UTR3 	613-621	0.00189535487156723
>GCGGGAATAGCTCA|ENST00000341698|0.391140995741389
UTR3 	385-393	0.00200436690842967
UTR3 	577-585	0.00146890839786792
>GCGGGAATAGCTCA|ENST00000613878|0.391134938365887
CDS 	377-385	0.0101301001573761
>GCGGGAATAGCTCA|ENST00000330258|0.391128487805787
UTR3 	531-539	0.00347241689569588
>GCGGGAATAGCTCA|ENST00000568470|0.391109579122982
UTR3 	1369-1377	0.00347111918779028
>GCGGGAATAGCTCA|ENST00000291295|0.391107352124038
UTR3 	1082-1090	0.00347096634678632
>GCGGGAATAGCTCA|ENST00000277570|0.391095850439523
UTR3 	1382-1390	0.00347017697055002
>GCGGGAATAGCTCA|ENST00000404820|0.391064370382976
UTR3 	523-531	0.00346801640902496
>GCGGGAATAGCTCA|ENST00000311177|0.39106197636592
UTR3 	1371-1379	0.00346785209860579
>GCGGGAATAGCTCA|ENST00000373766|0.391054332183
UTR3 	416-424	0.0034673274470941
>GCGGGAATAGCTCA|ENST00000546424|0.391032920330051
UTR3 	138-146	0.00346585784459018
>GCGGGAATAGCTCA|ENST00000583465|0.390991850087414
UTR3 	2069-2077	0.00346303890792822
>GCGGGAATAGCTCA|ENST00000230859|0.390937988916615
UTR3 	589-597	0.00345934188015054
>GCGGGAATAGCTCA|ENST00000341280|0.390933344195094
UTR3 	315-323	0.00345902305818057
>GCGGGAATAGCTCA|ENST00000443751|0.390918489063284
UTR3 	1551-1559	0.00345800336632781
>GCGGGAATAGCTCA|ENST00000515815|0.390908468200487
UTR3 	33-41	0.00345731550244802
>GCGGGAATAGCTCA|ENST00000484508|0.390811282154073
CDS 	827-835	0.0100652987936478
>GCGGGAATAGCTCA|ENST00000329627|0.390810789794522
UTR3 	1038-1046	0.00143849150142658
UTR3 	16586-16594	0.00201211871373956
>GCGGGAATAGCTCA|ENST00000280979|0.390807470959626
UTR3 	74-82	0.00345038237799285
>GCGGGAATAGCTCA|ENST00000318596|0.39080172859906
UTR3 	213-221	0.00344998816475908
>GCGGGAATAGCTCA|ENST00000301332|0.390705647937225
UTR3 	360-368	0.00344339191614312
>GCGGGAATAGCTCA|ENST00000474839|0.39070122856144
UTR3 	1691-1699	0.00344308849768691
>GCGGGAATAGCTCA|ENST00000420581|0.390686450665834
UTR3 	274-282	0.00344207389154979
>GCGGGAATAGCTCA|ENST00000624358|0.390660549866751
UTR3 	1749-1757	0.00164658875653391
UTR3 	2320-2328	0.00179370683035621
>GCGGGAATAGCTCA|ENST00000329016|0.39065018983384
UTR3 	2331-2339	0.00343958427286557
>GCGGGAATAGCTCA|ENST00000538548|0.390649611530695
UTR3 	1993-2001	0.00343954456669785
>GCGGGAATAGCTCA|ENST00000587522|0.390641042462125
UTR3 	345-353	0.00343895621384767
>GCGGGAATAGCTCA|ENST00000438943|0.390633849630221
UTR3 	1364-1372	0.00343846234992753
>GCGGGAATAGCTCA|ENST00000481182|0.390579875652333
UTR3 	308-316	0.0034347563618138
>GCGGGAATAGCTCA|ENST00000284486|0.390555223373242
UTR3 	386-394	0.00343306361359036
>GCGGGAATAGCTCA|ENST00000392963|0.39051007299687
UTR3 	35-43	0.00342996326443564
>GCGGGAATAGCTCA|ENST00000293677|0.390495133777623
UTR3 	1163-1171	0.0034289374019806
>GCGGGAATAGCTCA|ENST00000435676|0.390465254641468
UTR3 	1752-1760	0.00135748337806071
UTR3 	2637-2645	0.002069402208791
>GCGGGAATAGCTCA|ENST00000228918|0.390462456821657
CDS 	1160-1168	0.00999543660753532
>GCGGGAATAGCTCA|ENST00000273320|0.390457860152004
UTR3 	72-80	0.00342637779487537
>GCGGGAATAGCTCA|ENST00000402092|0.390368174391764
UTR3 	1056-1064	0.00342021864823095
>GCGGGAATAGCTCA|ENST00000622142|0.390350876799079
UTR3 	2593-2601	0.00120455608699983
UTR3 	5357-5365	0.00112474831786359
UTR3 	5786-5794	0.00108972627708188
>GCGGGAATAGCTCA|ENST00000456470|0.390329307403376
UTR3 	838-846	0.0034175493096961
>GCGGGAATAGCTCA|ENST00000397128|0.390254706672506
UTR3 	593-601	0.00341242555227065
>GCGGGAATAGCTCA|ENST00000543362|0.390253050287199
UTR3 	90-98	0.00341231178374807
>GCGGGAATAGCTCA|ENST00000322313|0.39024218249815
UTR3 	2427-2435	0.00159259810760769
UTR3 	4425-4433	0.00181896721972115
>GCGGGAATAGCTCA|ENST00000330817|0.390207573081737
UTR3 	3382-3390	0.00340918812227778
>GCGGGAATAGCTCA|ENST00000574946|0.3901955266231
UTR3 	129-137	0.00340836067351569
>GCGGGAATAGCTCA|ENST00000226382|0.390194606150566
UTR3 	967-975	0.00340829744759682
>GCGGGAATAGCTCA|ENST00000250111|0.390125975729983
UTR3 	866-874	0.00257756763477368
UTR3 	879-887	0.000826015537763733
>GCGGGAATAGCTCA|ENST00000614942|0.390121410423791
UTR3 	1609-1617	0.00340326956763352
>GCGGGAATAGCTCA|ENST00000588859|0.390120621723527
UTR3 	239-247	0.00340321538925611
>GCGGGAATAGCTCA|ENST00000359286|0.390119175187826
UTR3 	1793-1801	0.00340311602192776
>GCGGGAATAGCTCA|ENST00000251020|0.390106735570065
CDS 	3224-3232	0.00992417021200423
>GCGGGAATAGCTCA|ENST00000407627|0.390067382163628
UTR3 	2182-2190	0.00339955810005812
>GCGGGAATAGCTCA|ENST00000373388|0.390063419975646
UTR3 	2032-2040	0.0033992859105381
>GCGGGAATAGCTCA|ENST00000281928|0.390042394742803
UTR3 	1840-1848	0.00170814953540429
CDS 	3305-3313	0.00506397090533737
>GCGGGAATAGCTCA|ENST00000415912|0.390032808919821
UTR3 	1377-1385	0.00152055257414919
UTR3 	1962-1970	0.00187663042210151
>GCGGGAATAGCTCA|ENST00000260506|0.390029491140618
UTR3 	1505-1513	0.00339695506831711
>GCGGGAATAGCTCA|ENST00000263433|0.38999601602718
UTR3 	385-393	0.00339465532419826
>GCGGGAATAGCTCA|ENST00000336139|0.389926873828279
UTR3 	770-778	0.00338990502180791
>GCGGGAATAGCTCA|ENST00000307340|0.389906514691621
CDS 	1338-1346	0.00988404698969501
>GCGGGAATAGCTCA|ENST00000407721|0.389906431807339
UTR3 	678-686	0.00338850052777762
>GCGGGAATAGCTCA|ENST00000376945|0.389842114691225
UTR3 	80-88	0.00338408136833931
>GCGGGAATAGCTCA|ENST00000379558|0.389840838641186
UTR3 	3065-3073	0.00338399368965941
>GCGGGAATAGCTCA|ENST00000354599|0.38981791626239
UTR3 	1072-1080	0.0033824186523357
>GCGGGAATAGCTCA|ENST00000258341|0.389800232530659
UTR3 	2490-2498	0.00338120354889298
>GCGGGAATAGCTCA|ENST00000389534|0.389766599559141
UTR3 	555-563	0.00337889246931969
>GCGGGAATAGCTCA|ENST00000613671|0.389747254947686
UTR3 	286-294	0.00337756317749628
>GCGGGAATAGCTCA|ENST00000371065|0.389732833770497
UTR3 	1306-1314	0.00179329508691544
UTR3 	3590-3598	0.0015832771038653
>GCGGGAATAGCTCA|ENST00000380277|0.389696531418432
UTR3 	704-712	0.00337407752656279
>GCGGGAATAGCTCA|ENST00000484417|0.389688441463934
UTR3 	1897-1905	0.00337352158089152
>GCGGGAATAGCTCA|ENST00000477196|0.389639587233052
UTR3 	1649-1657	0.000844568363986849
UTR3 	2530-2538	0.00252559584132805
>GCGGGAATAGCTCA|ENST00000473942|0.389621128551687
UTR3 	362-370	0.0033688956424798
>GCGGGAATAGCTCA|ENST00000586018|0.389608682389056
UTR3 	108-116	0.00336804027445478
>GCGGGAATAGCTCA|ENST00000290497|0.389600986147936
UTR3 	1622-1630	0.00336751134193853
>GCGGGAATAGCTCA|ENST00000305988|0.389585065495673
UTR3 	500-508	0.0033664171658521
>GCGGGAATAGCTCA|ENST00000241651|0.389565389662001
UTR3 	408-416	0.00336506488567197
>GCGGGAATAGCTCA|ENST00000253407|0.389512206583835
CDS 	506-514	0.00980500793701517
>GCGGGAATAGCTCA|ENST00000300176|0.389490810733376
UTR3 	1161-1169	0.00198850483299669
UTR3 	1751-1759	0.00137143416962308
>GCGGGAATAGCTCA|ENST00000534574|0.389441613996194
UTR3 	567-575	0.00335655746803332
>GCGGGAATAGCTCA|ENST00000611152|0.38938652951549
UTR3 	964-972	0.00335277105617992
>GCGGGAATAGCTCA|ENST00000375215|0.38935000884455
UTR3 	427-435	0.00335026058149684
>GCGGGAATAGCTCA|ENST00000375286|0.389282926018915
UTR3 	825-833	0.00334564900530679
>GCGGGAATAGCTCA|ENST00000257963|0.389281936339435
UTR3 	273-281	0.00334558096811635
>GCGGGAATAGCTCA|ENST00000371711|0.389266487091002
UTR3 	253-261	0.00334451887526093
>GCGGGAATAGCTCA|ENST00000350375|0.389259879976352
UTR3 	260-268	0.00334406464984112
>GCGGGAATAGCTCA|ENST00000298530|0.389227665734303
UTR3 	1198-1206	0.0033418499475051
>GCGGGAATAGCTCA|ENST00000269397|0.38922586091575
UTR3 	26-34	0.00334172586576469
>GCGGGAATAGCTCA|ENST00000468647|0.389221907215053
UTR3 	1225-1233	0.000824832160649182
UTR3 	2171-2179	0.00251662188644478
>GCGGGAATAGCTCA|ENST00000329099|0.389210346996694
UTR3 	29-37	0.00226480928148505
UTR3 	1496-1504	0.00107584998974048
>GCGGGAATAGCTCA|ENST00000356786|0.389202914537225
UTR3 	248-256	0.00334014827813434
>GCGGGAATAGCTCA|ENST00000434992|0.389180863832243
UTR3 	457-465	0.00157535980901268
UTR3 	1155-1163	0.00176327242819436
>GCGGGAATAGCTCA|ENST00000418724|0.389172160457046
UTR3 	468-476	0.00333803384989119
>GCGGGAATAGCTCA|ENST00000578147|0.389168881984613
UTR3 	1472-1480	0.00333780844224948
>GCGGGAATAGCTCA|ENST00000227322|0.389127086834798
UTR3 	554-562	0.00333493480388476
>GCGGGAATAGCTCA|ENST00000355451|0.389120546651179
UTR3 	1809-1817	0.00166535660448111
UTR3 	2373-2381	0.00166912851693308
>GCGGGAATAGCTCA|ENST00000344120|0.389113908730441
UTR3 	2834-2842	0.00333402871604102
>GCGGGAATAGCTCA|ENST00000264246|0.389097833872302
UTR3 	1330-1338	0.00333292344081191
>GCGGGAATAGCTCA|ENST00000465301|0.389077862049234
UTR3 	111-119	0.00333155019494054
>GCGGGAATAGCTCA|ENST00000275275|0.389074840785967
UTR3 	925-933	0.00333134245317319
>GCGGGAATAGCTCA|ENST00000390543|0.389056077761121
UTR3 	77-85	0.00333005229629923
>GCGGGAATAGCTCA|ENST00000303531|0.389038016034352
CDS 	599-607	0.00970991807525309
>GCGGGAATAGCTCA|ENST00000547270|0.388967195700912
CDS 	981-989	0.00969571280055211
>GCGGGAATAGCTCA|ENST00000446377|0.388945512067607
UTR3 	315-323	0.00249866336273548
UTR3 	1556-1564	0.000823785910889825
>GCGGGAATAGCTCA|ENST00000243938|0.388936892025913
UTR3 	190-198	0.0033218564855808
>GCGGGAATAGCTCA|ENST00000357348|0.38890961391977
UTR3 	1093-1101	0.00331998057742938
>GCGGGAATAGCTCA|ENST00000262717|0.388845659175354
UTR3 	527-535	0.00331558223896657
>GCGGGAATAGCTCA|ENST00000556029|0.38883074821004
CDS 	1229-1237	0.00966834125726706
>GCGGGAATAGCTCA|ENST00000243056|0.388818013160145
UTR3 	473-481	0.00331368086726396
>GCGGGAATAGCTCA|ENST00000456874|0.388701970441162
CDS 	957-965	0.00964250506484811
>GCGGGAATAGCTCA|ENST00000333149|0.388695758723012
UTR3 	69-77	0.00330527215325078
>GCGGGAATAGCTCA|ENST00000390551|0.388690928164564
UTR3 	77-85	0.00330493988554231
>GCGGGAATAGCTCA|ENST00000611124|0.388675753535677
UTR3 	1158-1166	0.00130997843555491
UTR3 	1343-1351	0.00199391766043908
>GCGGGAATAGCTCA|ENST00000402738|0.388641832405658
CDS 	1733-1741	0.0096304387328071
>GCGGGAATAGCTCA|ENST00000274710|0.388631865201125
UTR3 	1739-1747	0.00330087714554362
>GCGGGAATAGCTCA|ENST00000619168|0.388623626967056
UTR3 	3296-3304	0.00153443384960752
UTR3 	6072-6080	0.00176587659801253
>GCGGGAATAGCTCA|ENST00000396987|0.388619624430614
UTR3 	977-985	0.00330003511651307
>GCGGGAATAGCTCA|ENST00000528004|0.388603047282645
UTR3 	778-786	0.00329889477748014
>GCGGGAATAGCTCA|ENST00000484302|0.388588102473045
UTR3 	225-233	0.00329786671151656
>GCGGGAATAGCTCA|ENST00000586244|0.388581216249263
UTR3 	526-534	0.00329739299756834
>GCGGGAATAGCTCA|ENST00000321613|0.388552265442781
UTR3 	885-893	0.00120057166079047
UTR3 	1086-1094	0.0020948297327025
>GCGGGAATAGCTCA|ENST00000469657|0.388530924291521
UTR3 	791-799	0.00329393324349307
>GCGGGAATAGCTCA|ENST00000367569|0.388497251954513
UTR3 	146-154	0.00329161671815242
>GCGGGAATAGCTCA|ENST00000395648|0.388494833142427
UTR3 	1032-1040	0.00154740513300513
UTR3 	1841-1849	0.00174404517749943
>GCGGGAATAGCTCA|ENST00000472726|0.388473698996923
UTR3 	65-73	0.00328999632309316
>GCGGGAATAGCTCA|ENST00000393409|0.388388143800027
UTR3 	802-810	0.00328410999987564
>GCGGGAATAGCTCA|ENST00000302386|0.388384488469617
UTR3 	461-469	0.00328385849723523
>GCGGGAATAGCTCA|ENST00000247706|0.388299219626878
UTR3 	198-206	0.00327799138454864
>GCGGGAATAGCTCA|ENST00000602307|0.388287926324502
UTR3 	2736-2744	0.00143195419238187
UTR3 	4259-4267	0.00184526009605879
>GCGGGAATAGCTCA|ENST00000635641|0.388267773842865
UTR3 	817-825	0.00327582756858246
>GCGGGAATAGCTCA|ENST00000462833|0.388266173799977
CDS 	105-113	0.00422595705522605
UTR3 	2109-2117	0.00186929545971272
>GCGGGAATAGCTCA|ENST00000401000|0.388236848511699
UTR3 	437-445	0.00327369950306141
>GCGGGAATAGCTCA|ENST00000586078|0.388235088423189
UTR3 	1129-1137	0.00327357838418786
>GCGGGAATAGCTCA|ENST00000335585|0.38820078895396
UTR3 	652-660	0.00186899560510827
UTR3 	827-835	0.00140222245256452
>GCGGGAATAGCTCA|ENST00000613758|0.388196268633379
UTR3 	504-512	0.00327090698500268
>GCGGGAATAGCTCA|ENST00000454337|0.388189174141139
UTR3 	776-784	0.00327041876416273
>GCGGGAATAGCTCA|ENST00000343063|0.388142832613285
UTR3 	957-965	0.00326722960443943
>GCGGGAATAGCTCA|ENST00000551589|0.388116579028839
UTR3 	765-773	0.0032654228073686
>GCGGGAATAGCTCA|ENST00000371106|0.388103750535141
UTR3 	338-346	0.00326453992177091
>GCGGGAATAGCTCA|ENST00000374866|0.388098959997141
UTR3 	1269-1277	0.00326421022350577
>GCGGGAATAGCTCA|ENST00000612223|0.38809875974585
UTR3 	1130-1138	0.00326419644161773
>GCGGGAATAGCTCA|ENST00000358022|0.388057498594699
UTR3 	123-131	0.0032613566712706
>GCGGGAATAGCTCA|ENST00000417954|0.388055640480955
UTR3 	1030-1038	0.00326122878527116
>GCGGGAATAGCTCA|ENST00000615825|0.388010477139445
CDS 	287-295	0.00950371998734372
>GCGGGAATAGCTCA|ENST00000617428|0.38799216260098
UTR3 	782-790	0.00325685974046092
>GCGGGAATAGCTCA|ENST00000335503|0.38798998336199
UTR3 	519-527	0.00325670974352304
>GCGGGAATAGCTCA|ENST00000476049|0.387987915836919
UTR3 	544-552	0.0032565674355649
>GCGGGAATAGCTCA|ENST00000585527|0.387982714455801
UTR3 	67-75	0.00325620942275298
>GCGGGAATAGCTCA|ENST00000415783|0.387975429622228
UTR3 	1388-1396	0.00237490034838635
UTR3 	1681-1689	0.000880807653867837
>GCGGGAATAGCTCA|ENST00000411937|0.387968839586634
UTR3 	235-243	0.00325525440224647
>GCGGGAATAGCTCA|ENST00000540634|0.387959201092966
UTR3 	954-962	0.00325459096815488
>GCGGGAATAGCTCA|ENST00000378191|0.38793007659017
UTR3 	2391-2399	0.00112443194682881
UTR3 	2585-2593	0.00212815429505218
>GCGGGAATAGCTCA|ENST00000418099|0.387913712176085
UTR3 	999-1007	0.00325145980633497
>GCGGGAATAGCTCA|ENST00000282077|0.387895296533359
UTR3 	10985-10993	0.00325019215476762
>GCGGGAATAGCTCA|ENST00000319074|0.387891148697332
UTR3 	357-365	0.00324990663300048
>GCGGGAATAGCTCA|ENST00000523268|0.387888918299147
UTR3 	557-565	0.00324975310013547
>GCGGGAATAGCTCA|ENST00000263335|0.387878032137051
UTR3 	583-591	0.0032490037299022
>GCGGGAATAGCTCA|ENST00000451188|0.387867262173363
UTR3 	27-35	0.00324826235083146
>GCGGGAATAGCTCA|ENST00000588831|0.387856657595878
CDS 	1721-1729	0.00947283558957041
>GCGGGAATAGCTCA|ENST00000220062|0.387854757186417
UTR3 	1404-1412	0.00324740152736162
>GCGGGAATAGCTCA|ENST00000320631|0.387841738341458
UTR3 	560-568	0.0023389612422238
UTR3 	1377-1385	0.000907544077692554
>GCGGGAATAGCTCA|ENST00000369252|0.3878267645383
UTR3 	1518-1526	0.0032454745209955
>GCGGGAATAGCTCA|ENST00000333407|0.387783393819767
UTR3 	618-626	0.00179458282498762
UTR3 	8257-8265	0.00144790596673715
>GCGGGAATAGCTCA|ENST00000332262|0.387764481369146
CDS 	1544-1552	0.00945432599116152
>GCGGGAATAGCTCA|ENST00000486943|0.387746478283009
UTR3 	247-255	0.00323994735397296
>GCGGGAATAGCTCA|ENST00000378061|0.387712990215221
UTR3 	107-115	0.00323764180242342
>GCGGGAATAGCTCA|ENST00000370634|0.387702303289943
CDS 	69-77	0.00944183930890803
>GCGGGAATAGCTCA|ENST00000249053|0.387655785556685
UTR3 	187-195	0.00323370326681493
>GCGGGAATAGCTCA|ENST00000379378|0.387636375161592
UTR3 	147-155	0.00323236681440182
>GCGGGAATAGCTCA|ENST00000322263|0.387631533579926
UTR3 	82-90	0.00323203345602624
>GCGGGAATAGCTCA|ENST00000311028|0.387622933015074
UTR3 	484-492	0.00323144127587295
>GCGGGAATAGCTCA|ENST00000425028|0.387596633960716
UTR3 	1003-1011	0.0032296304604626
>GCGGGAATAGCTCA|ENST00000375352|0.387556508736449
UTR3 	340-348	0.00322686756035629
>GCGGGAATAGCTCA|ENST00000611659|0.387530602402347
UTR3 	170-178	0.00322508367369917
>GCGGGAATAGCTCA|ENST00000442628|0.387524693752066
UTR3 	789-797	0.00322467680326933
>GCGGGAATAGCTCA|ENST00000588692|0.387503194221989
UTR3 	232-240	0.00322319632359143
>GCGGGAATAGCTCA|ENST00000340806|0.387502144100199
CDS 	395-403	0.00940163809069051
>GCGGGAATAGCTCA|ENST00000372044|0.387490972155112
UTR3 	534-542	0.00322235468608712
>GCGGGAATAGCTCA|ENST00000556492|0.387463244106917
UTR3 	3325-3333	0.00322044523758735
>GCGGGAATAGCTCA|ENST00000330871|0.387430656379526
UTR3 	1198-1206	0.0032182010707277
>GCGGGAATAGCTCA|ENST00000493875|0.387426622066731
UTR3 	906-914	0.00321792324134052
>GCGGGAATAGCTCA|ENST00000543953|0.387399259043399
UTR3 	52-60	0.00321603881501595
>GCGGGAATAGCTCA|ENST00000268296|0.387388821323589
UTR3 	801-809	0.00321531998119073
>GCGGGAATAGCTCA|ENST00000391767|0.387359535558895
UTR3 	190-198	0.00321330306605218
>GCGGGAATAGCTCA|ENST00000601957|0.387355746820217
CDS 	162-170	0.00937222991984317
>GCGGGAATAGCTCA|ENST00000465611|0.387340705967592
UTR3 	1593-1601	0.00321200623957485
>GCGGGAATAGCTCA|ENST00000414062|0.387333186822998
UTR3 	354-362	0.00321148837662127
>GCGGGAATAGCTCA|ENST00000262971|0.387321144573596
UTR3 	1068-1076	0.00129657567206217
UTR3 	1407-1415	0.00191408331596532
>GCGGGAATAGCTCA|ENST00000331505|0.387319954106796
UTR3 	503-511	0.0032105769962205
>GCGGGAATAGCTCA|ENST00000278947|0.387282880406464
UTR3 	85-93	0.00320802354834663
>GCGGGAATAGCTCA|ENST00000258888|0.387274125398404
UTR3 	3838-3846	0.00180981544967554
UTR3 	4282-4290	0.00139760508512962
>GCGGGAATAGCTCA|ENST00000309926|0.387251201600438
CDS 	765-773	0.00935122645672489
>GCGGGAATAGCTCA|ENST00000231173|0.38724265160887
CDS 	1064-1072	0.00934950864427664
>GCGGGAATAGCTCA|ENST00000331495|0.387238065926575
CDS 	648-656	0.00934858731105222
>GCGGGAATAGCTCA|ENST00000301286|0.387238060962024
UTR3 	1555-1563	0.00320493649293648
>GCGGGAATAGCTCA|ENST00000394123|0.387220380482092
UTR3 	2072-2080	0.00204019368643287
UTR3 	7018-7026	0.00116352498145267
>GCGGGAATAGCTCA|ENST00000320201|0.387180539899571
UTR3 	1256-1264	0.00139992383983784
UTR3 	1397-1405	0.0018010505481279
>GCGGGAATAGCTCA|ENST00000311322|0.387169626166055
CDS 	167-175	0.00933483624634374
>GCGGGAATAGCTCA|ENST00000555028|0.387161310648663
UTR3 	44-52	0.00319964981071625
>GCGGGAATAGCTCA|ENST00000615234|0.387143155231885
UTR3 	746-754	0.00197897288631763
UTR3 	1163-1171	0.00121942629431962
>GCGGGAATAGCTCA|ENST00000280481|0.387108445496185
UTR3 	5850-5858	0.00319600815146594
>GCGGGAATAGCTCA|ENST00000610919|0.387102876257583
CDS 	75-83	0.00932142384814388
>GCGGGAATAGCTCA|ENST00000559624|0.387074411089957
UTR3 	1248-1256	0.00319366356662922
>GCGGGAATAGCTCA|ENST00000394807|0.387042546655918
UTR3 	399-407	0.00319146839942799
>GCGGGAATAGCTCA|ENST00000430711|0.387037571947122
UTR3 	1703-1711	0.00319112568161604
>GCGGGAATAGCTCA|ENST00000371019|0.387004121479988
UTR3 	233-241	0.00318882116869926
>GCGGGAATAGCTCA|ENST00000334025|0.386988713535225
UTR3 	2419-2427	0.00318775963990583
>GCGGGAATAGCTCA|ENST00000586717|0.386970444036573
UTR3 	825-833	0.00318650094445347
>GCGGGAATAGCTCA|ENST00000376083|0.386929011930339
CDS 	2934-2942	0.00928648440400559
>GCGGGAATAGCTCA|ENST00000359426|0.386926168545657
CDS 	1266-1274	0.00928591295473074
>GCGGGAATAGCTCA|ENST00000337679|0.386916284485525
UTR3 	150-158	0.00318276943901974
>GCGGGAATAGCTCA|ENST00000254051|0.386902235025509
UTR3 	1383-1391	0.00318180142248559
>GCGGGAATAGCTCA|ENST00000403299|0.386898300351893
UTR3 	362-370	0.00318153031870156
>GCGGGAATAGCTCA|ENST00000256001|0.386891919595421
UTR3 	204-212	0.00318109067467968
>GCGGGAATAGCTCA|ENST00000621161|0.386891517739144
UTR3 	2640-2648	0.00158721862753204
UTR3 	5485-5493	0.00159384435853706
>GCGGGAATAGCTCA|ENST00000610888|0.386868753075333
UTR3 	1382-1390	0.00111011810768106
UTR3 	2764-2772	0.0020693763353269
>GCGGGAATAGCTCA|ENST00000355962|0.386859218612953
UTR3 	2006-2014	0.00317883748425351
>GCGGGAATAGCTCA|ENST00000372359|0.386851955078637
UTR3 	58-66	0.00317833699660141
>GCGGGAATAGCTCA|ENST00000173527|0.386844298954169
CDS 	593-601	0.0092694585478782
>GCGGGAATAGCTCA|ENST00000289788|0.386842496024344
UTR3 	707-715	0.00317768522331405
>GCGGGAATAGCTCA|ENST00000424014|0.386837951266357
UTR3 	866-874	0.00317737206604155
>GCGGGAATAGCTCA|ENST00000265165|0.386823900586278
CDS 	737-745	0.00926535862004752
>GCGGGAATAGCTCA|ENST00000304045|0.38680323357405
UTR3 	50-58	0.00317497979311217
>GCGGGAATAGCTCA|ENST00000344404|0.38675605515983
UTR3 	6581-6589	0.00317172876900283
>GCGGGAATAGCTCA|ENST00000534778|0.386740234780574
UTR3 	132-140	0.00317063856743138
>GCGGGAATAGCTCA|ENST00000513432|0.38673132600246
UTR3 	6129-6137	0.00317002464544901
>GCGGGAATAGCTCA|ENST00000547765|0.386728897737854
UTR3 	114-122	0.00316985730790031
>GCGGGAATAGCTCA|ENST00000273814|0.386704438982393
UTR3 	36-44	0.00316817177464531
>GCGGGAATAGCTCA|ENST00000328459|0.386695481778928
UTR3 	1166-1174	0.00118394235468547
UTR3 	7573-7581	0.0010211774335833
UTR3 	7984-7992	0.000962434706182893
>GCGGGAATAGCTCA|ENST00000328528|0.386693229039004
UTR3 	2580-2588	0.00316739924742735
>GCGGGAATAGCTCA|ENST00000428120|0.386686183381478
UTR3 	704-712	0.00212005362329945
UTR3 	721-729	0.00104686007219513
>GCGGGAATAGCTCA|ENST00000435303|0.386682016697773
UTR3 	1923-1931	0.00316662654668596
>GCGGGAATAGCTCA|ENST00000521548|0.386674838591719
UTR3 	433-441	0.00316613186172283
>GCGGGAATAGCTCA|ENST00000269886|0.386670354936979
UTR3 	399-407	0.00316582286532143
>GCGGGAATAGCTCA|ENST00000296233|0.386650279123419
UTR3 	260-268	0.00316443930050376
>GCGGGAATAGCTCA|ENST00000544665|0.386634256438159
UTR3 	537-545	0.00185705576735109
CDS 	2058-2066	0.00392427880271278
>GCGGGAATAGCTCA|ENST00000376033|0.386621106837812
CDS 	6258-6266	0.00922459416566635
>GCGGGAATAGCTCA|ENST00000281405|0.386588601061535
UTR3 	2982-2990	0.00316018846746864
>GCGGGAATAGCTCA|ENST00000424325|0.386578589422841
UTR3 	1348-1356	0.0031594984447589
>GCGGGAATAGCTCA|ENST00000449373|0.3865684614254
UTR3 	468-476	0.00188971317878917
UTR3 	1868-1876	0.00126908721685196
>GCGGGAATAGCTCA|ENST00000355354|0.386540371321731
UTR3 	1573-1581	0.00315686431393398
>GCGGGAATAGCTCA|ENST00000458169|0.386520722859288
UTR3 	246-254	0.00315551003279393
>GCGGGAATAGCTCA|ENST00000557978|0.386520439368395
UTR3 	495-503	0.00315549049284095
>GCGGGAATAGCTCA|ENST00000322342|0.386461018874854
UTR3 	365-373	0.00315139474635057
>GCGGGAATAGCTCA|ENST00000371648|0.386426625432237
UTR3 	195-203	0.00314902396244745
>GCGGGAATAGCTCA|ENST00000299687|0.386415582724671
UTR3 	282-290	0.00314826275795318
>GCGGGAATAGCTCA|ENST00000322002|0.386404787602786
UTR3 	2653-2661	0.000606819502375621
UTR3 	3043-3051	0.000570490127895322
UTR3 	3345-3353	0.000808978270035728
UTR3 	3357-3365	0.000391189325854849
UTR3 	3447-3455	0.000770041386281008
>GCGGGAATAGCTCA|ENST00000316586|0.386391353827715
UTR3 	881-889	0.00314659256458828
>GCGGGAATAGCTCA|ENST00000555609|0.386389470854604
UTR3 	806-814	0.00151007608316024
UTR3 	860-868	0.00163638667904586
>GCGGGAATAGCTCA|ENST00000369278|0.386382330942398
UTR3 	1303-1311	0.00314597057162998
>GCGGGAATAGCTCA|ENST00000375430|0.386357456946756
UTR3 	164-172	0.00314425585389588
>GCGGGAATAGCTCA|ENST00000355085|0.386325126503316
UTR3 	39-47	0.00314202705617199
>GCGGGAATAGCTCA|ENST00000260113|0.386324055809179
UTR3 	774-782	0.00314195324342416
>GCGGGAATAGCTCA|ENST00000558190|0.386305630884007
UTR3 	6972-6980	0.00108295009139305
UTR3 	7247-7255	0.00109802069041569
UTR3 	23062-23070	0.000959712250989303
>GCGGGAATAGCTCA|ENST00000371410|0.386294520721905
UTR3 	4021-4029	0.00313991708961439
>GCGGGAATAGCTCA|ENST00000614285|0.386293371629947
UTR3 	159-167	0.00313983786985863
>GCGGGAATAGCTCA|ENST00000577226|0.386271718368607
UTR3 	137-145	0.00313834505213974
>GCGGGAATAGCTCA|ENST00000262032|0.386243273782473
UTR3 	1153-1161	0.00313638398022165
>GCGGGAATAGCTCA|ENST00000591278|0.386215042694302
UTR3 	97-105	0.00313443757468466
>GCGGGAATAGCTCA|ENST00000373095|0.386208358498028
UTR3 	655-663	0.00313397672193307
>GCGGGAATAGCTCA|ENST00000589863|0.386186883259869
UTR3 	1780-1788	0.0031324960567971
>GCGGGAATAGCTCA|ENST00000399878|0.386164397379979
CDS 	371-379	0.00913276003294218
>GCGGGAATAGCTCA|ENST00000297293|0.386146851560991
UTR3 	3429-3437	0.00312973588757415
>GCGGGAATAGCTCA|ENST00000616671|0.386115288318011
UTR3 	144-152	0.00312755954007553
>GCGGGAATAGCTCA|ENST00000629768|0.386103085454182
UTR3 	575-583	0.00312671811099251
>GCGGGAATAGCTCA|ENST00000574755|0.386077932394691
UTR3 	1552-1560	0.00312498369061309
>GCGGGAATAGCTCA|ENST00000395176|0.386061788874846
UTR3 	551-559	0.00312387049777974
>GCGGGAATAGCTCA|ENST00000613797|0.386023550795475
UTR3 	769-777	0.00312123368318206
>GCGGGAATAGCTCA|ENST00000622445|0.386019609369742
UTR3 	808-816	0.00312096188554302
>GCGGGAATAGCTCA|ENST00000479870|0.386012403415863
CDS 	1346-1354	0.00910218849479272
>GCGGGAATAGCTCA|ENST00000409508|0.386003857670905
CDS 	3212-3220	0.00910046950066973
>GCGGGAATAGCTCA|ENST00000396872|0.386002374702687
UTR3 	3495-3503	0.00311977338426481
>GCGGGAATAGCTCA|ENST00000393229|0.385984999184829
UTR3 	145-153	0.00311857514997924
>GCGGGAATAGCTCA|ENST00000327268|0.38590958394014
UTR3 	564-572	0.00311337420188161
>GCGGGAATAGCTCA|ENST00000443736|0.385904230524857
UTR3 	418-426	0.00311300499380483
>GCGGGAATAGCTCA|ENST00000233813|0.385903014244651
UTR3 	1162-1170	0.00171345435079997
UTR3 	3554-3562	0.00139946675975045
>GCGGGAATAGCTCA|ENST00000343629|0.385889533253127
UTR3 	560-568	0.0031119913597923
>GCGGGAATAGCTCA|ENST00000613571|0.385859892778175
UTR3 	563-571	0.00310994708684231
>GCGGGAATAGCTCA|ENST00000254323|0.385839383888071
UTR3 	850-858	0.00310853257570372
>GCGGGAATAGCTCA|ENST00000311635|0.385830786010251
UTR3 	297-305	0.00310793956631049
>GCGGGAATAGCTCA|ENST00000486284|0.385792187791057
UTR3 	337-345	0.00310527732481851
>GCGGGAATAGCTCA|ENST00000221818|0.385786508406304
UTR3 	1092-1100	0.00310488559129573
>GCGGGAATAGCTCA|ENST00000267615|0.385775744329417
UTR3 	3646-3654	0.00137389879983194
UTR3 	3967-3975	0.00173024433724333
>GCGGGAATAGCTCA|ENST00000578481|0.385729107153558
UTR3 	429-437	0.00310092624010796
>GCGGGAATAGCTCA|ENST00000173229|0.38570316407013
UTR3 	1026-1034	0.002036193851754
UTR3 	1595-1603	0.00106294284715688
>GCGGGAATAGCTCA|ENST00000382614|0.385694132368949
UTR3 	206-214	0.00309851368607341
>GCGGGAATAGCTCA|ENST00000318833|0.38566431740091
UTR3 	2448-2456	0.00309645699092698
>GCGGGAATAGCTCA|ENST00000261250|0.385655374420712
UTR3 	612-620	0.00309584007502286
>GCGGGAATAGCTCA|ENST00000318560|0.385651880701724
UTR3 	183-191	0.00309559906546037
>GCGGGAATAGCTCA|ENST00000618136|0.3856356504964
CDS 	839-847	0.00902639043350662
>GCGGGAATAGCTCA|ENST00000249636|0.385619479190274
UTR3 	537-545	0.00309336385151628
>GCGGGAATAGCTCA|ENST00000377060|0.385609604199139
UTR3 	722-730	0.00309268261266716
>GCGGGAATAGCTCA|ENST00000320431|0.38560009594164
UTR3 	253-261	0.00309202666726646
>GCGGGAATAGCTCA|ENST00000328453|0.385571978173828
UTR3 	569-577	0.00309008687381845
>GCGGGAATAGCTCA|ENST00000261726|0.385553523098499
CDS 	497-505	0.00515654687403646
UTR3 	942-950	0.00135856904029919
>GCGGGAATAGCTCA|ENST00000315251|0.385504938502522
UTR3 	3920-3928	0.00308546171673009
>GCGGGAATAGCTCA|ENST00000543287|0.385490368931844
UTR3 	144-152	0.00308445650281202
>GCGGGAATAGCTCA|ENST00000395064|0.385477067044753
UTR3 	569-577	0.00308353873917398
>GCGGGAATAGCTCA|ENST00000233190|0.385462363833213
UTR3 	8753-8761	0.00308252427742717
>GCGGGAATAGCTCA|ENST00000369046|0.385457523277091
UTR3 	1664-1672	0.00308219029560227
>GCGGGAATAGCTCA|ENST00000301391|0.385450896025174
CDS 	511-519	0.00898921003265734
>GCGGGAATAGCTCA|ENST00000309285|0.385448292889085
UTR3 	154-162	0.00308155342605077
>GCGGGAATAGCTCA|ENST00000311623|0.38543156493928
UTR3 	945-953	0.00308039923235688
>GCGGGAATAGCTCA|ENST00000323929|0.385425086309122
UTR3 	4471-4479	0.00307995221535306
>GCGGGAATAGCTCA|ENST00000476352|0.385395198345221
UTR3 	1928-1936	0.00307788994867257
>GCGGGAATAGCTCA|ENST00000525899|0.385394477396426
UTR3 	650-658	0.00307784020253728
>GCGGGAATAGCTCA|ENST00000380615|0.385373840436886
UTR3 	5368-5376	0.00307641621847955
>GCGGGAATAGCTCA|ENST00000320634|0.385366899943955
UTR3 	2983-2991	0.0030759373066922
>GCGGGAATAGCTCA|ENST00000311437|0.385349558639569
UTR3 	2353-2361	0.0030747406982145
>GCGGGAATAGCTCA|ENST00000331898|0.38531488964438
UTR3 	3605-3613	0.00307234836041066
>GCGGGAATAGCTCA|ENST00000401783|0.385314669256677
CDS 	10094-10102	0.00896179119975674
>GCGGGAATAGCTCA|ENST00000297440|0.385298766410947
UTR3 	259-267	0.00307123574756268
>GCGGGAATAGCTCA|ENST00000528355|0.385296025539442
UTR3 	2024-2032	0.00307104660704549
>GCGGGAATAGCTCA|ENST00000261558|0.385199452739381
UTR3 	1958-1966	0.00306438204500496
>GCGGGAATAGCTCA|ENST00000373913|0.385185545224566
UTR3 	419-427	0.00306342222549041
>GCGGGAATAGCTCA|ENST00000357199|0.385143182679774
UTR3 	55-63	0.00306049851790554
>GCGGGAATAGCTCA|ENST00000339868|0.385116745122767
UTR3 	2025-2033	0.00305867383372874
>GCGGGAATAGCTCA|ENST00000354631|0.38508772828994
UTR3 	7493-7501	0.00305667107756704
>GCGGGAATAGCTCA|ENST00000261978|0.385081330067806
CDS 	662-670	0.00891481780626358
>GCGGGAATAGCTCA|ENST00000515606|0.385079637877216
UTR3 	653-661	0.00145291368297561
UTR3 	1023-1031	0.00160319898024657
>GCGGGAATAGCTCA|ENST00000529750|0.38507494543686
UTR3 	162-170	0.00305578878082557
>GCGGGAATAGCTCA|ENST00000469623|0.38506891861039
UTR3 	776-784	0.00305537279404501
>GCGGGAATAGCTCA|ENST00000334976|0.38505595211753
CDS 	689-697	0.00890970834293975
>GCGGGAATAGCTCA|ENST00000328191|0.385038292984369
UTR3 	170-178	0.00305325889839921
>GCGGGAATAGCTCA|ENST00000368597|0.385032784772867
CDS 	203-211	0.00890504384142996
>GCGGGAATAGCTCA|ENST00000234313|0.384989320744121
UTR3 	616-624	0.00304987851994178
>GCGGGAATAGCTCA|ENST00000272849|0.38497314202172
UTR3 	111-119	0.00304876172530466
>GCGGGAATAGCTCA|ENST00000389677|0.384959553759218
UTR3 	9868-9876	0.00304782373293614
>GCGGGAATAGCTCA|ENST00000377663|0.38495482894034
UTR3 	746-754	0.00227124274063394
UTR3 	2700-2708	0.000776254837027867
>GCGGGAATAGCTCA|ENST00000392665|0.384913903180597
UTR3 	2183-2191	0.00304467240089503
>GCGGGAATAGCTCA|ENST00000504487|0.384882829560572
UTR3 	1727-1735	0.00304252725948921
>GCGGGAATAGCTCA|ENST00000203664|0.384873909157764
UTR3 	934-942	0.00304191143495679
>GCGGGAATAGCTCA|ENST00000289166|0.384871032637307
UTR3 	145-153	0.00304171285176887
>GCGGGAATAGCTCA|ENST00000471595|0.384803475916956
UTR3 	3308-3316	0.00303704885277855
>GCGGGAATAGCTCA|ENST00000261596|0.384798827672138
UTR3 	2938-2946	0.00303672793473199
>GCGGGAATAGCTCA|ENST00000219368|0.38478420730029
UTR3 	43-51	0.0030357185246528
>GCGGGAATAGCTCA|ENST00000339497|0.384754750357664
UTR3 	3198-3206	0.0030336847341984
>GCGGGAATAGCTCA|ENST00000475622|0.384726969286964
UTR3 	26-34	0.00303176659722161
>GCGGGAATAGCTCA|ENST00000315273|0.384668338418197
CDS 	2848-2856	0.00883165256924198
>GCGGGAATAGCTCA|ENST00000377577|0.384611448551514
UTR3 	687-695	0.00173181798281759
UTR3 	1396-1404	0.0012919719577509
>GCGGGAATAGCTCA|ENST00000322563|0.384601230560716
UTR3 	668-676	0.00302308434950158
>GCGGGAATAGCTCA|ENST00000355300|0.384592781459942
UTR3 	120-128	0.00302250090169791
>GCGGGAATAGCTCA|ENST00000427025|0.384584433716796
UTR3 	226-234	0.00302192444836585
>GCGGGAATAGCTCA|ENST00000324685|0.384521771257617
UTR3 	280-288	0.00301759714290962
>GCGGGAATAGCTCA|ENST00000623326|0.384498001197568
UTR3 	693-701	0.00301595557554304
>GCGGGAATAGCTCA|ENST00000408907|0.384454747050162
UTR3 	66-74	0.00301296833362842
>GCGGGAATAGCTCA|ENST00000524486|0.384448522934909
UTR3 	1365-1373	0.00154350861618719
UTR3 	1659-1667	0.0014690298537588
>GCGGGAATAGCTCA|ENST00000344721|0.384441157562097
UTR3 	1081-1089	0.00301202978282183
>GCGGGAATAGCTCA|ENST00000393743|0.384431037280168
CDS 	2285-2293	0.00878385146722164
>GCGGGAATAGCTCA|ENST00000344865|0.384404064096693
UTR3 	126-134	0.00300946787884028
>GCGGGAATAGCTCA|ENST00000354960|0.384402837743913
UTR3 	2735-2743	0.00300938317775236
>GCGGGAATAGCTCA|ENST00000426739|0.384345919914249
UTR3 	224-232	0.00300545189538932
>GCGGGAATAGCTCA|ENST00000453304|0.384343172867676
CDS 	1658-1666	0.00876614956124702
>GCGGGAATAGCTCA|ENST00000339818|0.384337910149097
UTR3 	516-524	0.00300489864787809
>GCGGGAATAGCTCA|ENST00000408936|0.38432410028334
UTR3 	1210-1218	0.00117331721924792
UTR3 	2403-2411	0.00183062754855943
>GCGGGAATAGCTCA|ENST00000263377|0.384312844037368
UTR3 	195-203	0.00300316726276379
>GCGGGAATAGCTCA|ENST00000615331|0.384300774224793
UTR3 	290-298	0.00300233355255518
>GCGGGAATAGCTCA|ENST00000484864|0.384298722335208
UTR3 	797-805	0.00300219181935962
>GCGGGAATAGCTCA|ENST00000337002|0.384286502770233
UTR3 	1572-1580	0.00121939253185136
UTR3 	3596-3604	0.00178195522158386
>GCGGGAATAGCTCA|ENST00000381920|0.384252922519078
UTR3 	1832-1840	0.00299902814707478
>GCGGGAATAGCTCA|ENST00000503436|0.384239895589765
UTR3 	878-886	0.00299812827182121
>GCGGGAATAGCTCA|ENST00000270349|0.38422807614879
UTR3 	522-530	0.00299731179761726
>GCGGGAATAGCTCA|ENST00000301011|0.384195619115737
UTR3 	194-202	0.00299506965228504
>GCGGGAATAGCTCA|ENST00000566835|0.384186934058587
UTR3 	79-87	0.0029944696728464
>GCGGGAATAGCTCA|ENST00000358604|0.384185801288856
UTR3 	55-63	0.00299439141869075
>GCGGGAATAGCTCA|ENST00000367284|0.384184427371161
UTR3 	1569-1577	0.00299429650540161
>GCGGGAATAGCTCA|ENST00000552671|0.384178321631527
UTR3 	4191-4199	0.00119615079080901
UTR3 	5385-5393	0.00179772391497871
>GCGGGAATAGCTCA|ENST00000272223|0.384160943924021
UTR3 	453-461	0.00299267419691785
>GCGGGAATAGCTCA|ENST00000314134|0.384153103543684
UTR3 	261-269	0.00299213255111362
>GCGGGAATAGCTCA|ENST00000457543|0.384148964730796
UTR3 	943-951	0.00299184662317534
>GCGGGAATAGCTCA|ENST00000366672|0.384138601875314
UTR3 	1815-1823	0.00299113070510298
>GCGGGAATAGCTCA|ENST00000621967|0.384109670468568
UTR3 	1150-1158	0.00298913193983933
>GCGGGAATAGCTCA|ENST00000380310|0.384098108909587
UTR3 	1258-1266	0.00298833317809683
>GCGGGAATAGCTCA|ENST00000372684|0.384090728558788
UTR3 	5685-5693	0.00298782328175994
>GCGGGAATAGCTCA|ENST00000299194|0.384074495399164
UTR3 	1365-1373	0.00298670174639902
>GCGGGAATAGCTCA|ENST00000398810|0.384066358431129
UTR3 	2260-2268	0.00298613956339975
>GCGGGAATAGCTCA|ENST00000605952|0.384050721622047
UTR3 	568-576	0.00298505920390757
>GCGGGAATAGCTCA|ENST00000325723|0.384012736892425
UTR3 	1003-1011	0.00298243473994822
>GCGGGAATAGCTCA|ENST00000304411|0.383983190080293
UTR3 	660-668	0.0029803932060993
>GCGGGAATAGCTCA|ENST00000409760|0.383977338721361
UTR3 	256-264	0.00297998890005589
>GCGGGAATAGCTCA|ENST00000289004|0.383972570270971
UTR3 	88-96	0.00297965941704598
>GCGGGAATAGCTCA|ENST00000480139|0.383945520525711
UTR3 	143-151	0.00297779034641104
>GCGGGAATAGCTCA|ENST00000580670|0.383906853848037
UTR3 	572-580	0.00297511848826563
>GCGGGAATAGCTCA|ENST00000378799|0.383905217207612
UTR3 	1463-1471	0.00297500539456818
>GCGGGAATAGCTCA|ENST00000475381|0.3839022985088
UTR3 	2830-2838	0.00297480370874067
>GCGGGAATAGCTCA|ENST00000372491|0.383874182727565
UTR3 	634-642	0.00297286084263513
>GCGGGAATAGCTCA|ENST00000381312|0.383873363844683
UTR3 	1483-1491	0.000931086838747836
UTR3 	2886-2894	0.00109926555029699
UTR3 	4357-4365	0.000942451866068011
>GCGGGAATAGCTCA|ENST00000612523|0.383867401713939
UTR3 	473-481	0.00297239225073848
>GCGGGAATAGCTCA|ENST00000372718|0.383827421135746
UTR3 	687-695	0.00296962938869311
>GCGGGAATAGCTCA|ENST00000372981|0.383797819419244
UTR3 	1552-1560	0.00296758368905522
>GCGGGAATAGCTCA|ENST00000392445|0.383777076966093
UTR3 	1159-1167	0.00296615019520648
>GCGGGAATAGCTCA|ENST00000358321|0.383768086588765
UTR3 	62-70	0.00296552886855749
>GCGGGAATAGCTCA|ENST00000380079|0.383728958156064
UTR3 	5544-5552	0.00296282463133722
>GCGGGAATAGCTCA|ENST00000452938|0.383710401452337
UTR3 	1922-1930	0.00296154210738651
>GCGGGAATAGCTCA|ENST00000302625|0.383688006415017
UTR3 	239-247	0.0029599942705189
>GCGGGAATAGCTCA|ENST00000369864|0.383674071787107
UTR3 	2738-2746	0.0029590311590976
>GCGGGAATAGCTCA|ENST00000564218|0.383672119311783
UTR3 	639-647	0.00295889620996283
>GCGGGAATAGCTCA|ENST00000610722|0.383653934127856
UTR3 	1448-1456	0.00295763929310472
>GCGGGAATAGCTCA|ENST00000381482|0.383642536292261
UTR3 	2785-2793	0.00117470385549462
UTR3 	4363-4371	0.00178214763473248
>GCGGGAATAGCTCA|ENST00000409177|0.383634406762681
UTR3 	1049-1057	0.00295628958281197
>GCGGGAATAGCTCA|ENST00000454934|0.383627748256355
UTR3 	392-400	0.00295582934814905
>GCGGGAATAGCTCA|ENST00000455833|0.383558866682513
UTR3 	883-891	0.00295106809011247
>GCGGGAATAGCTCA|ENST00000223073|0.383524572660873
UTR3 	1251-1259	0.0020214111786313
UTR3 	6828-6836	0.000927286306791105
>GCGGGAATAGCTCA|ENST00000378004|0.383490164554603
UTR3 	2324-2332	0.00294631891402944
>GCGGGAATAGCTCA|ENST00000487099|0.383487055730947
UTR3 	104-112	0.00294610400258808
>GCGGGAATAGCTCA|ENST00000617070|0.383486434699219
UTR3 	309-317	0.00294606107089301
>GCGGGAATAGCTCA|ENST00000377316|0.383482657812249
UTR3 	119-127	0.00294579997551943
>GCGGGAATAGCTCA|ENST00000428638|0.38347893453597
UTR3 	215-223	0.00294554258528983
>GCGGGAATAGCTCA|ENST00000314728|0.383475792751663
UTR3 	1948-1956	0.00294532539288734
>GCGGGAATAGCTCA|ENST00000225964|0.383473665450941
UTR3 	2186-2194	0.0029451783316287
>GCGGGAATAGCTCA|ENST00000446464|0.383363604116204
UTR3 	1197-1205	0.00293756932102796
>GCGGGAATAGCTCA|ENST00000336949|0.383339284527308
UTR3 	422-430	0.00293588789242891
>GCGGGAATAGCTCA|ENST00000622500|0.383265118729019
UTR3 	158-166	0.00293075990457319
>GCGGGAATAGCTCA|ENST00000613549|0.383252429346569
UTR3 	516-524	0.00292988249488746
>GCGGGAATAGCTCA|ENST00000359865|0.383248918403291
CDS 	4461-4469	0.00854556398433633
>GCGGGAATAGCTCA|ENST00000416600|0.383233992054601
UTR3 	3130-3138	0.00136065199292249
UTR3 	4192-4200	0.00156795563241725
>GCGGGAATAGCTCA|ENST00000310331|0.383226077289306
CDS 	23-31	0.00216641147544445
CDS 	188-196	0.00637454554444699
>GCGGGAATAGCTCA|ENST00000216481|0.383199651433598
UTR3 	1971-1979	0.00292623303835761
>GCGGGAATAGCTCA|ENST00000578812|0.383197802744912
UTR3 	285-293	0.00292610520285381
>GCGGGAATAGCTCA|ENST00000264156|0.383169275674872
CDS 	798-806	0.00852949990286746
>GCGGGAATAGCTCA|ENST00000320934|0.38316478817572
UTR3 	735-743	0.00292382222961028
>GCGGGAATAGCTCA|ENST00000245865|0.383051910956681
UTR3 	1354-1362	0.00291601615285524
>GCGGGAATAGCTCA|ENST00000501463|0.382957156835696
UTR3 	92-100	0.00290946271411467
>GCGGGAATAGCTCA|ENST00000556551|0.382931315214573
UTR3 	203-211	0.00290767533438854
>GCGGGAATAGCTCA|ENST00000555978|0.382926893395708
UTR3 	475-483	0.00290736948717221
>GCGGGAATAGCTCA|ENST00000416379|0.382915276900262
CDS 	304-312	0.00847825943867009
>GCGGGAATAGCTCA|ENST00000410026|0.382908552556137
UTR3 	6443-6451	0.00290610087844687
>GCGGGAATAGCTCA|ENST00000563637|0.382894899592551
UTR3 	106-114	0.00290515650819247
>GCGGGAATAGCTCA|ENST00000265340|0.382880425974316
UTR3 	482-490	0.00290415535961516
>GCGGGAATAGCTCA|ENST00000368489|0.382876966240773
UTR3 	97-105	0.00290391604570986
>GCGGGAATAGCTCA|ENST00000355797|0.38287354976671
UTR3 	1725-1733	0.00290367972330913
>GCGGGAATAGCTCA|ENST00000282841|0.382860270197601
UTR3 	1133-1141	0.00290276114890469
>GCGGGAATAGCTCA|ENST00000569591|0.382850403275319
CDS 	505-513	0.00846517008573626
>GCGGGAATAGCTCA|ENST00000588373|0.382848893995933
UTR3 	1244-1252	0.00290197422462112
>GCGGGAATAGCTCA|ENST00000390545|0.382822591672873
UTR3 	77-85	0.00290015478399999
>GCGGGAATAGCTCA|ENST00000451963|0.382817511824932
UTR3 	1682-1690	0.00111565814233887
UTR3 	1934-1942	0.00178414524207131
>GCGGGAATAGCTCA|ENST00000249016|0.382780860297497
UTR3 	435-443	0.00289726795452004
>GCGGGAATAGCTCA|ENST00000373186|0.382774730013941
UTR3 	204-212	0.00289684387303873
>GCGGGAATAGCTCA|ENST00000452722|0.382724645015739
CDS 	1077-1085	0.0084397938273569
>GCGGGAATAGCTCA|ENST00000175756|0.382719962604949
UTR3 	1417-1425	0.00289305505223909
>GCGGGAATAGCTCA|ENST00000434344|0.382714012954802
UTR3 	408-416	0.00289264344179397
>GCGGGAATAGCTCA|ENST00000372514|0.382672416440912
CDS 	205-213	0.00842925390025119
>GCGGGAATAGCTCA|ENST00000370002|0.382671946284333
UTR3 	80-88	0.00288973310364898
>GCGGGAATAGCTCA|ENST00000215727|0.382670105165258
UTR3 	298-306	0.0028896057249939
>GCGGGAATAGCTCA|ENST00000317623|0.382654525220491
UTR3 	7758-7766	0.00288852781014857
>GCGGGAATAGCTCA|ENST00000295824|0.382627991418361
CDS 	117-125	0.00842028832962245
>GCGGGAATAGCTCA|ENST00000288466|0.382616558327474
UTR3 	3563-3571	0.00180477339742223
UTR3 	5095-5103	0.0010811275634732
>GCGGGAATAGCTCA|ENST00000272462|0.382578838833142
UTR3 	506-514	0.00288329113048112
>GCGGGAATAGCTCA|ENST00000504452|0.382546487680833
CDS 	943-951	0.00840383874328872
>GCGGGAATAGCTCA|ENST00000392021|0.382541037516644
UTR3 	877-885	0.00288067554055975
>GCGGGAATAGCTCA|ENST00000522209|0.382494439736628
UTR3 	171-179	0.00287745116081231
>GCGGGAATAGCTCA|ENST00000274031|0.382489207696642
UTR3 	2831-2839	0.0011985862183496
UTR3 	4510-4518	0.00167850289691657
>GCGGGAATAGCTCA|ENST00000262713|0.382434038414288
UTR3 	703-711	0.00287327140872045
>GCGGGAATAGCTCA|ENST00000373425|0.382377920622927
UTR3 	1382-1390	0.00286938785035311
>GCGGGAATAGCTCA|ENST00000359246|0.38237462784948
UTR3 	108-116	0.00286915997153102
>GCGGGAATAGCTCA|ENST00000262056|0.382368676220419
CDS 	810-818	0.00836794710990162
>GCGGGAATAGCTCA|ENST00000424542|0.382319577471557
UTR3 	32-40	0.00286535005867765
>GCGGGAATAGCTCA|ENST00000473233|0.382317046292388
UTR3 	235-243	0.0028651748764339
>GCGGGAATAGCTCA|ENST00000581396|0.382314319253851
UTR3 	3358-3366	0.00286498613832027
>GCGGGAATAGCTCA|ENST00000343938|0.382281788165014
UTR3 	735-743	0.00286273462476406
>GCGGGAATAGCTCA|ENST00000258884|0.382275241541477
UTR3 	494-502	0.00286228151669769
>GCGGGAATAGCTCA|ENST00000366779|0.38220459532356
CDS 	1769-1777	0.00833482138049178
>GCGGGAATAGCTCA|ENST00000395957|0.382169094313486
UTR3 	2553-2561	0.00285493439065112
>GCGGGAATAGCTCA|ENST00000398186|0.38216883554956
CDS 	315-323	0.00832760124291487
>GCGGGAATAGCTCA|ENST00000566309|0.382166781930153
UTR3 	26-34	0.00285477432720521
>GCGGGAATAGCTCA|ENST00000393307|0.382126704804701
UTR3 	399-407	0.00285200012518029
>GCGGGAATAGCTCA|ENST00000528330|0.382112989958823
CDS 	1379-1387	0.00831632512907323
>GCGGGAATAGCTCA|ENST00000288774|0.382074719964111
UTR3 	846-854	0.00284840148687651
>GCGGGAATAGCTCA|ENST00000557439|0.382056118336964
UTR3 	234-242	0.00284711374823759
>GCGGGAATAGCTCA|ENST00000278071|0.382055436241419
UTR3 	1563-1571	0.000870785976252339
UTR3 	4136-4144	0.0019762805519629
>GCGGGAATAGCTCA|ENST00000247226|0.382052219005575
UTR3 	899-907	0.00167942189034861
UTR3 	2786-2794	0.00116742191504488
>GCGGGAATAGCTCA|ENST00000389243|0.382023736084513
UTR3 	37-45	0.00284487195833762
>GCGGGAATAGCTCA|ENST00000199280|0.382017002102252
UTR3 	73-81	0.002844405762587
>GCGGGAATAGCTCA|ENST00000586604|0.38192342784252
UTR3 	1092-1100	0.00283792726173872
>GCGGGAATAGCTCA|ENST00000249075|0.381922489677131
UTR3 	2946-2954	0.00283786230592143
>GCGGGAATAGCTCA|ENST00000416938|0.381914780425337
UTR3 	2775-2783	0.00283732853765049
>GCGGGAATAGCTCA|ENST00000369707|0.381913052855848
UTR3 	296-304	0.00283720892472867
>GCGGGAATAGCTCA|ENST00000345088|0.381900028277256
CDS 	63-71	0.00827331900048778
>GCGGGAATAGCTCA|ENST00000500893|0.381899340631669
UTR3 	310-318	0.00283625951466002
>GCGGGAATAGCTCA|ENST00000380243|0.38188529828156
UTR3 	3625-3633	0.000560884635478416
UTR3 	5567-5575	0.00227440259827826
>GCGGGAATAGCTCA|ENST00000220325|0.381861264800301
UTR3 	764-772	0.00283362314335086
>GCGGGAATAGCTCA|ENST00000356607|0.381839239192278
CDS 	111-119	0.00826104138748525
>GCGGGAATAGCTCA|ENST00000258149|0.381828524170417
UTR3 	742-750	0.00178492911225021
UTR3 	7628-7636	0.00104642698889789
>GCGGGAATAGCTCA|ENST00000421333|0.381824262286388
UTR3 	711-719	0.00283106099228896
>GCGGGAATAGCTCA|ENST00000315601|0.381803057303542
UTR3 	35-43	0.00282959266090137
>GCGGGAATAGCTCA|ENST00000418967|0.381799508307156
UTR3 	365-373	0.00282934690888068
>GCGGGAATAGCTCA|ENST00000225550|0.38179849129023
CDS 	251-259	0.00825281108758027
>GCGGGAATAGCTCA|ENST00000533347|0.38179596293877
UTR3 	111-119	0.0028291014072105
>GCGGGAATAGCTCA|ENST00000361717|0.381780374281671
UTR3 	1186-1194	0.00282802194871395
>GCGGGAATAGCTCA|ENST00000425103|0.38177562422633
UTR3 	2298-2306	0.00282769302109702
>GCGGGAATAGCTCA|ENST00000563094|0.38176125372521
UTR3 	1357-1365	0.00282669789585714
>GCGGGAATAGCTCA|ENST00000615945|0.381760286916978
UTR3 	152-160	0.00282663094602308
>GCGGGAATAGCTCA|ENST00000325844|0.381758224450383
UTR3 	2044-2052	0.0028264881234846
>GCGGGAATAGCTCA|ENST00000342234|0.381755510742541
UTR3 	1829-1837	0.00282630020307372
>GCGGGAATAGCTCA|ENST00000392693|0.381736763801444
UTR3 	537-545	0.00282500199009008
>GCGGGAATAGCTCA|ENST00000542077|0.381729364773525
UTR3 	194-202	0.00282448960570149
>GCGGGAATAGCTCA|ENST00000389378|0.381690763696922
CDS 	93-101	0.00823105054779621
>GCGGGAATAGCTCA|ENST00000314256|0.381660242189188
UTR3 	521-529	0.00281970266720993
>GCGGGAATAGCTCA|ENST00000359441|0.381596063103471
UTR3 	189-197	0.00281525778316855
>GCGGGAATAGCTCA|ENST00000394065|0.381594893256861
UTR3 	346-354	0.00281517675984235
>GCGGGAATAGCTCA|ENST00000340648|0.38158046317152
UTR3 	691-699	0.00155214630663959
UTR3 	1289-1297	0.00126203102075346
>GCGGGAATAGCTCA|ENST00000505070|0.381576513059088
UTR3 	1016-1024	0.00281390373878545
>GCGGGAATAGCTCA|ENST00000382348|0.381536256678809
UTR3 	504-512	0.00281111548108767
>GCGGGAATAGCTCA|ENST00000611156|0.381532088682111
UTR3 	43-51	0.00281082678876218
>GCGGGAATAGCTCA|ENST00000355496|0.381512642525262
UTR3 	57-65	0.00280947985324123
>GCGGGAATAGCTCA|ENST00000496518|0.381484497719152
UTR3 	3851-3859	0.00280753036032316
>GCGGGAATAGCTCA|ENST00000296452|0.381480595023739
UTR3 	400-408	0.00153701356752305
UTR3 	2373-2381	0.00127024646229938
>GCGGGAATAGCTCA|ENST00000376649|0.38147568300816
UTR3 	103-111	0.0028069197845893
>GCGGGAATAGCTCA|ENST00000634296|0.381471075425962
UTR3 	1045-1053	0.00280660062530518
>GCGGGAATAGCTCA|ENST00000523217|0.381445630332684
UTR3 	393-401	0.00280483806090213
>GCGGGAATAGCTCA|ENST00000290341|0.381431151842067
UTR3 	6062-6070	0.00280383512553061
>GCGGGAATAGCTCA|ENST00000380152|0.381427189415461
UTR3 	1100-1108	0.00280356064286987
>GCGGGAATAGCTCA|ENST00000356388|0.381422650625906
UTR3 	1503-1511	0.00280324623342332
>GCGGGAATAGCTCA|ENST00000462683|0.38138635190339
UTR3 	4771-4779	0.00280073170936878
>GCGGGAATAGCTCA|ENST00000379915|0.381374730936889
UTR3 	853-861	0.0017943522608009
UTR3 	2118-2126	0.00100557440911433
>GCGGGAATAGCTCA|ENST00000534929|0.381344073789555
UTR3 	197-205	0.00279780285880075
>GCGGGAATAGCTCA|ENST00000244050|0.381343200079092
UTR3 	560-568	0.00279774233048755
>GCGGGAATAGCTCA|ENST00000216044|0.381329363229343
UTR3 	92-100	0.00279678374362386
>GCGGGAATAGCTCA|ENST00000265598|0.381312054243769
UTR3 	622-630	0.00279558459595308
>GCGGGAATAGCTCA|ENST00000393603|0.381305190922089
UTR3 	1967-1975	0.0027951091067191
>GCGGGAATAGCTCA|ENST00000369893|0.381285734172815
CDS 	645-653	0.00814921516280852
>GCGGGAATAGCTCA|ENST00000295900|0.381170814897714
UTR3 	2950-2958	0.00278579890702715
>GCGGGAATAGCTCA|ENST00000346618|0.381166024175841
UTR3 	1138-1146	0.00130086022325434
UTR3 	1411-1419	0.0014846067368848
>GCGGGAATAGCTCA|ENST00000369813|0.381153611937266
UTR3 	1916-1924	0.00278460691445358
>GCGGGAATAGCTCA|ENST00000263576|0.381145061996967
UTR3 	2602-2610	0.00161352681913198
UTR3 	3994-4002	0.00117048766254762
>GCGGGAATAGCTCA|ENST00000356450|0.381119879888075
UTR3 	244-252	0.00278226956186754
>GCGGGAATAGCTCA|ENST00000590333|0.381118763843512
UTR3 	342-350	0.002782192227833
>GCGGGAATAGCTCA|ENST00000376958|0.381061541803545
UTR3 	4291-4299	0.00277822702652741
>GCGGGAATAGCTCA|ENST00000335099|0.381054809056247
UTR3 	39-47	0.00277776046575332
>GCGGGAATAGCTCA|ENST00000318220|0.381014814500561
UTR3 	889-897	0.00277498888829482
>GCGGGAATAGCTCA|ENST00000518668|0.381004871307489
CDS 	1563-1571	0.00809244781417687
>GCGGGAATAGCTCA|ENST00000532414|0.381000079176142
UTR3 	1821-1829	0.00277396771879073
>GCGGGAATAGCTCA|ENST00000535479|0.380965289055519
UTR3 	653-661	0.00277155667597424
>GCGGGAATAGCTCA|ENST00000446378|0.38096389585701
UTR3 	90-98	0.00277146012205205
>GCGGGAATAGCTCA|ENST00000391761|0.380949403123981
UTR3 	29-37	0.00277045571282477
>GCGGGAATAGCTCA|ENST00000359321|0.380906705164435
UTR3 	2111-2119	0.00276749647368246
>GCGGGAATAGCTCA|ENST00000342228|0.380848553409748
UTR3 	178-186	0.00276346598333318
>GCGGGAATAGCTCA|ENST00000437495|0.380840061478077
CDS 	1821-1829	0.00805912934643857
>GCGGGAATAGCTCA|ENST00000592737|0.380809602421716
UTR3 	447-455	0.00276076616309759
>GCGGGAATAGCTCA|ENST00000345988|0.380807477159029
UTR3 	136-144	0.00276061885113909
>GCGGGAATAGCTCA|ENST00000318978|0.380792645793429
UTR3 	711-719	0.00275959081057957
>GCGGGAATAGCTCA|ENST00000313408|0.38077601001318
UTR3 	264-272	0.00275843767813196
>GCGGGAATAGCTCA|ENST00000393655|0.380755383875963
UTR3 	1900-1908	0.00114569791580048
UTR3 	2458-2466	0.00161131000575365
>GCGGGAATAGCTCA|ENST00000391945|0.380744536196553
UTR3 	1344-1352	0.00275625597330048
>GCGGGAATAGCTCA|ENST00000526600|0.380724895403262
UTR3 	4639-4647	0.00275489447583957
>GCGGGAATAGCTCA|ENST00000251102|0.380720601436039
UTR3 	146-154	0.00194248626971216
CDS 	2018-2026	0.00244307530848595
>GCGGGAATAGCTCA|ENST00000535628|0.380709939874594
UTR3 	145-153	0.0027538577422221
>GCGGGAATAGCTCA|ENST00000487932|0.380704756973946
UTR3 	2807-2815	0.00275349845421528
>GCGGGAATAGCTCA|ENST00000375099|0.380702399980277
UTR3 	1312-1320	0.00125839338712298
UTR3 	1666-1674	0.00149494167542315
>GCGGGAATAGCTCA|ENST00000496384|0.380658212377662
UTR3 	3023-3031	0.00141884149952687
UTR3 	4584-4592	0.0013314303149899
>GCGGGAATAGCTCA|ENST00000391621|0.380640651777518
UTR3 	160-168	0.0027490544107227
>GCGGGAATAGCTCA|ENST00000304987|0.380637301691927
UTR3 	2979-2987	0.00274882216068273
>GCGGGAATAGCTCA|ENST00000558357|0.380636650882645
UTR3 	750-758	0.00274877704219735
>GCGGGAATAGCTCA|ENST00000255390|0.380619988779346
UTR3 	6257-6265	0.00274762190277975
>GCGGGAATAGCTCA|ENST00000535291|0.380580320656496
UTR3 	360-368	0.0027448717386081
>GCGGGAATAGCTCA|ENST00000360876|0.380575664533928
UTR3 	138-146	0.00274454892552705
>GCGGGAATAGCTCA|ENST00000445068|0.380566835240933
UTR3 	852-860	0.00274393677868053
>GCGGGAATAGCTCA|ENST00000367463|0.380541422563322
UTR3 	206-214	0.00274217485274099
>GCGGGAATAGCTCA|ENST00000511685|0.380485599475706
CDS 	2951-2959	0.00798745138752801
>GCGGGAATAGCTCA|ENST00000560606|0.380467531411898
UTR3 	290-298	0.00273705153235737
>GCGGGAATAGCTCA|ENST00000414138|0.380459321577124
UTR3 	812-820	0.00273648227116832
>GCGGGAATAGCTCA|ENST00000261615|0.380403395627501
UTR3 	27-35	0.00273260429930093
>GCGGGAATAGCTCA|ENST00000634710|0.380364708420877
UTR3 	96-104	0.0027299215535936
>GCGGGAATAGCTCA|ENST00000603017|0.380364426465019
UTR3 	384-392	0.0027299020011137
>GCGGGAATAGCTCA|ENST00000540419|0.380360736845411
UTR3 	442-450	0.00272964614064308
>GCGGGAATAGCTCA|ENST00000357164|0.380342068953628
UTR3 	2294-2302	0.00272835158177364
>GCGGGAATAGCTCA|ENST00000580256|0.380339086580553
UTR3 	1069-1077	0.00180842879495503
UTR3 	1366-1374	0.000919715966466381
>GCGGGAATAGCTCA|ENST00000220514|0.380323282084268
CDS 	422-430	0.00795461958536962
>GCGGGAATAGCTCA|ENST00000479013|0.380239660119784
UTR3 	2268-2276	0.00272124941845929
>GCGGGAATAGCTCA|ENST00000614750|0.380220558078343
UTR3 	825-833	0.00271992458945346
>GCGGGAATAGCTCA|ENST00000366695|0.380215833632993
UTR3 	368-376	0.00271959691986621
>GCGGGAATAGCTCA|ENST00000571710|0.380186389635279
UTR3 	1141-1149	0.0027175547605343
>GCGGGAATAGCTCA|ENST00000376560|0.38014659808703
UTR3 	265-273	0.00271479482476981
>GCGGGAATAGCTCA|ENST00000415541|0.380145125624897
UTR3 	1837-1845	0.00271469269287583
>GCGGGAATAGCTCA|ENST00000156825|0.380140503577272
UTR3 	153-161	0.00271437210063037
>GCGGGAATAGCTCA|ENST00000405142|0.380126128738765
UTR3 	405-413	0.00271337503035716
>GCGGGAATAGCTCA|ENST00000445470|0.380125179979088
CDS 	441-449	0.00791454230414153
>GCGGGAATAGCTCA|ENST00000486393|0.380098012438016
UTR3 	1181-1189	0.0027114247800156
>GCGGGAATAGCTCA|ENST00000427124|0.380094059031342
UTR3 	621-629	0.00271115055266969
>GCGGGAATAGCTCA|ENST00000371116|0.380088482324623
UTR3 	91-99	0.00271076372353079
>GCGGGAATAGCTCA|ENST00000542027|0.380066564558945
UTR3 	193-201	0.00270924337299212
>GCGGGAATAGCTCA|ENST00000445105|0.380057693437277
CDS 	137-145	0.0079008875152146
>GCGGGAATAGCTCA|ENST00000396153|0.380022421849853
UTR3 	3226-3234	0.00270618126121213
>GCGGGAATAGCTCA|ENST00000594528|0.380002910155434
UTR3 	1682-1690	0.00270482772113443
>GCGGGAATAGCTCA|ENST00000240100|0.379992724928075
UTR3 	3220-3228	0.0027041211540034
>GCGGGAATAGCTCA|ENST00000448464|0.379965881311093
UTR3 	1063-1071	0.00270225892996734
>GCGGGAATAGCTCA|ENST00000379019|0.379964112987512
UTR3 	2839-2847	0.00270213625414914
>GCGGGAATAGCTCA|ENST00000398637|0.379946619120885
UTR3 	294-302	0.00270092262136791
>GCGGGAATAGCTCA|ENST00000335877|0.379932602237198
UTR3 	688-696	0.00269995018782552
>GCGGGAATAGCTCA|ENST00000445202|0.379881664923484
UTR3 	569-577	0.00269641625021772
>GCGGGAATAGCTCA|ENST00000367262|0.379876043139826
UTR3 	310-318	0.00269602620990885
>GCGGGAATAGCTCA|ENST00000375116|0.379828807252777
UTR3 	30-38	0.00269274888766401
>GCGGGAATAGCTCA|ENST00000261778|0.379815955963493
UTR3 	178-186	0.00269185721165621
>GCGGGAATAGCTCA|ENST00000367975|0.379764489010858
UTR3 	3671-3679	0.00268828610279323
>GCGGGAATAGCTCA|ENST00000394936|0.379745951470161
UTR3 	629-637	0.00268699980279112
>GCGGGAATAGCTCA|ENST00000202017|0.379737627833426
UTR3 	532-540	0.00268642222667401
>GCGGGAATAGCTCA|ENST00000308064|0.379709571411415
UTR3 	215-223	0.002684475358877
>GCGGGAATAGCTCA|ENST00000487787|0.379698861656367
UTR3 	2180-2188	0.00268373218178896
>GCGGGAATAGCTCA|ENST00000461894|0.379697539185066
CDS 	326-334	0.00782800036058291
>GCGGGAATAGCTCA|ENST00000261731|0.379688060644728
UTR3 	717-725	0.0026829826639394
>GCGGGAATAGCTCA|ENST00000295851|0.379631723615457
UTR3 	6042-6050	0.0011794622038232
UTR3 	12549-12557	0.00149961091360011
>GCGGGAATAGCTCA|ENST00000299613|0.379616968356841
UTR3 	796-804	0.00267804912900145
>GCGGGAATAGCTCA|ENST00000261867|0.37957899054461
UTR3 	820-828	0.00267541346605752
>GCGGGAATAGCTCA|ENST00000174653|0.37956316354776
UTR3 	1067-1075	0.0026743150411014
>GCGGGAATAGCTCA|ENST00000402918|0.379557501795029
UTR3 	2566-2574	0.00142167247020542
UTR3 	2576-2584	0.00125224962971473
>GCGGGAATAGCTCA|ENST00000460962|0.379530790644276
UTR3 	691-699	0.0026720682420384
>GCGGGAATAGCTCA|ENST00000297819|0.379529822201145
CDS 	636-644	0.00779404905194402
>GCGGGAATAGCTCA|ENST00000468200|0.379506925205931
UTR3 	1276-1284	0.0026704118448235
>GCGGGAATAGCTCA|ENST00000624069|0.379470237569886
UTR3 	38-46	0.00266786543522957
>GCGGGAATAGCTCA|ENST00000341423|0.379450539004397
UTR3 	3861-3869	0.00266649816087678
>GCGGGAATAGCTCA|ENST00000318351|0.379414690954886
UTR3 	173-181	0.00266400988259829
>GCGGGAATAGCTCA|ENST00000295598|0.379369143993422
CDS 	2348-2356	0.00776151715308136
>GCGGGAATAGCTCA|ENST00000264644|0.37934091190591
UTR3 	86-94	0.00265888845713912
>GCGGGAATAGCTCA|ENST00000540052|0.379273089616599
UTR3 	733-741	0.0026541801827623
>GCGGGAATAGCTCA|ENST00000328345|0.379271797059951
UTR3 	57-65	0.00265409044932721
>GCGGGAATAGCTCA|ENST00000595661|0.379254343342807
UTR3 	1484-1492	0.00265287874456046
>GCGGGAATAGCTCA|ENST00000367295|0.379230931559346
UTR3 	2781-2789	0.00265125337364446
>GCGGGAATAGCTCA|ENST00000268893|0.379215246226202
UTR3 	868-876	0.0026501643922911
>GCGGGAATAGCTCA|ENST00000289013|0.379204459222679
UTR3 	91-99	0.00264941547576277
>GCGGGAATAGCTCA|ENST00000377834|0.379182039151272
UTR3 	674-682	0.00264785887590373
>GCGGGAATAGCTCA|ENST00000322357|0.37916986265238
UTR3 	709-717	0.00150276329466749
UTR3 	1738-1746	0.00114425016586446
>GCGGGAATAGCTCA|ENST00000409711|0.379151621898633
UTR3 	398-406	0.002645746983647
>GCGGGAATAGCTCA|ENST00000374403|0.379115024056127
CDS 	20-28	0.00771005552781834
>GCGGGAATAGCTCA|ENST00000381812|0.379103315374714
UTR3 	30-38	0.00264239289054528
>GCGGGAATAGCTCA|ENST00000635598|0.379096216501617
UTR3 	1318-1326	0.00264189997661067
>GCGGGAATAGCTCA|ENST00000340465|0.379041864969089
UTR3 	242-250	0.0026381259306254
>GCGGGAATAGCTCA|ENST00000008180|0.379038348320709
UTR3 	78-86	0.00263788173535215
>GCGGGAATAGCTCA|ENST00000262367|0.379028438703136
UTR3 	1268-1276	0.00137503780773393
UTR3 	1447-1455	0.00126215580125263
>GCGGGAATAGCTCA|ENST00000359742|0.379026891638031
CDS 	1165-1173	0.00769220476668027
>GCGGGAATAGCTCA|ENST00000593829|0.378990636017674
UTR3 	637-645	0.0026345685165103
>GCGGGAATAGCTCA|ENST00000432116|0.378928882488529
UTR3 	300-308	0.00263028001103815
>GCGGGAATAGCTCA|ENST00000623019|0.378927659420399
CDS 	1349-1357	0.00767210386337397
>GCGGGAATAGCTCA|ENST00000377179|0.378917390543897
CDS 	522-530	0.00767002363858864
>GCGGGAATAGCTCA|ENST00000388925|0.378905425343806
UTR3 	1658-1666	0.00136781851906814
UTR3 	2446-2454	0.00126083242713388
>GCGGGAATAGCTCA|ENST00000377950|0.378898914063012
UTR3 	128-136	0.00262819874017826
>GCGGGAATAGCTCA|ENST00000166244|0.378874852563966
UTR3 	752-760	0.00262652765174805
>GCGGGAATAGCTCA|ENST00000611972|0.378839957708368
UTR3 	864-872	0.00262410410536219
>GCGGGAATAGCTCA|ENST00000321599|0.37881856115128
UTR3 	2679-2687	0.00262261801090513
>GCGGGAATAGCTCA|ENST00000400111|0.378815200255442
UTR3 	257-265	0.00262238457744525
>GCGGGAATAGCTCA|ENST00000383578|0.378788258196624
UTR3 	2334-2342	0.00262051326798922
>GCGGGAATAGCTCA|ENST00000590299|0.378784044919448
UTR3 	460-468	0.00262022062250142
>GCGGGAATAGCTCA|ENST00000395216|0.378710905063201
UTR3 	1322-1330	0.0026151402774106
>GCGGGAATAGCTCA|ENST00000312371|0.378684078994501
CDS 	637-645	0.00762275446177961
>GCGGGAATAGCTCA|ENST00000535029|0.378681956706455
UTR3 	957-965	0.00261312939868805
>GCGGGAATAGCTCA|ENST00000339514|0.378663236853638
CDS 	2015-2023	0.00761853126806725
>GCGGGAATAGCTCA|ENST00000239165|0.378657926987526
UTR3 	526-534	0.002611460144336
>GCGGGAATAGCTCA|ENST00000369528|0.378649439132788
UTR3 	1113-1121	0.00261087051504796
>GCGGGAATAGCTCA|ENST00000333039|0.378631479180399
UTR3 	2270-2278	0.00101071174212185
UTR3 	2761-2769	0.00159891112452358
>GCGGGAATAGCTCA|ENST00000345496|0.378624406307038
UTR3 	986-994	0.00260913151940173
>GCGGGAATAGCTCA|ENST00000520486|0.378597744087533
UTR3 	2784-2792	0.00260727928263573
>GCGGGAATAGCTCA|ENST00000064724|0.378589552087633
UTR3 	624-632	0.00260671017036458
>GCGGGAATAGCTCA|ENST00000339276|0.378565859958679
UTR3 	321-329	0.00260506421048192
>GCGGGAATAGCTCA|ENST00000356387|0.378542568145904
UTR3 	9297-9305	0.00260344602246346
>GCGGGAATAGCTCA|ENST00000396368|0.378538313029318
UTR3 	468-476	0.00260315039598445
>GCGGGAATAGCTCA|ENST00000379198|0.378527686782687
UTR3 	95-103	0.00260241212619785
>GCGGGAATAGCTCA|ENST00000597643|0.378499426087851
UTR3 	2398-2406	0.00260044864493809
>GCGGGAATAGCTCA|ENST00000338647|0.378453947846417
UTR3 	674-682	0.0025972888119443
>GCGGGAATAGCTCA|ENST00000258662|0.378448752720442
UTR3 	908-916	0.00259692784459539
>GCGGGAATAGCTCA|ENST00000263593|0.378445463328173
UTR3 	3225-3233	0.00259669929028928
>GCGGGAATAGCTCA|ENST00000511945|0.378424003425754
UTR3 	1051-1059	0.00259520818936881
>GCGGGAATAGCTCA|ENST00000405256|0.378407696558135
UTR3 	1126-1134	0.00176860405679504
UTR3 	1478-1486	0.000825471058458352
>GCGGGAATAGCTCA|ENST00000591954|0.378397297210434
UTR3 	690-698	0.0025933525120751
>GCGGGAATAGCTCA|ENST00000372755|0.378378768781861
UTR3 	728-736	0.0025920650369372
>GCGGGAATAGCTCA|ENST00000378115|0.378320879639034
CDS 	1292-1300	0.00754914722705686
>GCGGGAATAGCTCA|ENST00000377142|0.378319764759846
UTR3 	601-609	0.00258796489120453
>GCGGGAATAGCTCA|ENST00000334176|0.378299525180663
UTR3 	449-457	0.00258655840020222
>GCGGGAATAGCTCA|ENST00000566625|0.378243558114556
UTR3 	896-904	0.00258266897746679
>GCGGGAATAGCTCA|ENST00000324219|0.378234246698084
UTR3 	2727-2735	0.00258202186013057
>GCGGGAATAGCTCA|ENST00000250894|0.378233120633209
UTR3 	228-236	0.00258194360135622
>GCGGGAATAGCTCA|ENST00000420329|0.378219922452514
UTR3 	191-199	0.00258102635304463
>GCGGGAATAGCTCA|ENST00000421699|0.378152576504034
CDS 	777-785	0.00751502895830798
>GCGGGAATAGCTCA|ENST00000216554|0.378137006264194
UTR3 	2535-2543	0.00257526354968492
>GCGGGAATAGCTCA|ENST00000375077|0.378115964345261
UTR3 	3131-3139	0.00257380102499138
>GCGGGAATAGCTCA|ENST00000397195|0.378107298820697
UTR3 	3089-3097	0.00257319871591278
>GCGGGAATAGCTCA|ENST00000307792|0.378107086114852
UTR3 	2283-2291	0.0025731839314355
>GCGGGAATAGCTCA|ENST00000614500|0.378084499916395
CDS 	3150-3158	0.00750122684032959
>GCGGGAATAGCTCA|ENST00000343110|0.378062506204412
UTR3 	597-605	0.00257008525786775
>GCGGGAATAGCTCA|ENST00000490279|0.378058103071044
UTR3 	900-908	0.00256977919580098
>GCGGGAATAGCTCA|ENST00000263269|0.378054036277915
UTR3 	305-313	0.00256949651152274
>GCGGGAATAGCTCA|ENST00000452032|0.378046121703921
UTR3 	954-962	0.00256894636317037
>GCGGGAATAGCTCA|ENST00000260126|0.378017544571235
CDS 	375-383	0.00748765109707432
>GCGGGAATAGCTCA|ENST00000374897|0.378017452535941
CDS 	1944-1952	0.00748763243551741
>GCGGGAATAGCTCA|ENST00000242592|0.37799857048917
UTR3 	296-304	0.00256564094519503
>GCGGGAATAGCTCA|ENST00000402010|0.377914773114305
UTR3 	417-425	0.00255981555814987
>GCGGGAATAGCTCA|ENST00000336095|0.377902161321014
UTR3 	4751-4759	0.00120079241664673
UTR3 	5402-5410	0.00135814635682021
>GCGGGAATAGCTCA|ENST00000313056|0.377884424447414
UTR3 	1183-1191	0.00150638867898906
UTR3 	1850-1858	0.00105131698956865
>GCGGGAATAGCTCA|ENST00000315930|0.377859687651238
UTR3 	1481-1489	0.00255598587630469
>GCGGGAATAGCTCA|ENST00000253408|0.377846397965213
CDS 	1133-1141	0.00745294543612053
>GCGGGAATAGCTCA|ENST00000466521|0.377802422348316
UTR3 	258-266	0.0025520044140278
>GCGGGAATAGCTCA|ENST00000505599|0.377784557382289
UTR3 	1759-1767	0.00255076227502963
>GCGGGAATAGCTCA|ENST00000519541|0.377767364602863
UTR3 	1314-1322	0.00254956685092164
>GCGGGAATAGCTCA|ENST00000572887|0.377763750752227
UTR3 	789-797	0.00254931557503396
>GCGGGAATAGCTCA|ENST00000599386|0.377751434047346
UTR3 	513-521	0.0025484591709087
>GCGGGAATAGCTCA|ENST00000331238|0.377743621762204
UTR3 	1364-1372	0.00254791596204494
>GCGGGAATAGCTCA|ENST00000583337|0.377678663077695
UTR3 	1224-1232	0.00254339904178421
>GCGGGAATAGCTCA|ENST00000634648|0.377674764171347
UTR3 	462-470	0.00254312792052914
>GCGGGAATAGCTCA|ENST00000602548|0.377664796471081
UTR3 	462-470	0.00254243478387257
>GCGGGAATAGCTCA|ENST00000567941|0.377625198829271
UTR3 	917-925	0.00253968116122317
>GCGGGAATAGCTCA|ENST00000329841|0.377617618880015
UTR3 	85-93	0.00253915403809964
>GCGGGAATAGCTCA|ENST00000374139|0.377599549742153
UTR3 	417-425	0.00253789746140177
>GCGGGAATAGCTCA|ENST00000367718|0.377593586946559
UTR3 	136-144	0.00253748278728552
>GCGGGAATAGCTCA|ENST00000599238|0.377582736961582
UTR3 	1111-1119	0.00253672823394551
>GCGGGAATAGCTCA|ENST00000353265|0.377579171922887
UTR3 	1804-1812	0.00253648030438077
>GCGGGAATAGCTCA|ENST00000332082|0.37757717046561
CDS 	862-870	0.00739833811681717
>GCGGGAATAGCTCA|ENST00000377940|0.377560625988449
UTR3 	786-794	0.00253519051798329
>GCGGGAATAGCTCA|ENST00000295087|0.377531380156886
UTR3 	1351-1359	0.00253315655117862
>GCGGGAATAGCTCA|ENST00000353809|0.377514154027511
CDS 	2171-2179	0.00738555430388656
>GCGGGAATAGCTCA|ENST00000455584|0.377509027837064
UTR3 	1428-1436	0.00253160196727377
>GCGGGAATAGCTCA|ENST00000261837|0.377505401664923
UTR3 	2812-2820	0.0025313497668211
>GCGGGAATAGCTCA|ENST00000373331|0.377504442916229
UTR3 	1296-1304	0.00253128308564241
>GCGGGAATAGCTCA|ENST00000402472|0.377503513206466
UTR3 	1565-1573	0.00253121842406404
>GCGGGAATAGCTCA|ENST00000397906|0.377477677878619
UTR3 	654-662	0.00252942154459321
>GCGGGAATAGCTCA|ENST00000391859|0.377471782135404
UTR3 	689-697	0.00252901148147061
>GCGGGAATAGCTCA|ENST00000448552|0.377439906968696
UTR3 	249-257	0.0025267944432844
>GCGGGAATAGCTCA|ENST00000306200|0.377439633170108
UTR3 	730-738	0.00252677539923957
>GCGGGAATAGCTCA|ENST00000419665|0.377425933930268
CDS 	1179-1187	0.00736765614642611
>GCGGGAATAGCTCA|ENST00000397497|0.37739191244254
CDS 	449-457	0.00736075340218704
>GCGGGAATAGCTCA|ENST00000617654|0.377363372620293
UTR3 	1135-1143	0.00252147088935529
>GCGGGAATAGCTCA|ENST00000335659|0.377344134270105
UTR3 	714-722	0.0025201326469101
>GCGGGAATAGCTCA|ENST00000289575|0.377329260574597
CDS 	2115-2123	0.00734804109394067
>GCGGGAATAGCTCA|ENST00000533603|0.37732648029399
UTR3 	133-141	0.00251890459175263
>GCGGGAATAGCTCA|ENST00000415762|0.37731547213833
UTR3 	230-238	0.00251813882518819
>GCGGGAATAGCTCA|ENST00000395003|0.37729754591881
UTR3 	232-240	0.00251689179458927
>GCGGGAATAGCTCA|ENST00000259727|0.377291775238144
UTR3 	155-163	0.00251649035442974
>GCGGGAATAGCTCA|ENST00000367577|0.377282474518722
UTR3 	62-70	0.00251584334034322
>GCGGGAATAGCTCA|ENST00000438393|0.37727807722213
UTR3 	1086-1094	0.0025155374357068
>GCGGGAATAGCTCA|ENST00000361727|0.377275618828315
UTR3 	2682-2690	0.00251536641318332
>GCGGGAATAGCTCA|ENST00000421587|0.377259455669629
UTR3 	4778-4786	0.00251424198346089
>GCGGGAATAGCTCA|ENST00000424354|0.377248490629406
UTR3 	1950-1958	0.00251347916276988
>GCGGGAATAGCTCA|ENST00000315758|0.377232102554977
UTR3 	384-392	0.00251233905378021
>GCGGGAATAGCTCA|ENST00000534940|0.377218629426351
CDS 	418-426	0.00732559157139312
>GCGGGAATAGCTCA|ENST00000377411|0.377216940507826
UTR3 	439-447	0.00251128422141767
>GCGGGAATAGCTCA|ENST00000375234|0.377202768129664
UTR3 	1501-1509	0.00251029822578057
>GCGGGAATAGCTCA|ENST00000397802|0.377186803631215
UTR3 	3262-3270	0.00250918753189349
>GCGGGAATAGCTCA|ENST00000585201|0.37718461840676
UTR3 	2431-2439	0.000960956387639579
UTR3 	3023-3031	0.000824828165250622
UTR3 	7200-7208	0.00072325094550964
>GCGGGAATAGCTCA|ENST00000558770|0.37716245904358
UTR3 	324-332	0.00250749377655325
>GCGGGAATAGCTCA|ENST00000617612|0.377135611681575
UTR3 	132-140	0.00250562584267288
>GCGGGAATAGCTCA|ENST00000375483|0.377133806415771
UTR3 	303-311	0.00250550023749463
>GCGGGAATAGCTCA|ENST00000438321|0.377113034928949
UTR3 	1709-1717	0.00250405500039395
>GCGGGAATAGCTCA|ENST00000451479|0.377110974576935
UTR3 	664-672	0.00250391164364911
>GCGGGAATAGCTCA|ENST00000322247|0.377081680138323
UTR3 	1187-1195	0.00155796175381001
UTR3 	1638-1646	0.000943911585594697
>GCGGGAATAGCTCA|ENST00000398512|0.377080047878258
UTR3 	3262-3270	0.0025017597650672
>GCGGGAATAGCTCA|ENST00000614616|0.377078196778481
UTR3 	1021-1029	0.00250163096340217
>GCGGGAATAGCTCA|ENST00000456530|0.37706582756079
UTR3 	950-958	0.00250077029251356
>GCGGGAATAGCTCA|ENST00000356884|0.377039091730108
UTR3 	1170-1178	0.00249890993054853
>GCGGGAATAGCTCA|ENST00000428457|0.377027193758077
UTR3 	4651-4659	0.00249808201603398
>GCGGGAATAGCTCA|ENST00000569876|0.377011143277792
UTR3 	387-395	0.00249696513493784
>GCGGGAATAGCTCA|ENST00000318663|0.376975077123743
UTR3 	610-618	0.00249445538418075
>GCGGGAATAGCTCA|ENST00000331569|0.376952850281311
UTR3 	837-845	0.00249290862824356
>GCGGGAATAGCTCA|ENST00000264658|0.376873666509574
UTR3 	6147-6155	0.000710303201813279
UTR3 	8155-8163	0.00177709477064827
>GCGGGAATAGCTCA|ENST00000513321|0.376849760568467
UTR3 	857-865	0.00248573419048906
>GCGGGAATAGCTCA|ENST00000531387|0.376845561868708
UTR3 	1611-1619	0.00248544196924211
>GCGGGAATAGCTCA|ENST00000611159|0.376829525151933
CDS 	1597-1605	0.00724661300972265
>GCGGGAATAGCTCA|ENST00000330175|0.376820466951209
UTR3 	1179-1187	0.00184364124483112
UTR3 	1226-1234	0.000640054140665823
>GCGGGAATAGCTCA|ENST00000582811|0.376800969717243
UTR3 	1047-1055	0.0024823383637628
>GCGGGAATAGCTCA|ENST00000380025|0.376790394453961
UTR3 	802-810	0.00248160230609633
>GCGGGAATAGCTCA|ENST00000594208|0.376775229236902
CDS 	218-226	0.00723558971873058
>GCGGGAATAGCTCA|ENST00000378122|0.376747444598501
UTR3 	1779-1787	0.00107973665591876
UTR3 	2094-2102	0.00139887617771744
>GCGGGAATAGCTCA|ENST00000615988|0.376747322046031
CDS 	114-122	0.00722992368740503
>GCGGGAATAGCTCA|ENST00000343796|0.3767305760475
CDS 	1067-1075	0.00722652364701455
>GCGGGAATAGCTCA|ENST00000558133|0.376719766557349
UTR3 	1453-1461	0.0013253451683182
UTR3 	2178-2186	0.00115134109750264
>GCGGGAATAGCTCA|ENST00000626839|0.376697749282949
UTR3 	2823-2831	0.00145192403042692
UTR3 	3961-3969	0.00102322965298435
>GCGGGAATAGCTCA|ENST00000433363|0.376693721209013
UTR3 	1474-1482	0.00247487329267903
>GCGGGAATAGCTCA|ENST00000355202|0.376654099324564
UTR3 	618-626	0.0024721151844437
>GCGGGAATAGCTCA|ENST00000442798|0.376630182029643
UTR3 	1188-1196	0.0024704502285504
>GCGGGAATAGCTCA|ENST00000393946|0.376618602920209
UTR3 	1479-1487	0.00246964415636965
>GCGGGAATAGCTCA|ENST00000426431|0.376609061298877
UTR3 	4564-4572	0.0024689799152269
>GCGGGAATAGCTCA|ENST00000599589|0.376604099246524
UTR3 	288-296	0.0024686344787088
>GCGGGAATAGCTCA|ENST00000357736|0.376600176548765
UTR3 	1246-1254	0.0024683613962649
>GCGGGAATAGCTCA|ENST00000371242|0.376588824915573
UTR3 	355-363	0.00246757113486509
>GCGGGAATAGCTCA|ENST00000404127|0.376586318129399
UTR3 	1454-1462	0.00246739661981964
>GCGGGAATAGCTCA|ENST00000382361|0.376540581584919
UTR3 	881-889	0.00246421249599143
>GCGGGAATAGCTCA|ENST00000319595|0.376497330126713
UTR3 	962-970	0.00246120123999479
>GCGGGAATAGCTCA|ENST00000337273|0.376493750723521
UTR3 	566-574	0.00246095202840037
>GCGGGAATAGCTCA|ENST00000242209|0.376381890834486
CDS 	710-718	0.00715571440220213
>GCGGGAATAGCTCA|ENST00000375712|0.376378466752719
UTR3 	3001-3009	0.00245292501998159
>GCGGGAATAGCTCA|ENST00000475243|0.376374139937175
UTR3 	5906-5914	0.0024526237328917
>GCGGGAATAGCTCA|ENST00000534939|0.376317147271442
UTR3 	1066-1074	0.00244865506149628
>GCGGGAATAGCTCA|ENST00000538711|0.376279921476298
UTR3 	731-739	0.00244606272296523
>GCGGGAATAGCTCA|ENST00000357066|0.376264798167048
UTR3 	510-518	0.00244500953339666
>GCGGGAATAGCTCA|ENST00000487416|0.376170885522012
UTR3 	26-34	0.00243846906636356
>GCGGGAATAGCTCA|ENST00000517468|0.376164997363558
UTR3 	49-57	0.00243805896893893
>GCGGGAATAGCTCA|ENST00000508798|0.376163804512956
UTR3 	211-219	0.00243797588917949
>GCGGGAATAGCTCA|ENST00000611418|0.376145458402969
UTR3 	337-345	0.00243669810458656
>GCGGGAATAGCTCA|ENST00000366955|0.376138738118173
CDS 	8685-8693	0.00710632077917021
>GCGGGAATAGCTCA|ENST00000372043|0.376110710072636
UTR3 	218-226	0.00243427785716028
>GCGGGAATAGCTCA|ENST00000369422|0.376110215093432
UTR3 	196-204	0.00243424338084378
>GCGGGAATAGCTCA|ENST00000340561|0.376068882619624
UTR3 	94-102	0.00243136442570823
>GCGGGAATAGCTCA|ENST00000371980|0.376067848011179
UTR3 	460-468	0.00243129235990459
>GCGGGAATAGCTCA|ENST00000541223|0.376055413407834
UTR3 	104-112	0.00243042621961508
>GCGGGAATAGCTCA|ENST00000611356|0.376052723037535
UTR3 	1135-1143	0.00243023881864517
>GCGGGAATAGCTCA|ENST00000522208|0.376025577690182
UTR3 	4663-4671	0.000615031818136076
UTR3 	5509-5517	0.000933924798646321
UTR3 	6675-6683	0.000879391330332522
>GCGGGAATAGCTCA|ENST00000530994|0.376001292279059
UTR3 	471-479	0.00242665624504165
>GCGGGAATAGCTCA|ENST00000322602|0.375951601991593
UTR3 	462-470	0.00242319472451451
>GCGGGAATAGCTCA|ENST00000324863|0.375940642825605
UTR3 	629-637	0.00242243126355798
>GCGGGAATAGCTCA|ENST00000436106|0.375935889667346
UTR3 	1367-1375	0.0024221001360885
>GCGGGAATAGCTCA|ENST00000334348|0.375903704643962
UTR3 	879-887	0.00241985793144018
>GCGGGAATAGCTCA|ENST00000335793|0.375897054754396
UTR3 	1127-1135	0.00241939465013716
>GCGGGAATAGCTCA|ENST00000628140|0.375893352009191
UTR3 	333-341	0.0024191366876551
>GCGGGAATAGCTCA|ENST00000359570|0.37588738965335
UTR3 	653-661	0.00241872130072175
>GCGGGAATAGCTCA|ENST00000542301|0.375862726752136
UTR3 	341-349	0.00241700305156411
>GCGGGAATAGCTCA|ENST00000381405|0.375798817756257
UTR3 	629-637	0.00241255034241487
>GCGGGAATAGCTCA|ENST00000614960|0.375793616928686
UTR3 	1601-1609	0.00241218797371483
>GCGGGAATAGCTCA|ENST00000311337|0.37578247558736
UTR3 	903-911	0.00241141169181472
>GCGGGAATAGCTCA|ENST00000536985|0.375761913009185
UTR3 	1628-1636	0.00240997895362001
>GCGGGAATAGCTCA|ENST00000347512|0.375759415099537
UTR3 	180-188	0.00240980490471241
>GCGGGAATAGCTCA|ENST00000220003|0.375758377865261
UTR3 	257-265	0.00240973263235021
>GCGGGAATAGCTCA|ENST00000463584|0.375725444399361
UTR3 	1083-1091	0.00240743785453397
>GCGGGAATAGCTCA|ENST00000398600|0.375707334406019
UTR3 	47-55	0.00240617593041753
>GCGGGAATAGCTCA|ENST00000367882|0.375707022011204
UTR3 	1030-1038	0.00240615416219317
>GCGGGAATAGCTCA|ENST00000280333|0.375704621860768
CDS 	3278-3286	0.00701810360231932
>GCGGGAATAGCTCA|ENST00000266077|0.375673301549142
UTR3 	280-288	0.00240380441824812
>GCGGGAATAGCTCA|ENST00000322475|0.37566120343726
UTR3 	2217-2225	0.0024029613646896
>GCGGGAATAGCTCA|ENST00000265753|0.375657275585049
CDS 	444-452	0.00700847986854134
>GCGGGAATAGCTCA|ENST00000353855|0.375643758585833
CDS 	1637-1645	0.00700573227758469
>GCGGGAATAGCTCA|ENST00000263826|0.375643671667474
UTR3 	2357-2365	0.00240173964900183
>GCGGGAATAGCTCA|ENST00000306721|0.375632343333647
CDS 	724-732	0.00700341187659909
>GCGGGAATAGCTCA|ENST00000377298|0.375590646720492
CDS 	1396-1404	0.00699493588448506
>GCGGGAATAGCTCA|ENST00000557772|0.375507457924237
CDS 	944-952	0.00697802433584622
>GCGGGAATAGCTCA|ENST00000215917|0.375472107628066
UTR3 	593-601	0.00238978286953703
>GCGGGAATAGCTCA|ENST00000369401|0.375468098940826
UTR3 	508-516	0.00238950346683515
>GCGGGAATAGCTCA|ENST00000367318|0.375440945438332
UTR3 	64-72	0.00238761085534602
>GCGGGAATAGCTCA|ENST00000494090|0.375437254003901
UTR3 	132-140	0.00238735355646964
>GCGGGAATAGCTCA|ENST00000243706|0.375366007098122
UTR3 	2930-2938	0.00238238733559385
>GCGGGAATAGCTCA|ENST00000460006|0.375348972706487
UTR3 	5337-5345	0.00238119990829825
>GCGGGAATAGCTCA|ENST00000379598|0.375348117823691
UTR3 	436-444	0.00238114031586654
>GCGGGAATAGCTCA|ENST00000454497|0.375337498669061
CDS 	1640-1648	0.00694346847317244
>GCGGGAATAGCTCA|ENST00000561965|0.375332376024955
UTR3 	605-613	0.00238004297205683
>GCGGGAATAGCTCA|ENST00000340888|0.37530679387966
UTR3 	218-226	0.00237825962911663
>GCGGGAATAGCTCA|ENST00000586146|0.375245375604221
UTR3 	594-602	0.00237397793516944
>GCGGGAATAGCTCA|ENST00000451127|0.375243803654817
UTR3 	1081-1089	0.00237386834512035
>GCGGGAATAGCTCA|ENST00000565425|0.375226590549926
UTR3 	1180-1188	0.00237266830403529
>GCGGGAATAGCTCA|ENST00000262719|0.375222253561153
CDS 	2321-2329	0.00692003345654618
>GCGGGAATAGCTCA|ENST00000314675|0.375201421541496
CDS 	967-975	0.00691579697235904
>GCGGGAATAGCTCA|ENST00000579534|0.375187606716554
UTR3 	2339-2347	0.00236995039803435
>GCGGGAATAGCTCA|ENST00000298564|0.375186645351974
UTR3 	1274-1282	0.0023698833714262
>GCGGGAATAGCTCA|ENST00000392806|0.375125928767861
UTR3 	931-939	0.00236565005510655
>GCGGGAATAGCTCA|ENST00000302475|0.37509693335916
UTR3 	866-874	0.00236362832406741
>GCGGGAATAGCTCA|ENST00000438331|0.375096879250542
UTR3 	892-900	0.00236362455123678
>GCGGGAATAGCTCA|ENST00000515098|0.375071734652137
UTR3 	1359-1367	0.00236187127074005
>GCGGGAATAGCTCA|ENST00000337843|0.375030131232778
UTR3 	1153-1161	0.00235897024771513
>GCGGGAATAGCTCA|ENST00000395686|0.375024296305891
UTR3 	3162-3170	0.00235856336564591
>GCGGGAATAGCTCA|ENST00000374171|0.375009098890853
UTR3 	1188-1196	0.00235750360514732
>GCGGGAATAGCTCA|ENST00000374518|0.374992822135966
UTR3 	704-712	0.00235636856005153
>GCGGGAATAGCTCA|ENST00000302937|0.374960315480083
UTR3 	213-221	0.00235410167818911
>GCGGGAATAGCTCA|ENST00000310926|0.374931018339974
UTR3 	390-398	0.00235205854752426
>GCGGGAATAGCTCA|ENST00000535113|0.374925479625621
UTR3 	7362-7370	0.0023516722802142
>GCGGGAATAGCTCA|ENST00000397979|0.374896035730719
UTR3 	324-332	0.0023496188386186
>GCGGGAATAGCTCA|ENST00000463448|0.374880777971044
UTR3 	193-201	0.00234855472444099
>GCGGGAATAGCTCA|ENST00000366788|0.374873731592084
UTR3 	906-914	0.00234806328656276
>GCGGGAATAGCTCA|ENST00000237937|0.374832579319623
UTR3 	513-521	0.00234519311649303
>GCGGGAATAGCTCA|ENST00000565334|0.374831502380685
UTR3 	172-180	0.00234511800356641
>GCGGGAATAGCTCA|ENST00000502555|0.374820338123124
UTR3 	663-671	0.00234433932846004
>GCGGGAATAGCTCA|ENST00000451271|0.374816487212775
UTR3 	1792-1800	0.00234407073629789
>GCGGGAATAGCTCA|ENST00000328070|0.374814001189837
UTR3 	2283-2291	0.000846430797323434
UTR3 	2875-2883	0.00149746654399093
>GCGGGAATAGCTCA|ENST00000433831|0.374776181057738
UTR3 	792-800	0.00234125940812854
>GCGGGAATAGCTCA|ENST00000262519|0.374763485332172
CDS 	1464-1472	0.00682671470273472
>GCGGGAATAGCTCA|ENST00000620847|0.374751742282711
UTR3 	2711-2719	0.00233955476044447
>GCGGGAATAGCTCA|ENST00000228865|0.374746729961688
UTR3 	2098-2106	0.00233920513670452
>GCGGGAATAGCTCA|ENST00000313401|0.374736973070693
UTR3 	1229-1237	0.00233852456025362
>GCGGGAATAGCTCA|ENST00000599612|0.374727267187494
UTR3 	571-579	0.00233784753472631
>GCGGGAATAGCTCA|ENST00000369295|0.374640987552246
UTR3 	428-436	0.00233182886410514
>GCGGGAATAGCTCA|ENST00000234071|0.374637629596854
CDS 	1091-1099	0.00680110620096265
>GCGGGAATAGCTCA|ENST00000617316|0.374624844959316
UTR3 	395-403	0.00233070273193009
>GCGGGAATAGCTCA|ENST00000307635|0.374617157136576
UTR3 	4477-4485	0.00233016641072157
>GCGGGAATAGCTCA|ENST00000252939|0.374604642820924
UTR3 	212-220	0.00232929337219185
>GCGGGAATAGCTCA|ENST00000411624|0.374592513507237
CDS 	5061-5069	0.00679192536280935
>GCGGGAATAGCTCA|ENST00000399167|0.374577936625343
CDS 	1329-1337	0.00678895896499904
>GCGGGAATAGCTCA|ENST00000409816|0.374530333987647
UTR3 	30-38	0.00232410911027645
>GCGGGAATAGCTCA|ENST00000273480|0.374505073220044
UTR3 	1842-1850	0.002322346662761
>GCGGGAATAGCTCA|ENST00000399655|0.374486916035007
UTR3 	301-309	0.00232107980379204
>GCGGGAATAGCTCA|ENST00000423048|0.374481527940573
UTR3 	747-755	0.00232070386215469
>GCGGGAATAGCTCA|ENST00000327259|0.3744164648469
UTR3 	550-558	0.00231616406615924
>GCGGGAATAGCTCA|ENST00000296464|0.374414504603576
UTR3 	6017-6025	0.00231602728470564
>GCGGGAATAGCTCA|ENST00000361897|0.374393626642189
UTR3 	2465-2473	0.00231457044879064
>GCGGGAATAGCTCA|ENST00000449188|0.374389813749297
UTR3 	318-326	0.00231430438675759
>GCGGGAATAGCTCA|ENST00000599380|0.374382233734327
UTR3 	2026-2034	0.00231377545332762
>GCGGGAATAGCTCA|ENST00000372591|0.374377703352837
CDS 	1542-1550	0.00674820677273442
>GCGGGAATAGCTCA|ENST00000409299|0.374376179238356
UTR3 	4539-4547	0.00231335296752102
>GCGGGAATAGCTCA|ENST00000567109|0.374368521097865
UTR3 	492-500	0.00231281857465426
>GCGGGAATAGCTCA|ENST00000507331|0.374364361045245
CDS 	293-301	0.00674549098764477
>GCGGGAATAGCTCA|ENST00000617811|0.374352758256994
UTR3 	673-681	0.00231171861369671
>GCGGGAATAGCTCA|ENST00000460750|0.374347708545597
UTR3 	1215-1223	0.00160869355419681
UTR3 	2847-2855	0.000702672677118792
>GCGGGAATAGCTCA|ENST00000498682|0.374324175187984
UTR3 	27-35	0.00230972398543009
>GCGGGAATAGCTCA|ENST00000389912|0.374312332869159
UTR3 	822-830	0.00230889756835641
>GCGGGAATAGCTCA|ENST00000437089|0.374307249973477
UTR3 	219-227	0.00230854285489266
>GCGGGAATAGCTCA|ENST00000569771|0.37430507145861
UTR3 	959-967	0.00230839082510216
>GCGGGAATAGCTCA|ENST00000427220|0.374300512311974
UTR3 	642-650	0.00230807265944498
>GCGGGAATAGCTCA|ENST00000359039|0.374297842884875
UTR3 	2505-2513	0.00230788636946785
>GCGGGAATAGCTCA|ENST00000621332|0.374296533885954
UTR3 	3909-3917	0.00230779501881817
>GCGGGAATAGCTCA|ENST00000450363|0.374290977503342
UTR3 	1445-1453	0.00230740725606015
>GCGGGAATAGCTCA|ENST00000530167|0.374272947316548
UTR3 	192-200	0.00230614896915559
>GCGGGAATAGCTCA|ENST00000612220|0.374253651452801
UTR3 	339-347	0.00230480232646795
>GCGGGAATAGCTCA|ENST00000395209|0.374247147018963
UTR3 	3475-3483	0.00230434838101514
>GCGGGAATAGCTCA|ENST00000361193|0.374246134766801
UTR3 	347-355	0.00230427773549363
>GCGGGAATAGCTCA|ENST00000251376|0.374244830030516
UTR3 	1472-1480	0.00230418667726387
>GCGGGAATAGCTCA|ENST00000359543|0.374204261837983
UTR3 	2172-2180	0.000717614546874067
UTR3 	3408-3416	0.00158374079128014
>GCGGGAATAGCTCA|ENST00000395590|0.374199513834395
UTR3 	474-482	0.00230102395697526
>GCGGGAATAGCTCA|ENST00000273371|0.37419019195123
CDS 	677-685	0.00671003584408557
>GCGGGAATAGCTCA|ENST00000379631|0.374156112030861
CDS 	584-592	0.00670309750859231
>GCGGGAATAGCTCA|ENST00000400256|0.374147619958303
UTR3 	2906-2914	0.00229740197631019
>GCGGGAATAGCTCA|ENST00000250378|0.374087805440705
CDS 	90-98	0.00668919019556962
>GCGGGAATAGCTCA|ENST00000361033|0.374078415868131
UTR3 	1587-1595	0.00229257149898103
>GCGGGAATAGCTCA|ENST00000078429|0.374071861316466
UTR3 	1586-1594	0.00229211396962262
>GCGGGAATAGCTCA|ENST00000394859|0.374040779745491
UTR3 	1030-1038	0.00228994432937394
>GCGGGAATAGCTCA|ENST00000353383|0.374015438469225
UTR3 	607-615	0.00228817533507502
>GCGGGAATAGCTCA|ENST00000322937|0.373980892215293
CDS 	1079-1087	0.0066674204686341
>GCGGGAATAGCTCA|ENST00000415217|0.373964576574156
UTR3 	374-382	0.00228462468153905
>GCGGGAATAGCTCA|ENST00000341846|0.373961723941631
UTR3 	358-366	0.00228442553436603
>GCGGGAATAGCTCA|ENST00000331830|0.373940490982403
UTR3 	487-495	0.00163234300004052
UTR3 	1516-1524	0.000650600205774392
>GCGGGAATAGCTCA|ENST00000373012|0.373935358774498
UTR3 	849-857	0.0022825849078394
>GCGGGAATAGCTCA|ENST00000484479|0.37393302909249
UTR3 	1768-1776	0.00228242226366821
>GCGGGAATAGCTCA|ENST00000425597|0.373917241170853
UTR3 	2248-2256	0.002281320036637
>GCGGGAATAGCTCA|ENST00000253083|0.373894762549943
UTR3 	98-106	0.00227975066893875
>GCGGGAATAGCTCA|ENST00000594199|0.373882321811526
UTR3 	2942-2950	0.00227888208984109
>GCGGGAATAGCTCA|ENST00000394311|0.373875185703084
UTR3 	8718-8726	0.00227838386057239
>GCGGGAATAGCTCA|ENST00000438259|0.373866846691314
UTR3 	29-37	0.00227780164206905
>GCGGGAATAGCTCA|ENST00000301904|0.373863830730536
UTR3 	1160-1168	0.00227759107048545
>GCGGGAATAGCTCA|ENST00000371795|0.37382130660683
UTR3 	2085-2093	0.00227462200275367
>GCGGGAATAGCTCA|ENST00000374935|0.37380433876214
CDS 	2520-2528	0.00663146507517856
>GCGGGAATAGCTCA|ENST00000311459|0.373760766924213
UTR3 	8538-8546	0.00227039483969227
>GCGGGAATAGCTCA|ENST00000396077|0.373729869447785
UTR3 	5738-5746	0.00113288207042899
UTR3 	13523-13531	0.00113535525693422
>GCGGGAATAGCTCA|ENST00000563157|0.373714359670372
UTR3 	80-88	0.00226715428183323
>GCGGGAATAGCTCA|ENST00000317370|0.373713644169312
UTR3 	918-926	0.00226710431805959
>GCGGGAATAGCTCA|ENST00000287766|0.373639529660314
UTR3 	463-471	0.00226192865821648
>GCGGGAATAGCTCA|ENST00000354618|0.373628202313674
CDS 	2223-2231	0.00659558778419323
>GCGGGAATAGCTCA|ENST00000372850|0.37357522305005
UTR3 	1735-1743	0.00126679943580612
UTR3 	1750-1758	0.000990638144755508
>GCGGGAATAGCTCA|ENST00000374049|0.373535206465019
UTR3 	771-779	0.00225464272450541
>GCGGGAATAGCTCA|ENST00000272748|0.37347807529924
UTR3 	2385-2393	0.00225065233481186
>GCGGGAATAGCTCA|ENST00000615330|0.373476452290129
UTR3 	915-923	0.00225053897033802
>GCGGGAATAGCTCA|ENST00000531177|0.373441649321868
UTR3 	374-382	0.00224810799328699
>GCGGGAATAGCTCA|ENST00000392580|0.373439718235306
UTR3 	532-540	0.00224797310478135
>GCGGGAATAGCTCA|ENST00000419548|0.37343247538849
UTR3 	182-190	0.00224746718150953
>GCGGGAATAGCTCA|ENST00000256474|0.373429443832793
UTR3 	1830-1838	0.00224725542180508
>GCGGGAATAGCTCA|ENST00000480549|0.373393913397031
UTR3 	987-995	0.00224477350417164
>GCGGGAATAGCTCA|ENST00000334221|0.373382176507858
UTR3 	118-126	0.00224395362294601
>GCGGGAATAGCTCA|ENST00000445889|0.373371583743248
UTR3 	736-744	0.00224321365568102
>GCGGGAATAGCTCA|ENST00000371790|0.373368750374773
UTR3 	871-879	0.00224301572669521
>GCGGGAATAGCTCA|ENST00000509633|0.373351600840993
UTR3 	287-295	0.00224181770865695
>GCGGGAATAGCTCA|ENST00000366835|0.373348974483804
UTR3 	380-388	0.00224163423679066
>GCGGGAATAGCTCA|ENST00000357277|0.373334980190537
UTR3 	4622-4630	0.00224065661569005
>GCGGGAATAGCTCA|ENST00000475244|0.373331997772869
CDS 	3038-3046	0.00653523838791609
>GCGGGAATAGCTCA|ENST00000259818|0.373320245001606
UTR3 	55-63	0.00223962722067785
>GCGGGAATAGCTCA|ENST00000275493|0.373300153954491
CDS 	2216-2224	0.00652874930342121
>GCGGGAATAGCTCA|ENST00000377403|0.373292330937153
UTR3 	611-619	0.00223767710911339
>GCGGGAATAGCTCA|ENST00000620157|0.373280107369775
UTR3 	1981-1989	0.00223682313679692
>GCGGGAATAGCTCA|ENST00000447750|0.373250088898362
UTR3 	454-462	0.00223472591514488
>GCGGGAATAGCTCA|ENST00000541377|0.373242968965795
UTR3 	2574-2582	0.00223422847551893
>GCGGGAATAGCTCA|ENST00000399302|0.373228124749509
CDS 	1839-1847	0.00651407047660881
>GCGGGAATAGCTCA|ENST00000569820|0.373227301062607
UTR3 	1655-1663	0.00223313381176116
>GCGGGAATAGCTCA|ENST00000583931|0.373205560414934
UTR3 	803-811	0.00223161483495407
>GCGGGAATAGCTCA|ENST00000597986|0.373197005802192
UTR3 	606-614	0.00223101713097038
>GCGGGAATAGCTCA|ENST00000347624|0.373182111868249
UTR3 	2576-2584	0.00222997649043219
>GCGGGAATAGCTCA|ENST00000506074|0.373158604482741
UTR3 	742-750	0.00222833399304274
>GCGGGAATAGCTCA|ENST00000616623|0.373130042997383
UTR3 	236-244	0.00222633830153009
>GCGGGAATAGCTCA|ENST00000545173|0.373122051414844
UTR3 	140-148	0.00222577989045881
>GCGGGAATAGCTCA|ENST00000437275|0.373116778092151
UTR3 	455-463	0.00222541141488492
>GCGGGAATAGCTCA|ENST00000409483|0.373116260407516
UTR3 	1085-1093	0.00222537524134631
>GCGGGAATAGCTCA|ENST00000285018|0.373090565108465
UTR3 	2370-2378	0.00222357974067176
>GCGGGAATAGCTCA|ENST00000558402|0.373069416773155
UTR3 	393-401	0.00222210192889881
>GCGGGAATAGCTCA|ENST00000492143|0.373064887434228
UTR3 	1441-1449	0.00222178542154429
>GCGGGAATAGCTCA|ENST00000376030|0.373040464560003
UTR3 	2084-2092	0.00222007873964119
>GCGGGAATAGCTCA|ENST00000324765|0.373036323242522
UTR3 	4807-4815	0.00221978933794664
>GCGGGAATAGCTCA|ENST00000609713|0.373023298311752
UTR3 	9018-9026	0.00112642561476787
UTR3 	11837-11845	0.00109245351231429
>GCGGGAATAGCTCA|ENST00000542735|0.373007763647958
UTR3 	203-211	0.0022177935137104
>GCGGGAATAGCTCA|ENST00000371149|0.372981365727424
UTR3 	694-702	0.00221594869824167
>GCGGGAATAGCTCA|ENST00000237536|0.372966379110075
UTR3 	2146-2154	0.00107233567135494
UTR3 	6703-6711	0.00114256566541401
>GCGGGAATAGCTCA|ENST00000252087|0.37289808006966
UTR3 	383-391	0.00221012794336575
>GCGGGAATAGCTCA|ENST00000518069|0.372893710496633
UTR3 	383-391	0.00220982254354432>GCGGGAATAGCTCA|ENST00000518325|0.372893710496633
UTR3 	383-391	0.00220982254354432
>GCGGGAATAGCTCA|ENST00000398594|0.372889341563062
UTR3 	383-391	0.00220951718696565>GCGGGAATAGCTCA|ENST00000523390|0.372889341563062
UTR3 	383-391	0.00220951718696565
>GCGGGAATAGCTCA|ENST00000306593|0.372880605613901
UTR3 	383-391	0.00220890660351156
>GCGGGAATAGCTCA|ENST00000605891|0.372878476440244
UTR3 	887-895	0.00220875778786947
>GCGGGAATAGCTCA|ENST00000292246|0.372873323219633
UTR3 	229-237	0.0022083976092302
>GCGGGAATAGCTCA|ENST00000373571|0.372859727906361
UTR3 	433-441	0.00220744737020191
>GCGGGAATAGCTCA|ENST00000227471|0.372855892381364
UTR3 	80-88	0.00220717928516297
>GCGGGAATAGCTCA|ENST00000398610|0.372845687375996
UTR3 	383-391	0.00220646599815535>GCGGGAATAGCTCA|ENST00000573521|0.372845687375996
UTR3 	383-391	0.00220646599815535
>GCGGGAATAGCTCA|ENST00000522605|0.372841325470007
UTR3 	383-391	0.00220616111683452
>GCGGGAATAGCTCA|ENST00000458210|0.37283724421806
UTR3 	1802-1810	0.00220587585089794
>GCGGGAATAGCTCA|ENST00000176763|0.372836591902003
UTR3 	1853-1861	0.00220583025605783
>GCGGGAATAGCTCA|ENST00000398604|0.372832603572788
UTR3 	383-391	0.00220555148369
>GCGGGAATAGCTCA|ENST00000244769|0.372830794092162
UTR3 	317-325	0.00220542500596907
>GCGGGAATAGCTCA|ENST00000308177|0.372828243581364
UTR3 	383-391	0.00220524673185382
>GCGGGAATAGCTCA|ENST00000571252|0.372823884227934
UTR3 	383-391	0.00220494202316671>GCGGGAATAGCTCA|ENST00000576222|0.372823884227934
UTR3 	383-391	0.00220494202316671
>GCGGGAATAGCTCA|ENST00000252085|0.372806453192198
UTR3 	383-391	0.00220372361978419
>GCGGGAATAGCTCA|ENST00000293829|0.372803071445654
UTR3 	848-856	0.00220348723807187
>GCGGGAATAGCTCA|ENST00000362072|0.37279203083879
UTR3 	557-565	0.00220271550133816
>GCGGGAATAGCTCA|ENST00000332674|0.372770487013294
CDS 	298-306	0.0064207817077394
>GCGGGAATAGCTCA|ENST00000553526|0.372763063076929
UTR3 	1921-1929	0.00220069061513144
>GCGGGAATAGCTCA|ENST00000420843|0.372750029351364
UTR3 	850-858	0.00219977951904988
>GCGGGAATAGCTCA|ENST00000372172|0.372748649488103
UTR3 	217-225	0.00219968306175786
>GCGGGAATAGCTCA|ENST00000437048|0.372746413422421
UTR3 	3265-3273	0.000796905544291984
UTR3 	7632-7640	0.0014026212083077
>GCGGGAATAGCTCA|ENST00000489805|0.372717392601754
UTR3 	816-824	0.00219749805672379
>GCGGGAATAGCTCA|ENST00000330736|0.372706079714299
UTR3 	5313-5321	0.00122083251066465
UTR3 	5853-5861	0.000975874703087725
>GCGGGAATAGCTCA|ENST00000526760|0.372649079658622
UTR3 	721-729	0.00219272239816183
>GCGGGAATAGCTCA|ENST00000256906|0.372606620426465
UTR3 	1651-1659	0.00218975395585276
>GCGGGAATAGCTCA|ENST00000560809|0.372602691748457
CDS 	41-49	0.00638656526111992
>GCGGGAATAGCTCA|ENST00000315616|0.372591166725818
CDS 	719-727	0.00638421487392245
>GCGGGAATAGCTCA|ENST00000304460|0.372573172274586
UTR3 	1268-1276	0.000909618387184479
UTR3 	1529-1537	0.00127779701916379
>GCGGGAATAGCTCA|ENST00000532027|0.372547589513171
UTR3 	2053-2061	0.00218562671322819
>GCGGGAATAGCTCA|ENST00000379264|0.372520001829021
UTR3 	842-850	0.00218369778418768
>GCGGGAATAGCTCA|ENST00000375528|0.372510257028839
CDS 	3425-3433	0.00636771350080101
>GCGGGAATAGCTCA|ENST00000370112|0.372443439620722
UTR3 	440-448	0.00217834425555707
>GCGGGAATAGCTCA|ENST00000413199|0.372433505771628
UTR3 	870-878	0.00217764960924701
>GCGGGAATAGCTCA|ENST00000379751|0.372414357013567
UTR3 	336-344	0.00217631056884596
>GCGGGAATAGCTCA|ENST00000398417|0.372413313812283
UTR3 	3756-3764	0.00217623761873305
>GCGGGAATAGCTCA|ENST00000462942|0.372395496643335
UTR3 	2686-2694	0.00217499166755491
>GCGGGAATAGCTCA|ENST00000455562|0.372365556694488
UTR3 	187-195	0.00217289791812883
>GCGGGAATAGCTCA|ENST00000329454|0.372357276015443
UTR3 	1329-1337	0.00217231882465877
>GCGGGAATAGCTCA|ENST00000329759|0.372325270873683
UTR3 	173-181	0.00217008055695978
>GCGGGAATAGCTCA|ENST00000394272|0.372309017886626
UTR3 	580-588	0.00216894388038197
>GCGGGAATAGCTCA|ENST00000259089|0.372303775051114
UTR3 	401-409	0.00216857721065535
>GCGGGAATAGCTCA|ENST00000222122|0.372294725648712
UTR3 	391-399	0.00216794431499969
>GCGGGAATAGCTCA|ENST00000481935|0.372280084666345
UTR3 	603-611	0.00216692034306364
>GCGGGAATAGCTCA|ENST00000588891|0.372259496990633
UTR3 	140-148	0.00216548043913248
>GCGGGAATAGCTCA|ENST00000343846|0.3722250872421
CDS 	182-190	0.00630954206420869
>GCGGGAATAGCTCA|ENST00000344921|0.372211719743718
UTR3 	145-153	0.00216213876920292
>GCGGGAATAGCTCA|ENST00000359193|0.372203827811232
UTR3 	409-417	0.00216158676928728
>GCGGGAATAGCTCA|ENST00000433756|0.372198868828131
UTR3 	499-507	0.00216123991159468
>GCGGGAATAGCTCA|ENST00000473314|0.372186147692554
CDS 	135-143	0.00630159742623367
>GCGGGAATAGCTCA|ENST00000506869|0.372069861180169
UTR3 	1140-1148	0.00215221576808555
>GCGGGAATAGCTCA|ENST00000512733|0.372023362992832
UTR3 	2829-2837	0.00214896288627215
>GCGGGAATAGCTCA|ENST00000415496|0.371975121904996
UTR3 	4217-4225	0.00214558790091411
>GCGGGAATAGCTCA|ENST00000376659|0.371961179948948
UTR3 	54-62	0.0021446124772037
>GCGGGAATAGCTCA|ENST00000484324|0.371945053536113
CDS 	270-278	0.00625240067342146
>GCGGGAATAGCTCA|ENST00000409719|0.371927170314929
UTR3 	1012-1020	0.00214223299219935
>GCGGGAATAGCTCA|ENST00000264028|0.371924659408809
UTR3 	940-948	0.00214205731306457
>GCGGGAATAGCTCA|ENST00000404542|0.371904601650196
UTR3 	569-577	0.00214065392595428
>GCGGGAATAGCTCA|ENST00000260372|0.371898923569987
UTR3 	2730-2738	0.00214025664043571
>GCGGGAATAGCTCA|ENST00000515826|0.371882826026375
UTR3 	1037-1045	0.0021391303095105
>GCGGGAATAGCTCA|ENST00000416121|0.37187825999968
UTR3 	741-749	0.00213881082503006
>GCGGGAATAGCTCA|ENST00000369208|0.371869322099577
UTR3 	3022-3030	0.00213818543632508
>GCGGGAATAGCTCA|ENST00000279270|0.371829080483413
UTR3 	516-524	0.00213536963720807
>GCGGGAATAGCTCA|ENST00000381489|0.371821886665239
UTR3 	3086-3094	0.00118177520668353
UTR3 	3418-3426	0.000953091049298415
>GCGGGAATAGCTCA|ENST00000314393|0.371796014296404
UTR3 	817-825	0.00213305582641949
>GCGGGAATAGCTCA|ENST00000300961|0.371774101522171
CDS 	599-607	0.00621750897979265
>GCGGGAATAGCTCA|ENST00000293443|0.371769199784308
UTR3 	24-32	0.00213117941573282
>GCGGGAATAGCTCA|ENST00000537402|0.371760240816258
UTR3 	560-568	0.00213055247784584
>GCGGGAATAGCTCA|ENST00000295225|0.371741946216713
UTR3 	1402-1410	0.00212927222445531
>GCGGGAATAGCTCA|ENST00000540108|0.371734043656175
UTR3 	989-997	0.00212871919647305
>GCGGGAATAGCTCA|ENST00000316099|0.371729642824244
UTR3 	4744-4752	0.00212841122038896
>GCGGGAATAGCTCA|ENST00000072869|0.371722915439227
CDS 	1244-1252	0.00620706051050294
>GCGGGAATAGCTCA|ENST00000585482|0.371703227358713
UTR3 	3829-3837	0.0021265625996141
>GCGGGAATAGCTCA|ENST00000449771|0.371689554289079
CDS 	438-446	0.00620025027773205
>GCGGGAATAGCTCA|ENST00000356448|0.371663216326255
CDS 	188-196	0.00619487355840468
>GCGGGAATAGCTCA|ENST00000254488|0.371635952902244
UTR3 	1290-1298	0.00212185432144153
>GCGGGAATAGCTCA|ENST00000491829|0.371620111676514
UTR3 	3055-3063	0.00212074560487381
>GCGGGAATAGCTCA|ENST00000314940|0.371618637524971
UTR3 	1069-1077	0.00212064242903215
>GCGGGAATAGCTCA|ENST00000450554|0.371612558002778
UTR3 	47-55	0.00212021692160939
>GCGGGAATAGCTCA|ENST00000295417|0.371612036877798
UTR3 	104-112	0.00212018044779704
>GCGGGAATAGCTCA|ENST00000571730|0.371609462400559
UTR3 	247-255	0.00212000025846959
>GCGGGAATAGCTCA|ENST00000479991|0.371565870227809
CDS 	233-241	0.00617499965101338
>GCGGGAATAGCTCA|ENST00000398208|0.371519426691378
UTR3 	428-436	0.0021136982799751
>GCGGGAATAGCTCA|ENST00000369682|0.371513373633481
CDS 	3452-3460	0.00616428120980362
>GCGGGAATAGCTCA|ENST00000155840|0.371491359220416
UTR3 	734-742	0.00211173359181834
>GCGGGAATAGCTCA|ENST00000352251|0.371467328070986
CDS 	2413-2421	0.00615487939195745
>GCGGGAATAGCTCA|ENST00000580553|0.371428393634795
UTR3 	1284-1292	0.00210732585805508
>GCGGGAATAGCTCA|ENST00000254770|0.371408981754464
UTR3 	571-579	0.00210596692077791
>GCGGGAATAGCTCA|ENST00000334956|0.371351312682118
UTR3 	241-249	0.00210192960041132
>GCGGGAATAGCTCA|ENST00000340533|0.371343771198898
UTR3 	2217-2225	0.0021014016141516
>GCGGGAATAGCTCA|ENST00000366847|0.371304907309236
UTR3 	3312-3320	0.002098680647469
>GCGGGAATAGCTCA|ENST00000336868|0.371296600758436
UTR3 	336-344	0.0020980990681189
>GCGGGAATAGCTCA|ENST00000518676|0.371296214792229
UTR3 	1543-1551	0.00097410158090318
UTR3 	1650-1658	0.00112397046383899
>GCGGGAATAGCTCA|ENST00000432242|0.371285096276113
UTR3 	2358-2366	0.00117558985439836
UTR3 	2380-2388	0.00092170372386118
>GCGGGAATAGCTCA|ENST00000496807|0.371276977676201
UTR3 	2400-2408	0.0020967251458455
>GCGGGAATAGCTCA|ENST00000396373|0.371258971806733
UTR3 	643-651	0.00209546442756735
>GCGGGAATAGCTCA|ENST00000397149|0.371255427472819
UTR3 	4668-4676	0.00209521626073123
>GCGGGAATAGCTCA|ENST00000370483|0.371246280185499
UTR3 	1101-1109	0.00209457578235117
>GCGGGAATAGCTCA|ENST00000368194|0.371243939678777
CDS 	1185-1193	0.00610926004074888
>GCGGGAATAGCTCA|ENST00000505904|0.371193911183153
UTR3 	67-75	0.00209090886440065
>GCGGGAATAGCTCA|ENST00000296402|0.371114336735921
UTR3 	2637-2645	0.00208533659445798
>GCGGGAATAGCTCA|ENST00000251170|0.371087010597146
UTR3 	4036-4044	0.00208342294485101
>GCGGGAATAGCTCA|ENST00000324288|0.371085573776771
UTR3 	4990-4998	0.00208332232271594
>GCGGGAATAGCTCA|ENST00000274773|0.371057884216011
UTR3 	693-701	0.00208138316065909
>GCGGGAATAGCTCA|ENST00000447706|0.371051800406028
UTR3 	696-704	0.00208095708984803
>GCGGGAATAGCTCA|ENST00000345063|0.371043554407691
UTR3 	1154-1162	0.002080379588738
>GCGGGAATAGCTCA|ENST00000401095|0.371031542897996
UTR3 	2515-2523	0.000890185318698083
UTR3 	2690-2698	0.000456402858571905
UTR3 	3757-3765	0.00073295018672504
>GCGGGAATAGCTCA|ENST00000546395|0.371005489990016
UTR3 	520-528	0.00207771371310327
>GCGGGAATAGCTCA|ENST00000608192|0.370998829486142
UTR3 	2506-2514	0.00207724722720866
>GCGGGAATAGCTCA|ENST00000332029|0.370960359054932
UTR3 	128-136	0.00207455278221915
>GCGGGAATAGCTCA|ENST00000614468|0.370955644594294
UTR3 	965-973	0.002074222576454
>GCGGGAATAGCTCA|ENST00000534187|0.370944841689777
UTR3 	1258-1266	0.00207346592320416
>GCGGGAATAGCTCA|ENST00000263846|0.370920690273126
UTR3 	2219-2227	0.00207177428544444
>GCGGGAATAGCTCA|ENST00000265689|0.370910345197285
UTR3 	886-894	0.00207104967143464
>GCGGGAATAGCTCA|ENST00000618457|0.370895310124327
UTR3 	1046-1054	0.00206999653488469
>GCGGGAATAGCTCA|ENST00000521988|0.370889510373593
UTR3 	1813-1821	0.00206959028478483
>GCGGGAATAGCTCA|ENST00000225430|0.370829149318253
CDS 	171-179	0.00602452361771905
>GCGGGAATAGCTCA|ENST00000444294|0.37082063634286
UTR3 	4871-4879	0.00206476572601999
>GCGGGAATAGCTCA|ENST00000371564|0.370808086111764
UTR3 	3756-3764	0.00206388655492885
>GCGGGAATAGCTCA|ENST00000515601|0.370795546915235
UTR3 	489-497	0.00206300814462962
>GCGGGAATAGCTCA|ENST00000533683|0.370791890777367
CDS 	1105-1113	0.0060169102662212
>GCGGGAATAGCTCA|ENST00000479668|0.37078413872822
UTR3 	388-396	0.00206220895451841
>GCGGGAATAGCTCA|ENST00000320955|0.370766813882372
UTR3 	91-99	0.00206099525896717
>GCGGGAATAGCTCA|ENST00000263063|0.370763100042287
UTR3 	3091-3099	0.00206073508212299
>GCGGGAATAGCTCA|ENST00000396271|0.370754758438299
CDS 	56-64	0.00600932238999886
>GCGGGAATAGCTCA|ENST00000335044|0.370740656359115
CDS 	678-686	0.00600644059286363
>GCGGGAATAGCTCA|ENST00000533266|0.370725501641776
UTR3 	1754-1762	0.00205810102765112
>GCGGGAATAGCTCA|ENST00000333007|0.370725304835365
UTR3 	1110-1118	0.00205808723957357
>GCGGGAATAGCTCA|ENST00000178638|0.370721677722045
UTR3 	1280-1288	0.00205783312678545
>GCGGGAATAGCTCA|ENST00000388995|0.370714233152199
UTR3 	599-607	0.00205731156270951
>GCGGGAATAGCTCA|ENST00000544440|0.370704631661022
CDS 	11286-11294	0.00599907864616195
>GCGGGAATAGCTCA|ENST00000421952|0.370672936470598
UTR3 	1209-1217	0.00205441825283332
>GCGGGAATAGCTCA|ENST00000388820|0.370641813033123
UTR3 	59-67	0.00205223760874861
>GCGGGAATAGCTCA|ENST00000327720|0.370624383157399
UTR3 	140-148	0.00205101636258061
>GCGGGAATAGCTCA|ENST00000344111|0.370615314331399
UTR3 	214-222	0.00205038093454043
>GCGGGAATAGCTCA|ENST00000251582|0.37061521280715
UTR3 	1225-1233	0.000678646433838264
UTR3 	1861-1869	0.00137172738713721
>GCGGGAATAGCTCA|ENST00000380317|0.370608422831187
UTR3 	454-462	0.00204989806153778
>GCGGGAATAGCTCA|ENST00000287590|0.370607215756315
UTR3 	760-768	0.00204981348394673
>GCGGGAATAGCTCA|ENST00000612677|0.370563129382007
UTR3 	735-743	0.00204672435242765
>GCGGGAATAGCTCA|ENST00000556415|0.370561035211552
UTR3 	1077-1085	0.00204657761017839
>GCGGGAATAGCTCA|ENST00000579055|0.370539358694502
UTR3 	446-454	0.0020450586780288
>GCGGGAATAGCTCA|ENST00000246186|0.370460715207064
UTR3 	2052-2060	0.00203954760934346
>GCGGGAATAGCTCA|ENST00000397299|0.370416287065291
CDS 	43-51	0.0059401424269306
>GCGGGAATAGCTCA|ENST00000335987|0.370412516928261
UTR3 	780-788	0.00203616979960282
>GCGGGAATAGCTCA|ENST00000360697|0.370410523820796
UTR3 	659-667	0.0020360301156614
>GCGGGAATAGCTCA|ENST00000548729|0.370401545788693
CDS 	198-206	0.00593712887533865
>GCGGGAATAGCTCA|ENST00000418265|0.370381813335887
UTR3 	689-697	0.00203401795014027
>GCGGGAATAGCTCA|ENST00000623882|0.370373813187264
UTR3 	149-157	0.00203345725073988
>GCGGGAATAGCTCA|ENST00000375527|0.370306352579919
CDS 	839-847	0.00591766738740576
>GCGGGAATAGCTCA|ENST00000513209|0.370290284357686
UTR3 	174-182	0.00202760274099096
>GCGGGAATAGCTCA|ENST00000381605|0.370289657524828
UTR3 	1049-1057	0.00202755880441413
>GCGGGAATAGCTCA|ENST00000529983|0.37025903158071
CDS 	207-215	0.00590799222193809
>GCGGGAATAGCTCA|ENST00000557036|0.370249814883251
UTR3 	457-465	0.0020247660524496
>GCGGGAATAGCTCA|ENST00000216133|0.370192633459858
UTR3 	1255-1263	0.00202075772998517
>GCGGGAATAGCTCA|ENST00000451997|0.370187520846005
UTR3 	1793-1801	0.00202039933184832
>GCGGGAATAGCTCA|ENST00000361171|0.370172619534067
UTR3 	3186-3194	0.00201935472685697
>GCGGGAATAGCTCA|ENST00000401089|0.370165838912396
UTR3 	1896-1904	0.00201887938906198
>GCGGGAATAGCTCA|ENST00000332947|0.370163364546721
UTR3 	210-218	0.00201870592921671
>GCGGGAATAGCTCA|ENST00000310512|0.37014420951257
CDS 	1425-1433	0.00588451379204852
>GCGGGAATAGCTCA|ENST00000330753|0.370134427623036
UTR3 	573-581	0.00201667733572035
>GCGGGAATAGCTCA|ENST00000379119|0.37007908101862
UTR3 	3656-3664	0.00201279713633192
>GCGGGAATAGCTCA|ENST00000347077|0.370039317830595
UTR3 	4275-4283	0.00201000929997708
>GCGGGAATAGCTCA|ENST00000368653|0.369990645642677
UTR3 	810-818	0.00200659667659318
>GCGGGAATAGCTCA|ENST00000262305|0.369975430840397
UTR3 	1136-1144	0.0020055298611849
>GCGGGAATAGCTCA|ENST00000322088|0.369974014871885
UTR3 	2681-2689	0.0020054305768819
>GCGGGAATAGCTCA|ENST00000613529|0.369911855905362
UTR3 	201-209	0.00200107198520475
>GCGGGAATAGCTCA|ENST00000566842|0.369903154668533
UTR3 	1327-1335	0.00200046182965918
>GCGGGAATAGCTCA|ENST00000373755|0.369885202103084
UTR3 	139-147	0.00199920292583291
>GCGGGAATAGCTCA|ENST00000431532|0.36983030826459
UTR3 	2136-2144	0.00199535339946507
>GCGGGAATAGCTCA|ENST00000396658|0.369820441934711
UTR3 	1483-1491	0.00199466148081456
>GCGGGAATAGCTCA|ENST00000566432|0.369811926148093
UTR3 	1181-1189	0.0019940642686639
>GCGGGAATAGCTCA|ENST00000369151|0.369794181216531
UTR3 	3725-3733	0.00199281979828367
>GCGGGAATAGCTCA|ENST00000614887|0.369752968826107
UTR3 	3209-3217	0.00198992943555837
>GCGGGAATAGCTCA|ENST00000308132|0.369723839625442
UTR3 	1106-1114	0.00198788642701222
>GCGGGAATAGCTCA|ENST00000401061|0.369708843579184
UTR3 	597-605	0.00198683463685959
>GCGGGAATAGCTCA|ENST00000412050|0.369702702147657
CDS 	1968-1976	0.0057942078460224
>GCGGGAATAGCTCA|ENST00000276461|0.369679200550137
UTR3 	2194-2202	0.0019847554872135
>GCGGGAATAGCTCA|ENST00000299088|0.369641803590314
UTR3 	628-636	0.00198213238175823
>GCGGGAATAGCTCA|ENST00000342665|0.369620214047844
UTR3 	1568-1576	0.00198061799353738
>GCGGGAATAGCTCA|ENST00000329321|0.369598583173124
UTR3 	320-328	0.00197910066938978
>GCGGGAATAGCTCA|ENST00000564558|0.369586981507595
UTR3 	2832-2840	0.00197828684124396
>GCGGGAATAGCTCA|ENST00000219400|0.369570407133079
UTR3 	933-941	0.00197712417152363
>GCGGGAATAGCTCA|ENST00000529568|0.369567647622859
UTR3 	706-714	0.00197693059355799
>GCGGGAATAGCTCA|ENST00000316607|0.369536958965534
UTR3 	992-1000	0.00197477776257406
>GCGGGAATAGCTCA|ENST00000480945|0.369506634141383
UTR3 	8438-8446	0.00197265038206111
>GCGGGAATAGCTCA|ENST00000503156|0.369487092879072
UTR3 	83-91	0.00197127946358324
>GCGGGAATAGCTCA|ENST00000378078|0.369484573798407
UTR3 	2875-2883	0.00197110273513787
>GCGGGAATAGCTCA|ENST00000261772|0.369472590518907
CDS 	1214-1222	0.00574712313029744
>GCGGGAATAGCTCA|ENST00000216962|0.369461101524518
UTR3 	892-900	0.00196945599196708
>GCGGGAATAGCTCA|ENST00000441390|0.369413367368657
UTR3 	892-900	0.00196610697549532
>GCGGGAATAGCTCA|ENST00000493438|0.369404317437505
UTR3 	1385-1393	0.00196547201437285
>GCGGGAATAGCTCA|ENST00000317568|0.369386535671526
UTR3 	1295-1303	0.00196422439162923
>GCGGGAATAGCTCA|ENST00000244137|0.369380382188442
UTR3 	147-155	0.00196379263876011
>GCGGGAATAGCTCA|ENST00000246841|0.369354378968871
UTR3 	433-441	0.0019619681164594
>GCGGGAATAGCTCA|ENST00000229328|0.369346408809208
UTR3 	1066-1074	0.00196140887758971
>GCGGGAATAGCTCA|ENST00000539575|0.36934591537077
UTR3 	363-371	0.00196137425453621
>GCGGGAATAGCTCA|ENST00000611416|0.369340926150225
UTR3 	5039-5047	0.00118411090705682
UTR3 	5122-5130	0.000776913268183199
>GCGGGAATAGCTCA|ENST00000338754|0.369331494356186
UTR3 	3092-3100	0.00196036236794986
>GCGGGAATAGCTCA|ENST00000396703|0.369310641633181
UTR3 	587-595	0.00195889915548809
>GCGGGAATAGCTCA|ENST00000340607|0.369199652925672
UTR3 	565-573	0.00195111062460146
>GCGGGAATAGCTCA|ENST00000412307|0.369194754432342
UTR3 	608-616	0.00195076685495198
>GCGGGAATAGCTCA|ENST00000392869|0.369194526049251
UTR3 	7648-7656	0.00195075082728882
>GCGGGAATAGCTCA|ENST00000361484|0.369173009675434
UTR3 	728-736	0.00194924081442804
>GCGGGAATAGCTCA|ENST00000494072|0.369162208296919
UTR3 	2338-2346	0.00125467240915052
UTR3 	2471-2479	0.000693810353910784
>GCGGGAATAGCTCA|ENST00000231721|0.369090861170452
UTR3 	1240-1248	0.0019434753204159
>GCGGGAATAGCTCA|ENST00000301364|0.369089184917024
UTR3 	755-763	0.00194335766904258
>GCGGGAATAGCTCA|ENST00000514049|0.369045623601908
UTR3 	1489-1497	0.00194030014873028
>GCGGGAATAGCTCA|ENST00000461783|0.36903218761775
CDS 	4125-4133	0.00565697539535045
>GCGGGAATAGCTCA|ENST00000586400|0.368973451136474
UTR3 	818-826	0.00193523411380684
>GCGGGAATAGCTCA|ENST00000323084|0.368973428009763
UTR3 	406-414	0.00193523249039708
>GCGGGAATAGCTCA|ENST00000266068|0.36893379120725
UTR3 	779-787	0.00193245007104154
>GCGGGAATAGCTCA|ENST00000396526|0.368916833514601
UTR3 	905-913	0.00193125963910884
>GCGGGAATAGCTCA|ENST00000564879|0.368882043210765
UTR3 	4359-4367	0.00192881728470106
>GCGGGAATAGCTCA|ENST00000396057|0.368866996474122
UTR3 	575-583	0.0019277609416699
>GCGGGAATAGCTCA|ENST00000370521|0.368828826583033
CDS 	51-59	0.00561533359156871
>GCGGGAATAGCTCA|ENST00000253237|0.368827213082304
UTR3 	2503-2511	0.00128343644329615
UTR3 	2605-2613	0.000641531453759649
>GCGGGAATAGCTCA|ENST00000536716|0.368819062711059
UTR3 	2807-2815	0.00192439567421938
>GCGGGAATAGCTCA|ENST00000266383|0.368803462817405
UTR3 	492-500	0.00192330041921817
>GCGGGAATAGCTCA|ENST00000317506|0.368770944408775
UTR3 	1361-1369	0.00192101726803751
>GCGGGAATAGCTCA|ENST00000415914|0.36875980933832
UTR3 	753-761	0.00192023544395856
>GCGGGAATAGCTCA|ENST00000361354|0.36875704838725
UTR3 	10273-10281	0.00192004158843272
>GCGGGAATAGCTCA|ENST00000442263|0.368756977806418
UTR3 	6391-6399	0.000870434130343513
UTR3 	10852-10860	0.00104960250236712
>GCGGGAATAGCTCA|ENST00000371327|0.368756387203727
UTR3 	1825-1833	0.00191999516445647
>GCGGGAATAGCTCA|ENST00000424155|0.368706725239776
UTR3 	1038-1046	0.00191650812768202
>GCGGGAATAGCTCA|ENST00000433430|0.368675985045503
UTR3 	3289-3297	0.00191434959345202
>GCGGGAATAGCTCA|ENST00000303407|0.368626697126771
UTR3 	860-868	0.00191088850719527
>GCGGGAATAGCTCA|ENST00000552728|0.368566484055341
UTR3 	750-758	0.00190665997571419
>GCGGGAATAGCTCA|ENST00000617928|0.368541591472439
CDS 	3416-3424	0.00555650080759537
>GCGGGAATAGCTCA|ENST00000376573|0.368541299319397
UTR3 	737-745	0.00190489126367263
>GCGGGAATAGCTCA|ENST00000328194|0.368539534257574
CDS 	1812-1820	0.0055560793708126
>GCGGGAATAGCTCA|ENST00000495827|0.368534031429918
UTR3 	6355-6363	0.00190438083389046
>GCGGGAATAGCTCA|ENST00000336395|0.368525691522583
UTR3 	176-184	0.00190379511025906
>GCGGGAATAGCTCA|ENST00000320203|0.368412309630975
UTR3 	1099-1107	0.00189583158990699
>GCGGGAATAGCTCA|ENST00000543077|0.368394826720833
UTR3 	88-96	0.00189460356478085
>GCGGGAATAGCTCA|ENST00000449094|0.368359743350464
UTR3 	726-734	0.00189213918436576
>GCGGGAATAGCTCA|ENST00000395878|0.368357476690017
UTR3 	641-649	0.00189197996272926
>GCGGGAATAGCTCA|ENST00000379288|0.368337300397919
UTR3 	203-211	0.00189056266043987
>GCGGGAATAGCTCA|ENST00000374639|0.368335901216394
CDS 	191-199	0.00551435867683724
>GCGGGAATAGCTCA|ENST00000488252|0.368318495755834
UTR3 	1989-1997	0.0018892416818347
>GCGGGAATAGCTCA|ENST00000524630|0.368311867185823
UTR3 	1095-1103	0.00188877603483286
>GCGGGAATAGCTCA|ENST00000497876|0.368224567058878
UTR3 	2430-2438	0.00188264300703044
>GCGGGAATAGCTCA|ENST00000263116|0.368222956086318
UTR3 	1157-1165	0.00188252982693173
>GCGGGAATAGCTCA|ENST00000296161|0.368219161086763
UTR3 	916-924	0.00188226320554412
>GCGGGAATAGCTCA|ENST00000303657|0.368204206792102
UTR3 	941-949	0.00188121256585769
>GCGGGAATAGCTCA|ENST00000393800|0.3681963635084
UTR3 	1620-1628	0.001880661515357
>GCGGGAATAGCTCA|ENST00000233057|0.368193474261532
UTR3 	7024-7032	0.00188045852249389
>GCGGGAATAGCTCA|ENST00000558256|0.368190582567782
UTR3 	539-547	0.00188025535705219
>GCGGGAATAGCTCA|ENST00000449833|0.368188887375857
UTR3 	4163-4171	0.0018801362554664
>GCGGGAATAGCTCA|ENST00000445392|0.368152019483307
UTR3 	2258-2266	0.00187754591725024
>GCGGGAATAGCTCA|ENST00000392610|0.368095914754545
UTR3 	782-790	0.00187360379113111
>GCGGGAATAGCTCA|ENST00000613473|0.368076019365269
UTR3 	2084-2092	0.00187220580712237
>GCGGGAATAGCTCA|ENST00000298630|0.36807352063015
UTR3 	204-212	0.00187203022693856
>GCGGGAATAGCTCA|ENST00000622502|0.368048672145543
UTR3 	2284-2292	0.0018702841558407
>GCGGGAATAGCTCA|ENST00000612635|0.368046658063369
UTR3 	849-857	0.00187014262671652
>GCGGGAATAGCTCA|ENST00000309794|0.367999178852693
UTR3 	1401-1409	0.00186680617902907
>GCGGGAATAGCTCA|ENST00000316355|0.367962595090778
UTR3 	3558-3566	0.00186423525104554
>GCGGGAATAGCTCA|ENST00000398645|0.367955621541216
UTR3 	1870-1878	0.00186374517194763
>GCGGGAATAGCTCA|ENST00000316105|0.367952397469279
UTR3 	805-813	0.00186351859301521
>GCGGGAATAGCTCA|ENST00000267970|0.367923374460721
UTR3 	4291-4299	0.00186147889823243
>GCGGGAATAGCTCA|ENST00000264972|0.367914888040982
CDS 	665-673	0.00542807024418213
>GCGGGAATAGCTCA|ENST00000316549|0.367895882845677
UTR3 	753-761	0.00185954676554234
>GCGGGAATAGCTCA|ENST00000526898|0.367851379431169
UTR3 	860-868	0.00185641890205347
>GCGGGAATAGCTCA|ENST00000621791|0.367849617402957
CDS 	164-172	0.00541468905918567
>GCGGGAATAGCTCA|ENST00000374040|0.367810936999529
CDS 	2806-2814	0.00540675869072366
>GCGGGAATAGCTCA|ENST00000593417|0.367810391080466
UTR3 	1500-1508	0.00185353795020021
>GCGGGAATAGCTCA|ENST00000434009|0.367772235253173
UTR3 	3168-3176	0.00185085596750519
>GCGGGAATAGCTCA|ENST00000379864|0.367767139313589
UTR3 	2126-2134	0.0018504977638208
>GCGGGAATAGCTCA|ENST00000470411|0.36776495137661
UTR3 	270-278	0.00185034396876091
>GCGGGAATAGCTCA|ENST00000251038|0.367740231907741
UTR3 	13890-13898	0.00184860635455493
>GCGGGAATAGCTCA|ENST00000593946|0.367725171944311
UTR3 	962-970	0.00184754771536366
>GCGGGAATAGCTCA|ENST00000280200|0.36771665586264
UTR3 	4601-4609	0.00184694906990379
>GCGGGAATAGCTCA|ENST00000367162|0.367709441666326
UTR3 	1404-1412	0.00184644193708271
>GCGGGAATAGCTCA|ENST00000228928|0.367654038578651
UTR3 	2408-2416	0.00184254715460919
>GCGGGAATAGCTCA|ENST00000557457|0.367645992134389
UTR3 	423-431	0.00184198147707706
>GCGGGAATAGCTCA|ENST00000309558|0.367630817956099
CDS 	675-683	0.00536982556658744
>GCGGGAATAGCTCA|ENST00000339464|0.367627156531484
UTR3 	592-600	0.00184065728466466
>GCGGGAATAGCTCA|ENST00000523944|0.367616654923438
CDS 	884-892	0.00536692113809391
>GCGGGAATAGCTCA|ENST00000577830|0.367604679314628
UTR3 	1290-1298	0.00183907704004307
>GCGGGAATAGCTCA|ENST00000555815|0.367597007894295
UTR3 	132-140	0.00183853769707457
>GCGGGAATAGCTCA|ENST00000469076|0.36747942944466
UTR3 	254-262	0.00183027069660629
>GCGGGAATAGCTCA|ENST00000612051|0.367475335755766
UTR3 	1316-1324	0.00182998284730208
>GCGGGAATAGCTCA|ENST00000301761|0.367467280800435
UTR3 	382-390	0.00182941645610632
>GCGGGAATAGCTCA|ENST00000303004|0.367465456773766
UTR3 	206-214	0.00182928819736083
>GCGGGAATAGCTCA|ENST00000610733|0.367444826238531
UTR3 	1274-1282	0.00182783751657115
>GCGGGAATAGCTCA|ENST00000382199|0.367444367664968
UTR3 	221-229	0.00182780527058955
>GCGGGAATAGCTCA|ENST00000389063|0.367420072076573
CDS 	20-28	0.00532660283918735
>GCGGGAATAGCTCA|ENST00000219345|0.367400980911551
UTR3 	696-704	0.00182475432401811
>GCGGGAATAGCTCA|ENST00000248564|0.367399132417082
UTR3 	1185-1193	0.00182462433495578
>GCGGGAATAGCTCA|ENST00000291592|0.367395269705339
UTR3 	4015-4023	0.00182435270205568
>GCGGGAATAGCTCA|ENST00000529167|0.367377178827753
UTR3 	1044-1052	0.00182308050277539
>GCGGGAATAGCTCA|ENST00000355854|0.367375412740317
UTR3 	618-626	0.00182295630533874
>GCGGGAATAGCTCA|ENST00000361927|0.367355722245218
UTR3 	1882-1890	0.00182157158399783
>GCGGGAATAGCTCA|ENST00000434114|0.367306929554165
UTR3 	2377-2385	0.00181814013540441
>GCGGGAATAGCTCA|ENST00000256682|0.367302559694672
UTR3 	2564-2572	0.00181783280651954
>GCGGGAATAGCTCA|ENST00000305949|0.367287094995417
CDS 	40-48	0.00529932468352002
>GCGGGAATAGCTCA|ENST00000337179|0.367245063546141
UTR3 	7452-7460	0.00181378900337928
>GCGGGAATAGCTCA|ENST00000370275|0.367222035888696
UTR3 	1338-1346	0.00181216935407644
>GCGGGAATAGCTCA|ENST00000422328|0.367205839050081
UTR3 	725-733	0.0018110301245912
>GCGGGAATAGCTCA|ENST00000482556|0.36718175953728
UTR3 	1788-1796	0.00180933641614217
>GCGGGAATAGCTCA|ENST00000328333|0.367171753273652
CDS 	6119-6127	0.00527566078893133
>GCGGGAATAGCTCA|ENST00000327042|0.367118898709983
CDS 	116-124	0.0052648159268364
>GCGGGAATAGCTCA|ENST00000535902|0.36711707978792
UTR3 	1115-1123	0.00180478673120083
>GCGGGAATAGCTCA|ENST00000381021|0.367114842295486
UTR3 	540-548	0.00180462933610779
>GCGGGAATAGCTCA|ENST00000381655|0.367098457634076
UTR3 	5270-5278	0.00180347675443345
>GCGGGAATAGCTCA|ENST00000340855|0.367075305922678
UTR3 	5137-5145	0.00180184810669293
>GCGGGAATAGCTCA|ENST00000367397|0.367051702685865
CDS 	849-857	0.00525102749302348
>GCGGGAATAGCTCA|ENST00000262948|0.367045273615512
CDS 	491-499	0.00524970821042475
>GCGGGAATAGCTCA|ENST00000563418|0.366973823167235
UTR3 	7158-7166	0.00179470861508421
>GCGGGAATAGCTCA|ENST00000381431|0.366962859090142
UTR3 	2436-2444	0.00179393722318331
>GCGGGAATAGCTCA|ENST00000330143|0.366952832480805
UTR3 	580-588	0.00179323177956522
>GCGGGAATAGCTCA|ENST00000376730|0.366935744801641
UTR3 	1113-1121	0.00179202952055495
>GCGGGAATAGCTCA|ENST00000216068|0.366923774855531
UTR3 	608-616	0.00179118732221063
>GCGGGAATAGCTCA|ENST00000355059|0.366897477022852
UTR3 	755-763	0.00178933698165642
>GCGGGAATAGCTCA|ENST00000464850|0.366887677655788
UTR3 	1817-1825	0.00178864747459541
>GCGGGAATAGCTCA|ENST00000372687|0.36685477925739
UTR3 	1877-1885	0.00178633260742834
>GCGGGAATAGCTCA|ENST00000395330|0.36684508533364
CDS 	39-47	0.00520862355107258
>GCGGGAATAGCTCA|ENST00000427179|0.36683182153325
UTR3 	2234-2242	0.00178471715543092
>GCGGGAATAGCTCA|ENST00000357345|0.366815265752624
UTR3 	721-729	0.00178355215864742
>GCGGGAATAGCTCA|ENST00000424702|0.366790084282827
UTR3 	2150-2158	0.00178178014715978
>GCGGGAATAGCTCA|ENST00000526204|0.366750266424339
UTR3 	1475-1483	0.00177897807349987
>GCGGGAATAGCTCA|ENST00000622580|0.3666669407073
UTR3 	991-999	0.00177311383807961
>GCGGGAATAGCTCA|ENST00000248114|0.366650754902241
UTR3 	1535-1543	0.00177197466044102
>GCGGGAATAGCTCA|ENST00000258098|0.366624980041347
UTR3 	945-953	0.00177016054908929
>GCGGGAATAGCTCA|ENST00000289734|0.366622748852954
UTR3 	2162-2170	0.00177000350888982
>GCGGGAATAGCTCA|ENST00000306549|0.366602548964672
UTR3 	4135-4143	0.00176858173950061
>GCGGGAATAGCTCA|ENST00000325881|0.366591966006588
UTR3 	541-549	0.00176783684469129
>GCGGGAATAGCTCA|ENST00000295694|0.366588672160142
UTR3 	368-376	0.00176760500131987
>GCGGGAATAGCTCA|ENST00000316403|0.366573628681751
UTR3 	280-288	0.00176654612758295
>GCGGGAATAGCTCA|ENST00000409085|0.366565270264838
UTR3 	1817-1825	0.00176595779110016
>GCGGGAATAGCTCA|ENST00000417788|0.36656450859631
UTR3 	3185-3193	0.0017659041781091
>GCGGGAATAGCTCA|ENST00000536878|0.366535217377172
UTR3 	1089-1097	0.0017638423665253
>GCGGGAATAGCTCA|ENST00000258173|0.366454425760079
UTR3 	903-911	0.00175815507731689
>GCGGGAATAGCTCA|ENST00000330560|0.366440450560764
CDS 	1775-1783	0.00512555150348613
>GCGGGAATAGCTCA|ENST00000380672|0.366394323939613
UTR3 	7101-7109	0.00175392389407133
>GCGGGAATAGCTCA|ENST00000551177|0.366341187162044
UTR3 	1734-1742	0.00175018280779806
>GCGGGAATAGCTCA|ENST00000353278|0.36632203050645
CDS 	88-96	0.00510123240115811
>GCGGGAATAGCTCA|ENST00000522251|0.366303866393058
UTR3 	1391-1399	0.00174755510821362
>GCGGGAATAGCTCA|ENST00000465474|0.366286559899955
UTR3 	55-63	0.00174633654555411
>GCGGGAATAGCTCA|ENST00000621401|0.366281518239815
UTR3 	1636-1644	0.00174598155405816
>GCGGGAATAGCTCA|ENST00000379499|0.366254639032233
CDS 	115-123	0.00508739120239312
>GCGGGAATAGCTCA|ENST00000424122|0.366238011398189
UTR3 	1775-1783	0.00174291808084338
>GCGGGAATAGCTCA|ENST00000379361|0.36623651282597
UTR3 	4411-4419	0.00174281255824653
>GCGGGAATAGCTCA|ENST00000360105|0.366195307516027
UTR3 	3201-3209	0.00108346147669286
UTR3 	3213-3221	0.000656449520804178
>GCGGGAATAGCTCA|ENST00000533031|0.366189031217119
UTR3 	304-312	0.00173946902627923
>GCGGGAATAGCTCA|ENST00000372146|0.366180107392661
UTR3 	2535-2543	0.00173884061323108
>GCGGGAATAGCTCA|ENST00000350526|0.36614212752998
CDS 	866-874	0.00506428063022929
>GCGGGAATAGCTCA|ENST00000244565|0.366138636714595
UTR3 	716-724	0.00173592017562613
>GCGGGAATAGCTCA|ENST00000505373|0.366136209254506
UTR3 	3518-3526	0.00173574922531766
>GCGGGAATAGCTCA|ENST00000379887|0.36610381308545
UTR3 	754-762	0.00173346772690275
>GCGGGAATAGCTCA|ENST00000378251|0.366028164217583
UTR3 	1945-1953	0.00172813982740385
>GCGGGAATAGCTCA|ENST00000534885|0.365994866099854
UTR3 	813-821	0.00172579451560237
>GCGGGAATAGCTCA|ENST00000355452|0.365981223958426
UTR3 	1957-1965	0.00172483362217187
>GCGGGAATAGCTCA|ENST00000580768|0.365966809081966
UTR3 	958-966	0.00172381828417494
>GCGGGAATAGCTCA|ENST00000336180|0.365939507227741
UTR3 	836-844	0.00172189518215707
>GCGGGAATAGCTCA|ENST00000381128|0.365892313034184
UTR3 	870-878	0.00171857075023742
>GCGGGAATAGCTCA|ENST00000564991|0.365881450546695
UTR3 	728-736	0.00171780555415886
>GCGGGAATAGCTCA|ENST00000399816|0.365832945315166
UTR3 	2792-2800	0.00171438853877245
>GCGGGAATAGCTCA|ENST00000389039|0.365805648901249
UTR3 	657-665	0.00171246552238868
>GCGGGAATAGCTCA|ENST00000376729|0.365787889275818
UTR3 	2453-2461	0.00171121433456417
>GCGGGAATAGCTCA|ENST00000252674|0.365783209923301
UTR3 	1231-1239	0.00116915189429622
UTR3 	1261-1269	0.000541732769750958
>GCGGGAATAGCTCA|ENST00000564812|0.365782773326984
UTR3 	2262-2270	0.00171085390480024
>GCGGGAATAGCTCA|ENST00000381908|0.365747014417199
UTR3 	12334-12342	0.00170833455195729
>GCGGGAATAGCTCA|ENST00000261233|0.365729544474848
UTR3 	5256-5264	0.00170710368935603
>GCGGGAATAGCTCA|ENST00000338146|0.365728909609643
UTR3 	1097-1105	0.00170705895881196
>GCGGGAATAGCTCA|ENST00000323460|0.365708135163899
UTR3 	1397-1405	0.00170559524057712
>GCGGGAATAGCTCA|ENST00000272433|0.365685834708275
UTR3 	2159-2167	0.00170402396411783
>GCGGGAATAGCTCA|ENST00000575069|0.365679206852624
UTR3 	1658-1666	0.00170355696164157
>GCGGGAATAGCTCA|ENST00000451653|0.365674346446686
UTR3 	1181-1189	0.00170321449239842
>GCGGGAATAGCTCA|ENST00000448281|0.365671390645483
UTR3 	1059-1067	0.00170300622263748
>GCGGGAATAGCTCA|ENST00000592595|0.365632330910434
UTR3 	761-769	0.00170025395376538
>GCGGGAATAGCTCA|ENST00000590947|0.365621718613617
UTR3 	695-703	0.00169950615722857
>GCGGGAATAGCTCA|ENST00000361217|0.365607432552114
CDS 	3609-3617	0.00495440985214654
>GCGGGAATAGCTCA|ENST00000268035|0.365591735022808
UTR3 	1398-1406	0.00169739331086347
>GCGGGAATAGCTCA|ENST00000344683|0.365571575092292
UTR3 	1669-1677	0.00169597266468699
>GCGGGAATAGCTCA|ENST00000304385|0.365479486714853
UTR3 	941-949	0.00168948288463505
>GCGGGAATAGCTCA|ENST00000335997|0.365474270866495
UTR3 	1316-1324	0.00168911528538183
>GCGGGAATAGCTCA|ENST00000284073|0.365466454524205
UTR3 	3372-3380	0.00168856440600164
>GCGGGAATAGCTCA|ENST00000234453|0.365441128841838
UTR3 	8845-8853	0.00168677947080494
>GCGGGAATAGCTCA|ENST00000381196|0.365427671710667
CDS 	4179-4187	0.00491745675983298
>GCGGGAATAGCTCA|ENST00000360647|0.365370913666932
UTR3 	1877-1885	0.00168183048327429
>GCGGGAATAGCTCA|ENST00000615384|0.36536884910957
CDS 	107-115	0.0049053630365067
>GCGGGAATAGCTCA|ENST00000261187|0.365333642508933
UTR3 	7912-7920	0.00167920333028273
>GCGGGAATAGCTCA|ENST00000336702|0.365323438020945
UTR3 	1461-1469	0.00167848402098961
>GCGGGAATAGCTCA|ENST00000341744|0.365310234703937
UTR3 	774-782	0.0008885953639132
UTR3 	2203-2211	0.000788957949159969
>GCGGGAATAGCTCA|ENST00000327794|0.365308867856284
UTR3 	801-809	0.00167745696253507
>GCGGGAATAGCTCA|ENST00000484496|0.365257624016316
UTR3 	1413-1421	0.00167384461958878
>GCGGGAATAGCTCA|ENST00000326793|0.365255643864908
UTR3 	1240-1248	0.00167370502803585
>GCGGGAATAGCTCA|ENST00000358752|0.3652541278143
CDS 	252-260	0.00488177435785959
>GCGGGAATAGCTCA|ENST00000328965|0.365227669291161
UTR3 	613-621	0.0016717329151121
>GCGGGAATAGCTCA|ENST00000271411|0.365209315951966
UTR3 	10828-10836	0.0016704390318695
>GCGGGAATAGCTCA|ENST00000261733|0.365162496493774
UTR3 	1237-1245	0.00166713820429442
>GCGGGAATAGCTCA|ENST00000521208|0.365130640037787
UTR3 	613-621	0.00166489218342394
>GCGGGAATAGCTCA|ENST00000375403|0.365115238139129
UTR3 	730-738	0.00166380625167563
>GCGGGAATAGCTCA|ENST00000361115|0.365106059219363
UTR3 	1807-1815	0.00166315907023534
>GCGGGAATAGCTCA|ENST00000233596|0.365085957866125
UTR3 	236-244	0.00166174175264809
>GCGGGAATAGCTCA|ENST00000575500|0.365065868128404
UTR3 	1486-1494	0.00166032522091844
>GCGGGAATAGCTCA|ENST00000444502|0.365065276745777
UTR3 	3037-3045	0.0016602835219002
>GCGGGAATAGCTCA|ENST00000368977|0.364988460384367
UTR3 	793-801	0.0016548668743896
>GCGGGAATAGCTCA|ENST00000376509|0.364968377033165
CDS 	462-470	0.00482300538067345
>GCGGGAATAGCTCA|ENST00000457560|0.364957075561526
UTR3 	1416-1424	0.0016526536579173
>GCGGGAATAGCTCA|ENST00000599672|0.364946792215772
UTR3 	1064-1072	0.00165192847227981
>GCGGGAATAGCTCA|ENST00000337752|0.36494468307147
UTR3 	3190-3198	0.00165177973350971
>GCGGGAATAGCTCA|ENST00000221462|0.364900598123649
CDS 	139-147	0.00480906275143503
>GCGGGAATAGCTCA|ENST00000455050|0.36488328479993
UTR3 	669-677	0.00164744971141324
>GCGGGAATAGCTCA|ENST00000392040|0.364875818014589
UTR3 	1642-1650	0.00164692310630416
>GCGGGAATAGCTCA|ENST00000255882|0.364868139413917
CDS 	1832-1840	0.00480238536164505
>GCGGGAATAGCTCA|ENST00000345506|0.364821595958675
UTR3 	738-746	0.00164309888509122
>GCGGGAATAGCTCA|ENST00000373014|0.364817267542028
UTR3 	860-868	0.00164279359626035
>GCGGGAATAGCTCA|ENST00000333480|0.364802710613889
UTR3 	347-355	0.0016417668659573
>GCGGGAATAGCTCA|ENST00000332175|0.364795956555009
CDS 	2808-2816	0.00478753503321412
>GCGGGAATAGCTCA|ENST00000379426|0.364757749430673
UTR3 	5095-5103	0.00163859555041329
>GCGGGAATAGCTCA|ENST00000264235|0.364751712656348
UTR3 	3469-3477	0.00163816973675178
>GCGGGAATAGCTCA|ENST00000344001|0.364750425824268
UTR3 	852-860	0.00163807896757723
>GCGGGAATAGCTCA|ENST00000367282|0.364741444117788
UTR3 	1456-1464	0.00163744542184726
>GCGGGAATAGCTCA|ENST00000375980|0.364735482526323
UTR3 	970-978	0.00163702490334431
>GCGGGAATAGCTCA|ENST00000614556|0.364734466958646
UTR3 	1094-1102	0.00163695326697989
>GCGGGAATAGCTCA|ENST00000378814|0.364697584943422
CDS 	3078-3086	0.00476729482441889
>GCGGGAATAGCTCA|ENST00000300303|0.364683048102988
UTR3 	434-442	0.00163332615995727
>GCGGGAATAGCTCA|ENST00000340437|0.36468239902377
CDS 	696-704	0.00476417007574369
>GCGGGAATAGCTCA|ENST00000390665|0.364668756500803
UTR3 	251-259	0.00163231798583118
>GCGGGAATAGCTCA|ENST00000394243|0.364659772966656
CDS 	498-506	0.00475951429558528
>GCGGGAATAGCTCA|ENST00000602113|0.364658893248158
UTR3 	1334-1342	0.00163162219145581
>GCGGGAATAGCTCA|ENST00000215957|0.364632320213703
UTR3 	874-882	0.00162974758049904
>GCGGGAATAGCTCA|ENST00000313552|0.364619504013103
UTR3 	508-516	0.00162884343298665
>GCGGGAATAGCTCA|ENST00000437872|0.364609290319793
UTR3 	989-997	0.00162812287546999
>GCGGGAATAGCTCA|ENST00000621003|0.364579714199433
UTR3 	1238-1246	0.00162603628536089
>GCGGGAATAGCTCA|ENST00000382496|0.364563152679472
UTR3 	3644-3652	0.00162486784151785
>GCGGGAATAGCTCA|ENST00000305188|0.364549532817056
UTR3 	1555-1563	0.00162390691974075
>GCGGGAATAGCTCA|ENST00000456754|0.364503555365233
UTR3 	287-295	0.00162066296079947
>GCGGGAATAGCTCA|ENST00000326756|0.364492819909471
UTR3 	1538-1546	0.0016199054909634
>GCGGGAATAGCTCA|ENST00000370167|0.36447923190842
UTR3 	519-527	0.001618946738246
>GCGGGAATAGCTCA|ENST00000402558|0.364477440432895
UTR3 	1296-1304	0.00161882033278903
>GCGGGAATAGCTCA|ENST00000431232|0.364475735154748
UTR3 	572-580	0.00161870000912206
>GCGGGAATAGCTCA|ENST00000375587|0.364457927085791
UTR3 	3629-3637	0.00161744346535726
>GCGGGAATAGCTCA|ENST00000377208|0.364443474245913
UTR3 	848-856	0.00161642364851385
>GCGGGAATAGCTCA|ENST00000267199|0.36442597117762
UTR3 	1733-1741	0.00161518857929275
>GCGGGAATAGCTCA|ENST00000622294|0.364339899367106
UTR3 	2562-2570	0.00160911472478538
>GCGGGAATAGCTCA|ENST00000294507|0.364333842576292
UTR3 	91-99	0.00160868729040434
>GCGGGAATAGCTCA|ENST00000592502|0.364321537129541
UTR3 	1930-1938	0.00160781887216856
>GCGGGAATAGCTCA|ENST00000263967|0.364318464586436
UTR3 	4318-4326	0.00160760203514062
>GCGGGAATAGCTCA|ENST00000621632|0.364283203939272
UTR3 	1383-1391	0.00160511354746037
>GCGGGAATAGCTCA|ENST00000055682|0.364274906054882
UTR3 	1768-1776	0.00160452791696804
>GCGGGAATAGCTCA|ENST00000264951|0.364272953357855
UTR3 	3073-3081	0.00160439010282922
>GCGGGAATAGCTCA|ENST00000447393|0.364272158246696
UTR3 	2884-2892	0.00160433398673207
>GCGGGAATAGCTCA|ENST00000451531|0.364259874557944
UTR3 	972-980	0.00160346704133952
>GCGGGAATAGCTCA|ENST00000619039|0.364211915986094
UTR3 	2506-2514	0.00160008215166287
>GCGGGAATAGCTCA|ENST00000443185|0.364210155248825
UTR3 	2870-2878	0.00159995787617015
>GCGGGAATAGCTCA|ENST00000463473|0.364192494090024
UTR3 	520-528	0.00159871131073988
>GCGGGAATAGCTCA|ENST00000263026|0.364159973137031
UTR3 	1551-1559	0.000875841225598213
UTR3 	1937-1945	0.00072057461351187
>GCGGGAATAGCTCA|ENST00000263636|0.364152960489733
UTR3 	751-759	0.00159592084419882
>GCGGGAATAGCTCA|ENST00000389328|0.364144065377543
CDS 	2363-2371	0.00465336334650562
>GCGGGAATAGCTCA|ENST00000563428|0.364111197105163
UTR3 	1007-1015	0.00159297284843985
>GCGGGAATAGCTCA|ENST00000446583|0.36409163164522
UTR3 	775-783	0.00159159171112212
>GCGGGAATAGCTCA|ENST00000537989|0.364081772033066
UTR3 	1652-1660	0.00159089570328339
>GCGGGAATAGCTCA|ENST00000454077|0.364070148791766
UTR3 	1527-1535	0.00159007518732821
>GCGGGAATAGCTCA|ENST00000302909|0.364041806903364
UTR3 	1933-1941	0.00158807441003042
>GCGGGAATAGCTCA|ENST00000171887|0.363939854856316
UTR3 	2363-2371	0.00158087662030727
>GCGGGAATAGCTCA|ENST00000511227|0.36392092707612
UTR3 	1006-1014	0.00157954022870681
>GCGGGAATAGCTCA|ENST00000259241|0.363899708535293
UTR3 	1961-1969	0.0015780420631178
>GCGGGAATAGCTCA|ENST00000240093|0.363779104698689
UTR3 	5914-5922	0.00156952594548825
>GCGGGAATAGCTCA|ENST00000303714|0.363764535026157
UTR3 	2272-2280	0.00156849706516925
>GCGGGAATAGCTCA|ENST00000481916|0.363748234668472
UTR3 	535-543	0.00156734594650568
>GCGGGAATAGCTCA|ENST00000377707|0.363725739753643
UTR3 	472-480	0.00156575733671976
>GCGGGAATAGCTCA|ENST00000371265|0.36371858604268
UTR3 	1918-1926	0.00156525212682127
>GCGGGAATAGCTCA|ENST00000536163|0.363708567736719
UTR3 	1431-1439	0.00156454460613087
>GCGGGAATAGCTCA|ENST00000436674|0.363708412785855
UTR3 	1028-1036	0.00156453366300338
>GCGGGAATAGCTCA|ENST00000518219|0.363708228062916
UTR3 	2606-2614	0.00156452061727382
>GCGGGAATAGCTCA|ENST00000470551|0.363699397498461
UTR3 	977-985	0.00156389697102677
>GCGGGAATAGCTCA|ENST00000216129|0.363694100423059
UTR3 	758-766	0.00156352286938257
>GCGGGAATAGCTCA|ENST00000507024|0.363691200651809
UTR3 	2089-2097	0.00156331807440661
>GCGGGAATAGCTCA|ENST00000439343|0.363667588195519
UTR3 	1027-1035	0.0015616504297816
>GCGGGAATAGCTCA|ENST00000356819|0.363632122775117
UTR3 	2620-2628	0.00155914557490529
>GCGGGAATAGCTCA|ENST00000382788|0.36362134223918
CDS 	1120-1128	0.00454570277010863
>GCGGGAATAGCTCA|ENST00000394718|0.363612638636782
UTR3 	1713-1721	0.00155776940288401
>GCGGGAATAGCTCA|ENST00000419912|0.363602347976355
UTR3 	791-799	0.00155704255691102
>GCGGGAATAGCTCA|ENST00000303645|0.363574095817058
CDS 	68-76	0.00453596858533674
>GCGGGAATAGCTCA|ENST00000383718|0.363533270998401
UTR3 	3142-3150	0.0015521633100443
>GCGGGAATAGCTCA|ENST00000398055|0.363520929002235
UTR3 	1989-1997	0.00155129149226495
>GCGGGAATAGCTCA|ENST00000277554|0.363520097935243
UTR3 	755-763	0.00155123278663905
>GCGGGAATAGCTCA|ENST00000380005|0.363501102835492
UTR3 	913-921	0.00154989097873226
>GCGGGAATAGCTCA|ENST00000559228|0.363475119698233
UTR3 	2119-2127	0.00154805548933484
>GCGGGAATAGCTCA|ENST00000324109|0.36346795215692
UTR3 	812-820	0.00154754915311766
>GCGGGAATAGCTCA|ENST00000329082|0.363467694779304
UTR3 	1059-1067	0.00154753097112555
>GCGGGAATAGCTCA|ENST00000431372|0.363457884908264
UTR3 	130-138	0.00154683796580459
>GCGGGAATAGCTCA|ENST00000354221|0.363453570145023
UTR3 	1610-1618	0.00154653315254068
>GCGGGAATAGCTCA|ENST00000259339|0.363410574984111
UTR3 	820-828	0.00154349570631628
>GCGGGAATAGCTCA|ENST00000407479|0.363384179801588
UTR3 	6883-6891	0.00154163090966534
>GCGGGAATAGCTCA|ENST00000367580|0.363342221806087
CDS 	60-68	0.00448818769429314
>GCGGGAATAGCTCA|ENST00000451558|0.363270423503043
UTR3 	922-930	0.00153359346089685
>GCGGGAATAGCTCA|ENST00000444897|0.363264562928234
UTR3 	1049-1057	0.00153317935284224
>GCGGGAATAGCTCA|ENST00000508261|0.363212971942748
UTR3 	640-648	0.00152953381140203
>GCGGGAATAGCTCA|ENST00000485972|0.363198261275328
CDS 	455-463	0.00445851602293857
>GCGGGAATAGCTCA|ENST00000389532|0.363175518379627
CDS 	3291-3299	0.00445382802795873
>GCGGGAATAGCTCA|ENST00000341259|0.363168820488044
UTR3 	2402-2410	0.00152641378820139
>GCGGGAATAGCTCA|ENST00000486512|0.363161704663017
UTR3 	591-599	0.00152591092339966
>GCGGGAATAGCTCA|ENST00000397412|0.363158679818661
UTR3 	3549-3557	0.00152569716085233
>GCGGGAATAGCTCA|ENST00000276416|0.363098953065255
UTR3 	550-558	0.0015214761776965
>GCGGGAATAGCTCA|ENST00000532442|0.363096225766462
UTR3 	411-419	0.00152128342809668
>GCGGGAATAGCTCA|ENST00000294889|0.3630894338636
UTR3 	866-874	0.00152080341324104
>GCGGGAATAGCTCA|ENST00000593647|0.363044225244585
UTR3 	751-759	0.00151760821488002
>GCGGGAATAGCTCA|ENST00000342374|0.36301827490604
UTR3 	1807-1815	0.00151577405194056
>GCGGGAATAGCTCA|ENST00000467136|0.362989665081911
UTR3 	3561-3569	0.00151375185191761
>GCGGGAATAGCTCA|ENST00000549982|0.362956628696579
UTR3 	7520-7528	0.00151141668833158
>GCGGGAATAGCTCA|ENST00000433655|0.362910406358517
CDS 	197-205	0.00439917115143491
>GCGGGAATAGCTCA|ENST00000252599|0.362895330904381
CDS 	576-584	0.00439606260120007
>GCGGGAATAGCTCA|ENST00000580749|0.362888768815862
UTR3 	1394-1402	0.00150661975312264
>GCGGGAATAGCTCA|ENST00000265104|0.362875584117577
CDS 	3293-3301	0.00439199074069072
>GCGGGAATAGCTCA|ENST00000440886|0.362865780502653
UTR3 	851-859	0.00150499464873983
>GCGGGAATAGCTCA|ENST00000401722|0.362863031209008
UTR3 	1763-1771	0.00150480029096694
>GCGGGAATAGCTCA|ENST00000411432|0.362854762132947
UTR3 	1458-1466	0.00150421571546553
>GCGGGAATAGCTCA|ENST00000361547|0.36285429453613
UTR3 	703-711	0.00150418265892345
>GCGGGAATAGCTCA|ENST00000339468|0.362840411308747
UTR3 	2468-2476	0.00150320118218971
>GCGGGAATAGCTCA|ENST00000401850|0.362830630322781
UTR3 	52-60	0.00150250970428832
>GCGGGAATAGCTCA|ENST00000264731|0.362821349593493
UTR3 	1419-1427	0.00150185358517974
>GCGGGAATAGCTCA|ENST00000268154|0.362813699816092
UTR3 	938-946	0.00150131276393643
>GCGGGAATAGCTCA|ENST00000545908|0.362763933316727
UTR3 	2598-2606	0.00149779426976124
>GCGGGAATAGCTCA|ENST00000479035|0.362745211789746
UTR3 	761-769	0.00149647060298599
>GCGGGAATAGCTCA|ENST00000441123|0.362685197201578
UTR3 	1856-1864	0.00149222719747563
>GCGGGAATAGCTCA|ENST00000599255|0.362628837163464
UTR3 	370-378	0.00148824191593025
>GCGGGAATAGCTCA|ENST00000430298|0.362600900872824
UTR3 	2031-2039	0.00148626641050266
>GCGGGAATAGCTCA|ENST00000432854|0.362597535220729
UTR3 	3945-3953	0.00148602840511441
>GCGGGAATAGCTCA|ENST00000453258|0.362567802201927
UTR3 	1850-1858	0.00148392576415658
>GCGGGAATAGCTCA|ENST00000270815|0.362553577075909
CDS 	266-274	0.00432557822503427
>GCGGGAATAGCTCA|ENST00000399503|0.362490718605289
CDS 	37-45	0.00431261098043645
>GCGGGAATAGCTCA|ENST00000358070|0.362470945768008
UTR3 	4846-4854	0.00147707581594154
>GCGGGAATAGCTCA|ENST00000372410|0.362462128919363
UTR3 	1987-1995	0.00147645222542078
>GCGGGAATAGCTCA|ENST00000323469|0.362457848772501
UTR3 	736-744	0.00147614950049908
>GCGGGAATAGCTCA|ENST00000372009|0.362456714654537
UTR3 	818-826	0.00147606928669114
>GCGGGAATAGCTCA|ENST00000497979|0.362448907845471
UTR3 	1099-1107	0.00147551712436281
>GCGGGAATAGCTCA|ENST00000391739|0.362439073251015
UTR3 	1275-1283	0.00147482153291801
>GCGGGAATAGCTCA|ENST00000371483|0.362410649417156
UTR3 	1181-1189	0.0014728110965874
>GCGGGAATAGCTCA|ENST00000629305|0.362392886207407
UTR3 	2510-2518	0.0014715546586089
>GCGGGAATAGCTCA|ENST00000308059|0.36238696274365
CDS 	4460-4468	0.00429120477956961
>GCGGGAATAGCTCA|ENST00000612619|0.362382073180128
UTR3 	3117-3125	0.00147078981207881
>GCGGGAATAGCTCA|ENST00000487903|0.362322181202976
UTR3 	1154-1162	0.0014665532463994
>GCGGGAATAGCTCA|ENST00000252137|0.362311067202894
UTR3 	2302-2310	0.00146576704454778
>GCGGGAATAGCTCA|ENST00000382349|0.362300502269171
UTR3 	1555-1563	0.00146501967387063
>GCGGGAATAGCTCA|ENST00000379095|0.362250758172261
UTR3 	4906-4914	0.00146150061574365
>GCGGGAATAGCTCA|ENST00000566586|0.362243205629726
UTR3 	1870-1878	0.00146096630623305
>GCGGGAATAGCTCA|ENST00000366844|0.362220477776275
UTR3 	7580-7588	0.00145935838049473
>GCGGGAATAGCTCA|ENST00000357816|0.362190760778408
UTR3 	4319-4327	0.00145725592852056
>GCGGGAATAGCTCA|ENST00000286307|0.362137836523169
UTR3 	2078-2086	0.00145351139848565
>GCGGGAATAGCTCA|ENST00000359428|0.362112548398887
CDS 	23-31	0.00423457672683535
>GCGGGAATAGCTCA|ENST00000379644|0.362089846571665
UTR3 	1740-1748	0.00145011577889577
>GCGGGAATAGCTCA|ENST00000261326|0.36207745152117
UTR3 	2381-2389	0.00144923871208723
>GCGGGAATAGCTCA|ENST00000355624|0.362076122356012
UTR3 	1791-1799	0.00144914466033674
>GCGGGAATAGCTCA|ENST00000280904|0.362051037721595
UTR3 	2964-2972	0.00144736964315601
>GCGGGAATAGCTCA|ENST00000366518|0.362032131852175
UTR3 	5573-5581	0.00144603180724517
>GCGGGAATAGCTCA|ENST00000360132|0.362012973947136
UTR3 	932-940	0.00144467610571452
>GCGGGAATAGCTCA|ENST00000222693|0.361995673455494
UTR3 	1515-1523	0.00144345181663706
>GCGGGAATAGCTCA|ENST00000450295|0.36197556851026
UTR3 	1503-1511	0.00144202903539287
>GCGGGAATAGCTCA|ENST00000373765|0.361946334210368
UTR3 	1108-1116	0.00143996012947825
>GCGGGAATAGCTCA|ENST00000311921|0.361925986946424
UTR3 	3212-3220	0.00143852011474993
>GCGGGAATAGCTCA|ENST00000542440|0.361903302538163
UTR3 	938-946	0.00143691465454949
>GCGGGAATAGCTCA|ENST00000376261|0.361890166186434
UTR3 	1891-1899	0.00143598492601547
>GCGGGAATAGCTCA|ENST00000356284|0.361883778171169
CDS 	803-811	0.00418735359822864
>GCGGGAATAGCTCA|ENST00000373391|0.361836818117505
UTR3 	1857-1865	0.00143220905312512
>GCGGGAATAGCTCA|ENST00000508657|0.361803599264904
UTR3 	2851-2859	0.00142985776536294
>GCGGGAATAGCTCA|ENST00000465603|0.361800313355179
UTR3 	1191-1199	0.00142962517791614
>GCGGGAATAGCTCA|ENST00000310421|0.361788777482623
UTR3 	2733-2741	0.00142880862384961
>GCGGGAATAGCTCA|ENST00000194672|0.361741877951228
UTR3 	2372-2380	0.001425488775907
>GCGGGAATAGCTCA|ENST00000612134|0.36171522460575
UTR3 	994-1002	0.00142360199903129
>GCGGGAATAGCTCA|ENST00000633930|0.361704383023823
UTR3 	7558-7566	0.00142283451168292
>GCGGGAATAGCTCA|ENST00000396667|0.361703476512519
UTR3 	3679-3687	0.00142277033831252
>GCGGGAATAGCTCA|ENST00000217740|0.361699340295218
UTR3 	2438-2446	0.00142247752805676
>GCGGGAATAGCTCA|ENST00000544490|0.361685591984851
UTR3 	896-904	0.00142150425003195
>GCGGGAATAGCTCA|ENST00000419445|0.361627750617191
UTR3 	2174-2182	0.00141740933615325
>GCGGGAATAGCTCA|ENST00000380817|0.361625529732603
UTR3 	1369-1377	0.00141725210165396
>GCGGGAATAGCTCA|ENST00000427908|0.361585061380812
UTR3 	1177-1185	0.00141438694427359
>GCGGGAATAGCTCA|ENST00000491309|0.361544118207129
UTR3 	301-309	0.0014114880280179
>GCGGGAATAGCTCA|ENST00000380682|0.361536134019982
UTR3 	2017-2025	0.00141092270376394
>GCGGGAATAGCTCA|ENST00000285873|0.361522470476376
CDS 	2148-2156	0.00411274552981931
>GCGGGAATAGCTCA|ENST00000225941|0.361501117375055
CDS 	560-568	0.00410833521950366
>GCGGGAATAGCTCA|ENST00000374272|0.361499635368494
CDS 	576-584	0.00410802911884518
>GCGGGAATAGCTCA|ENST00000313234|0.36149568118315
UTR3 	652-660	0.00140805833774662
>GCGGGAATAGCTCA|ENST00000587786|0.36147577520036
CDS 	533-541	0.00410310085169685
>GCGGGAATAGCTCA|ENST00000609923|0.36144822629746
UTR3 	3507-3515	0.00140469799659056
>GCGGGAATAGCTCA|ENST00000306984|0.36142116964888
UTR3 	1308-1316	0.00140278199500136
>GCGGGAATAGCTCA|ENST00000299518|0.361412104170251
UTR3 	1613-1621	0.00140214001422825
>GCGGGAATAGCTCA|ENST00000343003|0.361392242538806
UTR3 	2866-2874	0.00140073346885693
>GCGGGAATAGCTCA|ENST00000304613|0.361367234154737
UTR3 	1002-1010	0.00139896239708488
>GCGGGAATAGCTCA|ENST00000267202|0.361346727138908
UTR3 	686-694	0.00139751006854594
>GCGGGAATAGCTCA|ENST00000612582|0.361325281074257
CDS 	2361-2369	0.00407201335492037
>GCGGGAATAGCTCA|ENST00000579925|0.361283594035049
CDS 	644-652	0.00406340108973938
>GCGGGAATAGCTCA|ENST00000263798|0.361279272981023
UTR3 	2472-2480	0.00139273264127172
>GCGGGAATAGCTCA|ENST00000368476|0.361268182968275
UTR3 	2822-2830	0.00139194715624996
>GCGGGAATAGCTCA|ENST00000369774|0.361214351647032
UTR3 	1454-1462	0.00138813423482824
>GCGGGAATAGCTCA|ENST00000381237|0.361206846369429
CDS 	375-383	0.00404754440321714
>GCGGGAATAGCTCA|ENST00000379145|0.36118530135189
UTR3 	3198-3206	0.00138607647344004
>GCGGGAATAGCTCA|ENST00000366956|0.361166598042777
UTR3 	4288-4296	0.00138475159695083
>GCGGGAATAGCTCA|ENST00000427960|0.361149097460938
UTR3 	2217-2225	0.00138351189041578
>GCGGGAATAGCTCA|ENST00000308497|0.361136934660196
UTR3 	4319-4327	0.00138265028633438
>GCGGGAATAGCTCA|ENST00000344575|0.361127089656408
CDS 	320-328	0.00403106447186439
>GCGGGAATAGCTCA|ENST00000429494|0.36112188187891
UTR3 	1972-1980	0.00138158394063684
>GCGGGAATAGCTCA|ENST00000237380|0.361046265817484
UTR3 	8381-8389	0.00137622697291529
>GCGGGAATAGCTCA|ENST00000558468|0.361029063411853
UTR3 	837-845	0.00137500821222761
>GCGGGAATAGCTCA|ENST00000330949|0.361007395886289
UTR3 	58-66	0.00137347306956789
>GCGGGAATAGCTCA|ENST00000291503|0.36099525565598
CDS 	777-785	0.00400382046991602
>GCGGGAATAGCTCA|ENST00000305768|0.360990579694967
UTR3 	2183-2191	0.00137228161597113
>GCGGGAATAGCTCA|ENST00000614134|0.360956474361871
UTR3 	1286-1294	0.00136986512533911
>GCGGGAATAGCTCA|ENST00000478631|0.360925986221134
UTR3 	2066-2074	0.00136770484222738
>GCGGGAATAGCTCA|ENST00000615225|0.360873631483688
UTR3 	667-675	0.00136399498317266
>GCGGGAATAGCTCA|ENST00000299980|0.360861479210016
UTR3 	2538-2546	0.0013631338390091
>GCGGGAATAGCTCA|ENST00000441517|0.36076971871721
UTR3 	1346-1354	0.00135663102564573
>GCGGGAATAGCTCA|ENST00000474125|0.360727251606649
UTR3 	1988-1996	0.00135362125463864
>GCGGGAATAGCTCA|ENST00000369851|0.36072701836597
UTR3 	21159-21167	0.00135360472374863
>GCGGGAATAGCTCA|ENST00000368679|0.360703603444901
UTR3 	1633-1641	0.00135194517183892
>GCGGGAATAGCTCA|ENST00000421556|0.360522521060323
UTR3 	626-634	0.00133910922170321
>GCGGGAATAGCTCA|ENST00000396037|0.360521314120496
UTR3 	4343-4351	0.00133902365884073
>GCGGGAATAGCTCA|ENST00000272233|0.360498610609407
UTR3 	578-586	0.00133741412913934
>GCGGGAATAGCTCA|ENST00000274008|0.360492416066614
UTR3 	1228-1236	0.00133697496909435
>GCGGGAATAGCTCA|ENST00000514372|0.360488094386747
UTR3 	3981-3989	0.00133666858309203
>GCGGGAATAGCTCA|ENST00000395254|0.360474367819916
UTR3 	914-922	0.00133569542589346
>GCGGGAATAGCTCA|ENST00000234961|0.360469077061329
UTR3 	4026-4034	0.0013353203285272
>GCGGGAATAGCTCA|ENST00000361972|0.360403024799943
UTR3 	2634-2642	0.00133063723839276
>GCGGGAATAGCTCA|ENST00000576863|0.360386311857283
UTR3 	1201-1209	0.00132945223521874
>GCGGGAATAGCTCA|ENST00000370296|0.360384806597217
UTR3 	1911-1919	0.00132934550610024
>GCGGGAATAGCTCA|ENST00000300113|0.360362468484065
CDS 	29-37	0.00387299221972337
>GCGGGAATAGCTCA|ENST00000561967|0.360350896812144
UTR3 	384-392	0.00132694111154316
>GCGGGAATAGCTCA|ENST00000448504|0.360343335634412
UTR3 	1109-1117	0.00132640496802881
>GCGGGAATAGCTCA|ENST00000441508|0.360330684156354
UTR3 	507-515	0.00132550787352595
>GCGGGAATAGCTCA|ENST00000448331|0.360325998702115
UTR3 	1017-1025	0.00132517563255147
>GCGGGAATAGCTCA|ENST00000438796|0.360304379779535
UTR3 	1354-1362	0.00132364263147258
>GCGGGAATAGCTCA|ENST00000556626|0.360270680285517
UTR3 	1811-1819	0.0013212529151166
>GCGGGAATAGCTCA|ENST00000338637|0.360188405787425
UTR3 	4191-4199	0.00131541821207569
>GCGGGAATAGCTCA|ENST00000319863|0.360166173851302
UTR3 	2018-2026	0.00131384147844048
>GCGGGAATAGCTCA|ENST00000303635|0.360152421754953
CDS 	3413-3421	0.00382954307178399
>GCGGGAATAGCTCA|ENST00000541204|0.360120127907279
UTR3 	410-418	0.0013105756721457
>GCGGGAATAGCTCA|ENST00000394621|0.360118841099317
UTR3 	1142-1150	0.00131048440273284
>GCGGGAATAGCTCA|ENST00000617676|0.360036120162205
UTR3 	1726-1734	0.00130461695654337
>GCGGGAATAGCTCA|ENST00000337090|0.360034862489975
UTR3 	2005-2013	0.00130452774454028
>GCGGGAATAGCTCA|ENST00000371520|0.360022980046949
UTR3 	395-403	0.0013036848659424
>GCGGGAATAGCTCA|ENST00000534855|0.36001282934677
UTR3 	1293-1301	0.00130296481852108
>GCGGGAATAGCTCA|ENST00000543571|0.359952040666845
UTR3 	2356-2364	0.00129865254268523
>GCGGGAATAGCTCA|ENST00000225519|0.359896726610428
UTR3 	1387-1395	0.00129472835311335
>GCGGGAATAGCTCA|ENST00000554752|0.359879092343098
UTR3 	5065-5073	0.00129347725561271
>GCGGGAATAGCTCA|ENST00000409236|0.359856230556389
UTR3 	1976-1984	0.00129185524159748
>GCGGGAATAGCTCA|ENST00000340305|0.359856127472594
UTR3 	1105-1113	0.00129184792783415
>GCGGGAATAGCTCA|ENST00000532485|0.359851250433916
UTR3 	2342-2350	0.00129150190240443
>GCGGGAATAGCTCA|ENST00000333027|0.359839656375214
UTR3 	2580-2588	0.00129067929680029
>GCGGGAATAGCTCA|ENST00000345080|0.359838140666722
UTR3 	1636-1644	0.00129057175549168
>GCGGGAATAGCTCA|ENST00000369498|0.359837693822449
UTR3 	3067-3075	0.00129054005132462
>GCGGGAATAGCTCA|ENST00000519067|0.359738854238354
UTR3 	1039-1047	0.00128352683386885
>GCGGGAATAGCTCA|ENST00000267853|0.359710631846395
UTR3 	494-502	0.00128152414348613
>GCGGGAATAGCTCA|ENST00000590758|0.359707520679537
UTR3 	1854-1862	0.0012813033676262
>GCGGGAATAGCTCA|ENST00000588732|0.359688753432145
UTR3 	2507-2515	0.00127997158100371
>GCGGGAATAGCTCA|ENST00000630992|0.359684750408158
UTR3 	2014-2022	0.00127968750909712
>GCGGGAATAGCTCA|ENST00000422785|0.359677868214692
UTR3 	1255-1263	0.00127919911562491
>GCGGGAATAGCTCA|ENST00000415383|0.359632196143651
UTR3 	1899-1907	0.00127595790251455
>GCGGGAATAGCTCA|ENST00000395010|0.359624847314317
UTR3 	1129-1137	0.00127543636076873
>GCGGGAATAGCTCA|ENST00000391947|0.359511453394991
UTR3 	1704-1712	0.00126738827392062
>GCGGGAATAGCTCA|ENST00000504228|0.359481562331242
CDS 	2109-2117	0.00369069835938064
>GCGGGAATAGCTCA|ENST00000481848|0.359455173583853
UTR3 	2268-2276	0.00126339342397761
>GCGGGAATAGCTCA|ENST00000263805|0.359433549211955
UTR3 	2455-2463	0.001261858411213
>GCGGGAATAGCTCA|ENST00000624585|0.359367838552842
UTR3 	924-932	0.00125719367089185
>GCGGGAATAGCTCA|ENST00000373493|0.359357364599705
UTR3 	5384-5392	0.00125645009982408
>GCGGGAATAGCTCA|ENST00000271915|0.35930901321486
UTR3 	6390-6398	0.00125301739561274
>GCGGGAATAGCTCA|ENST00000570137|0.359290913164469
UTR3 	2901-2909	0.00125173233123368
>GCGGGAATAGCTCA|ENST00000582913|0.359287857409997
UTR3 	2040-2048	0.00125151537647854
>GCGGGAATAGCTCA|ENST00000543605|0.359286407324264
UTR3 	1150-1158	0.0012514124219171
>GCGGGAATAGCTCA|ENST00000436747|0.359258780150679
UTR3 	1534-1542	0.00124945088679129
>GCGGGAATAGCTCA|ENST00000398004|0.359247755471682
UTR3 	7252-7260	0.00124866811377007
>GCGGGAATAGCTCA|ENST00000377685|0.35919505447002
UTR3 	2182-2190	0.00124492609733685
>GCGGGAATAGCTCA|ENST00000273221|0.359168516274864
UTR3 	989-997	0.00124304167061437
>GCGGGAATAGCTCA|ENST00000298622|0.359119627586137
UTR3 	1049-1057	0.00123957001765979
>GCGGGAATAGCTCA|ENST00000456783|0.359104880802196
UTR3 	1178-1186	0.00123852278748428
>GCGGGAATAGCTCA|ENST00000267460|0.359086087648139
UTR3 	2328-2336	0.00123718818041253
>GCGGGAATAGCTCA|ENST00000346562|0.359084085993096
CDS 	2033-2041	0.00360838088668771
>GCGGGAATAGCTCA|ENST00000283131|0.359072203368201
UTR3 	1864-1872	0.00123620216024356
>GCGGGAATAGCTCA|ENST00000262676|0.359033120367608
UTR3 	3016-3024	0.00123342651202372
>GCGGGAATAGCTCA|ENST00000255631|0.35901439761475
CDS 	111-119	0.00359394427693042
>GCGGGAATAGCTCA|ENST00000360578|0.358983299439448
UTR3 	681-689	0.00122988807076403
>GCGGGAATAGCTCA|ENST00000304685|0.358982461239103
UTR3 	1270-1278	0.0012298285372536
>GCGGGAATAGCTCA|ENST00000358220|0.358977486760522
UTR3 	1138-1146	0.00122947522168956
>GCGGGAATAGCTCA|ENST00000615052|0.358973465655946
UTR3 	2239-2247	0.00122918961855744
>GCGGGAATAGCTCA|ENST00000409016|0.358947113345602
UTR3 	2949-2957	0.00122731788348037
>GCGGGAATAGCTCA|ENST00000492094|0.358922595213073
UTR3 	1044-1052	0.00122557637090922
>GCGGGAATAGCTCA|ENST00000455858|0.358881702522569
UTR3 	2077-2085	0.00122267166392329
>GCGGGAATAGCTCA|ENST00000414069|0.358858731319712
UTR3 	1201-1209	0.00122103989975997
>GCGGGAATAGCTCA|ENST00000319080|0.358809530599192
UTR3 	3504-3512	0.00121754476161398
>GCGGGAATAGCTCA|ENST00000449082|0.358799936964542
CDS 	4131-4139	0.00354950897736677
>GCGGGAATAGCTCA|ENST00000498286|0.358757854938091
UTR3 	5802-5810	0.00121387358049721
>GCGGGAATAGCTCA|ENST00000334534|0.358743012608084
UTR3 	1388-1396	0.00121281909748537
>GCGGGAATAGCTCA|ENST00000407464|0.35872941379561
UTR3 	3440-3448	0.00121185294411472
>GCGGGAATAGCTCA|ENST00000368865|0.358702986105089
UTR3 	4205-4213	0.00120997529266733
>GCGGGAATAGCTCA|ENST00000450241|0.358689143280787
UTR3 	1973-1981	0.00120899175451125
>GCGGGAATAGCTCA|ENST00000360862|0.358648261510707
UTR3 	1089-1097	0.00120608699087707
>GCGGGAATAGCTCA|ENST00000360264|0.35860676104089
UTR3 	4409-4417	0.00120313811761853
>GCGGGAATAGCTCA|ENST00000337929|0.358584768665158
UTR3 	863-871	0.0012015753579642
>GCGGGAATAGCTCA|ENST00000330710|0.358545560325113
UTR3 	1116-1124	0.00119878914157327
>GCGGGAATAGCTCA|ENST00000564750|0.358494840460796
UTR3 	1139-1147	0.00119518469584036
>GCGGGAATAGCTCA|ENST00000327492|0.358475144415098
UTR3 	1448-1456	0.00119378492073136
>GCGGGAATAGCTCA|ENST00000283426|0.358464196896251
UTR3 	4713-4721	0.00119300687860036
>GCGGGAATAGCTCA|ENST00000383763|0.35843642825575
UTR3 	1941-1949	0.00119103330930346
>GCGGGAATAGCTCA|ENST00000482951|0.358380689090264
UTR3 	2866-2874	0.00118707161872945
>GCGGGAATAGCTCA|ENST00000433818|0.358289377955414
UTR3 	1471-1479	0.00118058104381799
>GCGGGAATAGCTCA|ENST00000540574|0.358161235558658
UTR3 	1095-1103	0.00117147119817743
>GCGGGAATAGCTCA|ENST00000327835|0.358110942217
UTR3 	9547-9555	0.00116789537140541
>GCGGGAATAGCTCA|ENST00000523948|0.358075726331131
UTR3 	1597-1605	0.00116539141064582
>GCGGGAATAGCTCA|ENST00000300952|0.358070532513493
UTR3 	968-976	0.00116502210458689
>GCGGGAATAGCTCA|ENST00000298125|0.358028221750672
UTR3 	1732-1740	0.00116201351234255
>GCGGGAATAGCTCA|ENST00000261226|0.358021723381996
UTR3 	1544-1552	0.00116155141878334
>GCGGGAATAGCTCA|ENST00000309594|0.358002976905683
CDS 	32-40	0.00338427966602589
>GCGGGAATAGCTCA|ENST00000628937|0.358000088518833
CDS 	342-350	0.00338368053747096>GCGGGAATAGCTCA|ENST00000629247|0.358000088518833
CDS 	342-350	0.00338368053747096
>GCGGGAATAGCTCA|ENST00000217964|0.357998786218334
UTR3 	2257-2265	0.00115992034660859
>GCGGGAATAGCTCA|ENST00000357085|0.357945315700134
UTR3 	4637-4645	0.00115611785414162
>GCGGGAATAGCTCA|ENST00000600059|0.357931688685677
CDS 	3724-3732	0.00336949196071785
>GCGGGAATAGCTCA|ENST00000265843|0.357911372451814
UTR3 	2646-2654	0.00115370388988682
>GCGGGAATAGCTCA|ENST00000302060|0.357906779798243
UTR3 	1245-1253	0.0011533772633489
>GCGGGAATAGCTCA|ENST00000301067|0.357876273912197
CDS 	14916-14924	0.00335799607088074
>GCGGGAATAGCTCA|ENST00000336904|0.357844250761056
UTR3 	1095-1103	0.00114893005425719
>GCGGGAATAGCTCA|ENST00000427704|0.357833752149862
UTR3 	4886-4894	0.00114818333512835
>GCGGGAATAGCTCA|ENST00000419735|0.357821476836495
UTR3 	1470-1478	0.00114731023484046
>GCGGGAATAGCTCA|ENST00000326873|0.357800600393145
UTR3 	246-254	0.00114582533567308
>GCGGGAATAGCTCA|ENST00000346693|0.357792705727962
UTR3 	1881-1889	0.00114526379411743
>GCGGGAATAGCTCA|ENST00000309859|0.357790773995186
UTR3 	2668-2676	0.00114512639059241
>GCGGGAATAGCTCA|ENST00000280098|0.357727379438933
UTR3 	2607-2615	0.00114061697404709
>GCGGGAATAGCTCA|ENST00000322893|0.357710262949973
CDS 	2096-2104	0.00332355209386558
>GCGGGAATAGCTCA|ENST00000467099|0.357704197615847
UTR3 	1485-1493	0.00113896790342485
>GCGGGAATAGCTCA|ENST00000373036|0.357636767752062
UTR3 	2077-2085	0.0011341709188078
>GCGGGAATAGCTCA|ENST00000344290|0.357567088543809
UTR3 	1616-1624	0.00112921349382756
>GCGGGAATAGCTCA|ENST00000301785|0.357547931156705
UTR3 	1245-1253	0.00112785043959009
>GCGGGAATAGCTCA|ENST00000335727|0.357510295660759
UTR3 	7067-7075	0.00112517256766383
>GCGGGAATAGCTCA|ENST00000626088|0.357505627025282
CDS 	342-350	0.00328108445611013
>GCGGGAATAGCTCA|ENST00000526995|0.357465890619132
UTR3 	1595-1603	0.00112201286262029
>GCGGGAATAGCTCA|ENST00000526909|0.35746306169117
UTR3 	2437-2445	0.00112181156025457
>GCGGGAATAGCTCA|ENST00000321341|0.357441166425455
UTR3 	3405-3413	0.00112025350134462
>GCGGGAATAGCTCA|ENST00000593068|0.357401738861684
UTR3 	691-699	0.00111744774387186
>GCGGGAATAGCTCA|ENST00000396625|0.357391586808869
CDS 	3982-3990	0.00325741326595319
>GCGGGAATAGCTCA|ENST00000279873|0.357380330197007
UTR3 	1744-1752	0.00111592419577496
>GCGGGAATAGCTCA|ENST00000622252|0.357376024184063
UTR3 	1863-1871	0.0011156177533749
>GCGGGAATAGCTCA|ENST00000269856|0.357352919808232
UTR3 	1256-1264	0.00111397347570953
>GCGGGAATAGCTCA|ENST00000369510|0.357347750428709
UTR3 	3646-3654	0.00111360557810323
>GCGGGAATAGCTCA|ENST00000585734|0.357332980091449
UTR3 	2027-2035	0.00111255438056486
>GCGGGAATAGCTCA|ENST00000287585|0.357317775089136
UTR3 	1849-1857	0.00111147222797958
>GCGGGAATAGCTCA|ENST00000611864|0.357271604227893
UTR3 	13913-13921	0.00110818608428971
>GCGGGAATAGCTCA|ENST00000394976|0.357259817634835
UTR3 	1369-1377	0.00110734716050641
>GCGGGAATAGCTCA|ENST00000373063|0.357241625188023
UTR3 	2475-2483	0.00110605226887322
>GCGGGAATAGCTCA|ENST00000608642|0.357228737335254
UTR3 	1286-1294	0.00110513492689273
>GCGGGAATAGCTCA|ENST00000358657|0.357190792488035
UTR3 	2699-2707	0.00110243397257532
>GCGGGAATAGCTCA|ENST00000357365|0.357118732124515
CDS 	59-67	0.00320076353412558
>GCGGGAATAGCTCA|ENST00000593682|0.357086321802524
UTR3 	2353-2361	0.00109499697993948
>GCGGGAATAGCTCA|ENST00000360184|0.357074513114679
CDS 	12488-12496	0.00319158103065894
>GCGGGAATAGCTCA|ENST00000356956|0.357059364163601
UTR3 	1500-1508	0.00109307777972608
>GCGGGAATAGCTCA|ENST00000331222|0.35704967614787
UTR3 	4603-4611	0.00109238804327899
>GCGGGAATAGCTCA|ENST00000288757|0.357031788062654
UTR3 	1586-1594	0.00109111448256684
>GCGGGAATAGCTCA|ENST00000258494|0.357022266019883
UTR3 	2063-2071	0.00109043653931927
>GCGGGAATAGCTCA|ENST00000543025|0.357011887532992
UTR3 	1093-1101	0.00108969761044767
>GCGGGAATAGCTCA|ENST00000377669|0.357009962971594
UTR3 	6798-6806	0.00108956058422265
>GCGGGAATAGCTCA|ENST00000306085|0.357006692352169
UTR3 	5830-5838	0.00108932771969358
>GCGGGAATAGCTCA|ENST00000610213|0.356994997284602
UTR3 	1050-1058	0.00108849503589984
>GCGGGAATAGCTCA|ENST00000381657|0.356948772876752
UTR3 	2213-2221	0.00108520375912287
>GCGGGAATAGCTCA|ENST00000258302|0.356943084329157
UTR3 	2437-2445	0.00108479870925549
>GCGGGAATAGCTCA|ENST00000376131|0.3568588456925
UTR3 	3470-3478	0.00107880020772548
>GCGGGAATAGCTCA|ENST00000575354|0.356798381474506
CDS 	3557-3565	0.00313422818993185
>GCGGGAATAGCTCA|ENST00000560355|0.356790282927085
UTR3 	2292-2300	0.00107391749518714
>GCGGGAATAGCTCA|ENST00000468332|0.356760354988708
UTR3 	1296-1304	0.00107178603943734
>GCGGGAATAGCTCA|ENST00000204726|0.356737815569481
UTR3 	1281-1289	0.00107018073848295
>GCGGGAATAGCTCA|ENST00000379562|0.356673551837486
UTR3 	4113-4121	0.00106560350334657
>GCGGGAATAGCTCA|ENST00000352645|0.356549688392786
UTR3 	1582-1590	0.00105678019459259
>GCGGGAATAGCTCA|ENST00000370447|0.356536317192159
UTR3 	3069-3077	0.00105582762660438
>GCGGGAATAGCTCA|ENST00000373670|0.356503701377164
UTR3 	2842-2850	0.00105350400020331
>GCGGGAATAGCTCA|ENST00000296657|0.356502052563776
UTR3 	5610-5618	0.00105338653239123
>GCGGGAATAGCTCA|ENST00000368172|0.35649157719845
UTR3 	1672-1680	0.00105264022138561
>GCGGGAATAGCTCA|ENST00000265198|0.356374939515496
UTR3 	3278-3286	0.00104432977989032
>GCGGGAATAGCTCA|ENST00000607772|0.356364534042856
UTR3 	15266-15274	0.00104358833041492
>GCGGGAATAGCTCA|ENST00000335749|0.356354691199148
UTR3 	2299-2307	0.00104288696257768
>GCGGGAATAGCTCA|ENST00000343813|0.356313631726975
UTR3 	745-753	0.0010399611098279
>GCGGGAATAGCTCA|ENST00000455157|0.356279189143834
UTR3 	1396-1404	0.00103750665320777
>GCGGGAATAGCTCA|ENST00000359866|0.356254212127003
UTR3 	2420-2428	0.0010357266680427
>GCGGGAATAGCTCA|ENST00000378526|0.356148185223759
UTR3 	3311-3319	0.00102817004841151
>GCGGGAATAGCTCA|ENST00000536384|0.356142829622857
CDS 	600-608	0.00299799009416334
>GCGGGAATAGCTCA|ENST00000268459|0.356119595888101
UTR3 	1370-1378	0.00102613229224254
>GCGGGAATAGCTCA|ENST00000555330|0.356112495627708
UTR3 	1367-1375	0.00102562619711707
>GCGGGAATAGCTCA|ENST00000456283|0.356078877342027
UTR3 	2785-2793	0.00102322987862388
>GCGGGAATAGCTCA|ENST00000430479|0.356064706844351
UTR3 	2882-2890	0.00102221977226346
>GCGGGAATAGCTCA|ENST00000373192|0.355989270341967
UTR3 	1434-1442	0.00101684217863105
>GCGGGAATAGCTCA|ENST00000524655|0.35597988791884
UTR3 	3092-3100	0.00101617330421305
>GCGGGAATAGCTCA|ENST00000428956|0.355869749012328
CDS 	2312-2320	0.00294120489913036>GCGGGAATAGCTCA|ENST00000435363|0.355869749012328
CDS 	2312-2320	0.00294120489913036
>GCGGGAATAGCTCA|ENST00000306801|0.355792594489927
CDS 	1832-1840	0.00292515762655236
>GCGGGAATAGCTCA|ENST00000587602|0.355739995161439
UTR3 	2086-2094	0.000999068631824163
>GCGGGAATAGCTCA|ENST00000423484|0.355687619264083
UTR3 	2475-2483	0.000995333474033378
>GCGGGAATAGCTCA|ENST00000394070|0.355648654740782
UTR3 	2412-2420	0.000992554581048448
>GCGGGAATAGCTCA|ENST00000394670|0.355555262760117
UTR3 	4279-4287	0.000985893445751655
>GCGGGAATAGCTCA|ENST00000242728|0.355497611533618
CDS 	846-854	0.00286379011500958
>GCGGGAATAGCTCA|ENST00000324198|0.35544521935556
UTR3 	1778-1786	0.000978043649486345
>GCGGGAATAGCTCA|ENST00000425013|0.355413068949111
UTR3 	1422-1430	0.000975750038341984
>GCGGGAATAGCTCA|ENST00000611951|0.35538562458725
UTR3 	841-849	0.0009737920829471
>GCGGGAATAGCTCA|ENST00000263620|0.355353784449673
UTR3 	2117-2125	0.000971520435946689
>GCGGGAATAGCTCA|ENST00000228506|0.355320074061311
UTR3 	2153-2161	0.00096911525562634
>GCGGGAATAGCTCA|ENST00000337435|0.355297332011267
UTR3 	3119-3127	0.000967492590206157
>GCGGGAATAGCTCA|ENST00000403714|0.355256862005956
UTR3 	1260-1268	0.000964604904154937
>GCGGGAATAGCTCA|ENST00000392650|0.355252191052507
UTR3 	1593-1601	0.000964271604671853
>GCGGGAATAGCTCA|ENST00000167106|0.355187058207004
UTR3 	2470-2478	0.00095962379522687
>GCGGGAATAGCTCA|ENST00000320547|0.355149682170267
UTR3 	2762-2770	0.000956956508787731
>GCGGGAATAGCTCA|ENST00000591601|0.355128592735896
UTR3 	1253-1261	0.000955451436360097
>GCGGGAATAGCTCA|ENST00000262450|0.355067303025838
UTR3 	1083-1091	0.000951077195738699
>GCGGGAATAGCTCA|ENST00000359227|0.35498700797636
UTR3 	1533-1541	0.000945346032323258
>GCGGGAATAGCTCA|ENST00000562556|0.35494771035284
UTR3 	907-915	0.000942540900988009
>GCGGGAATAGCTCA|ENST00000579849|0.354889403471285
UTR3 	1747-1755	0.000938378599037646
>GCGGGAATAGCTCA|ENST00000519716|0.354860659996353
UTR3 	2386-2394	0.000936326600726372
>GCGGGAATAGCTCA|ENST00000419755|0.354856341436393
CDS 	1125-1133	0.00273030302265565
>GCGGGAATAGCTCA|ENST00000374181|0.354851239377219
UTR3 	1387-1395	0.000935654045918698
>GCGGGAATAGCTCA|ENST00000393630|0.354787010097844
UTR3 	2481-2489	0.000931068388910676
>GCGGGAATAGCTCA|ENST00000610347|0.354786077877269
UTR3 	1813-1821	0.000931001830161641
>GCGGGAATAGCTCA|ENST00000369724|0.354634784157736
UTR3 	1315-1323	0.000920198707101291
>GCGGGAATAGCTCA|ENST00000397056|0.354634551943446
UTR3 	1460-1468	0.000920182124252404
>GCGGGAATAGCTCA|ENST00000264819|0.354622124618897
UTR3 	1844-1852	0.000919294659046805
>GCGGGAATAGCTCA|ENST00000615189|0.354620709721033
UTR3 	917-925	0.000919193616890945
>GCGGGAATAGCTCA|ENST00000434410|0.354549370458394
UTR3 	10226-10234	0.000914098827873384
>GCGGGAATAGCTCA|ENST00000581312|0.354542992233945
UTR3 	4282-4290	0.000913643295932292
>GCGGGAATAGCTCA|ENST00000359060|0.354511912426625
UTR3 	2063-2071	0.000911423527376807
>GCGGGAATAGCTCA|ENST00000262644|0.354501717741897
UTR3 	2021-2029	0.000910695387907523
>GCGGGAATAGCTCA|ENST00000359890|0.354417283914901
UTR3 	7079-7087	0.00090466447046203
>GCGGGAATAGCTCA|ENST00000503548|0.354324955848919
UTR3 	1387-1395	0.000898068943601276
>GCGGGAATAGCTCA|ENST00000312655|0.354283342340235
UTR3 	2014-2022	0.000895095996889291
>GCGGGAATAGCTCA|ENST00000391860|0.354079251587356
UTR3 	3595-3603	0.00088051308949699
>GCGGGAATAGCTCA|ENST00000440172|0.354036567403978
UTR3 	4472-4480	0.000877462694253798
>GCGGGAATAGCTCA|ENST00000404056|0.354014304427487
UTR3 	1204-1212	0.0008758716202969
>GCGGGAATAGCTCA|ENST00000347635|0.353960602111759
UTR3 	1279-1287	0.000872033476733222
>GCGGGAATAGCTCA|ENST00000471389|0.353949780048148
UTR3 	7547-7555	0.000871259984106437
>GCGGGAATAGCTCA|ENST00000358127|0.353941399614526
UTR3 	4651-4659	0.000870660996394779
>GCGGGAATAGCTCA|ENST00000338432|0.353914815015089
CDS 	6272-6280	0.00253411748999752
>GCGGGAATAGCTCA|ENST00000238831|0.353849722728834
UTR3 	7328-7336	0.00086410801346768
>GCGGGAATAGCTCA|ENST00000265052|0.35382168256249
UTR3 	1624-1632	0.00086210357375342
>GCGGGAATAGCTCA|ENST00000258439|0.353818789223406
UTR3 	2711-2719	0.000861896740513235
>GCGGGAATAGCTCA|ENST00000393203|0.353751536521751
UTR3 	1427-1435	0.000857088898161254
>GCGGGAATAGCTCA|ENST00000511880|0.353613586056009
UTR3 	1483-1491	0.000847225633714823
>GCGGGAATAGCTCA|ENST00000308275|0.353496779825229
UTR3 	2709-2717	0.000838872789724013
>GCGGGAATAGCTCA|ENST00000397030|0.353387370092817
UTR3 	1847-1855	0.000831047736610506
>GCGGGAATAGCTCA|ENST00000478344|0.353308982712506
UTR3 	1571-1579	0.000825440746189611
>GCGGGAATAGCTCA|ENST00000448861|0.353101300835124
UTR3 	1430-1438	0.000810582687907557
>GCGGGAATAGCTCA|ENST00000235307|0.353022090282111
UTR3 	6968-6976	0.000804914730196377
>GCGGGAATAGCTCA|ENST00000261015|0.352466830931912
UTR3 	3041-3049	0.000765166573553811
>GCGGGAATAGCTCA|ENST00000425217|0.352443204449726
UTR3 	2913-2921	0.00076347464333939
>GCGGGAATAGCTCA|ENST00000263212|0.352349269867059
UTR3 	1905-1913	0.000756747326082
>GCGGGAATAGCTCA|ENST00000265970|0.352284072477757
UTR3 	1435-1443	0.000752077600959311
>GCGGGAATAGCTCA|ENST00000373119|0.352215814875482
UTR3 	1919-1927	0.000747188267465281
>GCGGGAATAGCTCA|ENST00000489671|0.352098660693893
UTR3 	6488-6496	0.00073879543428981
>GCGGGAATAGCTCA|ENST00000534167|0.351857765086502
UTR3 	2779-2787	0.000721533855006025
>GCGGGAATAGCTCA|ENST00000376352|0.351783897311059
UTR3 	4625-4633	0.000716239714970214
>GCGGGAATAGCTCA|ENST00000295628|0.351670849968929
UTR3 	3894-3902	0.000708136571486512
>GCGGGAATAGCTCA|ENST00000241527|0.351649869121209
UTR3 	1656-1664	0.000706632549921889
>GCGGGAATAGCTCA|ENST00000447648|0.351493972549843
UTR3 	1501-1509	0.000695455746889243
>GCGGGAATAGCTCA|ENST00000306480|0.351270807798345
UTR3 	4792-4800	0.000679452286270135
>GCGGGAATAGCTCA|ENST00000595519|0.351171206324816
UTR3 	1652-1660	0.000672308219157523
>GCGGGAATAGCTCA|ENST00000369878|0.351029591066099
UTR3 	2908-2916	0.000662149048690939
>GCGGGAATAGCTCA|ENST00000314328|0.350970477028008
UTR3 	1772-1780	0.000657907779689597
>GCGGGAATAGCTCA|ENST00000280571|0.35016153489167
UTR3 	1623-1631	0.000599835375356118
>GCGGGAATAGCTCA|ENST00000595464|0.350077538842876
UTR3 	3248-3256	0.000593801920671869
