# Supplementary material for: RNA Sequencing Unveils Very Small RNAs With Potential Regulatory Functions in Bacteria
Source: Front Mol Biosci. 2022 Jun 3;9:914991. doi: 10.3389/fmolb.2022.914991 (PMC9203972; doi:10.3389/fmolb.2022.914991)
Supplement: Supplementary file 1 [file DataSheet1.ZIP › Supplementary_Files/Supplementary_File_E_Targets/DIANA-MICRO-T/human-GCTCATGTAGCTC_Thr-tRF.txt]

>GCTCATGTAGCTC|ENST00000582081|0.997829131243216
UTR3 	627-635	0.0420548963237442
UTR3 	2360-2368	0.00303795666508806
UTR3 	5592-5600	0.0658087677800685
>GCTCATGTAGCTC|ENST00000415783|0.997686764080347
UTR3 	967-975	0.0989195823983189
UTR3 	3042-3050	0.0109415395957873
>GCTCATGTAGCTC|ENST00000546692|0.987498438228296
UTR3 	183-191	0.0477879566811275
UTR3 	194-202	0.0343297899881887
>GCTCATGTAGCTC|ENST00000490904|0.980049009559172
UTR3 	66-74	0.0194671701696156
UTR3 	296-304	0.0410791682165741
CDS 	1710-1718	0.00936961592140867
UTR3 	2547-2555	0.00603472779576583
UTR3 	2820-2828	0.00498469452317996
UTR3 	2826-2834	0.00333858851396005
>GCTCATGTAGCTC|ENST00000539367|0.979599763275162
UTR3 	135-143	0.00558274756065791
UTR3 	1152-1160	0.00204400608520302
UTR3 	2265-2273	0.00279912416238517
UTR3 	2801-2809	0.0635570966743012
>GCTCATGTAGCTC|ENST00000524185|0.976865219665041
UTR3 	135-143	0.0360067297693263
UTR3 	552-560	0.010184464707214
CDS 	556-564	0.011630236803526
UTR3 	715-723	0.0025185749290888
UTR3 	1711-1719	0.00572513574022888
UTR3 	2131-2139	0.00422010901225974
UTR3 	2139-2147	0.00655847811281625
UTR3 	2202-2210	0.00719489602884129
>GCTCATGTAGCTC|ENST00000615676|0.972147380545127
UTR3 	306-314	0.01912532477605
UTR3 	4596-4604	0.0496436489360308
>GCTCATGTAGCTC|ENST00000434918|0.971240520615339
UTR3 	1726-1734	0.0170635188934112
UTR3 	1780-1788	0.013259282725574
UTR3 	1978-1986	0.0379072517509455
>GCTCATGTAGCTC|ENST00000542674|0.968761242518796
UTR3 	94-102	0.017533940022038
UTR3 	463-471	0.0493028230607928
>GCTCATGTAGCTC|ENST00000626257|0.968553708876759
UTR3 	386-394	0.0348224704062248
UTR3 	623-631	0.00756342547754039
UTR3 	845-853	0.0213068959938956
UTR3 	965-973	0.00303224813491491
>GCTCATGTAGCTC|ENST00000628813|0.95775863009762
UTR3 	386-394	0.0357446479067573
UTR3 	623-631	0.00773846475010717
UTR3 	845-853	0.0163842561403097
UTR3 	965-973	0.00185107535148077
>GCTCATGTAGCTC|ENST00000480283|0.955413780814159
UTR3 	237-245	0.0435392419662426
UTR3 	2106-2114	0.00239851931794152
UTR3 	2683-2691	0.00218095196672273
UTR3 	3505-3513	0.00164083500743197
UTR3 	5382-5390	0.002928912013694
UTR3 	6229-6237	0.00365115470635756
UTR3 	8102-8110	0.00445578787001722
>GCTCATGTAGCTC|ENST00000329271|0.94966651780366
UTR3 	79-87	0.050780195556533
UTR3 	2056-2064	0.00236458914054135
UTR3 	3195-3203	0.00557037136462326
>GCTCATGTAGCTC|ENST00000564558|0.947536992336389
UTR3 	64-72	0.0124457648661421
UTR3 	597-605	0.0271380279385974
UTR3 	810-818	0.00597636139217827
UTR3 	1062-1070	0.00584211258111705
UTR3 	1539-1547	0.00530613062567871
UTR3 	1623-1631	0.00129281062551774
>GCTCATGTAGCTC|ENST00000514372|0.947174519389332
UTR3 	2383-2391	0.00175614095655632
UTR3 	3337-3345	0.0400111295029683
UTR3 	4852-4860	0.00774074349471596
UTR3 	5460-5468	0.00837440670826632
>GCTCATGTAGCTC|ENST00000559447|0.946462269371356
CDS 	1104-1112	0.007071627105399
UTR3 	2168-2176	0.0204905706882474
UTR3 	2919-2927	0.00147659074395945
UTR3 	4548-4556	0.00133519699430555
UTR3 	4896-4904	0.00381482171629578
UTR3 	6026-6034	0.0302856839168718
>GCTCATGTAGCTC|ENST00000344862|0.94563377104497
UTR3 	1291-1299	0.00347687063255151
UTR3 	2556-2564	0.00231669682806664
UTR3 	2573-2581	0.00161694886616468
UTR3 	3807-3815	0.00206082724215358
UTR3 	5806-5814	0.00154088154325129
UTR3 	6346-6354	0.00547582445527991
UTR3 	11271-11279	0.0408978825749166
>GCTCATGTAGCTC|ENST00000426604|0.942006264142244
UTR3 	159-167	0.030468731760425
UTR3 	175-183	0.0064437805235248
UTR3 	219-227	0.0193549172658714
>GCTCATGTAGCTC|ENST00000537226|0.939485745473248
UTR3 	706-714	0.0222010347044796
CDS 	1179-1187	0.0111314285333231
UTR3 	1324-1332	0.00223371067762462
UTR3 	1652-1660	0.00239149122354681
UTR3 	2746-2754	0.0011694532673262
UTR3 	3409-3417	0.00863174236482346
UTR3 	5923-5931	0.00520616931133409
UTR3 	7963-7971	0.00314560593205601
UTR3 	8235-8243	0.00420003690516758
UTR3 	8622-8630	0.00189075547136501
UTR3 	9435-9443	0.00128339641044037
UTR3 	9983-9991	0.00123838822742185
UTR3 	11801-11809	0.00140180482426935
>GCTCATGTAGCTC|ENST00000617705|0.93734534973984
UTR3 	254-262	0.0313914659837615
UTR3 	1270-1278	0.0235314605140969
>GCTCATGTAGCTC|ENST00000512576|0.937333085868323
UTR3 	150-158	0.0235675907789356
UTR3 	532-540	0.00283085880581467
UTR3 	625-633	0.00450417308254031
UTR3 	1335-1343	0.00206974749633472
UTR3 	2741-2749	0.00643009208578924
UTR3 	3058-3066	0.00869724197713316
UTR3 	3788-3796	0.0037310341990985
UTR3 	3866-3874	0.00308877542011492
>GCTCATGTAGCTC|ENST00000596209|0.932412693716674
CDS 	199-207	0.0139047019617419
UTR3 	491-499	0.0180027271488175
CDS 	1072-1080	0.015321320865281
CDS 	1156-1164	0.00959778425732144
CDS 	1408-1416	0.0139860505884072
CDS 	1912-1920	0.0183764951637948
CDS 	2164-2172	0.0217982016494507
CDS 	2416-2424	0.0241113844574037
CDS 	2583-2591	0.0246008744020079
UTR3 	3216-3224	0.00287859410581149
>GCTCATGTAGCTC|ENST00000426851|0.9316734098041
UTR3 	368-376	0.019842124339895
UTR3 	407-415	0.00525031264234275
UTR3 	2739-2747	0.0283149060450472
>GCTCATGTAGCTC|ENST00000634487|0.93071570545832
UTR3 	174-182	0.0147626630935678
UTR3 	867-875	0.00970970549025445
UTR3 	1088-1096	0.00709109898227825
UTR3 	1692-1700	0.00360131517400782
UTR3 	2039-2047	0.0142457729572985
UTR3 	2274-2282	0.00375248264641715
>GCTCATGTAGCTC|ENST00000562532|0.930359335237256
UTR3 	1682-1690	0.00197577779394249
UTR3 	2337-2345	0.00126169331252365
UTR3 	3543-3551	0.00207954454927894
UTR3 	5896-5904	0.0477559122409473
>GCTCATGTAGCTC|ENST00000394607|0.925826901637341
UTR3 	104-112	0.0374222759457462
UTR3 	556-564	0.00366290519514864
UTR3 	2150-2158	0.00663938461234601
UTR3 	2988-2996	0.001966434506331
UTR3 	4537-4545	0.0022715772797286
>GCTCATGTAGCTC|ENST00000396200|0.921479731935686
UTR3 	405-413	0.0246842225804447
UTR3 	1128-1136	0.0262705582677716
>GCTCATGTAGCTC|ENST00000304056|0.921064523906985
UTR3 	235-243	0.00848739833795123
UTR3 	1061-1069	0.0423738188402968
>GCTCATGTAGCTC|ENST00000270722|0.920448159871668
UTR3 	3250-3258	0.00143976496894154
UTR3 	3511-3519	0.00205144925234999
UTR3 	4769-4777	0.047231936844736
>GCTCATGTAGCTC|ENST00000357916|0.919479297398783
UTR3 	93-101	0.0154724626489497
UTR3 	414-422	0.0350356250271237
>GCTCATGTAGCTC|ENST00000355202|0.919066986391371
UTR3 	574-582	0.0202446673635082
CDS 	1396-1404	0.0189036562799388
UTR3 	1585-1593	0.0286461437380534
>GCTCATGTAGCTC|ENST00000608642|0.918782084193369
UTR3 	45-53	0.0224667572768996
UTR3 	1647-1655	0.00450776949159278
UTR3 	1794-1802	0.00143606716068875
UTR3 	3039-3047	0.00177116848861293
UTR3 	3158-3166	0.000966708568988962
UTR3 	3748-3756	0.0117494970415326
UTR3 	3793-3801	0.00296845068611981
UTR3 	4372-4380	0.0044883612150137
>GCTCATGTAGCTC|ENST00000525842|0.918669189456651
UTR3 	629-637	0.0185593189576324
UTR3 	1900-1908	0.00339018859937453
UTR3 	7517-7525	0.0283805613126427
>GCTCATGTAGCTC|ENST00000589688|0.918605267089288
UTR3 	40-48	0.0101468328087142
UTR3 	253-261	0.0355771637808838
UTR3 	388-396	0.00459209443834732
>GCTCATGTAGCTC|ENST00000591278|0.917675096532063
UTR3 	458-466	0.0102734127292584
UTR3 	1046-1054	0.00720933083140185
UTR3 	1298-1306	0.00485377141326041
UTR3 	1964-1972	0.00117962578531137
UTR3 	2993-3001	0.00756518466980931
UTR3 	3553-3561	0.0190324897022356
>GCTCATGTAGCTC|ENST00000262160|0.917363206378079
UTR3 	1961-1969	0.00446597488185618
UTR3 	4523-4531	0.00118759572928939
UTR3 	5779-5787	0.0016948498877292
UTR3 	7745-7753	0.00774972707102932
UTR3 	11086-11094	0.00201499644687306
UTR3 	13376-13384	0.00139552457564815
UTR3 	15234-15242	0.00108610993193705
UTR3 	18242-18250	0.00137173275882059
UTR3 	19250-19258	0.00214994288064634
UTR3 	20366-20374	0.00494651083127378
UTR3 	20492-20500	0.00202049962789472
UTR3 	24295-24303	0.000976339030989384
UTR3 	25736-25744	0.00342522791632678
UTR3 	27136-27144	0.00122188138238776
UTR3 	27958-27966	0.0022338382883228
UTR3 	28180-28188	0.00133832564291872
UTR3 	28509-28517	0.00215018556866066
UTR3 	28989-28997	0.00237700447623741
UTR3 	29122-29130	0.00115674196815562
UTR3 	31151-31159	0.00251137727362251
UTR3 	31961-31969	0.00257207069371081
>GCTCATGTAGCTC|ENST00000369981|0.915935193239109
UTR3 	387-395	0.0266903277090856
UTR3 	3269-3277	0.0101264171305837
UTR3 	4148-4156	0.0129242297368405
>GCTCATGTAGCTC|ENST00000452556|0.913247299308421
UTR3 	254-262	0.0472419946759839
UTR3 	2448-2456	0.00193654464242498
>GCTCATGTAGCTC|ENST00000329342|0.912670829666885
UTR3 	229-237	0.00558417081331072
UTR3 	415-423	0.0434758025348288
>GCTCATGTAGCTC|ENST00000323327|0.908871541355815
UTR3 	128-136	0.0222622341515058
UTR3 	1071-1079	0.011488229393214
UTR3 	1149-1157	0.00248363318472615
UTR3 	2026-2034	0.0120616807293543
>GCTCATGTAGCTC|ENST00000568990|0.90863911765837
UTR3 	47-55	0.0104382261891702
UTR3 	243-251	0.00548610249236509
UTR3 	584-592	0.00731372015151406
UTR3 	607-615	0.0100602792629666
UTR3 	1532-1540	0.00419113710328645
UTR3 	1615-1623	0.0107604998467937
>GCTCATGTAGCTC|ENST00000322734|0.907797502422215
CDS 	199-207	0.0194414648239353
UTR3 	210-218	0.00466232406902462
UTR3 	460-468	0.0395240220290501
UTR3 	3235-3243	0.00205231198822307
>GCTCATGTAGCTC|ENST00000426654|0.905887332573201
UTR3 	368-376	0.0348131992612208
UTR3 	1070-1078	0.00266900565426085
UTR3 	4470-4478	0.00280247038530113
UTR3 	6767-6775	0.0039272236205574
UTR3 	9287-9295	0.00179423710659909
UTR3 	9710-9718	0.00170924596849864
>GCTCATGTAGCTC|ENST00000341617|0.900362306119999
UTR3 	207-215	0.00387293369595644
UTR3 	1025-1033	0.00850893452244988
UTR3 	1344-1352	0.0130933092104773
UTR3 	1433-1441	0.00907583804007778
UTR3 	1522-1530	0.0121319913188037
>GCTCATGTAGCTC|ENST00000357419|0.899841798368239
UTR3 	25-33	0.022127731707518
UTR3 	40-48	0.0129828859422219
UTR3 	235-243	0.00515675990716119
UTR3 	257-265	0.00261222378106891
UTR3 	877-885	0.00370879550435092
>GCTCATGTAGCTC|ENST00000484445|0.897513195890909
UTR3 	406-414	0.0280689243001658
UTR3 	740-748	0.0181014883993656
>GCTCATGTAGCTC|ENST00000262013|0.896525276470432
UTR3 	2211-2219	0.00262133840563684
UTR3 	3974-3982	0.0104183596356907
UTR3 	4061-4069	0.0329559218043895
>GCTCATGTAGCTC|ENST00000370278|0.893288339849846
UTR3 	229-237	0.00508665905967012
UTR3 	415-423	0.0403463998091746
>GCTCATGTAGCTC|ENST00000392834|0.890055287905869
UTR3 	218-226	0.0229835064383511
UTR3 	647-655	0.00950707935145132
UTR3 	825-833	0.0123953916229794
>GCTCATGTAGCTC|ENST00000286437|0.887246357726297
UTR3 	377-385	0.0223455821512373
UTR3 	3558-3566	0.00535365790752895
UTR3 	4222-4230	0.00542395698196079
UTR3 	8595-8603	0.0112987992444694
>GCTCATGTAGCTC|ENST00000374227|0.885894172187348
UTR3 	109-117	0.0375467605514069
CDS 	685-693	0.0185155623596818
CDS 	808-816	0.0123178462160655
CDS 	1350-1358	0.0161821328887029
>GCTCATGTAGCTC|ENST00000295628|0.883771848994009
UTR3 	309-317	0.00451895419701472
UTR3 	598-606	0.0264978556517747
UTR3 	1642-1650	0.00768786296936793
UTR3 	6121-6129	0.00515715839535725
>GCTCATGTAGCTC|ENST00000304842|0.882053980848572
UTR3 	21-29	0.0435902330178488
>GCTCATGTAGCTC|ENST00000299633|0.880483400006824
UTR3 	1450-1458	0.0388078535053597
UTR3 	4213-4221	0.00129940906104095
UTR3 	6541-6549	0.00122681684867365
UTR3 	7140-7148	0.00201082436222273
>GCTCATGTAGCTC|ENST00000333461|0.880334516505741
UTR3 	1625-1633	0.00659144227484446
UTR3 	1679-1687	0.036730350406342
>GCTCATGTAGCTC|ENST00000420713|0.877355403946309
UTR3 	1244-1252	0.00184230527760424
UTR3 	2794-2802	0.00518045774527934
UTR3 	3127-3135	0.0358417209544417
>GCTCATGTAGCTC|ENST00000604534|0.876886474570882
UTR3 	173-181	0.0121172365985536
UTR3 	316-324	0.030676137888744
>GCTCATGTAGCTC|ENST00000425327|0.8761582584832
UTR3 	534-542	0.0308568869014421
UTR3 	773-781	0.011826519390358
>GCTCATGTAGCTC|ENST00000552895|0.875207905891146
UTR3 	1181-1189	0.00878734150206739
UTR3 	1270-1278	0.011363860168152
UTR3 	2136-2144	0.0223895235210435
>GCTCATGTAGCTC|ENST00000308191|0.874716477089057
UTR3 	204-212	0.00531509637307523
UTR3 	828-836	0.0297378217588392
UTR3 	3522-3530	0.00741439160686759
>GCTCATGTAGCTC|ENST00000265394|0.874647626908118
UTR3 	182-190	0.0144599657441299
UTR3 	190-198	0.0279970780568548
>GCTCATGTAGCTC|ENST00000234310|0.873090342445546
UTR3 	128-136	0.0341722036406836
UTR3 	965-973	0.00805392013739758
>GCTCATGTAGCTC|ENST00000371316|0.872230080565103
UTR3 	102-110	0.0170014843362318
UTR3 	1256-1264	0.0053828141540218
UTR3 	3369-3377	0.0122663560025119
UTR3 	3905-3913	0.00744894326480515
>GCTCATGTAGCTC|ENST00000524413|0.871598302561164
UTR3 	144-152	0.0392159051577001
UTR3 	244-252	0.00279123395275018
>GCTCATGTAGCTC|ENST00000277541|0.868446638346849
UTR3 	835-843	0.0088689289898452
UTR3 	1548-1556	0.0326826803217828
>GCTCATGTAGCTC|ENST00000343348|0.867319435671764
UTR3 	285-293	0.0358532869064866
UTR3 	2080-2088	0.00553764990691344
>GCTCATGTAGCTC|ENST00000513978|0.867107656341417
UTR3 	865-873	0.0413608787602865
>GCTCATGTAGCTC|ENST00000472531|0.86486067424073
UTR3 	1049-1057	0.0410444329042767
>GCTCATGTAGCTC|ENST00000435820|0.864836129538918
UTR3 	212-220	0.0119034210151998
UTR3 	332-340	0.0214899627166036
UTR3 	1936-1944	0.00764761712242962
>GCTCATGTAGCTC|ENST00000555330|0.864156353818995
UTR3 	223-231	0.0168750242607025
UTR3 	464-472	0.0068598511999568
UTR3 	568-576	0.00519449840219143
UTR3 	1080-1088	0.00340536324460304
UTR3 	2324-2332	0.00253749300821392
UTR3 	3154-3162	0.00607392692426607
>GCTCATGTAGCTC|ENST00000373910|0.863017780652023
UTR3 	327-335	0.0407881929107778
>GCTCATGTAGCTC|ENST00000374395|0.861516150201038
UTR3 	328-336	0.00900642150779261
UTR3 	1374-1382	0.0281251736441839
UTR3 	1872-1880	0.00202518276418816
UTR3 	3969-3977	0.00142476093078618
>GCTCATGTAGCTC|ENST00000260116|0.861427569684184
UTR3 	36-44	0.0254448378409092
UTR3 	134-142	0.0151245694601081
>GCTCATGTAGCTC|ENST00000409600|0.861297874826831
UTR3 	197-205	0.018581374745661
UTR3 	1141-1149	0.0064707431547508
UTR3 	1387-1395	0.00296257500534993
UTR3 	5129-5137	0.0125369637677023
>GCTCATGTAGCTC|ENST00000321331|0.860908865674171
UTR3 	581-589	0.0333219655007626
UTR3 	813-821	0.00717653299419467
>GCTCATGTAGCTC|ENST00000344951|0.858462379754695
UTR3 	1896-1904	0.00751277501412314
CDS 	1900-1908	0.0284221197644355
UTR3 	3944-3952	0.0283786284772922
>GCTCATGTAGCTC|ENST00000333083|0.857745563249553
UTR3 	182-190	0.0400707929504351
>GCTCATGTAGCTC|ENST00000540664|0.856352577666156
UTR3 	459-467	0.0122069908412137
UTR3 	1217-1225	0.00354895276285422
UTR3 	2812-2820	0.00682496274647481
UTR3 	3929-3937	0.00349073711913926
UTR3 	5147-5155	0.0138133202916054
>GCTCATGTAGCTC|ENST00000368491|0.855593329005622
UTR3 	3916-3924	0.0303566213831313
UTR3 	4038-4046	0.00942768680530352
>GCTCATGTAGCTC|ENST00000310924|0.854876621363181
UTR3 	125-133	0.00668533956462208
UTR3 	772-780	0.00563419021746406
UTR3 	2599-2607	0.0016376824856266
UTR3 	3319-3327	0.00228030402357131
UTR3 	4068-4076	0.00100812726489728
UTR3 	4350-4358	0.0057441893646503
UTR3 	4423-4431	0.000977740710404323
UTR3 	5147-5155	0.00306492824915153
UTR3 	7090-7098	0.00186043153799091
UTR3 	7367-7375	0.00208553791023366
UTR3 	7939-7947	0.00871122388047207
>GCTCATGTAGCTC|ENST00000447310|0.853996116576857
UTR3 	151-159	0.0146113136424244
UTR3 	873-881	0.002567439233588
UTR3 	1011-1019	0.00514869811291196
UTR3 	2338-2346	0.0172465378485026
>GCTCATGTAGCTC|ENST00000381530|0.853463261551114
UTR3 	188-196	0.0395042475544839
>GCTCATGTAGCTC|ENST00000538183|0.853123887862452
UTR3 	2251-2259	0.00210266209469902
UTR3 	5364-5372	0.0031372857053966
UTR3 	6486-6494	0.00171129390677798
UTR3 	7357-7365	0.00353540642650735
UTR3 	11500-11508	0.00120965724565834
UTR3 	12389-12397	0.00177075642523346
UTR3 	12732-12740	0.0217677065589412
UTR3 	12946-12954	0.00422517061988414
>GCTCATGTAGCTC|ENST00000543025|0.852143146588053
UTR3 	53-61	0.0144304699539708
UTR3 	296-304	0.00969183749946656
UTR3 	2047-2055	0.015210060596988
>GCTCATGTAGCTC|ENST00000372861|0.851786613572453
UTR3 	995-1003	0.0392861650155919
>GCTCATGTAGCTC|ENST00000265149|0.84887502996769
UTR3 	555-563	0.0126407128376904
UTR3 	1028-1036	0.0110501166040051
UTR3 	1500-1508	0.00298501178409441
UTR3 	2043-2051	0.00243896175539939
UTR3 	3385-3393	0.00263576466629907
UTR3 	5453-5461	0.00716167822205587
>GCTCATGTAGCTC|ENST00000580732|0.848847387191735
UTR3 	372-380	0.0326095224748437
UTR3 	1964-1972	0.00449804022980448
CDS 	3822-3830	0.00547038198732124
CDS 	4576-4584	0.00704522511184302
>GCTCATGTAGCTC|ENST00000330753|0.848729364369213
UTR3 	3658-3666	0.00714124285073567
UTR3 	7231-7239	0.00162737630254988
UTR3 	7632-7640	0.0017350936934055
UTR3 	9226-9234	0.00331511927006791
UTR3 	9963-9971	0.00122419056442286
UTR3 	15780-15788	0.00172169959220641
UTR3 	16104-16112	0.00134879530246824
UTR3 	16248-16256	0.00118702854613198
UTR3 	18843-18851	0.0011325596830477
UTR3 	19212-19220	0.00124109275441805
UTR3 	19578-19586	0.00213888872324272
UTR3 	19762-19770	0.00115234159754601
UTR3 	21578-21586	0.00169691573738297
UTR3 	22960-22968	0.00187681772223465
UTR3 	24980-24988	0.00257727521557729
UTR3 	28582-28590	0.00153532565606675
UTR3 	29492-29500	0.00624193188235284
>GCTCATGTAGCTC|ENST00000274547|0.846981953151239
UTR3 	1464-1472	0.00285679663303943
UTR3 	5488-5496	0.0358154980173486
>GCTCATGTAGCTC|ENST00000427707|0.846180336141304
UTR3 	549-557	0.0385714210646253
>GCTCATGTAGCTC|ENST00000409598|0.844899484849847
UTR3 	199-207	0.0107909973143346
CDS 	805-813	0.0326809789955207
UTR3 	1541-1549	0.00923943374942571
UTR3 	1629-1637	0.012955414224271
>GCTCATGTAGCTC|ENST00000414202|0.843559299879699
UTR3 	241-249	0.0382445678672533
>GCTCATGTAGCTC|ENST00000393655|0.843316779534791
UTR3 	333-341	0.0327426518553646
UTR3 	1013-1021	0.00547189911181616
>GCTCATGTAGCTC|ENST00000295958|0.843120314588981
UTR3 	127-135	0.0197011944009627
UTR3 	233-241	0.0141786659516082
UTR3 	3298-3306	0.00431040174470619
>GCTCATGTAGCTC|ENST00000373298|0.842640507856707
UTR3 	211-219	0.0275386667260673
UTR3 	554-562	0.0105923809686092
>GCTCATGTAGCTC|ENST00000319715|0.841940437550965
UTR3 	200-208	0.0362888354337766
CDS 	4156-4164	0.0118412262444157
>GCTCATGTAGCTC|ENST00000371281|0.841938124205925
UTR3 	884-892	0.00492215798249986
UTR3 	1107-1115	0.0331224706361589
>GCTCATGTAGCTC|ENST00000375120|0.839553874409512
UTR3 	110-118	0.00993813716451168
UTR3 	372-380	0.00415404922219255
UTR3 	552-560	0.00487807159420913
UTR3 	2314-2322	0.0052470531813592
UTR3 	2528-2536	0.0135362722281661
>GCTCATGTAGCTC|ENST00000314641|0.838308396836559
UTR3 	4083-4091	0.0376029376509809
>GCTCATGTAGCTC|ENST00000262032|0.837673689397962
UTR3 	1253-1261	0.0030587179504544
UTR3 	2322-2330	0.00506567714815619
UTR3 	3084-3092	0.0294021321163945
>GCTCATGTAGCTC|ENST00000446165|0.836733352961282
UTR3 	80-88	0.00818093270669807
UTR3 	258-266	0.0082398923704577
UTR3 	1268-1276	0.0135103365606061
UTR3 	4143-4151	0.00179412926754999
UTR3 	5926-5934	0.0056884736650956
>GCTCATGTAGCTC|ENST00000339144|0.836008739046128
UTR3 	85-93	0.0373272269105221
>GCTCATGTAGCTC|ENST00000602307|0.835644932885957
UTR3 	178-186	0.0200405467282092
UTR3 	1070-1078	0.00226624122930732
UTR3 	1187-1195	0.0019298972688356
UTR3 	3167-3175	0.00173833259845726
UTR3 	3506-3514	0.00400469842970352
UTR3 	4471-4479	0.00730417865525059
>GCTCATGTAGCTC|ENST00000335012|0.835055639085899
UTR3 	631-639	0.00879697167496963
UTR3 	1402-1410	0.00184977863385035
UTR3 	1848-1856	0.00196712756655081
UTR3 	2213-2221	0.00171335122982469
UTR3 	4275-4283	0.0228866397466076
>GCTCATGTAGCTC|ENST00000308811|0.834865946417598
CDS 	396-404	0.0177190905054807
UTR3 	552-560	0.00387206279162209
CDS 	634-642	0.00957325216706179
CDS 	718-726	0.00856475722352853
CDS 	802-810	0.00671247388229108
CDS 	886-894	0.00960276412153174
CDS 	1054-1062	0.0159067855292736
CDS 	1138-1146	0.00826029667627772
CDS 	1222-1230	0.00588860675700583
CDS 	1306-1314	0.00689420729740199
CDS 	1474-1482	0.0143314299760677
>GCTCATGTAGCTC|ENST00000483233|0.834039371885057
UTR3 	250-258	0.0254792085832415
UTR3 	555-563	0.0116143668968014
>GCTCATGTAGCTC|ENST00000434009|0.833272713832513
UTR3 	434-442	0.0104144169743864
UTR3 	928-936	0.00183368691697512
UTR3 	6962-6970	0.0206576691921444
UTR3 	7495-7503	0.00409744463999206
>GCTCATGTAGCTC|ENST00000369449|0.830876353494341
UTR3 	416-424	0.0328409470984638
UTR3 	1034-1042	0.00388196195175631
>GCTCATGTAGCTC|ENST00000223145|0.830792614326415
UTR3 	60-68	0.0158903375863383
UTR3 	712-720	0.010055990108427
UTR3 	1262-1270	0.0020495853991184
UTR3 	2208-2216	0.00871725819065401
>GCTCATGTAGCTC|ENST00000515291|0.828572393279017
UTR3 	74-82	0.0364563759143912
>GCTCATGTAGCTC|ENST00000353364|0.827057770637682
CDS 	546-554	0.0334677681186606
CDS 	1087-1095	0.0384849634628771
CDS 	2439-2447	0.0193656046350573
UTR3 	4217-4225	0.00591894971324108
UTR3 	8748-8756	0.00173047025160545
UTR3 	10943-10951	0.00209881934701195
>GCTCATGTAGCTC|ENST00000481284|0.827021344879871
UTR3 	80-88	0.0107374281574763
UTR3 	125-133	0.00592607319506852
UTR3 	611-619	0.00586776407196829
UTR3 	1004-1012	0.00353317374189966
UTR3 	1514-1522	0.00484864622564343
UTR3 	1729-1737	0.00536545439083926
>GCTCATGTAGCTC|ENST00000376911|0.826635840487559
UTR3 	234-242	0.0362345355119175
>GCTCATGTAGCTC|ENST00000258526|0.826322467776807
UTR3 	870-878	0.0034567436184218
UTR3 	1482-1490	0.00300976313827601
UTR3 	1830-1838	0.0262426610439167
UTR3 	1861-1869	0.00348965402038048
>GCTCATGTAGCTC|ENST00000564415|0.826066043883765
UTR3 	240-248	0.00781620929257217
UTR3 	471-479	0.00915526952845508
UTR3 	563-571	0.0101306310784241
UTR3 	1070-1078	0.00629825968100238
UTR3 	2155-2163	0.00276926659649262
>GCTCATGTAGCTC|ENST00000476049|0.823830055815876
UTR3 	855-863	0.0359165678062629
>GCTCATGTAGCTC|ENST00000499810|0.823146160335744
UTR3 	119-127	0.0194215012328945
UTR3 	947-955	0.00749812444509055
CDS 	994-1002	0.0218056138203012
UTR3 	1102-1110	0.00519875415890807
>GCTCATGTAGCTC|ENST00000299088|0.822992657087169
UTR3 	292-300	0.0112062555244023
UTR3 	479-487	0.00545855177572897
UTR3 	571-579	0.0191576343390705
>GCTCATGTAGCTC|ENST00000383811|0.822289636196561
UTR3 	198-206	0.0104635905350581
UTR3 	729-737	0.0252800989529989
>GCTCATGTAGCTC|ENST00000400156|0.821571013639999
UTR3 	372-380	0.00992924991652788
UTR3 	518-526	0.0139151435702355
UTR3 	655-663	0.00693890775706985
CDS 	733-741	0.0124884222230546
UTR3 	750-758	0.00285033476273694
>GCTCATGTAGCTC|ENST00000322213|0.821379375052471
CDS 	340-348	0.0274613759174585
UTR3 	800-808	0.00368927206272927
UTR3 	1345-1353	0.00140722469917587
UTR3 	2788-2796	0.00975757391757807
UTR3 	5325-5333	0.00291690095226981
UTR3 	5499-5507	0.00497519854031129
UTR3 	5658-5666	0.002902743617397
UTR3 	5878-5886	0.00510596969554897
>GCTCATGTAGCTC|ENST00000482512|0.820685332957938
UTR3 	623-631	0.00499132420863865
UTR3 	1148-1156	0.00211902686225075
UTR3 	1688-1696	0.00135001855655442
UTR3 	2815-2823	0.00150052548923232
UTR3 	2882-2890	0.00104136553859045
UTR3 	3578-3586	0.00261185250061237
UTR3 	3947-3955	0.00540667967923351
UTR3 	5332-5340	0.00225832303733228
UTR3 	5771-5779	0.00344122947352133
UTR3 	8360-8368	0.00268440798444381
UTR3 	8468-8476	0.00129700548697723
UTR3 	8759-8767	0.00334895934231333
UTR3 	8804-8812	0.00351416771613878
>GCTCATGTAGCTC|ENST00000419098|0.818891851157694
CDS 	199-207	0.018193578004664
CDS 	319-327	0.0118010508572914
UTR3 	383-391	0.0298892582212869
>GCTCATGTAGCTC|ENST00000436636|0.817966217920789
UTR3 	2491-2499	0.0352646665980076
>GCTCATGTAGCTC|ENST00000237536|0.816860151355478
UTR3 	1182-1190	0.002349005365131
UTR3 	1496-1504	0.00128036727926748
UTR3 	2250-2258	0.00125378950793197
CDS 	4017-4025	0.00750992320399076
UTR3 	4065-4073	0.00198456101296728
UTR3 	7693-7701	0.0016766362142897
UTR3 	8958-8966	0.0253906923348522
>GCTCATGTAGCTC|ENST00000322348|0.816363585054069
UTR3 	1961-1969	0.00201907076984262
UTR3 	3229-3237	0.0330702788037296
>GCTCATGTAGCTC|ENST00000270460|0.81620720782091
CDS 	1317-1325	0.00493340546163483
UTR3 	2400-2408	0.000819972392195415
UTR3 	8404-8412	0.0017498967350277
UTR3 	14035-14043	0.0317178847291749
>GCTCATGTAGCTC|ENST00000422875|0.815022478583918
CDS 	609-617	0.013439403841964
UTR3 	782-790	0.0309236891390641
UTR3 	2628-2636	0.00176760085710139
>GCTCATGTAGCTC|ENST00000374282|0.812593712016816
UTR3 	63-71	0.00650354480685304
CDS 	675-683	0.0096221909869469
UTR3 	1809-1817	0.00525009019709667
UTR3 	2048-2056	0.0213359325020766
>GCTCATGTAGCTC|ENST00000544216|0.811574881125446
UTR3 	199-207	0.0345724549697592
>GCTCATGTAGCTC|ENST00000518112|0.810977117236397
UTR3 	108-116	0.00985167044026028
UTR3 	122-130	0.0103135394752236
UTR3 	705-713	0.00483145654455087
UTR3 	1628-1636	0.00951197814390617
>GCTCATGTAGCTC|ENST00000292928|0.809669562438508
UTR3 	841-849	0.00646373826318577
UTR3 	2419-2427	0.00213852982807316
UTR3 	3606-3614	0.00155778954155321
UTR3 	3957-3965	0.000980436565087647
UTR3 	4200-4208	0.00418022210817153
UTR3 	4620-4628	0.00504199509471268
UTR3 	4919-4927	0.00159212722692221
UTR3 	6076-6084	0.0124147639490009
>GCTCATGTAGCTC|ENST00000465065|0.809024691903944
UTR3 	650-658	0.00630685278529154
UTR3 	2589-2597	0.00623551613386016
UTR3 	5804-5812	0.021758928780666
>GCTCATGTAGCTC|ENST00000400085|0.808215589167454
UTR3 	372-380	0.0118258473233258
UTR3 	518-526	0.0145190868743268
CDS 	649-657	0.0152605896787638
CDS 	733-741	0.00763302289785656
UTR3 	751-759	0.00371082262709366
>GCTCATGTAGCTC|ENST00000513432|0.808110288266891
UTR3 	244-252	0.0109816970248576
UTR3 	1100-1108	0.00231832069257384
UTR3 	2862-2870	0.0105398684835442
UTR3 	4635-4643	0.00452398584205765
UTR3 	5595-5603	0.00277264447420809
UTR3 	6696-6704	0.00306822864881418
>GCTCATGTAGCTC|ENST00000006053|0.808023856738392
UTR3 	365-373	0.0126159207585604
UTR3 	526-534	0.0181563679359759
UTR3 	1288-1296	0.00342334827642157
>GCTCATGTAGCTC|ENST00000560061|0.807736029291316
UTR3 	363-371	0.0309911927242252
UTR3 	475-483	0.00317413537552091
>GCTCATGTAGCTC|ENST00000333891|0.805658852273617
UTR3 	2158-2166	0.00240500667716141
UTR3 	3777-3785	0.00485011437791302
UTR3 	4389-4397	0.0257893153358434
CDS 	13209-13217	0.00545090077126463
>GCTCATGTAGCTC|ENST00000533486|0.804729527629411
UTR3 	46-54	0.00409828287138297
UTR3 	1778-1786	0.00451743947610135
UTR3 	2398-2406	0.0036335955956214
UTR3 	2716-2724	0.00256468729468634
UTR3 	4182-4190	0.00197020638198244
UTR3 	5234-5242	0.0108908326624927
UTR3 	5569-5577	0.00143383812302983
UTR3 	8562-8570	0.00474189921346895
>GCTCATGTAGCTC|ENST00000315601|0.803136869468946
UTR3 	555-563	0.03368563962838
>GCTCATGTAGCTC|ENST00000553289|0.802515729782214
UTR3 	431-439	0.00413036682311197
UTR3 	842-850	0.00264224788699056
CDS 	1675-1683	0.0786278944316618
UTR3 	2872-2880	0.00474959852489367
>GCTCATGTAGCTC|ENST00000381174|0.802173855452096
UTR3 	131-139	0.0177026469030921
UTR3 	1373-1381	0.01588362716351
>GCTCATGTAGCTC|ENST00000295830|0.800751990211797
UTR3 	50-58	0.0334402273119222
>GCTCATGTAGCTC|ENST00000370161|0.800612296055004
UTR3 	1025-1033	0.0145332087422374
UTR3 	2227-2235	0.018892712217029
>GCTCATGTAGCTC|ENST00000395905|0.799700120305149
UTR3 	154-162	0.0269016345934657
UTR3 	887-895	0.00242700347156939
UTR3 	2011-2019	0.00159497615510541
UTR3 	2817-2825	0.00240907351184385
>GCTCATGTAGCTC|ENST00000464850|0.798516430234136
UTR3 	809-817	0.0134233631650781
UTR3 	1150-1158	0.00317827347127406
UTR3 	1735-1743	0.00668103478790714
UTR3 	2156-2164	0.0099295048409594
>GCTCATGTAGCTC|ENST00000337179|0.797926827930909
UTR3 	1504-1512	0.00180875389288116
UTR3 	2374-2382	0.00605596430771615
UTR3 	3580-3588	0.00140615524612856
UTR3 	3766-3774	0.00153719971776355
UTR3 	5430-5438	0.00459490595427878
UTR3 	7745-7753	0.0023533673296528
UTR3 	8714-8722	0.0153959999078063
>GCTCATGTAGCTC|ENST00000577831|0.797331450963897
UTR3 	650-658	0.0122018362073319
UTR3 	1307-1315	0.00759353336652725
UTR3 	1326-1334	0.00156879133541086
UTR3 	3897-3905	0.0117279016891432
>GCTCATGTAGCTC|ENST00000616085|0.796992790567325
UTR3 	227-235	0.0251035228854734
CDS 	523-531	0.0153818312348545
CDS 	775-783	0.0228122779091762
>GCTCATGTAGCTC|ENST00000419470|0.796346470507561
UTR3 	258-266	0.00524123479703659
UTR3 	413-421	0.00636431952481793
UTR3 	546-554	0.0048430483001194
UTR3 	1326-1334	0.01654401694854
>GCTCATGTAGCTC|ENST00000374651|0.795974370502171
UTR3 	2416-2424	0.00350542933989079
UTR3 	3178-3186	0.00216451866945927
UTR3 	4302-4310	0.0272851977642732
>GCTCATGTAGCTC|ENST00000512091|0.794091294031198
UTR3 	149-157	0.00815335086006949
UTR3 	290-298	0.00664517198833504
UTR3 	2378-2386	0.00213950708602133
UTR3 	3338-3346	0.00185427022996825
UTR3 	8123-8131	0.0139739777376014
>GCTCATGTAGCTC|ENST00000375290|0.793838854181067
CDS 	1434-1442	0.0774040864317058
UTR3 	3653-3661	0.00133133999019188
UTR3 	7198-7206	0.0015694449351656
UTR3 	8923-8931	0.00770448554668118
>GCTCATGTAGCTC|ENST00000374864|0.793214352467559
UTR3 	213-221	0.0216760629941234
UTR3 	1742-1750	0.00647721725041494
UTR3 	2707-2715	0.00452547930998185
>GCTCATGTAGCTC|ENST00000377950|0.793200801430935
UTR3 	375-383	0.00354404739360076
UTR3 	480-488	0.00459196891865126
UTR3 	657-665	0.00346362917240414
UTR3 	953-961	0.0040853371428084
UTR3 	1187-1195	0.00252458759901706
UTR3 	1448-1456	0.00267504012176097
UTR3 	1527-1535	0.0117927989753043
>GCTCATGTAGCTC|ENST00000519065|0.792227873866845
UTR3 	3445-3453	0.00120602486818255
UTR3 	4325-4333	0.00251123081276514
UTR3 	4676-4684	0.00843876009771444
UTR3 	5973-5981	0.00130004254169306
UTR3 	7884-7892	0.0191245784504944
>GCTCATGTAGCTC|ENST00000263238|0.791161791628198
UTR3 	475-483	0.00584914051515773
UTR3 	3283-3291	0.00109139710800516
UTR3 	4626-4634	0.025534444004849
>GCTCATGTAGCTC|ENST00000379073|0.790536379423607
UTR3 	1692-1700	0.00154548869985574
UTR3 	2258-2266	0.00464490938877791
UTR3 	3117-3125	0.0262227861325799
>GCTCATGTAGCTC|ENST00000372548|0.790366737879696
UTR3 	101-109	0.0323964452191263
>GCTCATGTAGCTC|ENST00000616980|0.790054824370426
UTR3 	147-155	0.0323656938004753
>GCTCATGTAGCTC|ENST00000381297|0.789630783739756
UTR3 	1032-1040	0.00192847712781686
UTR3 	2878-2886	0.0303954644420645
>GCTCATGTAGCTC|ENST00000372325|0.789288764264281
UTR3 	258-266	0.00575738024187775
UTR3 	424-432	0.00452275842778861
UTR3 	1341-1349	0.0220101716628826
>GCTCATGTAGCTC|ENST00000158771|0.789193784450014
UTR3 	263-271	0.0196438033399584
UTR3 	991-999	0.00310260010281426
UTR3 	3306-3314	0.00953457449736404
>GCTCATGTAGCTC|ENST00000370924|0.789032711393416
UTR3 	330-338	0.0240285371833043
UTR3 	697-705	0.00341309109380949
UTR3 	1707-1715	0.00382981292387507
UTR3 	1794-1802	0.000993717291795438
>GCTCATGTAGCTC|ENST00000369046|0.788932692073504
UTR3 	88-96	0.00391822991504543
UTR3 	1048-1056	0.00480471940751429
UTR3 	1775-1783	0.00391961669193082
UTR3 	2183-2191	0.0196127737467278
>GCTCATGTAGCTC|ENST00000403703|0.788705617056802
UTR3 	868-876	0.00231108011830498
UTR3 	3580-3588	0.0299219807072426
>GCTCATGTAGCTC|ENST00000607772|0.788276153659698
UTR3 	788-796	0.0138934337944402
UTR3 	1128-1136	0.00258624135345493
UTR3 	1781-1789	0.00161520683345779
UTR3 	4518-4526	0.00190355856674887
UTR3 	5047-5055	0.00120164125255384
UTR3 	8912-8920	0.00209604247655348
UTR3 	14401-14409	0.00146856827585017
UTR3 	14880-14888	0.00108669078140597
UTR3 	15722-15730	0.00160799554325339
UTR3 	15886-15894	0.00163035340034411
UTR3 	16249-16257	0.00310124062069485
>GCTCATGTAGCTC|ENST00000397261|0.787665247699612
UTR3 	879-887	0.0159559672752909
UTR3 	1194-1202	0.0161752435469603
>GCTCATGTAGCTC|ENST00000336095|0.787556073823384
UTR3 	217-225	0.00527030484770904
CDS 	220-228	0.0478575130878073
UTR3 	248-256	0.00369862597532591
UTR3 	603-611	0.0100631753253458
UTR3 	1553-1561	0.000944544379659925
UTR3 	2234-2242	0.00115923987168883
>GCTCATGTAGCTC|ENST00000373374|0.787378397383505
UTR3 	268-276	0.0205516287805222
UTR3 	352-360	0.0115515641482872
>GCTCATGTAGCTC|ENST00000518958|0.786827133693777
UTR3 	285-293	0.0320494260102682
>GCTCATGTAGCTC|ENST00000354234|0.786808713847595
UTR3 	218-226	0.0277034477344589
UTR3 	439-447	0.00434418346742213
>GCTCATGTAGCTC|ENST00000567225|0.786006492189716
UTR3 	516-524	0.00635675841867662
UTR3 	1383-1391	0.00271069550499037
UTR3 	1824-1832	0.00332999250840919
UTR3 	2206-2214	0.0195721266075963
>GCTCATGTAGCTC|ENST00000392690|0.78576206628151
UTR3 	979-987	0.00992725198574028
UTR3 	3786-3794	0.0167741967001482
UTR3 	3950-3958	0.00524438345578902
>GCTCATGTAGCTC|ENST00000394957|0.78573958456517
UTR3 	170-178	0.0091264667132217
UTR3 	326-334	0.0139511743270747
UTR3 	919-927	0.00689412386503253
UTR3 	3276-3284	0.00197188459446943
>GCTCATGTAGCTC|ENST00000344096|0.785371607947615
UTR3 	170-178	0.0251194586659665
UTR3 	1388-1396	0.00290627966220315
UTR3 	2013-2021	0.00150299350618772
UTR3 	5794-5802	0.00237921622921969
>GCTCATGTAGCTC|ENST00000359286|0.784296749696366
UTR3 	372-380	0.0086299754868207
UTR3 	518-526	0.0143501697852605
CDS 	649-657	0.0152605896787638
CDS 	733-741	0.00763302289785656
UTR3 	752-760	0.00432628774430407
>GCTCATGTAGCTC|ENST00000332598|0.784191561243024
UTR3 	663-671	0.0317937578571602
>GCTCATGTAGCTC|ENST00000262135|0.783971004998066
UTR3 	57-65	0.0317724654366368
>GCTCATGTAGCTC|ENST00000534420|0.78351865942112
UTR3 	216-224	0.0317288453711538
>GCTCATGTAGCTC|ENST00000396420|0.783371665301743
UTR3 	1645-1653	0.0149012383864346
UTR3 	1768-1776	0.0168134464222549
>GCTCATGTAGCTC|ENST00000604624|0.781660197803947
UTR3 	37-45	0.0178738567060213
UTR3 	1777-1785	0.00282204319873264
UTR3 	4299-4307	0.00228796842706129
UTR3 	5485-5493	0.00248726100334244
UTR3 	5760-5768	0.00307220581619657
UTR3 	5922-5930	0.00125012673821913
UTR3 	7048-7056	0.00175685886927579
>GCTCATGTAGCTC|ENST00000533777|0.781557592034059
UTR3 	198-206	0.0197911857862746
UTR3 	455-463	0.0033288715219512
UTR3 	587-595	0.00241777318448775
UTR3 	1660-1668	0.00600266590374572
>GCTCATGTAGCTC|ENST00000396150|0.781541394674076
UTR3 	186-194	0.00585642575981979
UTR3 	667-675	0.0256825200654314
>GCTCATGTAGCTC|ENST00000480675|0.780896942857928
UTR3 	20-28	0.0314773196000511
>GCTCATGTAGCTC|ENST00000272732|0.780739575043122
CDS 	603-611	0.0119572685503646
UTR3 	881-889	0.0191019620427387
CDS 	1116-1124	0.017419142521478
UTR3 	1488-1496	0.00628740759069758
>GCTCATGTAGCTC|ENST00000297063|0.779288413003661
CDS 	1066-1074	0.0426376610670816
CDS 	1452-1460	0.0136836946740055
UTR3 	1981-1989	0.017212107409644
>GCTCATGTAGCTC|ENST00000564750|0.778870881615417
UTR3 	326-334	0.00720700495516844
UTR3 	559-567	0.00478128309076828
UTR3 	1562-1570	0.00659942648501069
UTR3 	1600-1608	0.0126967059297048
>GCTCATGTAGCTC|ENST00000368599|0.777940853835549
UTR3 	1964-1972	0.00642471895762575
UTR3 	4500-4508	0.00102865351073083
UTR3 	5869-5877	0.00327103768168104
UTR3 	6323-6331	0.00484442723244075
UTR3 	8519-8527	0.0156274601144945
>GCTCATGTAGCTC|ENST00000361354|0.777745302787865
UTR3 	2948-2956	0.0015720599377846
UTR3 	2968-2976	0.000928194126076942
UTR3 	3218-3226	0.00144189182029124
UTR3 	4185-4193	0.00483754492485173
UTR3 	4966-4974	0.00118327705117511
UTR3 	6126-6134	0.00384170687972718
UTR3 	10605-10613	0.00188795909387371
UTR3 	11913-11921	0.00155163213309911
UTR3 	12324-12332	0.00110225176970777
UTR3 	14532-14540	0.00134967359407255
UTR3 	16178-16186	0.0114816106971607
>GCTCATGTAGCTC|ENST00000328654|0.777616067585503
UTR3 	747-755	0.00712362077211802
UTR3 	4868-4876	0.00169494596400107
UTR3 	7108-7116	0.00985207793106472
UTR3 	7388-7396	0.00194343340254503
UTR3 	12502-12510	0.00238134297989615
UTR3 	12708-12716	0.00200104290501218
UTR3 	14093-14101	0.00150295244300054
UTR3 	15322-15330	0.00466616877707764
>GCTCATGTAGCTC|ENST00000332624|0.777136249901281
UTR3 	150-158	0.00599824890943685
UTR3 	202-210	0.00473143896205818
UTR3 	2803-2811	0.00278812102216928
UTR3 	3313-3321	0.0176024624774497
>GCTCATGTAGCTC|ENST00000544049|0.776707790165708
UTR3 	458-466	0.0127951348497844
UTR3 	954-962	0.0114497354955433
UTR3 	1497-1505	0.00292289045303802
UTR3 	3304-3312	0.00391210576814776
>GCTCATGTAGCTC|ENST00000345080|0.776431742994762
UTR3 	261-269	0.0310538638961862
>GCTCATGTAGCTC|ENST00000529993|0.775639464661599
UTR3 	2974-2982	0.00605646943675696
UTR3 	3565-3573	0.0249228913271527
>GCTCATGTAGCTC|ENST00000378621|0.774546400033343
UTR3 	267-275	0.0114483396971887
UTR3 	2814-2822	0.00522712773120795
UTR3 	4250-4258	0.00192710068471601
UTR3 	4560-4568	0.00297903880771898
UTR3 	5436-5444	0.00152847878852328
UTR3 	5640-5648	0.00193451440815666
UTR3 	5906-5914	0.00212934169383897
UTR3 	7154-7162	0.00370293717198032
>GCTCATGTAGCTC|ENST00000395931|0.774258488064095
UTR3 	51-59	0.00953972349081854
UTR3 	638-646	0.00454839280440991
UTR3 	856-864	0.0167618277684374
>GCTCATGTAGCTC|ENST00000438630|0.773400291367616
UTR3 	39-47	0.00873633220481279
UTR3 	223-231	0.0220334693590349
>GCTCATGTAGCTC|ENST00000577662|0.773396020489642
UTR3 	70-78	0.0053703791790879
UTR3 	800-808	0.0253990240872289
>GCTCATGTAGCTC|ENST00000380959|0.773113433246373
UTR3 	553-561	0.00670137390717031
UTR3 	3641-3649	0.00135098227374627
UTR3 	5669-5677	0.00745929411189365
UTR3 	6441-6449	0.0152314109705208
>GCTCATGTAGCTC|ENST00000421528|0.772972067050762
UTR3 	259-267	0.0192824681975139
UTR3 	287-295	0.00776509232205863
UTR3 	883-891	0.00368233167597737
>GCTCATGTAGCTC|ENST00000616317|0.772925488745531
UTR3 	409-417	0.00781181655613936
UTR3 	2079-2087	0.0180366955573262
UTR3 	2254-2262	0.0048770423158071
>GCTCATGTAGCTC|ENST00000315930|0.772421227748798
UTR3 	1874-1882	0.00614678151677617
UTR3 	2230-2238	0.00281065077612852
UTR3 	2283-2291	0.000924472855976223
UTR3 	2339-2347	0.00256766383915244
UTR3 	4909-4917	0.00387014331197915
UTR3 	6684-6692	0.00130254947607778
UTR3 	13069-13077	0.00137818352524574
UTR3 	13379-13387	0.00164757536441329
UTR3 	14547-14555	0.0012788108871736
UTR3 	16764-16772	0.00564152165508783
UTR3 	17126-17134	0.00311028032839285
>GCTCATGTAGCTC|ENST00000263681|0.772291249884071
CDS 	945-953	0.0173945609445866
UTR3 	1409-1417	0.0141573986873716
UTR3 	1921-1929	0.0130860957797968
>GCTCATGTAGCTC|ENST00000265026|0.772073859501615
UTR3 	131-139	0.00623856133401534
UTR3 	152-160	0.0162295525670814
UTR3 	1785-1793	0.00147650017472117
UTR3 	3659-3667	0.00366129711908952
UTR3 	4102-4110	0.00144123753950138
UTR3 	4283-4291	0.00159920524232948
>GCTCATGTAGCTC|ENST00000354410|0.771271661308088
UTR3 	73-81	0.0205583716021699
UTR3 	660-668	0.00680604641783461
UTR3 	1880-1888	0.00320752306873769
>GCTCATGTAGCTC|ENST00000567743|0.770758629308175
UTR3 	298-306	0.0165400778216051
UTR3 	1063-1071	0.0139843700101273
>GCTCATGTAGCTC|ENST00000361085|0.77026824167242
UTR3 	3070-3078	0.00175159670374963
UTR3 	6042-6050	0.00973987356668732
UTR3 	6234-6242	0.0189876503307276
>GCTCATGTAGCTC|ENST00000326958|0.770049243961503
UTR3 	1049-1057	0.00281361190639723
UTR3 	1397-1405	0.0048977530066525
UTR3 	1476-1484	0.000579970402364689
UTR3 	2425-2433	0.00253762095820746
UTR3 	3053-3061	0.00219050009718038
UTR3 	3625-3633	0.00450709258846508
UTR3 	3714-3722	0.00358525316419207
UTR3 	4469-4477	0.00263365294425059
UTR3 	5048-5056	0.00671344519661079
>GCTCATGTAGCTC|ENST00000394095|0.769738339863013
UTR3 	1696-1704	0.0304302172777858
>GCTCATGTAGCTC|ENST00000422785|0.768130091560382
UTR3 	1774-1782	0.030282276914018
>GCTCATGTAGCTC|ENST00000381052|0.767402400677728
UTR3 	330-338	0.0254126534707883
UTR3 	719-727	0.00480291975010023
>GCTCATGTAGCTC|ENST00000457135|0.766511439441787
UTR3 	528-536	0.0301341010914567
>GCTCATGTAGCTC|ENST00000398824|0.766466163073
UTR3 	1270-1278	0.00141099121908813
UTR3 	2959-2967	0.0287189754476784
>GCTCATGTAGCTC|ENST00000433818|0.766307849929528
UTR3 	497-505	0.0106703382494847
UTR3 	1714-1722	0.00242915266594327
UTR3 	2080-2088	0.0121544498477193
UTR3 	2853-2861	0.00486157387273258
>GCTCATGTAGCTC|ENST00000367922|0.76578309747469
UTR3 	417-425	0.0201170520156539
UTR3 	4798-4806	0.00311173136585572
UTR3 	4981-4989	0.00267422710520156
UTR3 	6997-7005	0.00416464933404443
>GCTCATGTAGCTC|ENST00000414306|0.765686659358833
UTR3 	241-249	0.0204439602164588
UTR3 	389-397	0.00961491302805472
>GCTCATGTAGCTC|ENST00000230538|0.765387667258978
UTR3 	668-676	0.0300316477053497
>GCTCATGTAGCTC|ENST00000270066|0.764578807796331
UTR3 	138-146	0.00812535056620876
UTR3 	2774-2782	0.0083514288211305
UTR3 	2851-2859	0.0014232903161106
UTR3 	3434-3442	0.0120580454441065
>GCTCATGTAGCTC|ENST00000360663|0.764243794824868
UTR3 	1621-1629	0.0299277106975939
>GCTCATGTAGCTC|ENST00000336156|0.76403338477149
UTR3 	291-299	0.00254367668892051
UTR3 	3449-3457	0.00359468897923077
UTR3 	6559-6567	0.0237702643204107
>GCTCATGTAGCTC|ENST00000409785|0.763590304900856
UTR3 	367-375	0.0189957515289789
UTR3 	388-396	0.0108727368631317
>GCTCATGTAGCTC|ENST00000301399|0.76332128107077
UTR3 	1036-1044	0.0213025093530944
CDS 	1111-1119	0.0213126637715578
CDS 	1194-1202	0.0160465595225784
>GCTCATGTAGCTC|ENST00000380243|0.762191181800848
UTR3 	5843-5851	0.00205105508570566
UTR3 	6168-6176	0.00240170774339621
UTR3 	6974-6982	0.00403808988960124
UTR3 	8480-8488	0.0038542332843351
UTR3 	10008-10016	0.00102567231909138
UTR3 	11477-11485	0.00216762245390921
UTR3 	14752-14760	0.0142036913129044
>GCTCATGTAGCTC|ENST00000592771|0.762150089815016
UTR3 	686-694	0.0148198915371956
UTR3 	1621-1629	0.014918475481333
>GCTCATGTAGCTC|ENST00000226067|0.761820068646727
UTR3 	920-928	0.0079914081999688
UTR3 	2597-2605	0.00178039802241602
UTR3 	3836-3844	0.00740456088167466
UTR3 	4070-4078	0.0125322594172754
>GCTCATGTAGCTC|ENST00000446085|0.761714557350942
UTR3 	329-337	0.004526107507398
UTR3 	494-502	0.0162292965367022
UTR3 	619-627	0.00894372009922748
>GCTCATGTAGCTC|ENST00000566462|0.761654499225057
CDS 	304-312	0.00712558128821266
UTR3 	444-452	0.00687564513889703
UTR3 	1038-1046	0.0020699130498442
UTR3 	2140-2148	0.00235879248977376
UTR3 	2252-2260	0.00378534296306044
UTR3 	2554-2562	0.00623547934420854
UTR3 	2738-2746	0.0070079270060618
>GCTCATGTAGCTC|ENST00000580900|0.761556871223936
UTR3 	143-151	0.0172345193346222
UTR3 	3776-3784	0.00755908347204
UTR3 	5930-5938	0.00489132546593202
>GCTCATGTAGCTC|ENST00000281523|0.761436834701987
UTR3 	855-863	0.00222382571417071
UTR3 	2521-2529	0.0023740840591274
UTR3 	3580-3588	0.00787542937925084
UTR3 	4580-4588	0.00433214091045156
UTR3 	4943-4951	0.000982893572117334
UTR3 	7329-7337	0.00673291578768027
UTR3 	7462-7470	0.0051528367494638
>GCTCATGTAGCTC|ENST00000501599|0.761343574082949
UTR3 	865-873	0.0296657362146354
>GCTCATGTAGCTC|ENST00000601417|0.761139539117022
UTR3 	147-155	0.0296473885659344
>GCTCATGTAGCTC|ENST00000551312|0.760378358634045
UTR3 	205-213	0.00467335365768204
UTR3 	276-284	0.0249056811838311
>GCTCATGTAGCTC|ENST00000526755|0.759465875853879
UTR3 	152-160	0.0234088159575357
UTR3 	2203-2211	0.00220287022334554
UTR3 	2836-2844	0.00164729029977521
UTR3 	3160-3168	0.00223831342200333
>GCTCATGTAGCTC|ENST00000609686|0.758582593215622
UTR3 	238-246	0.00542539999116525
UTR3 	596-604	0.00465293681470112
UTR3 	1339-1347	0.00212179977733208
UTR3 	1361-1369	0.000567877295543914
UTR3 	1375-1383	0.000449130556097152
UTR3 	2151-2159	0.000809588889088653
UTR3 	9419-9427	0.00184449425650437
UTR3 	11082-11090	0.00307270909338603
UTR3 	11519-11527	0.00313195254575735
UTR3 	14154-14162	0.00136489114912541
UTR3 	19891-19899	0.0010563283194544
UTR3 	20056-20064	0.000886720350021738
UTR3 	23398-23406	0.00149849686480731
UTR3 	24601-24609	0.00253603654690335
>GCTCATGTAGCTC|ENST00000265814|0.758286759266433
UTR3 	463-471	0.0099542051944388
UTR3 	2346-2354	0.00389092396472098
UTR3 	3208-3216	0.00406832125361083
UTR3 	4138-4146	0.00175125951505321
UTR3 	4560-4568	0.00363150454885688
UTR3 	5189-5197	0.0060957571885275
>GCTCATGTAGCTC|ENST00000264065|0.75812120331013
UTR3 	231-239	0.0132300484395996
UTR3 	409-417	0.00544584233684399
UTR3 	3291-3299	0.00161206969281889
UTR3 	4584-4592	0.00202419078069794
UTR3 	5411-5419	0.00352697368158068
UTR3 	8568-8576	0.00245905936323352
UTR3 	9753-9761	0.00107902804052859
>GCTCATGTAGCTC|ENST00000498165|0.758109772661081
UTR3 	1767-1775	0.00228484477511848
UTR3 	4026-4034	0.00662616899067669
UTR3 	4276-4284	0.00347731984689456
UTR3 	5986-5994	0.00194494939958545
UTR3 	6709-6717	0.00746971960228718
UTR3 	8933-8941	0.0075731909311858
>GCTCATGTAGCTC|ENST00000367895|0.757715370572688
UTR3 	273-281	0.00379138839531648
UTR3 	1112-1120	0.0051525171450907
UTR3 	1736-1744	0.00229192167642304
UTR3 	2963-2971	0.00418464444027577
UTR3 	3102-3110	0.0139205897202063
>GCTCATGTAGCTC|ENST00000506824|0.757117923856663
UTR3 	889-897	0.00553465941978653
UTR3 	1177-1185	0.00423846117927724
UTR3 	1462-1470	0.00530253303778747
UTR3 	1512-1520	0.00307393419995489
UTR3 	1546-1554	0.00806379607813027
UTR3 	1712-1720	0.0030745326922754
>GCTCATGTAGCTC|ENST00000239906|0.752060435932542
UTR3 	2696-2704	0.0288415418827052
>GCTCATGTAGCTC|ENST00000461240|0.752001578979307
UTR3 	319-327	0.00550048588324301
UTR3 	946-954	0.00914107210358338
UTR3 	1226-1234	0.0048592139872681
UTR3 	2010-2018	0.00933561142949863
>GCTCATGTAGCTC|ENST00000240651|0.751902234103185
UTR3 	599-607	0.0144353179141768
UTR3 	911-919	0.0105952981900149
UTR3 	1652-1660	0.00379706214372644
>GCTCATGTAGCTC|ENST00000166244|0.751599135065788
UTR3 	417-425	0.00299917308618512
UTR3 	802-810	0.025801960345054
>GCTCATGTAGCTC|ENST00000261845|0.750905728395543
CDS 	751-759	0.0366104075666962
CDS 	942-950	0.0271913878029371
UTR3 	1888-1896	0.00368228401294304
CDS 	1966-1974	0.00955853393923604
UTR3 	1974-1982	0.00223552957482824
>GCTCATGTAGCTC|ENST00000393614|0.750880821617675
UTR3 	1375-1383	0.0109565629640226
UTR3 	2016-2024	0.0177817484354831
>GCTCATGTAGCTC|ENST00000379081|0.75054187711116
UTR3 	2667-2675	0.0287087101402845
>GCTCATGTAGCTC|ENST00000369787|0.749840221758393
CDS 	136-144	0.007894290784462
UTR3 	293-301	0.00514119550701437
UTR3 	3650-3658	0.00148651418124389
UTR3 	4437-4445	0.0104270994048193
UTR3 	6025-6033	0.00125097780222218
UTR3 	7301-7309	0.00194469852888598
UTR3 	10978-10986	0.00175536253699581
UTR3 	12716-12724	0.00168873435619527
UTR3 	12810-12818	0.00053815215191768
UTR3 	12862-12870	0.000820332658235154
UTR3 	15518-15526	0.00203433592527014
>GCTCATGTAGCTC|ENST00000378560|0.749675079990268
UTR3 	727-735	0.00302004048020974
UTR3 	1976-1984	0.0256130909933472
>GCTCATGTAGCTC|ENST00000258457|0.749497045969589
CDS 	238-246	0.0268828580733079
UTR3 	1045-1053	0.00678713058410765
UTR3 	1345-1353	0.00979364809186619
UTR3 	1500-1508	0.00218603564057907
UTR3 	2471-2479	0.003901227373468
>GCTCATGTAGCTC|ENST00000396444|0.749340366537036
UTR3 	1221-1229	0.00252121399173979
UTR3 	2232-2240	0.00176427832164205
UTR3 	2324-2332	0.000446092054638805
UTR3 	13606-13614	0.00163924131497734
UTR3 	14124-14132	0.00886834088800955
UTR3 	14398-14406	0.00148760644962856
UTR3 	15231-15239	0.0118772204495444
>GCTCATGTAGCTC|ENST00000263102|0.749270946741475
UTR3 	744-752	0.00872668611482853
CDS 	885-893	0.0107764528361566
UTR3 	3365-3373	0.0154478898765755
UTR3 	3579-3587	0.00225571522892022
>GCTCATGTAGCTC|ENST00000414706|0.748718274632711
UTR3 	48-56	0.0231707522535695
CDS 	1158-1166	0.016111992403422
UTR3 	2969-2977	0.0020322626046265
>GCTCATGTAGCTC|ENST00000563307|0.748640294175422
UTR3 	539-547	0.0165342467670105
UTR3 	1033-1041	0.00426096561830835
UTR3 	3826-3834	0.00774792086580502
>GCTCATGTAGCTC|ENST00000312358|0.748464460882124
UTR3 	482-490	0.0257658599252041
CDS 	3091-3099	0.0134923041813304
>GCTCATGTAGCTC|ENST00000520381|0.747965039191408
UTR3 	335-343	0.0129947990341178
UTR3 	617-625	0.00304721322921671
UTR3 	1656-1664	0.00972175585910575
UTR3 	1735-1743	0.00272076897402735
>GCTCATGTAGCTC|ENST00000596677|0.747772572815195
UTR3 	1346-1354	0.00326098230276307
UTR3 	3266-3274	0.0252068723407242
>GCTCATGTAGCTC|ENST00000517608|0.747684443415998
UTR3 	43-51	0.0166380527435152
UTR3 	905-913	0.0118221659034591
>GCTCATGTAGCTC|ENST00000275162|0.747675926559847
UTR3 	583-591	0.00462652564031899
UTR3 	1019-1027	0.017313891825707
UTR3 	2019-2027	0.00187638491531468
UTR3 	3787-3795	0.00180935730145253
UTR3 	3825-3833	0.000960953823248715
UTR3 	7433-7441	0.00187236728919106
>GCTCATGTAGCTC|ENST00000441159|0.745518426221457
UTR3 	498-506	0.00742165964901053
UTR3 	1564-1572	0.00779293366338347
CDS 	2235-2243	0.00699967973629549
UTR3 	2638-2646	0.00501215558692707
UTR3 	2693-2701	0.00665532612094941
>GCTCATGTAGCTC|ENST00000395375|0.745222550544491
UTR3 	306-314	0.0123282597439996
UTR3 	345-353	0.00373460217670244
UTR3 	2700-2708	0.00377221410003662
UTR3 	2925-2933	0.00841254009115181
>GCTCATGTAGCTC|ENST00000286614|0.745054355525734
UTR3 	152-160	0.010269340587524
UTR3 	1764-1772	0.00502180959528231
UTR3 	2027-2035	0.00506482187715159
UTR3 	2523-2531	0.0016988315411172
UTR3 	3325-3333	0.00617833716745203
>GCTCATGTAGCTC|ENST00000309971|0.743487216926733
UTR3 	779-787	0.0280985689357708
>GCTCATGTAGCTC|ENST00000370153|0.742955871463937
UTR3 	1183-1191	0.00258744372736938
UTR3 	1634-1642	0.0138678675744105
UTR3 	3149-3157	0.0115977528301742
>GCTCATGTAGCTC|ENST00000571688|0.742905483006842
UTR3 	1290-1298	0.015364567736456
UTR3 	1830-1838	0.012684184288393
>GCTCATGTAGCTC|ENST00000435564|0.742497845830401
UTR3 	33-41	0.0280138878409209
>GCTCATGTAGCTC|ENST00000405409|0.742317079662389
UTR3 	28-36	0.0132030200493281
UTR3 	3389-3397	0.00262716326702349
UTR3 	4499-4507	0.0121682555882543
>GCTCATGTAGCTC|ENST00000588388|0.742040340695466
UTR3 	344-352	0.0211110191290154
UTR3 	515-523	0.00686378235397163
>GCTCATGTAGCTC|ENST00000333396|0.741458344580896
UTR3 	114-122	0.0100500100656887
UTR3 	1929-1937	0.0101023942385559
UTR3 	3309-3317	0.0077727403884004
>GCTCATGTAGCTC|ENST00000334166|0.74119323657752
UTR3 	59-67	0.0206423377570727
UTR3 	417-425	0.00385045104104446
UTR3 	762-770	0.00340976061847902
>GCTCATGTAGCTC|ENST00000307719|0.74116104891715
UTR3 	529-537	0.0278998070734989
>GCTCATGTAGCTC|ENST00000340855|0.740734161096564
UTR3 	461-469	0.00418502437545852
UTR3 	1820-1828	0.00520848154485174
UTR3 	1910-1918	0.00175114508481503
UTR3 	2311-2319	0.00167959085521349
UTR3 	4892-4900	0.00678556369280648
UTR3 	5717-5725	0.00825365224537184
>GCTCATGTAGCTC|ENST00000632547|0.740029357763059
UTR3 	453-461	0.00932412622522658
UTR3 	466-474	0.00516502746793363
UTR3 	2287-2295	0.0133143754869546
>GCTCATGTAGCTC|ENST00000261745|0.739942545303533
UTR3 	2225-2233	0.0277961549141243
>GCTCATGTAGCTC|ENST00000467709|0.739605983921697
UTR3 	926-934	0.00482161563386222
UTR3 	994-1002	0.0154622491406504
UTR3 	1167-1175	0.00165270964220469
UTR3 	1382-1390	0.00146536367755884
UTR3 	2157-2165	0.00287530716996248
UTR3 	3117-3125	0.00149033559408563
>GCTCATGTAGCTC|ENST00000325110|0.739553780209952
UTR3 	1222-1230	0.0277631509087077
>GCTCATGTAGCTC|ENST00000393127|0.739428620579853
UTR3 	329-337	0.0136229953743009
UTR3 	924-932	0.00521447871264713
UTR3 	2055-2063	0.00891505825523285
>GCTCATGTAGCTC|ENST00000567440|0.739088220363087
UTR3 	48-56	0.0120472539194962
UTR3 	315-323	0.00862043770731548
UTR3 	597-605	0.0070559777913202
>GCTCATGTAGCTC|ENST00000571371|0.738763413856964
UTR3 	526-534	0.00933791487205755
UTR3 	882-890	0.00870773213751547
UTR3 	2039-2047	0.00965050439893016
>GCTCATGTAGCTC|ENST00000443708|0.738164265964433
UTR3 	335-343	0.00538769167267698
UTR3 	998-1006	0.00893170943958455
UTR3 	1239-1247	0.0133260476964694
>GCTCATGTAGCTC|ENST00000369498|0.73809036056826
UTR3 	164-172	0.0115649486053128
UTR3 	870-878	0.0078940195576019
UTR3 	1419-1427	0.00256377553055171
UTR3 	3334-3342	0.00120169474166261
UTR3 	5184-5192	0.00441476135676616
>GCTCATGTAGCTC|ENST00000557056|0.737829388859559
UTR3 	1288-1296	0.0129127926555038
UTR3 	1548-1556	0.00175577928932823
UTR3 	2348-2356	0.00376801160143733
UTR3 	2399-2407	0.00918055906838421
>GCTCATGTAGCTC|ENST00000609104|0.737826999565416
CDS 	151-159	0.0375426687161535
UTR3 	171-179	0.00465581502763032
UTR3 	3954-3962	0.0117525856446757
UTR3 	6082-6090	0.00205325999707512
>GCTCATGTAGCTC|ENST00000558084|0.737624021529968
CDS 	2104-2112	0.0107920115973349
UTR3 	2849-2857	0.0032114461283259
UTR3 	5452-5460	0.00242706842335263
UTR3 	6883-6891	0.00197766847618698
UTR3 	7411-7419	0.00488818098557713
UTR3 	10484-10492	0.00157093637422059
UTR3 	11051-11059	0.00518921698974371
UTR3 	12857-12865	0.006103004777338
>GCTCATGTAGCTC|ENST00000457514|0.737211987447165
UTR3 	185-193	0.0144464656407823
UTR3 	209-217	0.0131185508405924
>GCTCATGTAGCTC|ENST00000611977|0.737163484003259
UTR3 	93-101	0.0238883693590018
UTR3 	2257-2265	0.00367255540271403
>GCTCATGTAGCTC|ENST00000339475|0.737010256910866
UTR3 	1385-1393	0.0119628803828101
UTR3 	1471-1479	0.0155851214295282
>GCTCATGTAGCTC|ENST00000438485|0.737002910205306
UTR3 	39-47	0.00746839469611781
UTR3 	48-56	0.0200789876274852
>GCTCATGTAGCTC|ENST00000555531|0.735728965792215
UTR3 	614-622	0.0274401284613852
>GCTCATGTAGCTC|ENST00000341423|0.735664334375683
UTR3 	817-825	0.0156696827976443
UTR3 	3798-3806	0.00643786431944516
UTR3 	4004-4012	0.00532714885032396
>GCTCATGTAGCTC|ENST00000296412|0.735456703383404
UTR3 	1152-1160	0.0274172496201409
>GCTCATGTAGCTC|ENST00000209875|0.735065428638426
UTR3 	780-788	0.0147620390322194
UTR3 	1693-1701	0.00115027596030365
UTR3 	1815-1823	0.00201128778887419
UTR3 	3822-3830	0.00260108025236064
UTR3 	5007-5015	0.00231479963705884
UTR3 	5979-5987	0.00454491361027586
>GCTCATGTAGCTC|ENST00000396229|0.734822117899157
UTR3 	248-256	0.00584037799302157
UTR3 	559-567	0.0215236043779219
>GCTCATGTAGCTC|ENST00000625058|0.734694882530654
UTR3 	718-726	0.00351913738164691
UTR3 	777-785	0.0115063951134333
UTR3 	907-915	0.00541504364910339
UTR3 	956-964	0.00691273587375026
>GCTCATGTAGCTC|ENST00000397786|0.734557890197508
UTR3 	338-346	0.0171745413592963
UTR3 	3226-3234	0.0101672857106915
>GCTCATGTAGCTC|ENST00000371079|0.734478102359044
UTR3 	546-554	0.00638228390261039
UTR3 	647-655	0.00197717875504503
UTR3 	930-938	0.00151868071772094
UTR3 	1591-1599	0.00288645386407285
UTR3 	1967-1975	0.0145705424475252
>GCTCATGTAGCTC|ENST00000299601|0.734453144149739
UTR3 	54-62	0.0273330480889714
>GCTCATGTAGCTC|ENST00000371045|0.733830525013884
UTR3 	34-42	0.00529197767662485
UTR3 	1373-1381	0.003319587219362
UTR3 	1865-1873	0.0186693457576992
>GCTCATGTAGCTC|ENST00000336726|0.732825328152162
UTR3 	792-800	0.0271969003062877
>GCTCATGTAGCTC|ENST00000286744|0.732618822301206
UTR3 	1950-1958	0.0259582220465128
CDS 	3303-3311	0.00599692201062707
>GCTCATGTAGCTC|ENST00000468332|0.73130276542935
UTR3 	80-88	0.00363521204739513
UTR3 	213-221	0.00352148364176427
UTR3 	495-503	0.00859777843847293
UTR3 	659-667	0.00654574686152058
UTR3 	1284-1292	0.00357017426754112
UTR3 	2664-2672	0.00119963677272236
>GCTCATGTAGCTC|ENST00000261233|0.731290782241405
UTR3 	537-545	0.00525619214706403
CDS 	726-734	0.0211048265175865
UTR3 	3576-3584	0.00213632473137418
UTR3 	6048-6056	0.0149712774377407
>GCTCATGTAGCTC|ENST00000383083|0.731162675679754
UTR3 	275-283	0.0270583818831533
>GCTCATGTAGCTC|ENST00000376131|0.730587083896487
UTR3 	1408-1416	0.00188464684920832
UTR3 	2170-2178	0.00465748948148519
UTR3 	2615-2623	0.00145753849982295
UTR3 	4358-4366	0.00143180700058916
UTR3 	4883-4891	0.00754487992938233
UTR3 	4993-5001	0.000930494463603569
UTR3 	7611-7619	0.00342018098836057
UTR3 	10185-10193	0.00215698209907325
UTR3 	11315-11323	0.00352653542588901
>GCTCATGTAGCTC|ENST00000369851|0.730408894724824
UTR3 	167-175	0.0173742334008585
UTR3 	7964-7972	0.0028558864072918
UTR3 	13134-13142	0.00144267152545032
UTR3 	13377-13385	0.00145464668978783
UTR3 	14737-14745	0.00226928144450449
UTR3 	23364-23372	0.00159904223367595
>GCTCATGTAGCTC|ENST00000382622|0.730186441810953
UTR3 	777-785	0.0269773026014377
>GCTCATGTAGCTC|ENST00000420304|0.729551698077651
UTR3 	176-184	0.0120206601116444
UTR3 	366-374	0.0126253327285582
CDS 	930-938	0.0108142137965928
>GCTCATGTAGCTC|ENST00000311212|0.729512142962722
UTR3 	1845-1853	0.024221367313881
UTR3 	1870-1878	0.00270004062827978
>GCTCATGTAGCTC|ENST00000464171|0.729176157628254
UTR3 	345-353	0.0268935898420974
>GCTCATGTAGCTC|ENST00000367742|0.728595859783068
UTR3 	602-610	0.00402097562252105
UTR3 	1616-1624	0.020280090105581
CDS 	4183-4191	0.011970784441874
>GCTCATGTAGCTC|ENST00000635608|0.728571003292661
UTR3 	910-918	0.00247056022210663
UTR3 	1200-1208	0.00295153724860173
UTR3 	1676-1684	0.0121495531297377
UTR3 	2060-2068	0.00927188979700088
>GCTCATGTAGCTC|ENST00000251038|0.728513270303856
UTR3 	1918-1926	0.00181054621693871
UTR3 	2488-2496	0.00934019764012859
UTR3 	4632-4640	0.00153055400469954
UTR3 	5990-5998	0.00207387331613123
UTR3 	8190-8198	0.00128853588317462
UTR3 	8300-8308	0.00101362286039463
UTR3 	11201-11209	0.00888764398668019
UTR3 	11542-11550	0.0008937953294813
>GCTCATGTAGCTC|ENST00000342016|0.727705845954174
UTR3 	169-177	0.0267721087575231
>GCTCATGTAGCTC|ENST00000215095|0.727495468157452
UTR3 	3244-3252	0.0267547604223659
>GCTCATGTAGCTC|ENST00000297632|0.726959082632377
UTR3 	1156-1164	0.0134334933929502
UTR3 	2404-2412	0.0116780900466562
UTR3 	2937-2945	0.00159898300642292
>GCTCATGTAGCTC|ENST00000433211|0.726504538801721
UTR3 	375-383	0.0266731580043172
>GCTCATGTAGCTC|ENST00000306077|0.726488624748
UTR3 	1628-1636	0.0266718489987029
>GCTCATGTAGCTC|ENST00000591822|0.726048626992397
UTR3 	121-129	0.0070609329455062
UTR3 	1090-1098	0.0195747429560433
>GCTCATGTAGCTC|ENST00000243326|0.72587075486424
UTR3 	942-950	0.0126100531068675
UTR3 	1731-1739	0.00391249502930921
UTR3 	3317-3325	0.00517841355614059
UTR3 	4315-4323	0.0016283106722578
CDS 	4453-4461	0.0151158473078489
>GCTCATGTAGCTC|ENST00000371068|0.725651206524622
UTR3 	498-506	0.00709729478243299
UTR3 	552-560	0.00313294749479661
UTR3 	702-710	0.00779701162410821
UTR3 	2266-2274	0.00306933792962044
UTR3 	2283-2291	0.00550644242102245
>GCTCATGTAGCTC|ENST00000368358|0.724652933720185
UTR3 	1044-1052	0.0265211717400478
>GCTCATGTAGCTC|ENST00000398004|0.724228854012269
CDS 	126-134	0.0109458853482525
UTR3 	599-607	0.00890425821330778
UTR3 	635-643	0.00148211707168312
UTR3 	5152-5160	0.00179583956239264
UTR3 	5626-5634	0.00146074281855352
UTR3 	6512-6520	0.0017480766299075
UTR3 	10296-10304	0.00150440772331889
UTR3 	12444-12452	0.00173704068265967
UTR3 	13167-13175	0.000843628138946213
UTR3 	14153-14161	0.00143113246422758
UTR3 	15871-15879	0.00324372615183537
>GCTCATGTAGCTC|ENST00000555640|0.72312735230025
UTR3 	75-83	0.0220093793551328
UTR3 	715-723	0.00438704292214163
>GCTCATGTAGCTC|ENST00000416457|0.722957667421918
UTR3 	38-46	0.0185546116521272
UTR3 	948-956	0.00782796147166135
>GCTCATGTAGCTC|ENST00000465133|0.722845309493319
UTR3 	415-423	0.00547827637552684
UTR3 	925-933	0.020895129321696
>GCTCATGTAGCTC|ENST00000616918|0.722714915473675
UTR3 	24-32	0.00555212215447422
UTR3 	120-128	0.00804004469442941
UTR3 	258-266	0.0080291186558116
UTR3 	291-299	0.0047414840505425
>GCTCATGTAGCTC|ENST00000380079|0.72261770424853
UTR3 	1224-1232	0.00144084890523287
UTR3 	3797-3805	0.00101449727657624
UTR3 	8147-8155	0.023899495932713
>GCTCATGTAGCTC|ENST00000237596|0.722163009667235
UTR3 	432-440	0.00926198864074398
UTR3 	1535-1543	0.0170557964626327
>GCTCATGTAGCTC|ENST00000242505|0.721598641090022
UTR3 	169-177	0.00686823727721943
UTR3 	329-337	0.00416771817937883
UTR3 	2924-2932	0.00582256881691127
UTR3 	3187-3195	0.00580931363829937
UTR3 	3324-3332	0.00360400375006398
>GCTCATGTAGCTC|ENST00000367080|0.720850227089958
UTR3 	146-154	0.0137762673236446
UTR3 	756-764	0.00541771683231692
UTR3 	2935-2943	0.00535343920713004
UTR3 	3894-3902	0.00166358043062958
>GCTCATGTAGCTC|ENST00000429888|0.720391645636396
UTR3 	387-395	0.0194520473875976
UTR3 	1623-1631	0.00270300401223509
UTR3 	3630-3638	0.00255336319280137
UTR3 	6029-6037	0.00146536093143543
>GCTCATGTAGCTC|ENST00000258888|0.719297844908463
CDS 	199-207	0.00638916647443753
UTR3 	323-331	0.01435005112091
UTR3 	865-873	0.00263692186270474
UTR3 	2717-2725	0.00227576197250209
UTR3 	4590-4598	0.00370073845350609
CDS 	5031-5039	0.00781750826421591
>GCTCATGTAGCTC|ENST00000495759|0.718068515475785
UTR3 	488-496	0.00456654817396301
UTR3 	1341-1349	0.00997963626408292
UTR3 	1618-1626	0.0114395667627675
>GCTCATGTAGCTC|ENST00000534747|0.718027344904982
UTR3 	275-283	0.0259824275515296
>GCTCATGTAGCTC|ENST00000378852|0.717815528175233
UTR3 	81-89	0.018851107704527
UTR3 	1616-1624	0.00711422480025074
>GCTCATGTAGCTC|ENST00000369872|0.717410341441978
UTR3 	1018-1026	0.00292170822058432
UTR3 	1785-1793	0.0036525583317534
UTR3 	2441-2449	0.0139426677283512
UTR3 	2466-2474	0.0054157185859536
>GCTCATGTAGCTC|ENST00000296490|0.717301428287891
UTR3 	169-177	0.00463657116881294
UTR3 	852-860	0.0200319318027897
UTR3 	1642-1650	0.0012553705372291
>GCTCATGTAGCTC|ENST00000564079|0.716971605163717
UTR3 	1694-1702	0.00125644388484066
UTR3 	2308-2316	0.0018685122169007
UTR3 	2778-2786	0.00240471250200515
UTR3 	3780-3788	0.0203676307515951
>GCTCATGTAGCTC|ENST00000296096|0.715598672245826
UTR3 	508-516	0.00355439105639579
UTR3 	783-791	0.00391135130542839
UTR3 	819-827	0.00497288126836187
UTR3 	1880-1888	0.00287882651620486
UTR3 	2649-2657	0.00134592362885251
UTR3 	3795-3803	0.0037860154595844
UTR3 	3974-3982	0.00533749235354238
>GCTCATGTAGCTC|ENST00000373184|0.715476231340538
UTR3 	1871-1879	0.00125377005777023
UTR3 	1977-1985	0.00172657101776492
UTR3 	2197-2205	0.00173926704347602
UTR3 	2452-2460	0.00350638219822707
UTR3 	2531-2539	0.000826474054768882
UTR3 	2717-2725	0.00135966543809673
UTR3 	3391-3399	0.00204301719282371
UTR3 	4346-4354	0.00118673477050708
UTR3 	4447-4455	0.000757964230935892
UTR3 	4592-4600	0.00182215638337316
UTR3 	5974-5982	0.00458454094098216
UTR3 	6879-6887	0.0017942715015207
UTR3 	7280-7288	0.00202811923581703
UTR3 	7321-7329	0.00114811587944976
>GCTCATGTAGCTC|ENST00000617928|0.715430312966971
UTR3 	403-411	0.00401997048290048
UTR3 	2327-2335	0.0217533930100427
>GCTCATGTAGCTC|ENST00000358704|0.71510480759537
UTR3 	139-147	0.0121008852838304
UTR3 	800-808	0.0136463560096857
>GCTCATGTAGCTC|ENST00000344419|0.714232936489435
UTR3 	1601-1609	0.00128524873920646
UTR3 	4992-5000	0.00155387716749909
UTR3 	5485-5493	0.00112264800073591
UTR3 	5910-5918	0.00138631208018895
UTR3 	7411-7419	0.00357532044344642
UTR3 	7431-7439	0.00419108044716792
UTR3 	7608-7616	0.0125628739890033
>GCTCATGTAGCTC|ENST00000369686|0.713711072825663
UTR3 	951-959	0.00417649822842109
UTR3 	2234-2242	0.0147430786540323
UTR3 	2350-2358	0.00219186682803775
UTR3 	6463-6471	0.00123733520513582
UTR3 	6963-6971	0.00238208588351203
UTR3 	7079-7087	0.000904729917700757
>GCTCATGTAGCTC|ENST00000444502|0.713575475395236
UTR3 	688-696	0.0132179253984351
UTR3 	2739-2747	0.00254157338111853
UTR3 	2899-2907	0.00986525117782442
>GCTCATGTAGCTC|ENST00000588174|0.713424536184659
UTR3 	1164-1172	0.00576339198735169
UTR3 	1453-1461	0.0160431433122154
UTR3 	1959-1967	0.00380614651317608
>GCTCATGTAGCTC|ENST00000328827|0.713212648417295
UTR3 	352-360	0.0216979068914479
UTR3 	2823-2831	0.00210633263535957
UTR3 	5911-5919	0.00179150749456016
>GCTCATGTAGCTC|ENST00000406334|0.712968161687366
UTR3 	734-742	0.025576216102784
>GCTCATGTAGCTC|ENST00000522770|0.712872794469863
UTR3 	172-180	0.00321127551053935
UTR3 	1356-1364	0.00239824473609905
UTR3 	1854-1862	0.0105989207307761
UTR3 	2313-2321	0.00936015937265946
>GCTCATGTAGCTC|ENST00000610213|0.712028139324381
UTR3 	2656-2664	0.00116788678864273
UTR3 	3973-3981	0.0113260514381533
UTR3 	4067-4075	0.0130072761741044
>GCTCATGTAGCTC|ENST00000536435|0.712026131460564
CDS 	712-720	0.0188837707092441
UTR3 	1278-1286	0.00115462500253688
UTR3 	1320-1328	0.0013529067795258
UTR3 	1391-1399	0.00487948186590441
CDS 	2167-2175	0.00541702044716959
CDS 	2391-2399	0.0149288503555677
CDS 	2473-2481	0.0175876122062724
UTR3 	7121-7129	0.00127322680964914
>GCTCATGTAGCTC|ENST00000521621|0.71173899716517
UTR3 	925-933	0.00307547456621117
UTR3 	2071-2079	0.0224026993572357
>GCTCATGTAGCTC|ENST00000526760|0.711505703073139
UTR3 	427-435	0.00742419862354023
UTR3 	2786-2794	0.00275558878870967
UTR3 	3110-3118	0.0152798063445888
>GCTCATGTAGCTC|ENST00000298875|0.710833557924943
UTR3 	168-176	0.00580861253332359
UTR3 	345-353	0.0131000383739184
UTR3 	1953-1961	0.00139324404096965
UTR3 	2393-2401	0.00104140344344098
UTR3 	4884-4892	0.00142377324445248
UTR3 	5045-5053	0.00101238352802402
UTR3 	7956-7964	0.00162665701855514
>GCTCATGTAGCTC|ENST00000520757|0.710833023147448
UTR3 	937-945	0.0254060696606441
>GCTCATGTAGCTC|ENST00000474723|0.710689133566921
UTR3 	635-643	0.0113533881244645
UTR3 	1183-1191	0.00587660528480616
UTR3 	1923-1931	0.00816463677870251
>GCTCATGTAGCTC|ENST00000423692|0.710626349652156
UTR3 	77-85	0.0253896398143975
>GCTCATGTAGCTC|ENST00000450689|0.710518358636149
UTR3 	1756-1764	0.0012057776656908
UTR3 	3252-3260	0.0241752799940757
>GCTCATGTAGCTC|ENST00000609438|0.710179096203526
UTR3 	1327-1335	0.00325754837694058
UTR3 	1355-1363	0.000673232138991712
CDS 	2155-2163	0.0300003578251185
UTR3 	5484-5492	0.00853669124360872
UTR3 	10299-10307	0.00158140631156715
UTR3 	10382-10390	0.00390807960699678
>GCTCATGTAGCTC|ENST00000261024|0.709833241550708
UTR3 	265-273	0.00434418963262803
CDS 	349-357	0.0317859984449375
UTR3 	828-836	0.00630444302611377
UTR3 	1158-1166	0.00674452404207049
>GCTCATGTAGCTC|ENST00000378814|0.709709722783071
UTR3 	547-555	0.0208264619536935
UTR3 	580-588	0.00294105713394855
CDS 	2259-2267	0.0071921077756089
>GCTCATGTAGCTC|ENST00000561573|0.709588311416567
UTR3 	617-625	0.0051800905841217
UTR3 	1904-1912	0.0201271336166675
>GCTCATGTAGCTC|ENST00000407977|0.709182331163001
UTR3 	1629-1637	0.025275038553848
>GCTCATGTAGCTC|ENST00000367069|0.708921395893273
UTR3 	955-963	0.00248630917897891
UTR3 	1614-1622	0.00181923347568048
UTR3 	3819-3827	0.0015223329114261
UTR3 	4405-4413	0.0194264903332006
>GCTCATGTAGCTC|ENST00000291439|0.70878332997753
UTR3 	2390-2398	0.00229868911339807
UTR3 	4426-4434	0.00138355012920272
UTR3 	4774-4782	0.00117474543467653
UTR3 	6291-6299	0.0013116751455927
UTR3 	7372-7380	0.00458083069141843
UTR3 	7534-7542	0.000793566808147112
UTR3 	9991-9999	0.0110936305045292
UTR3 	10737-10745	0.00260674418872883
>GCTCATGTAGCTC|ENST00000478361|0.70856389880124
UTR3 	775-783	0.019692000405763
UTR3 	1872-1880	0.00553406043131372
>GCTCATGTAGCTC|ENST00000618787|0.708295297165363
CDS 	670-678	0.0140117063208773
UTR3 	755-763	0.00729344705413788
CDS 	838-846	0.0130642365952386
CDS 	1006-1014	0.0166850732726392
CDS 	1426-1434	0.0152103537127676
>GCTCATGTAGCTC|ENST00000379982|0.708146824763917
UTR3 	446-454	0.0170835859595793
UTR3 	1715-1723	0.000965255851697493
UTR3 	2200-2208	0.00714422274026355
>GCTCATGTAGCTC|ENST00000406785|0.708123871821689
UTR3 	2209-2217	0.00266706309274943
UTR3 	3902-3910	0.00200611829440734
UTR3 	5924-5932	0.00106387917914498
UTR3 	7873-7881	0.0093752698146249
UTR3 	8973-8981	0.00193101459185131
UTR3 	10837-10845	0.00332123199890411
UTR3 	17083-17091	0.00482667249216108
>GCTCATGTAGCTC|ENST00000581492|0.707648718929542
UTR3 	40-48	0.0251536938352324
>GCTCATGTAGCTC|ENST00000485775|0.707328422548951
UTR3 	462-470	0.0211352615044682
UTR3 	1396-1404	0.00399313662396149
>GCTCATGTAGCTC|ENST00000261491|0.706813646662836
UTR3 	1914-1922	0.00139865259324762
UTR3 	3034-3042	0.0037310690596034
UTR3 	4383-4391	0.00242644328102085
UTR3 	4741-4749	0.00329213935968043
UTR3 	9653-9661	0.00599025439782282
UTR3 	11086-11094	0.00332417212601071
UTR3 	11105-11113	0.00164398690245952
UTR3 	12652-12660	0.00169743220434597
UTR3 	12744-12752	0.00158362726711968
>GCTCATGTAGCTC|ENST00000264595|0.706563982953096
UTR3 	515-523	0.0153092496799286
UTR3 	564-572	0.00395239537407448
CDS 	822-830	0.0242364380642112
>GCTCATGTAGCTC|ENST00000324453|0.706096704519629
UTR3 	162-170	0.00930588684587149
UTR3 	1750-1758	0.00500533577073153
UTR3 	4511-4519	0.00651599643446444
UTR3 	4866-4874	0.00420405374155824
>GCTCATGTAGCTC|ENST00000440706|0.705736870233879
UTR3 	1591-1599	0.00137748735373401
UTR3 	1953-1961	0.00243228135231064
UTR3 	4040-4048	0.00306103928904805
UTR3 	5193-5201	0.00394213889971916
UTR3 	5238-5246	0.00444784836354339
UTR3 	5567-5575	0.00542680444315041
UTR3 	5691-5699	0.00431534378994267
>GCTCATGTAGCTC|ENST00000421085|0.704889279556462
UTR3 	3787-3795	0.0213220560300098
UTR3 	3889-3897	0.00361423739003173
>GCTCATGTAGCTC|ENST00000225512|0.704690462684691
UTR3 	1423-1431	0.00250971658358379
UTR3 	1831-1839	0.0224109590542091
>GCTCATGTAGCTC|ENST00000264709|0.704374841434426
UTR3 	79-87	0.0124763856728356
CDS 	2634-2642	0.0152996603803732
UTR3 	5419-5427	0.00892998728313516
>GCTCATGTAGCTC|ENST00000241502|0.704202256602596
UTR3 	384-392	0.00908169473963292
UTR3 	740-748	0.00310436588841137
UTR3 	999-1007	0.00278936020168992
UTR3 	2663-2671	0.00101182029113763
UTR3 	2933-2941	0.0022649500338375
UTR3 	5471-5479	0.00663016002335093
>GCTCATGTAGCTC|ENST00000369448|0.703039648562541
UTR3 	170-178	0.00976711549303833
UTR3 	487-495	0.00932567839243823
UTR3 	949-957	0.0045406656608245
UTR3 	2504-2512	0.00115777356330372
>GCTCATGTAGCTC|ENST00000624207|0.702476239592555
UTR3 	263-271	0.0232601224541029
CDS 	693-701	0.00681680599117091
>GCTCATGTAGCTC|ENST00000266529|0.7024232429926
UTR3 	188-196	0.0247430066549146
>GCTCATGTAGCTC|ENST00000396432|0.702421357289684
UTR3 	216-224	0.00597290964941659
UTR3 	712-720	0.0187699495599641
>GCTCATGTAGCTC|ENST00000535787|0.702377623808152
UTR3 	191-199	0.00974833972051359
CDS 	583-591	0.0515919573562728
>GCTCATGTAGCTC|ENST00000375114|0.702156349173801
UTR3 	191-199	0.00331431465211043
UTR3 	523-531	0.0053104413830914
UTR3 	2072-2080	0.00172200891874723
UTR3 	3765-3773	0.0017675339926882
UTR3 	4847-4855	0.0126078442891741
>GCTCATGTAGCTC|ENST00000619661|0.701863427624931
UTR3 	263-271	0.0232092804909921
CDS 	693-701	0.00682180101043083
>GCTCATGTAGCTC|ENST00000397097|0.701556133832914
UTR3 	49-57	0.00667366042538919
UTR3 	5616-5624	0.00463940026203962
UTR3 	6146-6154	0.00601846059216848
UTR3 	6217-6225	0.00734374166110557
>GCTCATGTAGCTC|ENST00000303052|0.700841096674638
UTR3 	1080-1088	0.00552290303524897
UTR3 	1085-1093	0.000859357699882799
UTR3 	3746-3754	0.00452227021292975
UTR3 	4525-4533	0.00130862500448136
UTR3 	5207-5215	0.00600364765271013
UTR3 	5296-5304	0.00333131838301986
UTR3 	5531-5539	0.0030713630555045
>GCTCATGTAGCTC|ENST00000284061|0.70052384243673
UTR3 	245-253	0.024594761479527
>GCTCATGTAGCTC|ENST00000412731|0.700513163619491
UTR3 	803-811	0.0173822369180614
UTR3 	1216-1224	0.00721169262421445
>GCTCATGTAGCTC|ENST00000355452|0.700257003307124
UTR3 	207-215	0.00331459228715879
UTR3 	424-432	0.0163009224689676
UTR3 	2303-2311	0.00495846360701849
>GCTCATGTAGCTC|ENST00000543086|0.700185947743729
UTR3 	349-357	0.0124915575061652
UTR3 	556-564	0.0068606551550873
UTR3 	1354-1362	0.00177999425614706
CDS 	2074-2082	0.0075716986951839
UTR3 	3557-3565	0.0017700107681517
>GCTCATGTAGCTC|ENST00000491143|0.70011671608911
UTR3 	2887-2895	0.00843414962682087
UTR3 	6581-6589	0.00781088965590554
UTR3 	8168-8176	0.00160165946576974
UTR3 	10021-10029	0.00334440340343848
UTR3 	11723-11731	0.00337195400145814
>GCTCATGTAGCTC|ENST00000367580|0.699916399340922
UTR3 	106-114	0.0162753440741469
UTR3 	532-540	0.0043587245638414
UTR3 	4964-4972	0.00153647939079169
UTR3 	5836-5844	0.00237691731386316
>GCTCATGTAGCTC|ENST00000564139|0.699845834793322
UTR3 	336-344	0.00384716086767898
UTR3 	492-500	0.0206948137967972
>GCTCATGTAGCTC|ENST00000395863|0.699667345568357
UTR3 	143-151	0.0174124768463397
UTR3 	321-329	0.00296396875028565
UTR3 	2031-2039	0.00415164398243895
>GCTCATGTAGCTC|ENST00000318066|0.699613333032663
UTR3 	183-191	0.0132707253954668
UTR3 	1217-1225	0.00195745200020005
UTR3 	4252-4260	0.00929571135304227
>GCTCATGTAGCTC|ENST00000302103|0.698948463600386
UTR3 	159-167	0.0115668330928553
UTR3 	963-971	0.00232522900563372
UTR3 	1794-1802	0.00224349303765189
UTR3 	2503-2511	0.00122807292961351
UTR3 	3673-3681	0.00254792416280587
UTR3 	4008-4016	0.00239482883086198
UTR3 	7058-7066	0.00216583264677044
>GCTCATGTAGCTC|ENST00000589632|0.698572075759864
UTR3 	584-592	0.0108967551484274
UTR3 	1760-1768	0.0135462337141013
>GCTCATGTAGCTC|ENST00000558357|0.698427201002891
CDS 	2113-2121	0.0165233876041114
CDS 	3301-3309	0.0547423869970078
>GCTCATGTAGCTC|ENST00000334197|0.698124054833536
UTR3 	428-436	0.00274529658313028
UTR3 	937-945	0.0178642198618079
UTR3 	2578-2586	0.00167438763954292
UTR3 	3834-3842	0.00212432497287451
>GCTCATGTAGCTC|ENST00000394718|0.698075202605287
UTR3 	1315-1323	0.00476849931808629
UTR3 	1750-1758	0.00142996313091616
UTR3 	4459-4467	0.00619800115314785
UTR3 	4657-4665	0.0120079770157831
>GCTCATGTAGCTC|ENST00000361175|0.697822632808808
CDS 	876-884	0.0162131010113101
UTR3 	1577-1585	0.0206185307845091
>GCTCATGTAGCTC|ENST00000220592|0.697773934448536
UTR3 	99-107	0.017618539763299
UTR3 	4303-4311	0.00250334196845947
UTR3 	5081-5089	0.00220135315805834
UTR3 	6301-6309	0.00205785037761179
>GCTCATGTAGCTC|ENST00000503288|0.696624871367023
UTR3 	223-231	0.00724824410404209
UTR3 	316-324	0.00611842543246497
UTR3 	550-558	0.00461884777842782
UTR3 	2059-2067	0.00548376166879288
UTR3 	2094-2102	0.000822847762701911
>GCTCATGTAGCTC|ENST00000405844|0.696406480335324
UTR3 	88-96	0.00629169682639063
UTR3 	740-748	0.00558987888408069
UTR3 	1711-1719	0.0072671962463753
UTR3 	2525-2533	0.00512646887147982
>GCTCATGTAGCTC|ENST00000379287|0.696325917092781
UTR3 	3744-3752	0.00545499013175532
UTR3 	6069-6077	0.0033679949827658
UTR3 	6396-6404	0.0154460283223937
>GCTCATGTAGCTC|ENST00000463589|0.696021170744774
UTR3 	1416-1424	0.00327701222968644
UTR3 	1861-1869	0.0209684532923453
>GCTCATGTAGCTC|ENST00000548602|0.695364012621131
UTR3 	212-220	0.00645852484360851
UTR3 	546-554	0.0132372884740505
UTR3 	644-652	0.00449891843535769
>GCTCATGTAGCTC|ENST00000376809|0.694533666582485
UTR3 	337-345	0.00640059724866757
UTR3 	405-413	0.0177301181662349
>GCTCATGTAGCTC|ENST00000396667|0.694217077705483
CDS 	72-80	0.0125557383600529
UTR3 	2858-2866	0.00136163926639395
UTR3 	6431-6439	0.00197356897463251
UTR3 	6932-6940	0.00136194208678935
UTR3 	10024-10032	0.00205652813143046
UTR3 	10175-10183	0.00103675816783272
UTR3 	10974-10982	0.0134403889846009
>GCTCATGTAGCTC|ENST00000306193|0.694008754694074
UTR3 	73-81	0.0125873097013888
UTR3 	226-234	0.00515136251784741
UTR3 	1721-1729	0.00380857327168329
UTR3 	2152-2160	0.00254305162621116
>GCTCATGTAGCTC|ENST00000345063|0.693854311418912
UTR3 	4093-4101	0.00960819692646364
UTR3 	4404-4412	0.00571351936937562
UTR3 	4460-4468	0.00875669605018653
>GCTCATGTAGCTC|ENST00000357731|0.693610875544425
UTR3 	542-550	0.00832321511053961
UTR3 	2463-2471	0.00500252679551954
UTR3 	3922-3930	0.00226876448655319
UTR3 	8560-8568	0.00130523246171025
UTR3 	8851-8859	0.00158127870070241
UTR3 	9308-9316	0.00144321388045219
UTR3 	10755-10763	0.00283822940942848
UTR3 	10774-10782	0.00129722534070197
>GCTCATGTAGCTC|ENST00000608872|0.693325262663565
UTR3 	1775-1783	0.0047267289100317
UTR3 	3158-3166	0.00212061196613569
UTR3 	3521-3529	0.001280597235237
UTR3 	3731-3739	0.00364645844745026
UTR3 	5083-5091	0.00136181215333448
UTR3 	5728-5736	0.00479667414750775
UTR3 	6767-6775	0.00610484331017557
>GCTCATGTAGCTC|ENST00000356554|0.69303035805865
UTR3 	251-259	0.0148162058256756
UTR3 	735-743	0.00427938484918501
UTR3 	3231-3239	0.00491947302796825
>GCTCATGTAGCTC|ENST00000482227|0.692548499323359
UTR3 	1130-1138	0.0046158207819818
UTR3 	1736-1744	0.0193622397093085
>GCTCATGTAGCTC|ENST00000397121|0.692544518907428
CDS 	103-111	0.00959228085607736
CDS 	223-231	0.0119757776706482
UTR3 	653-661	0.0187516198329672
>GCTCATGTAGCTC|ENST00000263726|0.691704076728556
CDS 	588-596	0.00672427820224551
UTR3 	820-828	0.00276681666383264
UTR3 	3474-3482	0.00248103246668568
UTR3 	4351-4359	0.0171681738289674
>GCTCATGTAGCTC|ENST00000544244|0.691591588132683
UTR3 	123-131	0.00915670922527644
UTR3 	409-417	0.0147479629490083
>GCTCATGTAGCTC|ENST00000186436|0.691570777276612
UTR3 	184-192	0.0239030775332579
>GCTCATGTAGCTC|ENST00000420647|0.691212562955304
UTR3 	290-298	0.00748514682594913
UTR3 	544-552	0.0163904917112372
>GCTCATGTAGCTC|ENST00000371602|0.69107907533826
UTR3 	1712-1720	0.00302161311133
UTR3 	2462-2470	0.0208438048624079
>GCTCATGTAGCTC|ENST00000324106|0.691001689056287
UTR3 	519-527	0.0130610872215663
UTR3 	696-704	0.00278181146687195
UTR3 	998-1006	0.00280971178520673
UTR3 	3906-3914	0.00520688348903978
>GCTCATGTAGCTC|ENST00000327381|0.690596166733143
UTR3 	1080-1088	0.00264063459720644
UTR3 	1208-1216	0.00283583112585315
UTR3 	7617-7625	0.00887130984820403
UTR3 	8966-8974	0.00177468154884218
UTR3 	13736-13744	0.00128378782728012
UTR3 	15034-15042	0.00164314350400238
UTR3 	16414-16422	0.00160316760046857
UTR3 	17391-17399	0.00317590809555338
>GCTCATGTAGCTC|ENST00000331268|0.690080303989654
CDS 	196-204	0.0157892252828936
UTR3 	1007-1015	0.0200751737077799
>GCTCATGTAGCTC|ENST00000233057|0.689489728616222
UTR3 	488-496	0.00345433392900036
CDS 	1359-1367	0.0173738355336758
UTR3 	1487-1495	0.0020545986741689
UTR3 	1947-1955	0.00129489522852033
UTR3 	2020-2028	0.00293106877799585
UTR3 	2476-2484	0.00258647591128952
UTR3 	3393-3401	0.00115018256944189
UTR3 	7953-7961	0.00614287820827437
>GCTCATGTAGCTC|ENST00000371383|0.689135923504673
UTR3 	1838-1846	0.0237169143615863
>GCTCATGTAGCTC|ENST00000622363|0.689057621741027
UTR3 	314-322	0.00464277908925487
UTR3 	1445-1453	0.0123339797832997
UTR3 	2584-2592	0.00673418206805567
>GCTCATGTAGCTC|ENST00000239316|0.689040555505714
UTR3 	94-102	0.0237096391151649
>GCTCATGTAGCTC|ENST00000374530|0.688790671451872
UTR3 	656-664	0.0125071913465044
UTR3 	1304-1312	0.0022748651329787
UTR3 	1497-1505	0.00609164989124753
UTR3 	1701-1709	0.00281687588451401
>GCTCATGTAGCTC|ENST00000361475|0.688421057851117
UTR3 	1260-1268	0.00250674065736737
UTR3 	1413-1421	0.00127120900594563
UTR3 	2352-2360	0.0155876583937344
UTR3 	2717-2725	0.00429680179735631
>GCTCATGTAGCTC|ENST00000592077|0.688217616675954
UTR3 	153-161	0.0129692674411794
UTR3 	477-485	0.00349345112623455
UTR3 	579-587	0.00315133569553521
UTR3 	1454-1462	0.00403285686328388
>GCTCATGTAGCTC|ENST00000371719|0.687957667863573
UTR3 	432-440	0.00971202782032596
UTR3 	712-720	0.0139150877118206
>GCTCATGTAGCTC|ENST00000249647|0.68791359551582
CDS 	192-200	0.0133046128603871
UTR3 	1125-1133	0.0205265153501679
>GCTCATGTAGCTC|ENST00000239374|0.687804093017684
UTR3 	240-248	0.0108019110917487
CDS 	499-507	0.0163082579585317
CDS 	1506-1514	0.0111216912569209
UTR3 	1519-1527	0.00142078236592183
UTR3 	1611-1619	0.000528400996874156
CDS 	1834-1842	0.0121523554941578
>GCTCATGTAGCTC|ENST00000436041|0.687728748835356
UTR3 	263-271	0.0220795217269675
CDS 	693-701	0.00681680599117091
>GCTCATGTAGCTC|ENST00000278379|0.687697638726458
UTR3 	334-342	0.00632389712226768
UTR3 	374-382	0.00387112464672954
UTR3 	1738-1746	0.00519615085480817
UTR3 	4841-4849	0.000993141593384389
UTR3 	5168-5176	0.00259388881584379
UTR3 	8266-8274	0.00462911980123436
>GCTCATGTAGCTC|ENST00000558190|0.687617122132703
UTR3 	1897-1905	0.0023371562347092
UTR3 	2323-2331	0.00238723047592569
UTR3 	3950-3958	0.0017704037280611
UTR3 	5043-5051	0.00156697495348067
UTR3 	7152-7160	0.00119054834116485
UTR3 	8618-8626	0.0016992043851712
UTR3 	10582-10590	0.00282847558287908
UTR3 	10590-10598	0.000428693027407736
UTR3 	12156-12164	0.00159707035171719
UTR3 	12354-12362	0.00107131062251535
UTR3 	14291-14299	0.00204002755565801
UTR3 	19641-19649	0.00121483011248028
UTR3 	24389-24397	0.00346927058750659
>GCTCATGTAGCTC|ENST00000394670|0.687478046630874
UTR3 	808-816	0.0161949050844219
UTR3 	2318-2326	0.00111245853419156
UTR3 	2834-2842	0.00112267116294468
UTR3 	9864-9872	0.00516058031592733
>GCTCATGTAGCTC|ENST00000565622|0.687330499491455
UTR3 	1259-1267	0.0235793925213969
>GCTCATGTAGCTC|ENST00000375547|0.687199075045037
UTR3 	229-237	0.0235693986833451
>GCTCATGTAGCTC|ENST00000584950|0.687190503472232
UTR3 	163-171	0.00660640080739375
UTR3 	220-228	0.00703744937493412
UTR3 	262-270	0.00992489677703171
>GCTCATGTAGCTC|ENST00000430479|0.687002255215484
UTR3 	1754-1762	0.00158714234800698
UTR3 	3874-3882	0.00378535129210662
UTR3 	4256-4264	0.0181819426564798
>GCTCATGTAGCTC|ENST00000380148|0.686899144009591
UTR3 	1255-1263	0.0235465997524502
>GCTCATGTAGCTC|ENST00000623491|0.68685711558325
UTR3 	822-830	0.0235434059572653
>GCTCATGTAGCTC|ENST00000360468|0.68654884278863
UTR3 	456-464	0.00335899056756918
UTR3 	1024-1032	0.00403196026193858
UTR3 	2257-2265	0.0107418472201002
UTR3 	2758-2766	0.00538718897745322
>GCTCATGTAGCTC|ENST00000322716|0.686491352929158
UTR3 	185-193	0.0203901134925608
CDS 	783-791	0.0133839816059254
>GCTCATGTAGCTC|ENST00000597389|0.68614434686832
UTR3 	57-65	0.0080294644669237
UTR3 	117-125	0.00986358441121454
UTR3 	1527-1535	0.00208890531341419
UTR3 	2421-2429	0.00144576430447067
UTR3 	3009-3017	0.0020615586790056
>GCTCATGTAGCTC|ENST00000545606|0.686049112004183
UTR3 	592-600	0.0133787861066113
CDS 	1029-1037	0.00880959681343729
UTR3 	2283-2291	0.00286837707920271
UTR3 	6037-6045	0.00367746727929177
UTR3 	6085-6093	0.00155143170102163
>GCTCATGTAGCTC|ENST00000378076|0.68597818008621
UTR3 	60-68	0.00950196697970097
UTR3 	1164-1172	0.00281919751363756
UTR3 	1658-1666	0.0019881395359113
UTR3 	1877-1885	0.00129479801308543
CDS 	2256-2264	0.0253257548012086
UTR3 	2274-2282	0.0015141683652597
>GCTCATGTAGCTC|ENST00000368088|0.685861037699996
UTR3 	46-54	0.0147680110143782
UTR3 	251-259	0.00417675643232393
UTR3 	596-604	0.00452301331866539
>GCTCATGTAGCTC|ENST00000338056|0.684169263126738
UTR3 	2091-2099	0.0233396331706328
>GCTCATGTAGCTC|ENST00000257979|0.684076335859781
UTR3 	179-187	0.014899899362876
UTR3 	286-294	0.00291336078062636
UTR3 	968-976	0.00148469545632995
UTR3 	1482-1490	0.0040346493103776
>GCTCATGTAGCTC|ENST00000265165|0.684059428132999
UTR3 	273-281	0.0110427090120445
UTR3 	627-635	0.00498232256691517
UTR3 	1058-1066	0.0073062946883683
>GCTCATGTAGCTC|ENST00000366533|0.683965550389505
UTR3 	127-135	0.023324227454615
>GCTCATGTAGCTC|ENST00000259021|0.683779015884804
UTR3 	320-328	0.00756437467368801
CDS 	595-603	0.0154962039304528
CDS 	1440-1448	0.0148455291046358
UTR3 	3712-3720	0.00120101520636045
UTR3 	5279-5287	0.00264912729530153
UTR3 	6225-6233	0.000932766484079683
UTR3 	6919-6927	0.00306815359476065
>GCTCATGTAGCTC|ENST00000616566|0.682945614133581
UTR3 	417-425	0.0108438083884769
UTR3 	934-942	0.00502589975528822
UTR3 	3126-3134	0.00253746797134081
UTR3 	4287-4295	0.00483999907954109
>GCTCATGTAGCTC|ENST00000523206|0.682429971748095
UTR3 	474-482	0.0232082709680054
>GCTCATGTAGCTC|ENST00000410026|0.682381804883087
UTR3 	4503-4511	0.00472289142061248
UTR3 	6913-6921	0.00137660687148952
UTR3 	7702-7710	0.00169309275930916
UTR3 	10032-10040	0.00772160612892125
UTR3 	10318-10326	0.002699353047802
UTR3 	10469-10477	0.00499108836889385
>GCTCATGTAGCTC|ENST00000598046|0.682331544183444
UTR3 	281-289	0.00514655328112703
UTR3 	491-499	0.0180542953580905
>GCTCATGTAGCTC|ENST00000329734|0.682263321317992
UTR3 	353-361	0.023195704739191
>GCTCATGTAGCTC|ENST00000472091|0.682022752093984
UTR3 	266-274	0.0231775708930832
>GCTCATGTAGCTC|ENST00000616417|0.681540626107916
UTR3 	1352-1360	0.00299458069412447
UTR3 	2820-2828	0.00456086558218032
CDS 	3382-3390	0.0261462096691763
UTR3 	6452-6460	0.00185712993902294
UTR3 	7074-7082	0.00147894469640925
UTR3 	8390-8398	0.00559709639949532
>GCTCATGTAGCTC|ENST00000609713|0.681286517002124
UTR3 	1061-1069	0.00751574092016695
UTR3 	2606-2614	0.00333765434396235
UTR3 	3370-3378	0.00211050341168823
UTR3 	11000-11008	0.00200809034395836
UTR3 	15171-15179	0.00133844460346531
UTR3 	15315-15323	0.00296130223234505
UTR3 	16303-16311	0.00194953624670201
UTR3 	16624-16632	0.0019008476150841
>GCTCATGTAGCTC|ENST00000523211|0.681091773239284
UTR3 	1119-1127	0.0231074635717388
>GCTCATGTAGCTC|ENST00000304385|0.68095876050317
UTR3 	2768-2776	0.00199619537415434
UTR3 	8686-8694	0.00426274528545348
UTR3 	9328-9336	0.0110360286493636
UTR3 	9335-9343	0.0026875950729215
UTR3 	9403-9411	0.00311489157121124
>GCTCATGTAGCTC|ENST00000222248|0.680828932462973
UTR3 	944-952	0.0186294247047356
UTR3 	1179-1187	0.00445826537832919
>GCTCATGTAGCTC|ENST00000335251|0.680757818922133
UTR3 	446-454	0.0104876325898536
UTR3 	581-589	0.00357363468134999
CDS 	1518-1526	0.00556660575634526
UTR3 	6484-6492	0.00142731345160162
UTR3 	7762-7770	0.00131173477183541
UTR3 	9205-9213	0.00502490175129263
>GCTCATGTAGCTC|ENST00000542191|0.680669784154425
UTR3 	1970-1978	0.0192198223345099
UTR3 	2040-2048	0.0038558992399167
>GCTCATGTAGCTC|ENST00000348513|0.680251283713884
UTR3 	138-146	0.00676647133717789
CDS 	216-224	0.0264026982641228
CDS 	507-515	0.0219677290591272
UTR3 	1445-1453	0.00195705364380225
>GCTCATGTAGCTC|ENST00000261739|0.680034787306194
CDS 	232-240	0.0233555892712384
CDS 	495-503	0.0272986226533569
UTR3 	892-900	0.00377642337750827
UTR3 	1553-1561	0.0039966030712966
>GCTCATGTAGCTC|ENST00000298299|0.679897324856419
UTR3 	173-181	0.0163692142610576
UTR3 	1110-1118	0.00664846057276398
>GCTCATGTAGCTC|ENST00000449987|0.6795180587696
UTR3 	354-362	0.0121008575481667
UTR3 	393-401	0.0108883443413815
>GCTCATGTAGCTC|ENST00000471770|0.6792748195721
UTR3 	2005-2013	0.00246520102458153
UTR3 	4450-4458	0.0119171448654422
UTR3 	4944-4952	0.00858860448145569
>GCTCATGTAGCTC|ENST00000225394|0.679208011502831
UTR3 	368-376	0.0109573900157479
UTR3 	1220-1228	0.0120085486738218
>GCTCATGTAGCTC|ENST00000250018|0.678968385546011
UTR3 	522-530	0.00991099078443669
UTR3 	2223-2231	0.00586087955133026
UTR3 	3023-3031	0.00717609707314694
>GCTCATGTAGCTC|ENST00000327925|0.678765788411617
UTR3 	206-214	0.00847381713976528
UTR3 	572-580	0.00425132837210064
UTR3 	806-814	0.0102076331916095
>GCTCATGTAGCTC|ENST00000296702|0.678569784588278
UTR3 	40-48	0.0229180890999274
>GCTCATGTAGCTC|ENST00000399639|0.678538087615152
UTR3 	2287-2295	0.0041987335619773
UTR3 	2355-2363	0.0014105752671732
UTR3 	2879-2887	0.00332328193061995
UTR3 	3492-3500	0.00276121788642399
UTR3 	5274-5282	0.00751430008403934
UTR3 	7043-7051	0.00216912374654768
UTR3 	9249-9257	0.00153848152079936
>GCTCATGTAGCTC|ENST00000304858|0.678451088002811
UTR3 	1959-1967	0.0229091956177039
>GCTCATGTAGCTC|ENST00000326448|0.678417955426009
UTR3 	419-427	0.0229067134285176
>GCTCATGTAGCTC|ENST00000443963|0.678073650744616
UTR3 	250-258	0.0140075097286247
UTR3 	511-519	0.00887341742273107
>GCTCATGTAGCTC|ENST00000223073|0.677992467057804
UTR3 	2076-2084	0.00161277445578715
UTR3 	2614-2622	0.00399144262034698
UTR3 	3976-3984	0.00980451768085925
UTR3 	4734-4742	0.002500737098626
UTR3 	7269-7277	0.0013578523926782
UTR3 	8486-8494	0.00110801547752233
UTR3 	10822-10830	0.00128211101959606
UTR3 	11095-11103	0.00121739836467676
>GCTCATGTAGCTC|ENST00000252338|0.677932555917457
UTR3 	1123-1131	0.00403827003653119
UTR3 	1738-1746	0.00864939876096511
UTR3 	2301-2309	0.0101826954153314
>GCTCATGTAGCTC|ENST00000325089|0.676846777061592
UTR3 	2226-2234	0.00267053635850662
UTR3 	6303-6311	0.00408283524661157
UTR3 	8150-8158	0.00149514453897338
UTR3 	11419-11427	0.00241958910753663
UTR3 	11999-12007	0.00618773740439962
UTR3 	14711-14719	0.00210607467107092
UTR3 	16595-16603	0.00382724205423713
>GCTCATGTAGCTC|ENST00000359766|0.676821721624133
UTR3 	531-539	0.0112661622301969
UTR3 	2184-2192	0.00802975689811386
UTR3 	2963-2971	0.0034913680568292
>GCTCATGTAGCTC|ENST00000287996|0.676733688310845
UTR3 	697-705	0.00328495330012158
UTR3 	708-716	0.00109992890408361
UTR3 	1182-1190	0.0121917855961022
UTR3 	2154-2162	0.00263095902396548
UTR3 	2529-2537	0.00357308292352326
>GCTCATGTAGCTC|ENST00000613488|0.676583206661795
UTR3 	2145-2153	0.0227694686288427
>GCTCATGTAGCTC|ENST00000526599|0.676582251497318
UTR3 	1014-1022	0.00703585865261186
UTR3 	1088-1096	0.0157335386332798
>GCTCATGTAGCTC|ENST00000445186|0.67610421874415
UTR3 	3089-3097	0.00257090184811815
UTR3 	3797-3805	0.0157948627706421
UTR3 	4282-4290	0.00436794132355227
>GCTCATGTAGCTC|ENST00000612123|0.67583726622507
UTR3 	1314-1322	0.00169654554304317
UTR3 	1663-1671	0.0128105220054289
UTR3 	2956-2964	0.00172908543844702
UTR3 	4362-4370	0.00216703473707145
UTR3 	4851-4859	0.00431059869505979
>GCTCATGTAGCTC|ENST00000616513|0.67551263613734
UTR3 	1721-1729	0.0226895745950466
>GCTCATGTAGCTC|ENST00000358246|0.675073815577998
UTR3 	479-487	0.00737228941329366
UTR3 	1942-1950	0.0152845767066755
>GCTCATGTAGCTC|ENST00000265343|0.674267796173644
UTR3 	3305-3313	0.00249771326646098
UTR3 	4818-4826	0.0200991339949508
>GCTCATGTAGCTC|ENST00000290858|0.674009598370245
UTR3 	881-889	0.00805438935137117
UTR3 	2085-2093	0.0145232479024492
>GCTCATGTAGCTC|ENST00000491718|0.673795096960056
UTR3 	1084-1092	0.00797836103047311
UTR3 	1491-1499	0.00369358886810919
UTR3 	4665-4673	0.00409200874327637
UTR3 	5655-5663	0.00342931779558586
UTR3 	5788-5796	0.00336840780977108
>GCTCATGTAGCTC|ENST00000295851|0.672985797290806
UTR3 	2183-2191	0.00138118770870036
UTR3 	6760-6768	0.00244266993312253
UTR3 	7380-7388	0.00528492724211432
UTR3 	9574-9582	0.0100371303521281
UTR3 	9925-9933	0.00171120019771247
UTR3 	18118-18126	0.00164442780327166
>GCTCATGTAGCTC|ENST00000257197|0.672939553196345
UTR3 	924-932	0.0224981090416325
>GCTCATGTAGCTC|ENST00000397762|0.672624178471853
UTR3 	176-184	0.0186094989628758
UTR3 	1903-1911	0.0038651962578794
>GCTCATGTAGCTC|ENST00000258873|0.672473718542274
UTR3 	1150-1158	0.00185294869064813
UTR3 	3700-3708	0.0206105802737138
>GCTCATGTAGCTC|ENST00000568252|0.67229863644749
UTR3 	532-540	0.0158677616805274
UTR3 	705-713	0.00658277702600279
>GCTCATGTAGCTC|ENST00000376958|0.672035120332365
CDS 	508-516	0.0621670761622594
UTR3 	3222-3230	0.00167754615062246
>GCTCATGTAGCTC|ENST00000415919|0.671803401638111
UTR3 	263-271	0.0208370910508828
CDS 	693-701	0.00682180101043083
>GCTCATGTAGCTC|ENST00000633930|0.671697703947555
UTR3 	548-556	0.00308492317917962
UTR3 	5120-5128	0.00585708292810405
UTR3 	6289-6297	0.00294428609798753
UTR3 	6905-6913	0.00244921025498377
UTR3 	7982-7990	0.00258730000394847
UTR3 	8211-8219	0.00222710768482824
UTR3 	9288-9296	0.00325606924827541
>GCTCATGTAGCTC|ENST00000284268|0.671530123761712
UTR3 	762-770	0.0194006964332535
UTR3 	2636-2644	0.00299286428894555
>GCTCATGTAGCTC|ENST00000507024|0.671299411615153
UTR3 	1794-1802	0.00272044423881108
UTR3 	2604-2612	0.0196560246533243
>GCTCATGTAGCTC|ENST00000216378|0.6712141556259
UTR3 	639-647	0.00619042187033466
UTR3 	664-672	0.0161797325586181
>GCTCATGTAGCTC|ENST00000380058|0.671159584898175
UTR3 	377-385	0.00328040433526831
UTR3 	1720-1728	0.00192443107781537
UTR3 	3025-3033	0.00366245885729553
UTR3 	4854-4862	0.00853207072987202
UTR3 	5581-5589	0.00496674810008568
>GCTCATGTAGCTC|ENST00000550735|0.67095211223019
CDS 	1014-1022	0.0165977435826807
UTR3 	1247-1255	0.00235046285784926
UTR3 	3278-3286	0.0019100559038575
UTR3 	4171-4179	0.00293884049086196
UTR3 	5812-5820	0.00308706086591326
UTR3 	7296-7304	0.00419301474684171
UTR3 	8075-8083	0.00380825750998051
>GCTCATGTAGCTC|ENST00000277570|0.67094296981508
UTR3 	1742-1750	0.0223500746716733
>GCTCATGTAGCTC|ENST00000635671|0.670812384545988
UTR3 	840-848	0.0223404085883421
>GCTCATGTAGCTC|ENST00000610854|0.670765769276267
UTR3 	299-307	0.0107769188986491
UTR3 	650-658	0.011560039642732
>GCTCATGTAGCTC|ENST00000505802|0.67057041203497
UTR3 	348-356	0.00263576200341029
UTR3 	1974-1982	0.00172376763134276
UTR3 	2308-2316	0.00229345477157378
UTR3 	2552-2560	0.01566951823654
>GCTCATGTAGCTC|ENST00000297293|0.670230276985718
UTR3 	97-105	0.0114676431755109
UTR3 	3603-3611	0.0108297008100053
>GCTCATGTAGCTC|ENST00000228136|0.670211307283916
UTR3 	519-527	0.0157104454135148
UTR3 	1012-1020	0.00658549583465467
>GCTCATGTAGCTC|ENST00000507460|0.670090820128376
UTR3 	2323-2331	0.00349481012928745
UTR3 	3529-3537	0.00690597866642402
UTR3 	4198-4206	0.00685040758888179
UTR3 	4258-4266	0.00503583625291234
>GCTCATGTAGCTC|ENST00000612912|0.670034338425527
UTR3 	311-319	0.00365746435069666
UTR3 	1111-1119	0.0024605325707396
UTR3 	1885-1893	0.00210262479568085
UTR3 	2374-2382	0.0140622353302254
>GCTCATGTAGCTC|ENST00000344099|0.669722341317648
CDS 	360-368	0.0105195834490899
UTR3 	695-703	0.0197681286694165
>GCTCATGTAGCTC|ENST00000541363|0.669671241268094
UTR3 	814-822	0.00489990565065802
UTR3 	1811-1819	0.00482765608883043
UTR3 	2294-2302	0.0116011900682191
UTR3 	2468-2476	0.000927270777010756
>GCTCATGTAGCTC|ENST00000524701|0.669642814525241
UTR3 	943-951	0.00268557872457054
UTR3 	1290-1298	0.0195683436312907
>GCTCATGTAGCTC|ENST00000358184|0.669402164583533
UTR3 	139-147	0.016423116326725
CDS 	651-659	0.0228149128128989
>GCTCATGTAGCTC|ENST00000617546|0.668903276296195
UTR3 	348-356	0.00318175974025677
UTR3 	984-992	0.0168360749662869
UTR3 	2713-2721	0.00218148108390746
>GCTCATGTAGCTC|ENST00000520579|0.668899970643266
UTR3 	509-517	0.00370080720779164
UTR3 	1040-1048	0.00372188446344384
UTR3 	1537-1545	0.0147763801725
>GCTCATGTAGCTC|ENST00000264010|0.668722781693726
CDS 	1188-1196	0.00791106046505857
UTR3 	1208-1216	0.020336276400501
>GCTCATGTAGCTC|ENST00000378429|0.668372365891651
UTR3 	35-43	0.0172293063247048
UTR3 	1777-1785	0.00493084569916874
>GCTCATGTAGCTC|ENST00000548310|0.667916834013587
UTR3 	538-546	0.022126573894602
>GCTCATGTAGCTC|ENST00000268070|0.667212862490828
UTR3 	118-126	0.0108649054302782
UTR3 	213-221	0.00424799497350719
UTR3 	526-534	0.00696182789902519
>GCTCATGTAGCTC|ENST00000466590|0.667127036028199
UTR3 	1672-1680	0.00660107240051921
UTR3 	1879-1887	0.0154673387807843
>GCTCATGTAGCTC|ENST00000356956|0.666903247187602
UTR3 	1361-1369	0.0098324770719964
CDS 	4644-4652	0.0139214749261999
UTR3 	4657-4665	0.00263348075371821
UTR3 	5210-5218	0.00189198294393583
UTR3 	5690-5698	0.00295239848131973
CDS 	6486-6494	0.00504229387083707
>GCTCATGTAGCTC|ENST00000303395|0.666763461864282
UTR3 	558-566	0.00977295150465094
CDS 	5986-5994	0.0422420102367228
>GCTCATGTAGCTC|ENST00000420619|0.666617284091368
UTR3 	980-988	0.00276383903431406
UTR3 	1546-1554	0.0192670694539537
>GCTCATGTAGCTC|ENST00000337090|0.66644599673438
CDS 	847-855	0.0154810319953365
CDS 	1459-1467	0.0291299560328937
UTR3 	3328-3336	0.00883797832649311
>GCTCATGTAGCTC|ENST00000426094|0.66604197607693
UTR3 	1539-1547	0.0219886172151337
>GCTCATGTAGCTC|ENST00000630913|0.665870573181585
UTR3 	853-861	0.00820195859164573
UTR3 	1505-1513	0.0137740657120135
>GCTCATGTAGCTC|ENST00000368850|0.665704686567047
UTR3 	182-190	0.00559887442641117
UTR3 	5485-5493	0.00462562135621577
UTR3 	8015-8023	0.00258536984273931
UTR3 	8229-8237	0.00915397411041506
>GCTCATGTAGCTC|ENST00000424034|0.665312099292204
UTR3 	162-170	0.0108751804446251
UTR3 	521-529	0.00762315792238781
UTR3 	683-691	0.0034366773509908
>GCTCATGTAGCTC|ENST00000287239|0.665296881478329
UTR3 	1230-1238	0.0127280657844124
CDS 	5895-5903	0.0115569260075931
CDS 	6207-6215	0.0219678534848952
>GCTCATGTAGCTC|ENST00000619105|0.664768266169057
UTR3 	213-221	0.0137651265809697
UTR3 	567-575	0.00309041389207077
UTR3 	1337-1345	0.00503957439451035
>GCTCATGTAGCTC|ENST00000618621|0.664546613944802
UTR3 	1242-1250	0.00277361824371595
UTR3 	4669-4677	0.0013886914124466
UTR3 	7218-7226	0.00247346122460021
UTR3 	9029-9037	0.000941588524024848
UTR3 	10376-10384	0.003616266957565
UTR3 	13381-13389	0.00216940963724527
UTR3 	14084-14092	0.00220351718045099
UTR3 	14613-14621	0.00379475890885873
UTR3 	15733-15741	0.00251754944004768
>GCTCATGTAGCTC|ENST00000552966|0.663967139479509
UTR3 	125-133	0.0176609633254007
UTR3 	1002-1010	0.00417543153211993
>GCTCATGTAGCTC|ENST00000547722|0.663878126887552
UTR3 	125-133	0.0176464095453318
UTR3 	1002-1010	0.00418346525008283
>GCTCATGTAGCTC|ENST00000359246|0.663699174820802
UTR3 	335-343	0.00501509140622706
UTR3 	1476-1484	0.00652183133478294
UTR3 	1842-1850	0.0102798466158938
>GCTCATGTAGCTC|ENST00000366503|0.663572334997571
UTR3 	363-371	0.0218074824080535
>GCTCATGTAGCTC|ENST00000452800|0.663378286988669
UTR3 	125-133	0.0176464095453318
UTR3 	1002-1010	0.00414686840937511
>GCTCATGTAGCTC|ENST00000532405|0.662992070986008
UTR3 	1656-1664	0.00297294368893763
UTR3 	7646-7654	0.0119986047563797
UTR3 	7718-7726	0.00679347021473735
>GCTCATGTAGCTC|ENST00000597712|0.662844387936695
UTR3 	52-60	0.0217542169516032
>GCTCATGTAGCTC|ENST00000443751|0.662785970101689
UTR3 	130-138	0.00561748708931605
UTR3 	1184-1192	0.00265357774194293
UTR3 	2682-2690	0.00915998124635709
UTR3 	3488-3496	0.00431889876798331
>GCTCATGTAGCTC|ENST00000304743|0.662645615898777
UTR3 	123-131	0.00531800145120222
UTR3 	5106-5114	0.00384952383810074
UTR3 	5117-5125	0.0125721569156181
>GCTCATGTAGCTC|ENST00000487863|0.662564945193274
UTR3 	380-388	0.0160758285546416
CDS 	465-473	0.0117654470341062
UTR3 	1039-1047	0.00281591964719783
>GCTCATGTAGCTC|ENST00000358127|0.662451682499998
UTR3 	84-92	0.0035616030228138
UTR3 	213-221	0.00572227210553436
UTR3 	5187-5195	0.00117431506484246
UTR3 	7164-7172	0.0112673151306307
>GCTCATGTAGCTC|ENST00000531481|0.66244281499604
UTR3 	929-937	0.0201371329655799
UTR3 	1899-1907	0.00158772422326109
>GCTCATGTAGCTC|ENST00000349139|0.662152563953076
UTR3 	160-168	0.0152611367464799
UTR3 	3405-3413	0.00183855132039604
UTR3 	3850-3858	0.00460395898074493
>GCTCATGTAGCTC|ENST00000505459|0.661601640096837
UTR3 	1139-1147	0.00314018126196152
UTR3 	1332-1340	0.00419880876069995
UTR3 	1733-1741	0.00986426582547198
UTR3 	1827-1835	0.00446015687310622
>GCTCATGTAGCTC|ENST00000396573|0.661128617027257
UTR3 	2324-2332	0.00111373190757151
UTR3 	5755-5763	0.00171037678935109
UTR3 	8216-8224	0.00370077751945474
UTR3 	9433-9441	0.0151040068513799
>GCTCATGTAGCTC|ENST00000395117|0.660996555235252
UTR3 	64-72	0.0145209272874924
UTR3 	395-403	0.00391825421449739
UTR3 	756-764	0.00318007833146137
>GCTCATGTAGCTC|ENST00000448342|0.660771109976986
UTR3 	29-37	0.0216028189739731
>GCTCATGTAGCTC|ENST00000308641|0.660145161584638
UTR3 	641-649	0.0215571987912344
>GCTCATGTAGCTC|ENST00000296464|0.65979629891492
UTR3 	3145-3153	0.00142335585714413
UTR3 	4565-4573	0.00132333520592224
UTR3 	7605-7613	0.0187850997227184
>GCTCATGTAGCTC|ENST00000392649|0.659559335942779
UTR3 	2597-2605	0.00386367075996718
UTR3 	5515-5523	0.00178118159714168
UTR3 	6718-6726	0.0158696873845407
>GCTCATGTAGCTC|ENST00000338754|0.659145323596054
UTR3 	414-422	0.0123671653478273
UTR3 	577-585	0.00317549100307646
UTR3 	4139-4147	0.00594175698034873
>GCTCATGTAGCTC|ENST00000393249|0.659014896568498
UTR3 	2389-2397	0.00109549937878318
UTR3 	3223-3231	0.0129420973957166
UTR3 	3721-3729	0.00743732944363715
>GCTCATGTAGCTC|ENST00000297146|0.658697927475859
UTR3 	370-378	0.0214518775426426
>GCTCATGTAGCTC|ENST00000359486|0.658297744218513
CDS 	2557-2565	0.00340086690444817
CDS 	2658-2666	0.0018875193330864
CDS 	5758-5766	0.0572004731115342
>GCTCATGTAGCTC|ENST00000490743|0.658273968976701
UTR3 	1004-1012	0.00261257691148722
UTR3 	1905-1913	0.0188084882457404
>GCTCATGTAGCTC|ENST00000373878|0.658234529346011
UTR3 	421-429	0.0077339081033376
UTR3 	922-930	0.0136842916023483
>GCTCATGTAGCTC|ENST00000372007|0.657768937981462
UTR3 	29-37	0.00725960045385173
CDS 	408-416	0.0413565647401116
UTR3 	2916-2924	0.00199927911002125
>GCTCATGTAGCTC|ENST00000507931|0.65766735289681
UTR3 	646-654	0.00856240091938698
UTR3 	746-754	0.00711697505887662
UTR3 	1358-1366	0.00569763357729508
>GCTCATGTAGCTC|ENST00000630992|0.657435940968624
UTR3 	569-577	0.00590241063402643
UTR3 	2517-2525	0.00724793413464109
UTR3 	6976-6984	0.00223972136838084
UTR3 	8293-8301	0.00597014695600766
>GCTCATGTAGCTC|ENST00000457434|0.657353639061653
UTR3 	219-227	0.00945157362605597
UTR3 	1299-1307	0.0119026670970465
>GCTCATGTAGCTC|ENST00000557924|0.657259056914806
UTR3 	63-71	0.0138657571061919
UTR3 	1736-1744	0.00385769011819029
UTR3 	2358-2366	0.00362393084151016
>GCTCATGTAGCTC|ENST00000435676|0.657193323946357
UTR3 	1839-1847	0.000945499613110243
UTR3 	3007-3015	0.00711194801908911
UTR3 	3403-3411	0.0132851615385189
>GCTCATGTAGCTC|ENST00000397998|0.657081925077969
UTR3 	819-827	0.00358259263062347
UTR3 	1384-1392	0.00189832936262665
UTR3 	2402-2410	0.0158536062419395
>GCTCATGTAGCTC|ENST00000366630|0.657029688587182
UTR3 	406-414	0.0182757128399625
CDS 	5076-5084	0.0124766212551441
>GCTCATGTAGCTC|ENST00000409602|0.656571705276443
UTR3 	60-68	0.0172740557416881
CDS 	727-735	0.0160791532519204
>GCTCATGTAGCTC|ENST00000443940|0.656444321638446
UTR3 	169-177	0.00496153602371022
UTR3 	2133-2141	0.0163267642154749
>GCTCATGTAGCTC|ENST00000446142|0.65638545878569
UTR3 	340-348	0.0212840345857146
>GCTCATGTAGCTC|ENST00000451653|0.655878692272655
UTR3 	155-163	0.00434904810143242
UTR3 	773-781	0.00992674196122439
UTR3 	1827-1835	0.00382689332124233
UTR3 	2612-2620	0.0031446413987409
>GCTCATGTAGCTC|ENST00000337435|0.655331259701663
UTR3 	600-608	0.00932836010152518
UTR3 	1227-1235	0.00347945559032898
UTR3 	4485-4493	0.00349696615467037
UTR3 	5289-5297	0.00490291617142474
>GCTCATGTAGCTC|ENST00000357726|0.654782579502384
UTR3 	35-43	0.00617765581348382
UTR3 	235-243	0.0149903550552944
>GCTCATGTAGCTC|ENST00000608382|0.654729975309765
UTR3 	522-530	0.00412345433061446
UTR3 	1113-1121	0.0109920939919781
UTR3 	3203-3211	0.00161264412145612
UTR3 	8761-8769	0.00443601502543635
>GCTCATGTAGCTC|ENST00000272224|0.654380145165989
UTR3 	45-53	0.00323558710159913
UTR3 	3730-3738	0.0016478551203863
UTR3 	6819-6827	0.0162554787161532
>GCTCATGTAGCTC|ENST00000307750|0.654247851262276
UTR3 	492-500	0.0104592534515036
UTR3 	1414-1422	0.0082423094058855
UTR3 	1533-1541	0.00242779871994654
>GCTCATGTAGCTC|ENST00000306851|0.653680523541883
UTR3 	736-744	0.0138373547976172
UTR3 	1427-1435	0.0041927191938768
UTR3 	1660-1668	0.00305831285716514
>GCTCATGTAGCTC|ENST00000380872|0.653362445640542
UTR3 	461-469	0.00293247480798093
UTR3 	2899-2907	0.00228981914784013
UTR3 	5104-5112	0.00542633332201477
UTR3 	5434-5442	0.0104168004970379
>GCTCATGTAGCTC|ENST00000258494|0.653077776115027
UTR3 	1442-1450	0.00229063685406379
UTR3 	1582-1590	0.0024280837009131
UTR3 	4286-4294	0.0066281603273373
UTR3 	4293-4301	0.00969800764315732
>GCTCATGTAGCTC|ENST00000265361|0.652792511124943
UTR3 	140-148	0.00768487343199495
UTR3 	501-509	0.0133394408046512
>GCTCATGTAGCTC|ENST00000248444|0.652309561649065
UTR3 	105-113	0.00404933619954821
UTR3 	2611-2619	0.00119819118215222
UTR3 	3229-3237	0.0130215327019856
UTR3 	3379-3387	0.00272044020543702
>GCTCATGTAGCTC|ENST00000615252|0.652173833358077
UTR3 	1766-1774	0.0209797202331331
>GCTCATGTAGCTC|ENST00000612339|0.65212172287141
UTR3 	1736-1744	0.0209759658261229
>GCTCATGTAGCTC|ENST00000421177|0.651685813967117
UTR3 	876-884	0.00284073645389601
UTR3 	1611-1619	0.0181038336850717
>GCTCATGTAGCTC|ENST00000315927|0.651540615287987
UTR3 	1824-1832	0.00152998710967756
UTR3 	4550-4558	0.0194041293749223
>GCTCATGTAGCTC|ENST00000415914|0.651468283599454
UTR3 	254-262	0.0209289096833056
>GCTCATGTAGCTC|ENST00000511480|0.651046733003253
UTR3 	2132-2140	0.00928261422721705
UTR3 	2567-2575	0.00285611946981597
UTR3 	4046-4054	0.00428005875386264
UTR3 	4772-4780	0.00447978187185242
>GCTCATGTAGCTC|ENST00000285274|0.651027920559425
UTR3 	215-223	0.00907784997265195
UTR3 	2897-2905	0.00210379051170227
UTR3 	2947-2955	0.000961395314840695
UTR3 	3020-3028	0.00378471708158113
UTR3 	3544-3552	0.00235467682292219
UTR3 	4119-4127	0.00261479124646447
>GCTCATGTAGCTC|ENST00000549851|0.650984389488129
UTR3 	89-97	0.00679290648408919
UTR3 	334-342	0.00711737630764215
UTR3 	1232-1240	0.00362731222652601
UTR3 	1565-1573	0.00335649442397062
>GCTCATGTAGCTC|ENST00000366999|0.650981071836579
UTR3 	91-99	0.00727326706589149
UTR3 	269-277	0.0136205837208573
>GCTCATGTAGCTC|ENST00000489291|0.650478916550858
UTR3 	362-370	0.017095291342612
UTR3 	3117-3125	0.00376244898577099
>GCTCATGTAGCTC|ENST00000270162|0.65046187248091
UTR3 	2145-2153	0.0208565150949769
>GCTCATGTAGCTC|ENST00000547861|0.649945415814677
UTR3 	318-326	0.0208194020754662
>GCTCATGTAGCTC|ENST00000376771|0.649848060715613
UTR3 	48-56	0.00566450606140133
UTR3 	62-70	0.0123015176232554
CDS 	1318-1326	0.0115462575918263
>GCTCATGTAGCTC|ENST00000392872|0.649790339177969
UTR3 	889-897	0.0208082630710843
>GCTCATGTAGCTC|ENST00000539302|0.649566288873757
UTR3 	369-377	0.00439692818434718
UTR3 	1797-1805	0.00195623997452134
UTR3 	2253-2261	0.00429368386922972
UTR3 	2772-2780	0.0042967182698615
UTR3 	3090-3098	0.0020674018813656
UTR3 	3165-3173	0.00116207151711447
UTR3 	5288-5296	0.00261913007354
>GCTCATGTAGCTC|ENST00000532335|0.649435992675327
UTR3 	105-113	0.00174902925145326
UTR3 	915-923	0.00427187947919853
UTR3 	1049-1057	0.0147619105034585
>GCTCATGTAGCTC|ENST00000326648|0.649292773069733
UTR3 	613-621	0.0169568430608333
UTR3 	2498-2506	0.00280306866814902
UTR3 	2655-2663	0.00101262698689375
>GCTCATGTAGCTC|ENST00000350221|0.649291012005714
UTR3 	639-647	0.00645035064146976
UTR3 	715-723	0.00697456093596345
UTR3 	794-802	0.0073475007386445
>GCTCATGTAGCTC|ENST00000361524|0.649180792910205
UTR3 	353-361	0.020764501956861
>GCTCATGTAGCTC|ENST00000532692|0.64887202345583
UTR3 	131-139	0.0145182500076391
UTR3 	192-200	0.00622409782604115
>GCTCATGTAGCTC|ENST00000296734|0.648812771106348
UTR3 	132-140	0.00463690792289805
UTR3 	907-915	0.00706796789121029
UTR3 	2038-2046	0.00408568601708163
UTR3 	2845-2853	0.00494753568566896
>GCTCATGTAGCTC|ENST00000585482|0.648517706252465
UTR3 	4291-4299	0.00134640826554946
UTR3 	4338-4346	0.000500989470330014
UTR3 	5912-5920	0.00214774192886442
UTR3 	6984-6992	0.0167217970182188
>GCTCATGTAGCTC|ENST00000448962|0.648272591455778
UTR3 	490-498	0.00850437555417292
UTR3 	1464-1472	0.00831364946416003
UTR3 	2030-2038	0.00388133922945921
>GCTCATGTAGCTC|ENST00000409185|0.6481457001853
UTR3 	1496-1504	0.00189074902060542
UTR3 	1929-1937	0.00426717454668585
UTR3 	4024-4032	0.00212852536947213
UTR3 	4127-4135	0.00136408510312484
UTR3 	4488-4496	0.0110397354933381
>GCTCATGTAGCTC|ENST00000507359|0.648093884451763
UTR3 	647-655	0.00370897256205517
CDS 	1128-1136	0.0251703645593493
UTR3 	2353-2361	0.00149091735959475
UTR3 	5410-5418	0.0017273285609254
UTR3 	5475-5483	0.00357550039527557
UTR3 	6715-6723	0.00205349764949751
UTR3 	8355-8363	0.00138187236140068
>GCTCATGTAGCTC|ENST00000424556|0.647964948700446
UTR3 	78-86	0.0177308259119309
UTR3 	210-218	0.00294649115647256
>GCTCATGTAGCTC|ENST00000356860|0.647693429481472
UTR3 	46-54	0.0206578659872587
>GCTCATGTAGCTC|ENST00000436821|0.647088962963074
UTR3 	283-291	0.0116293200254165
UTR3 	367-375	0.00898526773961214
>GCTCATGTAGCTC|ENST00000413242|0.646895031379494
UTR3 	195-203	0.00778940097424323
UTR3 	438-446	0.00627665930077231
UTR3 	1510-1518	0.00653464964237473
>GCTCATGTAGCTC|ENST00000566266|0.646599890417944
CDS 	72-80	0.00996505204370028
UTR3 	824-832	0.00166499994939719
UTR3 	1221-1229	0.00330242295393477
UTR3 	1873-1881	0.00168422011638467
UTR3 	2512-2520	0.00299260357198809
UTR3 	2911-2919	0.0084876223035504
>GCTCATGTAGCTC|ENST00000273482|0.646509500852
UTR3 	1561-1569	0.0205731314204169
>GCTCATGTAGCTC|ENST00000452398|0.646455837319995
UTR3 	678-686	0.0067043535443478
UTR3 	2370-2378	0.00226181652208406
UTR3 	3002-3010	0.00785502739803473
UTR3 	4020-4028	0.00374809627663972
>GCTCATGTAGCTC|ENST00000433355|0.646283174409175
UTR3 	1412-1420	0.00397454843489468
UTR3 	1985-1993	0.00332896321704489
UTR3 	2747-2755	0.00357186220578112
UTR3 	6803-6811	0.00128255728563919
UTR3 	7262-7270	0.00147210784484684
UTR3 	7963-7971	0.00407124126727127
UTR3 	8620-8628	0.00192392162861743
UTR3 	8695-8703	0.000931745878390885
>GCTCATGTAGCTC|ENST00000370396|0.646138883001344
CDS 	342-350	0.0163834260323384
UTR3 	521-529	0.00265182179054999
UTR3 	710-718	0.00782960613759624
UTR3 	877-885	0.00588596453410962
>GCTCATGTAGCTC|ENST00000612692|0.64579444006609
CDS 	2269-2277	0.0425830425926435
UTR3 	3705-3713	0.00458254267365653
UTR3 	7585-7593	0.0013654323591449
UTR3 	8759-8767	0.00172750871394708
>GCTCATGTAGCTC|ENST00000562562|0.645448574363219
UTR3 	298-306	0.0204973094341936
>GCTCATGTAGCTC|ENST00000461391|0.645405899725891
UTR3 	122-130	0.0128533992343318
UTR3 	1224-1232	0.00490161178345466
UTR3 	1493-1501	0.00273925070246235
>GCTCATGTAGCTC|ENST00000403607|0.645393885784469
UTR3 	682-690	0.00741339760202752
UTR3 	1003-1011	0.0130800061429283
>GCTCATGTAGCTC|ENST00000311048|0.645371294412466
CDS 	292-300	0.0117866061376217
CDS 	412-420	0.0144412172002202
UTR3 	2187-2195	0.00160984540076658
UTR3 	2945-2953	0.00186363146398064
UTR3 	5229-5237	0.00262021076192747
UTR3 	6037-6045	0.00221954340097047
UTR3 	6898-6906	0.00191555003390838
UTR3 	9115-9123	0.00210076753934804
UTR3 	11030-11038	0.00105201419217018
>GCTCATGTAGCTC|ENST00000375352|0.645368474642769
UTR3 	584-592	0.0204915890521221
>GCTCATGTAGCTC|ENST00000331569|0.645351344724727
UTR3 	198-206	0.00760012365159876
UTR3 	431-439	0.0128902421300413
>GCTCATGTAGCTC|ENST00000339986|0.645060457739464
UTR3 	124-132	0.00372781656864768
UTR3 	1018-1026	0.00308656843177811
UTR3 	1190-1198	0.00465842277278764
CDS 	1525-1533	0.0319798756498311
>GCTCATGTAGCTC|ENST00000381153|0.644738672428878
UTR3 	2213-2221	0.0204466314956879
>GCTCATGTAGCTC|ENST00000448246|0.644729953351345
UTR3 	366-374	0.0068854576120897
UTR3 	2220-2228	0.00245844041060628
UTR3 	3583-3591	0.0111021113252706
>GCTCATGTAGCTC|ENST00000526204|0.644108327023519
UTR3 	579-587	0.00511329134688697
UTR3 	812-820	0.00222674862052232
UTR3 	1270-1278	0.002347825143194
UTR3 	1618-1626	0.00605983318832674
UTR3 	1700-1708	0.00465397268146887
>GCTCATGTAGCTC|ENST00000230402|0.643809077180724
UTR3 	273-281	0.00610057308357685
UTR3 	822-830	0.00620913149075933
UTR3 	971-979	0.00807063435663267
>GCTCATGTAGCTC|ENST00000391975|0.643755893342921
UTR3 	224-232	0.00710153478383577
UTR3 	1216-1224	0.00186532962246399
UTR3 	1802-1810	0.0076066727683491
CDS 	3726-3734	0.0149734005085421
>GCTCATGTAGCTC|ENST00000360697|0.643725508671087
CDS 	21-29	0.0094162658617367
CDS 	1143-1151	0.0153060738527928
CDS 	1375-1383	0.00956087025924716
UTR3 	1478-1486	0.00110861358702789
UTR3 	3016-3024	0.00112894570203595
UTR3 	4294-4302	0.00832471373768587
>GCTCATGTAGCTC|ENST00000394621|0.643150100243109
CDS 	354-362	0.0206426440133901
UTR3 	1016-1024	0.00305778338570896
UTR3 	1327-1335	0.00454874928352878
UTR3 	3033-3041	0.00426885646023702
UTR3 	4171-4179	0.00303056797869534
>GCTCATGTAGCTC|ENST00000258711|0.642718184858142
UTR3 	2206-2214	0.00213430630766233
UTR3 	3320-3328	0.0019365492161577
UTR3 	5376-5384	0.00225684580476971
UTR3 	5396-5404	0.000761940999607959
UTR3 	8755-8763	0.00103780325488628
UTR3 	10484-10492	0.00134054637107059
UTR3 	12700-12708	0.00167058735796129
UTR3 	13865-13873	0.00372021193634441
UTR3 	14260-14268	0.00544385094595105
>GCTCATGTAGCTC|ENST00000379834|0.642212416091404
UTR3 	338-346	0.0102621808396656
CDS 	927-935	0.0203065835518379
CDS 	1171-1179	0.0144533746224903
>GCTCATGTAGCTC|ENST00000360418|0.642072220662702
UTR3 	232-240	0.00317429006768184
UTR3 	600-608	0.00427514800087261
UTR3 	1620-1628	0.0128072462515198
>GCTCATGTAGCTC|ENST00000359297|0.642015970465945
UTR3 	980-988	0.00171196197665946
UTR3 	3521-3529	0.0185407220975697
>GCTCATGTAGCTC|ENST00000298912|0.641575097041891
UTR3 	776-784	0.00253232487874688
UTR3 	1433-1441	0.00231430243980997
UTR3 	1788-1796	0.00224985444832883
UTR3 	3644-3652	0.00244569888752696
UTR3 	4297-4305	0.00151973788179535
UTR3 	5712-5720	0.00467110985704819
UTR3 	6240-6248	0.00448831248359345
>GCTCATGTAGCTC|ENST00000261868|0.641410293250525
UTR3 	463-471	0.0128485869535317
UTR3 	1057-1065	0.00736104183056903
>GCTCATGTAGCTC|ENST00000305428|0.641374649839529
UTR3 	873-881	0.015077183938808
CDS 	1578-1586	0.0138423008481546
UTR3 	2661-2669	0.0016236262174136
>GCTCATGTAGCTC|ENST00000372981|0.641309644015458
UTR3 	314-322	0.00409950285941611
UTR3 	851-859	0.00394504488972179
UTR3 	984-992	0.00306296244459331
UTR3 	1075-1083	0.00418932234761329
UTR3 	1148-1156	0.00209358054376524
UTR3 	3513-3521	0.00281206403847492
>GCTCATGTAGCTC|ENST00000470760|0.641304207354968
UTR3 	79-87	0.00973692217793744
CDS 	171-179	0.0360083538957954
>GCTCATGTAGCTC|ENST00000368841|0.641200423233972
UTR3 	80-88	0.00797568073654394
UTR3 	3358-3366	0.00173408048375319
UTR3 	3487-3495	0.0046976196237401
UTR3 	4825-4833	0.00238614700455908
UTR3 	5004-5012	0.00340118956121699
>GCTCATGTAGCTC|ENST00000532402|0.64094280607753
UTR3 	39-47	0.00609550101808937
UTR3 	390-398	0.00568750090069968
UTR3 	588-596	0.00581850793373589
UTR3 	1904-1912	0.00257490897402771
>GCTCATGTAGCTC|ENST00000258149|0.6405748191437
UTR3 	571-579	0.00396566421661157
UTR3 	5536-5544	0.00293582099963775
UTR3 	9138-9146	0.00164780662610599
UTR3 	9826-9834	0.00512250009883424
UTR3 	9905-9913	0.00275817974404428
UTR3 	10339-10347	0.00372031898660609
>GCTCATGTAGCTC|ENST00000367771|0.640230734437487
UTR3 	3174-3182	0.00271633824703019
UTR3 	3342-3350	0.013188999301214
UTR3 	3516-3524	0.00422053271749047
>GCTCATGTAGCTC|ENST00000586195|0.640158490815444
UTR3 	24-32	0.0201207442863039
>GCTCATGTAGCTC|ENST00000381908|0.640121635208985
UTR3 	2006-2014	0.00177845181580111
UTR3 	3171-3179	0.0018487892684327
UTR3 	3239-3247	0.00177236776089797
UTR3 	4798-4806	0.00231520290434905
UTR3 	4893-4901	0.000906596377428499
UTR3 	4980-4988	0.000951751024863111
UTR3 	7079-7087	0.00113571639658529
UTR3 	7437-7445	0.00317296442540927
UTR3 	7530-7538	0.00112094917545041
UTR3 	7709-7717	0.0015148994346544
UTR3 	11654-11662	0.00360044082054098
>GCTCATGTAGCTC|ENST00000554715|0.640108480121485
UTR3 	147-155	0.0201171960876957
>GCTCATGTAGCTC|ENST00000368232|0.63971100070678
UTR3 	693-701	0.0200890030674491
>GCTCATGTAGCTC|ENST00000530254|0.639609248168696
UTR3 	483-491	0.005550844693151
UTR3 	1099-1107	0.00176395300418235
UTR3 	2923-2931	0.0017086257036978
UTR3 	3148-3156	0.0017518637044879
UTR3 	3436-3444	0.000955119130183478
UTR3 	5044-5052	0.00327493528502833
UTR3 	6117-6125	0.00507644647464471
>GCTCATGTAGCTC|ENST00000311127|0.639596537407548
UTR3 	517-525	0.00356410967909633
UTR3 	824-832	0.00228804788692139
UTR3 	1072-1080	0.0036750174482463
UTR3 	1739-1747	0.00293579200836821
UTR3 	2323-2331	0.00138512203234165
UTR3 	2341-2349	0.000904788733583215
UTR3 	4613-4621	0.00532800897427591
>GCTCATGTAGCTC|ENST00000307271|0.639466560834717
UTR3 	395-403	0.015300461205353
UTR3 	641-649	0.00477121060979107
>GCTCATGTAGCTC|ENST00000307746|0.639059950415352
UTR3 	554-562	0.0200428537089585
>GCTCATGTAGCTC|ENST00000316981|0.638578741053123
UTR3 	595-603	0.00440416637295538
UTR3 	935-943	0.00191966607371984
UTR3 	3463-3471	0.0136849342764799
>GCTCATGTAGCTC|ENST00000323443|0.637889617400415
UTR3 	220-228	0.00317697956530729
UTR3 	678-686	0.00675965913436146
UTR3 	6243-6251	0.0100233474740559
>GCTCATGTAGCTC|ENST00000338637|0.637550776711514
UTR3 	1146-1154	0.00510223235511822
UTR3 	2112-2120	0.00172223890117372
UTR3 	3090-3098	0.00139300432062655
UTR3 	4184-4192	0.00107653621288688
UTR3 	5102-5110	0.00490466697851699
UTR3 	5129-5137	0.00333478602554621
UTR3 	5222-5230	0.00240255081276822
>GCTCATGTAGCTC|ENST00000271751|0.637467194509998
UTR3 	899-907	0.00330247071041092
CDS 	1683-1691	0.00472250864795237
UTR3 	1823-1831	0.00198558334025273
UTR3 	4625-4633	0.004495228932474
UTR3 	4737-4745	0.00900340249843858
>GCTCATGTAGCTC|ENST00000316161|0.637438685488788
UTR3 	468-476	0.0171749916516829
UTR3 	1187-1195	0.00275309642832806
>GCTCATGTAGCTC|ENST00000554557|0.637344882128328
UTR3 	725-733	0.0043832250119147
UTR3 	3730-3738	0.00219976565880591
UTR3 	3990-3998	0.00846169064307967
UTR3 	4515-4523	0.00256803140891465
UTR3 	4738-4746	0.00230874203161593
>GCTCATGTAGCTC|ENST00000346618|0.637187484239218
UTR3 	2586-2594	0.0199103259882708
>GCTCATGTAGCTC|ENST00000262428|0.637113410791702
UTR3 	108-116	0.00484864462834802
UTR3 	1100-1108	0.0150564447406719
>GCTCATGTAGCTC|ENST00000453705|0.637101248614779
UTR3 	68-76	0.0130745304607855
UTR3 	2368-2376	0.00682969914762841
>GCTCATGTAGCTC|ENST00000235349|0.636943100085315
UTR3 	263-271	0.0182219217158801
CDS 	693-701	0.00681680599117091
>GCTCATGTAGCTC|ENST00000453654|0.636877710450667
UTR3 	21-29	0.0140437257703161
UTR3 	841-849	0.00473877740819468
UTR3 	4808-4816	0.00110592642426038
>GCTCATGTAGCTC|ENST00000388718|0.636820856747037
UTR3 	382-390	0.00874235888038821
CDS 	1597-1605	0.00590313234783873
CDS 	1822-1830	0.00549960496536535
CDS 	2047-2055	0.00590313234783873
CDS 	2278-2286	0.00576717207955331
CDS 	2734-2742	0.00608628955666623
CDS 	2926-2934	0.00462407484288987
CDS 	3502-3510	0.00386337331495589
>GCTCATGTAGCTC|ENST00000618219|0.636783440677627
UTR3 	772-780	0.00269834163769441
UTR3 	840-848	0.00557220541017665
UTR3 	1008-1016	0.0116112206826226
>GCTCATGTAGCTC|ENST00000424141|0.636523661657087
UTR3 	242-250	0.00990571497386966
UTR3 	1138-1146	0.00227280732853275
UTR3 	1178-1186	0.00437809537141574
UTR3 	1466-1474	0.00330679579047259
>GCTCATGTAGCTC|ENST00000280772|0.636461574631015
UTR3 	184-192	0.0167168952767955
CDS 	10851-10859	0.01240890029967
>GCTCATGTAGCTC|ENST00000267938|0.636451226122902
CDS 	1081-1089	0.0579253288503505
>GCTCATGTAGCTC|ENST00000371149|0.635967375504257
UTR3 	159-167	0.0104523507618006
UTR3 	249-257	0.00937177811043235
>GCTCATGTAGCTC|ENST00000245817|0.635741150461159
UTR3 	525-533	0.0158089846938402
UTR3 	655-663	0.00399917564996249
>GCTCATGTAGCTC|ENST00000370447|0.63565483553349
UTR3 	990-998	0.0108529801079349
UTR3 	2065-2073	0.0020815545882449
UTR3 	3237-3245	0.00163940609940031
UTR3 	4135-4143	0.00203396234036544
UTR3 	6074-6082	0.00319416561973174
>GCTCATGTAGCTC|ENST00000581347|0.635610549406554
UTR3 	2331-2339	0.00193912762743139
UTR3 	3704-3712	0.00291905487715239
UTR3 	5632-5640	0.00196024113715331
UTR3 	5886-5894	0.00287643394586736
UTR3 	6256-6264	0.00293449960690065
UTR3 	7996-8004	0.00716958635197009
>GCTCATGTAGCTC|ENST00000451531|0.635585845252949
UTR3 	60-68	0.0158964988512305
CDS 	838-846	0.0151416692061183
>GCTCATGTAGCTC|ENST00000396821|0.635560053754938
UTR3 	2131-2139	0.019795380337664
>GCTCATGTAGCTC|ENST00000233190|0.635558857646072
UTR3 	4289-4297	0.0058709283006152
UTR3 	5217-5225	0.00195982035934864
UTR3 	5818-5826	0.00160645677912274
UTR3 	9074-9082	0.00481011935383377
UTR3 	9208-9216	0.00554797114427429
>GCTCATGTAGCTC|ENST00000524849|0.635352812644115
UTR3 	482-490	0.0197807586425434
>GCTCATGTAGCTC|ENST00000449549|0.635335455749073
UTR3 	1048-1056	0.0197795342044518
>GCTCATGTAGCTC|ENST00000262659|0.635270040802492
UTR3 	149-157	0.017051233630552
UTR3 	291-299	0.00272368611491248
>GCTCATGTAGCTC|ENST00000553430|0.634941050764546
UTR3 	920-928	0.0197517176812294
>GCTCATGTAGCTC|ENST00000391860|0.634638542519313
UTR3 	227-235	0.00366950406674672
UTR3 	333-341	0.00414565987694985
UTR3 	1143-1151	0.00227134914288253
UTR3 	2355-2363	0.00122091663190253
UTR3 	2410-2418	0.000623817989572172
UTR3 	2967-2975	0.00132207792799582
UTR3 	6546-6554	0.00477198059954719
UTR3 	7777-7785	0.00170508485570692
>GCTCATGTAGCTC|ENST00000371564|0.634473444968181
UTR3 	383-391	0.00950666573202696
UTR3 	1328-1336	0.00236211355549911
CDS 	1521-1529	0.00649498268094256
UTR3 	2145-2153	0.00625429960670052
>GCTCATGTAGCTC|ENST00000282077|0.634431158635408
CDS 	552-560	0.0164687033094619
UTR3 	5033-5041	0.00381838246378746
UTR3 	5516-5524	0.00160674712806621
UTR3 	6313-6321	0.00361155363723587
UTR3 	9998-10006	0.00289220498487336
UTR3 	10160-10168	0.00156524861993269
UTR3 	10580-10588	0.00193808886036921
>GCTCATGTAGCTC|ENST00000541179|0.634181782194291
UTR3 	164-172	0.0129630136317671
UTR3 	483-491	0.00673519040818618
>GCTCATGTAGCTC|ENST00000590532|0.633999523287421
UTR3 	379-387	0.0196853653433481
>GCTCATGTAGCTC|ENST00000381340|0.633458567777736
UTR3 	1775-1783	0.0164363582705268
CDS 	6025-6033	0.00486274482286896
CDS 	6198-6206	0.00774293669439212
>GCTCATGTAGCTC|ENST00000538035|0.633313442811868
CDS 	468-476	0.0145248084860374
UTR3 	1944-1952	0.0158951672669531
>GCTCATGTAGCTC|ENST00000393483|0.633235004324456
UTR3 	66-74	0.019631540422375
>GCTCATGTAGCTC|ENST00000393094|0.632914277265941
UTR3 	3105-3113	0.0196089741409505
>GCTCATGTAGCTC|ENST00000512220|0.632668510527537
UTR3 	1468-1476	0.00797717121367553
UTR3 	2024-2032	0.00152747089960849
UTR3 	3430-3438	0.010087045541369
>GCTCATGTAGCTC|ENST00000304177|0.632644769940529
UTR3 	1239-1247	0.0150789637743568
UTR3 	6392-6400	0.00154782515004906
UTR3 	9546-9554	0.00296322914648667
>GCTCATGTAGCTC|ENST00000458385|0.632517099781339
UTR3 	372-380	0.010981939808593
UTR3 	521-529	0.003725858234148
CDS 	940-948	0.0184602544567543
>GCTCATGTAGCTC|ENST00000559228|0.632471984771424
UTR3 	180-188	0.00767215338137369
UTR3 	440-448	0.0102727049730152
UTR3 	3872-3880	0.00163300976541838
>GCTCATGTAGCTC|ENST00000309957|0.632467863281308
UTR3 	286-294	0.0152243048173493
UTR3 	644-652	0.00435327351570868
>GCTCATGTAGCTC|ENST00000442697|0.632243998274348
UTR3 	64-72	0.00671048787883621
UTR3 	250-258	0.00399591677743955
UTR3 	397-405	0.00620977689727183
UTR3 	2279-2287	0.00264565861481729
>GCTCATGTAGCTC|ENST00000216445|0.632184863001604
UTR3 	616-624	0.00219442479278789
UTR3 	941-949	0.00203166455736165
UTR3 	1954-1962	0.0153315941578694
>GCTCATGTAGCTC|ENST00000396205|0.632147236918284
UTR3 	542-550	0.0102543646715988
UTR3 	723-731	0.00930067421776767
>GCTCATGTAGCTC|ENST00000563944|0.631983143166681
UTR3 	468-476	0.0146083806327601
UTR3 	520-528	0.0049351259462421
>GCTCATGTAGCTC|ENST00000553471|0.631758008659764
UTR3 	77-85	0.00615072970214851
UTR3 	1397-1405	0.00232177728144685
UTR3 	1898-1906	0.00132335451494157
UTR3 	2361-2369	0.00973182639338025
>GCTCATGTAGCTC|ENST00000369878|0.631673920567095
UTR3 	1384-1392	0.0023621058290216
UTR3 	4302-4310	0.0024640121188567
UTR3 	6883-6891	0.00208711738905502
UTR3 	9098-9106	0.00292077492789865
UTR3 	11659-11667	0.00340820218151415
UTR3 	12716-12724	0.00627956817612563
>GCTCATGTAGCTC|ENST00000417826|0.631558613396697
UTR3 	952-960	0.00173273179165315
UTR3 	1147-1155	0.012343400648299
UTR3 	1966-1974	0.00543754865678643
>GCTCATGTAGCTC|ENST00000326053|0.631550978953305
UTR3 	347-355	0.0195131448675414
>GCTCATGTAGCTC|ENST00000309447|0.631173920780868
UTR3 	560-568	0.00688207899873245
CDS 	1309-1317	0.0164501570363515
CDS 	1371-1379	0.00574304753062393
UTR3 	1856-1864	0.0066000935160515
>GCTCATGTAGCTC|ENST00000589797|0.631104887422943
UTR3 	3142-3150	0.00524641949088777
UTR3 	3675-3683	0.014235400757318
>GCTCATGTAGCTC|ENST00000423760|0.631012465727371
UTR3 	1607-1615	0.0194753323517061
>GCTCATGTAGCTC|ENST00000226004|0.63062835704502
UTR3 	1138-1146	0.0034336269544817
UTR3 	2454-2462	0.00166246893592968
UTR3 	3133-3141	0.0143522796972055
>GCTCATGTAGCTC|ENST00000576436|0.630316657988879
UTR3 	743-751	0.00306854218999036
UTR3 	944-952	0.00247009666321365
UTR3 	1042-1050	0.00221953204498185
UTR3 	1541-1549	0.0116683381719657
>GCTCATGTAGCTC|ENST00000546910|0.630267015361158
UTR3 	1474-1482	0.00918950511424679
UTR3 	2423-2431	0.0102335220978438
>GCTCATGTAGCTC|ENST00000560626|0.630208588058785
UTR3 	823-831	0.00192590460296959
UTR3 	1424-1432	0.0012677311426761
UTR3 	2759-2767	0.00863913579705732
UTR3 	3095-3103	0.00602167492799784
UTR3 	5693-5701	0.00156448298722681
>GCTCATGTAGCTC|ENST00000416269|0.630017906747009
UTR3 	271-279	0.0194055580304366
>GCTCATGTAGCTC|ENST00000622294|0.629886462206368
UTR3 	90-98	0.00476687823454887
UTR3 	252-260	0.0146294639723905
>GCTCATGTAGCTC|ENST00000483281|0.629516637844224
UTR3 	799-807	0.012752259400824
UTR3 	1536-1544	0.00661816096103093
>GCTCATGTAGCTC|ENST00000510930|0.629496348804391
UTR3 	74-82	0.010169570666566
UTR3 	769-777	0.00919942789793093
>GCTCATGTAGCTC|ENST00000520164|0.628519700309293
CDS 	615-623	0.00638921812348719
UTR3 	1649-1657	0.00292045280629418
UTR3 	1746-1754	0.00106139711333986
UTR3 	1904-1912	0.0137351457098919
>GCTCATGTAGCTC|ENST00000354449|0.628391405341903
CDS 	210-218	0.00754925127372157
UTR3 	347-355	0.00362589597400479
UTR3 	759-767	0.00207987571561258
CDS 	1299-1307	0.022375657995232
CDS 	2085-2093	0.0135859372618687
>GCTCATGTAGCTC|ENST00000574832|0.627661384116405
UTR3 	230-238	0.0072383562687932
UTR3 	863-871	0.00872415709526338
UTR3 	1103-1111	0.00327802783300724
>GCTCATGTAGCTC|ENST00000359676|0.627581493803436
UTR3 	3942-3950	0.00305651931064738
UTR3 	4031-4039	0.00221341751516486
UTR3 	4389-4397	0.0139650174994344
>GCTCATGTAGCTC|ENST00000409085|0.627452259093079
UTR3 	274-282	0.00842559833159023
UTR3 	463-471	0.0052394043087255
UTR3 	1838-1846	0.00227041041471379
UTR3 	2312-2320	0.00177278681292493
UTR3 	5372-5380	0.00151771787538363
>GCTCATGTAGCTC|ENST00000333274|0.627241849579872
CDS 	574-582	0.0326797678438527
UTR3 	4060-4068	0.00970844279858594
>GCTCATGTAGCTC|ENST00000358295|0.62714096802916
UTR3 	1608-1616	0.0133531846064847
UTR3 	1736-1744	0.0058509717076756
>GCTCATGTAGCTC|ENST00000509722|0.627103231386728
UTR3 	184-192	0.0151418795564223
UTR3 	464-472	0.00405963920270381
>GCTCATGTAGCTC|ENST00000424463|0.626988660289556
UTR3 	1548-1556	0.0191935116195122
>GCTCATGTAGCTC|ENST00000263665|0.626669273302829
UTR3 	313-321	0.00544329069892959
UTR3 	1708-1716	0.0137279048730616
>GCTCATGTAGCTC|ENST00000474839|0.626454312673088
UTR3 	953-961	0.00485976438256473
UTR3 	1107-1115	0.00166960850617964
UTR3 	2618-2626	0.00983115517568591
UTR3 	2628-2636	0.00279565223223009
>GCTCATGTAGCTC|ENST00000592095|0.626259904388912
UTR3 	564-572	0.00361076089810259
UTR3 	1037-1045	0.0155318427347807
>GCTCATGTAGCTC|ENST00000228936|0.626183375017859
UTR3 	877-885	0.0038956523972133
UTR3 	1112-1120	0.00530595545762202
UTR3 	2238-2246	0.00183873779748704
UTR3 	2766-2774	0.00431256430885505
UTR3 	3102-3110	0.00378434996094727
>GCTCATGTAGCTC|ENST00000538326|0.626125974619637
UTR3 	1701-1709	0.00412134553461307
UTR3 	1915-1923	0.0099249703040809
UTR3 	2008-2016	0.00508693635442761
>GCTCATGTAGCTC|ENST00000473000|0.626117848562272
UTR3 	189-197	0.0099364118148537
UTR3 	244-252	0.00329536814916143
UTR3 	444-452	0.00347252715174639
UTR3 	1847-1855	0.00242837773136839
>GCTCATGTAGCTC|ENST00000322088|0.62597704340894
UTR3 	610-618	0.00271556981352794
UTR3 	774-782	0.00291290218203403
UTR3 	886-894	0.00708224730535935
UTR3 	902-910	0.00379948155889168
UTR3 	3151-3159	0.00261265402563339
>GCTCATGTAGCTC|ENST00000359534|0.625917646562039
UTR3 	1899-1907	0.0191187086890355
>GCTCATGTAGCTC|ENST00000494649|0.625848631854733
UTR3 	395-403	0.00698319502877902
UTR3 	607-615	0.00934465436362496
UTR3 	800-808	0.00278604205821853
>GCTCATGTAGCTC|ENST00000618457|0.625451255240837
UTR3 	4668-4676	0.0138915252280372
UTR3 	7713-7721	0.00226764519071793
UTR3 	8410-8418	0.00292699102059276
>GCTCATGTAGCTC|ENST00000599242|0.625023517558944
UTR3 	158-166	0.0129271399881816
UTR3 	576-584	0.00612918594759899
>GCTCATGTAGCTC|ENST00000361565|0.624941647532637
UTR3 	436-444	0.00257198120796271
UTR3 	3577-3585	0.00236238299421218
UTR3 	4803-4811	0.00974690884872674
UTR3 	7350-7358	0.00144538193725837
UTR3 	7534-7542	0.00292396191399042
>GCTCATGTAGCTC|ENST00000616502|0.624855396241264
UTR3 	661-669	0.00718634133746883
UTR3 	931-939	0.0118582615517478
>GCTCATGTAGCTC|ENST00000512140|0.624640214517903
UTR3 	195-203	0.00765544070979829
UTR3 	2539-2547	0.0113741606881525
>GCTCATGTAGCTC|ENST00000510866|0.624370108293168
UTR3 	4070-4078	0.00464765014026531
UTR3 	5190-5198	0.0143631255363276
>GCTCATGTAGCTC|ENST00000392194|0.624303273670652
UTR3 	35-43	0.0190061183050473
>GCTCATGTAGCTC|ENST00000424789|0.623999583121489
UTR3 	1325-1333	0.00205703390475198
UTR3 	2209-2217	0.00117988897959547
UTR3 	3107-3115	0.0126978702637179
UTR3 	3444-3452	0.0010215340157307
UTR3 	3902-3910	0.00202863261351346
>GCTCATGTAGCTC|ENST00000239231|0.623835265419941
UTR3 	599-607	0.0050126698582125
CDS 	1054-1062	0.0217652130490318
UTR3 	3142-3150	0.00498844072990159
UTR3 	4912-4920	0.00166136303845007
UTR3 	6278-6286	0.00136985871319234
>GCTCATGTAGCTC|ENST00000295588|0.623830382290131
UTR3 	627-635	0.0189731742756254
>GCTCATGTAGCTC|ENST00000581161|0.623515073023145
UTR3 	2314-2322	0.00417153253648795
UTR3 	3427-3435	0.00248355943853996
UTR3 	4632-4640	0.00728670188842417
UTR3 	5123-5131	0.00500942349663481
>GCTCATGTAGCTC|ENST00000431532|0.623293495312316
UTR3 	342-350	0.00426999761028461
UTR3 	1409-1417	0.00282669826500578
UTR3 	3383-3391	0.00355113590973131
UTR3 	3439-3447	0.00222547728050131
UTR3 	4569-4577	0.00606248284087602
>GCTCATGTAGCTC|ENST00000336600|0.623234174388419
UTR3 	414-422	0.0029965946315268
UTR3 	780-788	0.00707503468302797
UTR3 	1154-1162	0.00219017057565024
UTR3 	1846-1854	0.0020104524660419
UTR3 	2305-2313	0.00465941044740435
>GCTCATGTAGCTC|ENST00000308330|0.623079289381642
UTR3 	239-247	0.0189208830619574
>GCTCATGTAGCTC|ENST00000442510|0.623074063264707
UTR3 	696-704	0.0101023899750269
CDS 	1084-1092	0.00922103499846289
CDS 	2962-2970	0.0213261270563951
>GCTCATGTAGCTC|ENST00000338146|0.62250301281305
UTR3 	4386-4394	0.00957668366013392
UTR3 	5009-5017	0.0062656233086666
UTR3 	6726-6734	0.00167218891903948
UTR3 	8688-8696	0.00136629461822037
>GCTCATGTAGCTC|ENST00000342449|0.62221468262547
UTR3 	302-310	0.00608501857853726
CDS 	2476-2484	0.00606264485637539
UTR3 	4695-4703	0.00742851070194509
UTR3 	5308-5316	0.0038324976000874
>GCTCATGTAGCTC|ENST00000307630|0.622178040953164
UTR3 	57-65	0.0110582057159165
UTR3 	2574-2582	0.00779998656488592
>GCTCATGTAGCTC|ENST00000393143|0.621927745266413
UTR3 	70-78	0.0160894838929363
UTR3 	2515-2523	0.0027513082751631
>GCTCATGTAGCTC|ENST00000305097|0.621871032028572
UTR3 	300-308	0.008666245483146
UTR3 	756-764	0.00489237788715237
UTR3 	4182-4190	0.00527822682197423
>GCTCATGTAGCTC|ENST00000331366|0.621601553411781
UTR3 	181-189	0.018818122664377
>GCTCATGTAGCTC|ENST00000354914|0.621354100925725
UTR3 	234-242	0.00606385161941685
UTR3 	1270-1278	0.0127370788276052
>GCTCATGTAGCTC|ENST00000581104|0.62131132378307
UTR3 	556-564	0.0187979588713966
>GCTCATGTAGCTC|ENST00000302418|0.62125905156694
CDS 	2248-2256	0.015977956791932
UTR3 	2348-2356	0.0145640661333227
>GCTCATGTAGCTC|ENST00000367696|0.621037069048152
UTR3 	1829-1837	0.00499885030792478
UTR3 	3029-3037	0.00325426050709672
UTR3 	6624-6632	0.00598455623129891
UTR3 	7364-7372	0.00454124343781692
>GCTCATGTAGCTC|ENST00000470056|0.620773204319931
CDS 	598-606	0.0408955796779443
CDS 	1846-1854	0.0138278084900523
>GCTCATGTAGCTC|ENST00000376152|0.620755739758878
UTR3 	263-271	0.0170439465493514
CDS 	693-701	0.00682180101043083
>GCTCATGTAGCTC|ENST00000411875|0.620736244507059
UTR3 	23-31	0.00923406488655119
UTR3 	1278-1286	0.00209441345856051
UTR3 	1458-1466	0.00129176096070053
UTR3 	2898-2906	0.00209373716463257
UTR3 	4101-4109	0.00404404639616439
>GCTCATGTAGCTC|ENST00000336126|0.620494873607819
UTR3 	1166-1174	0.0187412680465724
>GCTCATGTAGCTC|ENST00000534837|0.6204758539043
UTR3 	1148-1156	0.0187399479652239
>GCTCATGTAGCTC|ENST00000432367|0.620280787137869
UTR3 	154-162	0.0187264106451852
>GCTCATGTAGCTC|ENST00000206249|0.620226850637871
UTR3 	772-780	0.00465155103372494
CDS 	852-860	0.00554282514956961
CDS 	1545-1553	0.0125669785210884
UTR3 	3917-3925	0.00920804870130145
>GCTCATGTAGCTC|ENST00000524722|0.620161297036261
UTR3 	334-342	0.0123595106300381
UTR3 	452-460	0.00305879074934572
UTR3 	823-831	0.0032998181771004
>GCTCATGTAGCTC|ENST00000360683|0.619912476147189
UTR3 	217-225	0.0187008578030854
>GCTCATGTAGCTC|ENST00000393650|0.619841561611853
UTR3 	52-60	0.0131088296858936
UTR3 	716-724	0.00558710927801625
>GCTCATGTAGCTC|ENST00000514903|0.619720524312116
CDS 	591-599	0.0220638059000978
UTR3 	2099-2107	0.00198094344777208
UTR3 	3528-3536	0.010634621083605
>GCTCATGTAGCTC|ENST00000467642|0.619538371354561
UTR3 	335-343	0.00906542421961435
UTR3 	398-406	0.00392532071041443
UTR3 	1318-1326	0.00568416787051414
>GCTCATGTAGCTC|ENST00000264710|0.619443555607322
UTR3 	2214-2222	0.0186683386817703
>GCTCATGTAGCTC|ENST00000394232|0.619343751617185
CDS 	969-977	0.00884093316313006
UTR3 	1203-1211	0.00276351860846441
UTR3 	6007-6015	0.00192348322000752
UTR3 	6063-6071	0.000665431910577895
UTR3 	6304-6312	0.00123557445580746
UTR3 	6489-6497	0.00256803541731125
UTR3 	6708-6716	0.00251041075348972
UTR3 	6925-6933	0.00474166587167888
>GCTCATGTAGCTC|ENST00000397906|0.619254730131677
UTR3 	2624-2632	0.00340103359358973
CDS 	3451-3459	0.00438816060499153
UTR3 	4184-4192	0.0141629885332422
>GCTCATGTAGCTC|ENST00000335438|0.619040921440815
UTR3 	309-317	0.00751897309429147
UTR3 	732-740	0.00882300364940867
UTR3 	1413-1421	0.0022984520340873
>GCTCATGTAGCTC|ENST00000328459|0.619036454036188
UTR3 	10440-10448	0.010791251042946
UTR3 	11072-11080	0.00160790279025589
UTR3 	13568-13576	0.00110819805051742
UTR3 	14268-14276	0.00282291098763793
UTR3 	14686-14694	0.00191704352435238
UTR3 	14697-14705	0.000392812773027713
>GCTCATGTAGCTC|ENST00000006724|0.618962067808979
UTR3 	1180-1188	0.0119115997146303
UTR3 	1227-1235	0.00672336439549097
>GCTCATGTAGCTC|ENST00000354631|0.618935648034883
UTR3 	1510-1518	0.0116216335099931
UTR3 	5247-5255	0.00158340119590471
UTR3 	5331-5339	0.00159118092004329
UTR3 	7666-7674	0.00383691765388776
>GCTCATGTAGCTC|ENST00000432425|0.618866811833661
UTR3 	834-842	0.0186283633166507
>GCTCATGTAGCTC|ENST00000369724|0.618684364510111
UTR3 	1966-1974	0.0186157223393494
>GCTCATGTAGCTC|ENST00000357512|0.618535518105586
CDS 	223-231	0.0172855229947362
UTR3 	1031-1039	0.0139743184893766
>GCTCATGTAGCTC|ENST00000373816|0.618517701397129
UTR3 	2693-2701	0.00140758290153865
UTR3 	3199-3207	0.0171965941074497
>GCTCATGTAGCTC|ENST00000333039|0.618468891482239
UTR3 	4022-4030	0.0186007961434114
>GCTCATGTAGCTC|ENST00000371177|0.618433320045443
UTR3 	1069-1077	0.00134932808326869
UTR3 	2212-2220	0.0125883345531408
UTR3 	2445-2453	0.0046606697216935
>GCTCATGTAGCTC|ENST00000479633|0.618362366717693
CDS 	148-156	0.0166825166470006
UTR3 	300-308	0.014138569670328
>GCTCATGTAGCTC|ENST00000396403|0.618147237867219
CDS 	624-632	0.00844223221899711
UTR3 	1121-1129	0.00738583320166295
UTR3 	2248-2256	0.00482868230191309
UTR3 	3412-3420	0.00421321061729142
>GCTCATGTAGCTC|ENST00000432404|0.618143855951253
UTR3 	91-99	0.0164508363313515
UTR3 	1085-1093	0.00212745013574736
>GCTCATGTAGCTC|ENST00000444842|0.618105176711876
UTR3 	88-96	0.0185756083028903
>GCTCATGTAGCTC|ENST00000264718|0.617991791586921
UTR3 	460-468	0.0185677580739048
>GCTCATGTAGCTC|ENST00000335117|0.617966532184271
CDS 	226-234	0.0134314511239147
UTR3 	277-285	0.0050100050618966
UTR3 	696-704	0.00396326277297218
CDS 	1015-1023	0.019116635630192
>GCTCATGTAGCTC|ENST00000379221|0.61796552241183
UTR3 	580-588	0.00608502354549116
UTR3 	622-630	0.00292131848863446
UTR3 	2266-2274	0.00230146932127208
UTR3 	3460-3468	0.00173877716252732
UTR3 	4380-4388	0.00195870341410211
UTR3 	4847-4855	0.00356064752023474
>GCTCATGTAGCTC|ENST00000454872|0.617840603452284
UTR3 	1485-1493	0.00213533202682183
UTR3 	2615-2623	0.0034262385192006
UTR3 	4238-4246	0.00199966363168029
UTR3 	6677-6685	0.00385135929155911
UTR3 	7273-7281	0.00714469846489406
>GCTCATGTAGCTC|ENST00000634733|0.617755890212598
UTR3 	741-749	0.00703863729091642
UTR3 	968-976	0.00209772344034767
UTR3 	1760-1768	0.00941506754034382
>GCTCATGTAGCTC|ENST00000399277|0.617599546713254
UTR3 	606-614	0.00589346407283554
UTR3 	1346-1354	0.0126471437490474
>GCTCATGTAGCTC|ENST00000424001|0.617566531708006
UTR3 	109-117	0.00423846977996384
UTR3 	815-823	0.00328277273097381
UTR3 	2437-2445	0.00901517146753696
UTR3 	2801-2809	0.00200190910812872
>GCTCATGTAGCTC|ENST00000234827|0.617503827325649
UTR3 	1457-1465	0.00699164222101578
UTR3 	5438-5446	0.00116232633591328
UTR3 	5769-5777	0.00108126336510648
UTR3 	6015-6023	0.00283207051566111
UTR3 	7689-7697	0.00392048643031613
UTR3 	8945-8953	0.00254619509799602
>GCTCATGTAGCTC|ENST00000392894|0.617407454535532
UTR3 	329-337	0.0185273155314663
>GCTCATGTAGCTC|ENST00000263576|0.617274848106786
UTR3 	144-152	0.00919982653540063
UTR3 	2206-2214	0.00159508163957989
UTR3 	2212-2220	0.000496436360274521
UTR3 	2993-3001	0.00258558281441932
UTR3 	4487-4495	0.00245239998454654
UTR3 	4896-4904	0.00218881365050636
>GCTCATGTAGCTC|ENST00000262059|0.617223582901285
UTR3 	852-860	0.00459048250726782
UTR3 	996-1004	0.00113805623303075
CDS 	1494-1502	0.0196835959979315
CDS 	1635-1643	0.00591090193295021
UTR3 	1996-2004	0.00556041907131549
>GCTCATGTAGCTC|ENST00000053468|0.616812238493676
UTR3 	218-226	0.0184861441875582
>GCTCATGTAGCTC|ENST00000289371|0.616717456023726
UTR3 	145-153	0.0184795902832632
>GCTCATGTAGCTC|ENST00000316073|0.616448569879545
UTR3 	840-848	0.00340799241844274
UTR3 	1136-1144	0.00850988974035322
CDS 	2245-2253	0.0234570159976634
>GCTCATGTAGCTC|ENST00000529694|0.616087890485946
UTR3 	453-461	0.0026888333743248
UTR3 	472-480	0.0022337417648987
UTR3 	964-972	0.0031342030922913
UTR3 	1101-1109	0.00129324236320618
UTR3 	3079-3087	0.0017403595208339
UTR3 	3947-3955	0.00734569326681156
>GCTCATGTAGCTC|ENST00000525748|0.615773550762513
UTR3 	121-129	0.00956116542865064
CDS 	456-464	0.0112652340317433
UTR3 	2065-2073	0.00162925144172229
UTR3 	3080-3088	0.0042971672016227
>GCTCATGTAGCTC|ENST00000456530|0.615228121897792
UTR3 	307-315	0.00402821261289593
UTR3 	1529-1537	0.00397975728869003
UTR3 	1820-1828	0.0103687178511432
>GCTCATGTAGCTC|ENST00000485523|0.615146107052671
UTR3 	213-221	0.00605217675132812
UTR3 	768-776	0.00359659081228067
UTR3 	2888-2896	0.00142577569848055
UTR3 	3725-3733	0.00624963348435332
UTR3 	4772-4780	0.00104684870913273
>GCTCATGTAGCTC|ENST00000441290|0.615126153062597
UTR3 	839-847	0.00917394985522667
UTR3 	4701-4709	0.00262752204446759
UTR3 	6666-6674	0.00656817600262899
>GCTCATGTAGCTC|ENST00000421355|0.614966891343869
UTR3 	508-516	0.0135419722378387
UTR3 	887-895	0.00280259266321732
UTR3 	950-958	0.00201408909040458
>GCTCATGTAGCTC|ENST00000469154|0.614814653279407
UTR3 	1653-1661	0.0101791030000993
UTR3 	1717-1725	0.00816904351599393
>GCTCATGTAGCTC|ENST00000428730|0.614677941513065
UTR3 	77-85	0.0060291806918901
UTR3 	614-622	0.00254553012754721
UTR3 	977-985	0.00383839238724548
UTR3 	1001-1009	0.00144957186628085
UTR3 	1162-1170	0.00322210144450916
UTR3 	1178-1186	0.00125393547061285
>GCTCATGTAGCTC|ENST00000423707|0.614508861212243
UTR3 	2024-2032	0.00123594291185305
UTR3 	2651-2659	0.002747522769917
UTR3 	3124-3132	0.0104545770194498
UTR3 	3284-3292	0.00388900272197134
>GCTCATGTAGCTC|ENST00000375169|0.61428506438716
UTR3 	874-882	0.014280260230819
CDS 	3646-3654	0.0151396459631974
>GCTCATGTAGCTC|ENST00000433363|0.614073519269991
CDS 	825-833	0.0259830323443884
UTR3 	1243-1251	0.00719257063638081
UTR3 	1327-1335	0.00371616248784897
>GCTCATGTAGCTC|ENST00000303694|0.614037181463138
UTR3 	891-899	0.00646910145729117
UTR3 	909-917	0.00424596483091906
UTR3 	1438-1446	0.00341535871344082
UTR3 	3952-3960	0.00416408452051959
>GCTCATGTAGCTC|ENST00000621999|0.614017334753786
UTR3 	2826-2834	0.0182931408442957
>GCTCATGTAGCTC|ENST00000549446|0.613826892473625
UTR3 	811-819	0.0088844695806835
UTR3 	2044-2052	0.00230778914065696
UTR3 	2100-2108	0.000962710669412708
UTR3 	2974-2982	0.00612503941349666
>GCTCATGTAGCTC|ENST00000361525|0.613762343636855
UTR3 	1191-1199	0.0152963367599337
UTR3 	1282-1290	0.00297922159308324
>GCTCATGTAGCTC|ENST00000412050|0.61372777146656
UTR3 	1296-1304	0.0130406246539315
UTR3 	3559-3567	0.00523255016366869
>GCTCATGTAGCTC|ENST00000271450|0.613606252404599
UTR3 	1223-1231	0.0182647974636908
>GCTCATGTAGCTC|ENST00000381095|0.613174303251183
UTR3 	870-878	0.0182350273820549
>GCTCATGTAGCTC|ENST00000508624|0.613126767190881
UTR3 	2416-2424	0.00309971790823508
UTR3 	3853-3861	0.00406754268485598
UTR3 	6435-6443	0.0110644913380393
>GCTCATGTAGCTC|ENST00000521861|0.613109598176597
UTR3 	431-439	0.00270643713734669
CDS 	786-794	0.0405574228235549
UTR3 	875-883	0.00282188843636345
>GCTCATGTAGCTC|ENST00000281317|0.612976370141296
UTR3 	494-502	0.0182213898677246
>GCTCATGTAGCTC|ENST00000508361|0.612898627314762
UTR3 	2057-2065	0.0182160341206392
>GCTCATGTAGCTC|ENST00000394480|0.612806174720246
UTR3 	1406-1414	0.000976875750442806
UTR3 	6390-6398	0.010289797758002
UTR3 	8179-8187	0.00151990308904127
UTR3 	13283-13291	0.00542308892764889
>GCTCATGTAGCTC|ENST00000461221|0.612762299421094
UTR3 	633-641	0.0076541057036202
UTR3 	1089-1097	0.00176957003672592
UTR3 	1437-1445	0.00312762091467399
UTR3 	4968-4976	0.00565534671674474
>GCTCATGTAGCTC|ENST00000291592|0.612743088139425
UTR3 	482-490	0.0131467724091585
UTR3 	887-895	0.00297638543943455
UTR3 	2518-2526	0.0020821622797974
>GCTCATGTAGCTC|ENST00000361686|0.61258289607637
CDS 	193-201	0.00530846916909135
UTR3 	302-310	0.00432197604986729
UTR3 	1044-1052	0.0023060837333519
UTR3 	2358-2366	0.00469388198473625
UTR3 	3572-3580	0.00167460184174356
UTR3 	3881-3889	0.00385745562175325
>GCTCATGTAGCTC|ENST00000563638|0.612560229351336
UTR3 	468-476	0.0134583952956493
UTR3 	520-528	0.00473433101069902
>GCTCATGTAGCTC|ENST00000553956|0.61222954719836
UTR3 	74-82	0.00789793013484763
UTR3 	1235-1243	0.0102720270252313
>GCTCATGTAGCTC|ENST00000345739|0.612172392217671
UTR3 	2307-2315	0.0181660224714149
>GCTCATGTAGCTC|ENST00000322954|0.61166543585267
UTR3 	279-287	0.0143781150739577
UTR3 	1458-1466	0.00375301656779531
>GCTCATGTAGCTC|ENST00000298159|0.611425091324161
CDS 	394-402	0.0202527381071722
UTR3 	3350-3358	0.00301914637953588
UTR3 	3395-3403	0.0008548658842544
UTR3 	4290-4298	0.00155952818387983
UTR3 	5684-5692	0.00709840534876697
>GCTCATGTAGCTC|ENST00000607599|0.611388990357496
CDS 	292-300	0.0159452173557022
UTR3 	361-369	0.0061065680835915
UTR3 	1190-1198	0.00413556167693883
UTR3 	1539-1547	0.00196791520750459
UTR3 	2056-2064	0.00161752288281942
>GCTCATGTAGCTC|ENST00000369682|0.611387954864153
UTR3 	896-904	0.01362158106987
UTR3 	1739-1747	0.00152689892601228
UTR3 	2692-2700	0.00165723348404242
UTR3 	3162-3170	0.00130632782153635
>GCTCATGTAGCTC|ENST00000274093|0.611347767001955
UTR3 	155-163	0.00649775390428144
UTR3 	2174-2182	0.00536278016126665
UTR3 	3414-3422	0.00378467642749828
UTR3 	5822-5830	0.00246406634650544
>GCTCATGTAGCTC|ENST00000268389|0.61099986560824
UTR3 	271-279	0.0145395275992612
UTR3 	1355-1363	0.00354582198016487
>GCTCATGTAGCTC|ENST00000361034|0.610994537698764
UTR3 	94-102	0.00737725302251194
UTR3 	532-540	0.00938885661828204
UTR3 	1940-1948	0.0013188735669371
>GCTCATGTAGCTC|ENST00000559724|0.610925596137824
UTR3 	842-850	0.0124202207646764
UTR3 	1483-1491	0.00566002186688324
>GCTCATGTAGCTC|ENST00000286657|0.61083993843833
UTR3 	447-455	0.00791358719908948
UTR3 	1647-1655	0.0101607658420721
>GCTCATGTAGCTC|ENST00000615808|0.610740355819078
CDS 	1137-1145	0.00724685895940109
UTR3 	1257-1265	0.00239607176965633
UTR3 	2837-2845	0.00171530703634489
UTR3 	3958-3966	0.00144866899563742
UTR3 	5481-5489	0.0039726253854564
UTR3 	5874-5882	0.00201456927143111
UTR3 	6034-6042	0.00332228399570851
UTR3 	6752-6760	0.00134338131061969
>GCTCATGTAGCTC|ENST00000263733|0.610711049707607
UTR3 	1455-1463	0.00190787383083884
UTR3 	3804-3812	0.0161576180581808
>GCTCATGTAGCTC|ENST00000392825|0.610459180253822
UTR3 	1624-1632	0.00328819079523232
UTR3 	2115-2123	0.0147599880361706
>GCTCATGTAGCTC|ENST00000222693|0.610400146946406
UTR3 	113-121	0.00547308531047523
UTR3 	1328-1336	0.00172719719030686
UTR3 	2115-2123	0.00524615105224314
UTR3 	2372-2380	0.00559768802033977
>GCTCATGTAGCTC|ENST00000592173|0.609173454595451
UTR3 	1443-1451	0.0043287060667105
UTR3 	1607-1615	0.00223136312174455
UTR3 	2348-2356	0.0113997940290579
>GCTCATGTAGCTC|ENST00000271375|0.609077132381425
UTR3 	4029-4037	0.00577514501601448
UTR3 	4723-4731	0.00206825627559286
UTR3 	5335-5343	0.00149030867545456
UTR3 	5390-5398	0.00078105139060078
UTR3 	7030-7038	0.00214998083690428
UTR3 	8905-8913	0.00190314271741067
UTR3 	9901-9909	0.00378536620756927
>GCTCATGTAGCTC|ENST00000616933|0.608993542035095
UTR3 	1121-1129	0.00456097071464492
UTR3 	2085-2093	0.00184899557660771
UTR3 	4737-4745	0.0115375471901975
>GCTCATGTAGCTC|ENST00000261797|0.60884445622131
UTR3 	104-112	0.00463951522220706
UTR3 	2187-2195	0.0013513176971894
UTR3 	2881-2889	0.00204584143445937
UTR3 	3031-3039	0.00150362209673764
UTR3 	4102-4110	0.00540009794028437
UTR3 	4243-4251	0.00299688693570895
>GCTCATGTAGCTC|ENST00000627582|0.608826395942597
UTR3 	74-82	0.0118252249675029
UTR3 	3212-3220	0.00220741849999422
UTR3 	3944-3952	0.00390339842898375
>GCTCATGTAGCTC|ENST00000285124|0.6088040606466
UTR3 	2185-2193	0.00567619307964683
UTR3 	2535-2543	0.00880335349413007
UTR3 	2594-2602	0.00345496253753828
>GCTCATGTAGCTC|ENST00000441606|0.608793086849907
UTR3 	2844-2852	0.00641345297101774
UTR3 	3001-3009	0.011520303062442
>GCTCATGTAGCTC|ENST00000470531|0.608726345875354
UTR3 	70-78	0.0140549142210889
UTR3 	1439-1447	0.00156145233602803
UTR3 	2843-2851	0.00231280953309227
>GCTCATGTAGCTC|ENST00000367284|0.608546915209939
UTR3 	1349-1357	0.0107058276497996
UTR3 	1768-1776	0.00721103681380161
>GCTCATGTAGCTC|ENST00000329153|0.608329550188621
UTR3 	589-597	0.00306940995157229
UTR3 	2103-2111	0.0148325427174069
>GCTCATGTAGCTC|ENST00000394311|0.608180878899062
UTR3 	4502-4510	0.00220611020074711
UTR3 	4826-4834	0.0103159829882104
UTR3 	4844-4852	0.00201401015478802
UTR3 	7226-7234	0.00142976461284364
UTR3 	7462-7470	0.00192588718053781
>GCTCATGTAGCTC|ENST00000361875|0.608007294548157
UTR3 	267-275	0.00532691211707127
UTR3 	1868-1876	0.011051046042999
UTR3 	5894-5902	0.00150189237173229
>GCTCATGTAGCTC|ENST00000321110|0.607818826979157
UTR3 	751-759	0.0178669273394562
>GCTCATGTAGCTC|ENST00000368918|0.607795960897917
UTR3 	1867-1875	0.00118337122632423
UTR3 	2192-2200	0.000862785652026196
UTR3 	2960-2968	0.00206711039507493
UTR3 	7150-7158	0.00736201293202172
UTR3 	7178-7186	0.00639007936027329
>GCTCATGTAGCTC|ENST00000298552|0.607777477952212
UTR3 	502-510	0.0140795328125797
UTR3 	853-861	0.00271990152085738
UTR3 	2730-2738	0.00106465800443113
>GCTCATGTAGCTC|ENST00000456283|0.607709337192716
CDS 	235-243	0.0208016802782205
UTR3 	849-857	0.00213092680916891
UTR3 	1986-1994	0.00224534191989004
UTR3 	2141-2149	0.00318743557827494
UTR3 	3002-3010	0.00178527947002463
UTR3 	3818-3826	0.00272545669291416
>GCTCATGTAGCTC|ENST00000340020|0.607629567928606
UTR3 	661-669	0.00498980527521878
UTR3 	1091-1099	0.00673108060044219
UTR3 	1193-1201	0.00613306621666584
>GCTCATGTAGCTC|ENST00000400770|0.607533939390994
UTR3 	96-104	0.00553277319934896
UTR3 	216-224	0.00322659390921333
UTR3 	495-503	0.00908802971317192
>GCTCATGTAGCTC|ENST00000338820|0.607424975053214
UTR3 	29-37	0.00900445533816882
UTR3 	81-89	0.00579734433799742
UTR3 	744-752	0.00303812840417574
>GCTCATGTAGCTC|ENST00000233336|0.607118816946453
UTR3 	679-687	0.00922321123333239
UTR3 	4069-4077	0.0019065146252375
UTR3 	4918-4926	0.00129356481587262
UTR3 	7794-7802	0.00295554891535256
UTR3 	8562-8570	0.00149633219126003
UTR3 	10099-10107	0.000943775228939066
>GCTCATGTAGCTC|ENST00000571632|0.607058380752798
UTR3 	314-322	0.00404722887672878
UTR3 	865-873	0.00618409310826391
UTR3 	2780-2788	0.00453653704517646
UTR3 	2806-2814	0.00304694695894775
>GCTCATGTAGCTC|ENST00000334116|0.606998618123369
UTR3 	227-235	0.00646793049936558
UTR3 	1597-1605	0.00163797798448797
UTR3 	1899-1907	0.00200992995133055
UTR3 	3142-3150	0.00769487290582627
>GCTCATGTAGCTC|ENST00000546728|0.606978897333726
UTR3 	620-628	0.00579043220349673
UTR3 	2460-2468	0.0120189280119762
>GCTCATGTAGCTC|ENST00000271417|0.606898787520111
CDS 	1024-1032	0.0137781868154326
UTR3 	2056-2064	0.00143220128943545
UTR3 	5497-5505	0.00423499809443499
UTR3 	8726-8734	0.00201628102486196
UTR3 	10161-10169	0.00360375784290935
UTR3 	10922-10930	0.00283623347332314
>GCTCATGTAGCTC|ENST00000335327|0.60670891207957
UTR3 	205-213	0.00669580731992488
UTR3 	267-275	0.00319532995666574
UTR3 	1171-1179	0.00195044789107919
UTR3 	2152-2160	0.00594928001636645
>GCTCATGTAGCTC|ENST00000453777|0.606603467452014
UTR3 	278-286	0.00810229647416398
UTR3 	1137-1145	0.00968134655946411
>GCTCATGTAGCTC|ENST00000498508|0.606596555885838
UTR3 	538-546	0.00378178272791956
UTR3 	2401-2409	0.00210272000010986
UTR3 	3711-3719	0.0118986669399523
>GCTCATGTAGCTC|ENST00000555188|0.606342565422279
UTR3 	137-145	0.00890000956132426
UTR3 	2206-2214	0.00171309730158399
UTR3 	2543-2551	0.00128190025967153
UTR3 	3206-3214	0.00587076904037796
>GCTCATGTAGCTC|ENST00000361433|0.606300532572785
UTR3 	210-218	0.00721190981798609
UTR3 	548-556	0.0105509882759208
>GCTCATGTAGCTC|ENST00000611618|0.606136303780468
UTR3 	194-202	0.00991113915113081
UTR3 	1737-1745	0.00510135346768111
UTR3 	1798-1806	0.00273916145013565
>GCTCATGTAGCTC|ENST00000585177|0.605802542344497
UTR3 	392-400	0.00868506618084344
UTR3 	408-416	0.0090437417623278
>GCTCATGTAGCTC|ENST00000429827|0.605782116617374
CDS 	268-276	0.0380510435464592
UTR3 	529-537	0.00308295368206874
UTR3 	1188-1196	0.0027994012096963
>GCTCATGTAGCTC|ENST00000426016|0.605630463787993
CDS 	1366-1374	0.0119565016353538
UTR3 	3478-3486	0.014550612548352
>GCTCATGTAGCTC|ENST00000478519|0.605613529758027
UTR3 	417-425	0.0177158729413797
>GCTCATGTAGCTC|ENST00000376355|0.605251467829048
UTR3 	1135-1143	0.00791850314253603
UTR3 	1377-1385	0.00243954057673335
UTR3 	2586-2594	0.00189684813915715
UTR3 	3102-3110	0.00403131723198601
UTR3 	4145-4153	0.00140489231896356
>GCTCATGTAGCTC|ENST00000614696|0.605179106671132
CDS 	481-489	0.0255896880582727
UTR3 	813-821	0.0103303834572701
>GCTCATGTAGCTC|ENST00000410009|0.605106289237925
UTR3 	45-53	0.0176811708099402
>GCTCATGTAGCTC|ENST00000524391|0.60448266735206
CDS 	529-537	0.0169863219370555
UTR3 	645-653	0.00890352021545868
UTR3 	1610-1618	0.00240191398489751
UTR3 	3146-3154	0.0016933344139742
>GCTCATGTAGCTC|ENST00000335425|0.604414618277975
UTR3 	626-634	0.00458566777096837
UTR3 	856-864	0.00215062146971784
UTR3 	911-919	0.00188454569167982
UTR3 	1306-1314	0.00183190009429392
UTR3 	1799-1807	0.00133611647164994
UTR3 	2056-2064	0.00584502456810926
>GCTCATGTAGCTC|ENST00000535254|0.603950855954225
UTR3 	238-246	0.0176021811594479
>GCTCATGTAGCTC|ENST00000394335|0.603940833296752
UTR3 	77-85	0.0176014963222528
>GCTCATGTAGCTC|ENST00000424203|0.603915239392301
UTR3 	1765-1773	0.0116138695212019
UTR3 	1862-1870	0.00598587802468834
>GCTCATGTAGCTC|ENST00000356661|0.603871431434775
UTR3 	87-95	0.00769060260316358
UTR3 	383-391	0.00990615172959066
>GCTCATGTAGCTC|ENST00000566586|0.603626437431353
UTR3 	259-267	0.00772409093025504
UTR3 	2915-2923	0.00172792328287543
UTR3 	4306-4314	0.00281853390673857
UTR3 	5491-5499	0.00530946890257814
>GCTCATGTAGCTC|ENST00000373034|0.603572609484746
UTR3 	714-722	0.00395815463243404
CDS 	2722-2730	0.00821532662879017
UTR3 	3561-3569	0.00424948511130899
UTR3 	4245-4253	0.00723220991170436
>GCTCATGTAGCTC|ENST00000358691|0.603537566039886
UTR3 	2174-2182	0.00141997508290606
UTR3 	2429-2437	0.00391629569512505
CDS 	3817-3825	0.0220638489186011
UTR3 	5781-5789	0.00186653429930121
UTR3 	6174-6182	0.00189557551847401
UTR3 	6484-6492	0.00225419881079872
>GCTCATGTAGCTC|ENST00000619133|0.60324830957684
UTR3 	445-453	0.0175541913444156
>GCTCATGTAGCTC|ENST00000526898|0.603210258632797
UTR3 	196-204	0.00610829564493188
UTR3 	225-233	0.00723615355347449
UTR3 	914-922	0.00245002057019505
UTR3 	1165-1173	0.00175712320917336
>GCTCATGTAGCTC|ENST00000448387|0.603025854741186
UTR3 	771-779	0.00480624051445933
UTR3 	2338-2346	0.00206496806461968
UTR3 	2626-2634	0.00395725963709581
UTR3 	3273-3281	0.00671053366836871
>GCTCATGTAGCTC|ENST00000546500|0.602241959824379
UTR3 	2469-2477	0.0174854998113797
>GCTCATGTAGCTC|ENST00000626395|0.601897461611894
UTR3 	300-308	0.0159521205906646
CDS 	549-557	0.0058678072426641
>GCTCATGTAGCTC|ENST00000281081|0.601654713479358
CDS 	711-719	0.0146923125498465
UTR3 	901-909	0.00180914017568014
UTR3 	1838-1846	0.0116602060251688
>GCTCATGTAGCTC|ENST00000265271|0.601564652187285
UTR3 	73-81	0.0174393013217616
>GCTCATGTAGCTC|ENST00000222726|0.60145395337368
UTR3 	133-141	0.0174317531902892
>GCTCATGTAGCTC|ENST00000231721|0.601447349719083
UTR3 	2318-2326	0.012801745590664
UTR3 	2353-2361	0.00462955734387339
>GCTCATGTAGCTC|ENST00000295317|0.601394769807355
UTR3 	699-707	0.0174277179779856
>GCTCATGTAGCTC|ENST00000256425|0.601269645516748
UTR3 	230-238	0.00477973842169273
UTR3 	3359-3367	0.00347017672627106
UTR3 	3968-3976	0.00448439563749138
UTR3 	4037-4045	0.00468487672100957
>GCTCATGTAGCTC|ENST00000600321|0.601204684693319
UTR3 	190-198	0.0174147590941286
>GCTCATGTAGCTC|ENST00000292841|0.60097192654239
CDS 	691-699	0.0267501238007932
UTR3 	1865-1873	0.00842846473181578
UTR3 	4478-4486	0.00117716987018079
>GCTCATGTAGCTC|ENST00000274400|0.600837597468492
UTR3 	2301-2309	0.00423888941256679
UTR3 	2778-2786	0.0131508497173033
>GCTCATGTAGCTC|ENST00000256925|0.60078869652719
UTR3 	181-189	0.0084435056227192
UTR3 	2271-2279	0.00894290109594983
>GCTCATGTAGCTC|ENST00000394684|0.600532433050896
CDS 	298-306	0.0169889617481953
UTR3 	737-745	0.0109441953738379
UTR3 	888-896	0.00175718758154457
>GCTCATGTAGCTC|ENST00000550746|0.600390251401738
UTR3 	769-777	0.00681960432417455
UTR3 	946-954	0.00253449275653043
UTR3 	2828-2836	0.00800516223142238
>GCTCATGTAGCTC|ENST00000584897|0.60026749052887
UTR3 	2081-2089	0.00138782918707194
UTR3 	3136-3144	0.0159630678396452
>GCTCATGTAGCTC|ENST00000396842|0.600190724879707
UTR3 	815-823	0.00961066272396334
UTR3 	1044-1052	0.00340414472154631
UTR3 	1609-1617	0.00217836681590497
UTR3 	2371-2379	0.00215249404117035
>GCTCATGTAGCTC|ENST00000262348|0.600128878663964
CDS 	21-29	0.0217500664131976
UTR3 	569-577	0.0111895602012655
>GCTCATGTAGCTC|ENST00000372216|0.600030811631476
UTR3 	174-182	0.00542359179805778
UTR3 	573-581	0.00331441868599807
UTR3 	1216-1224	0.0085967667536984
>GCTCATGTAGCTC|ENST00000403372|0.59949678997725
UTR3 	243-251	0.0172984176186287
>GCTCATGTAGCTC|ENST00000367519|0.59930365892125
UTR3 	207-215	0.0145296802073068
UTR3 	1007-1015	0.00275559177715872
>GCTCATGTAGCTC|ENST00000374619|0.59930262705193
UTR3 	503-511	0.00534902509601482
UTR3 	1171-1179	0.0119361766590064
>GCTCATGTAGCTC|ENST00000256906|0.598766636389005
UTR3 	911-919	0.00176053511923921
UTR3 	2263-2271	0.015488194978094
>GCTCATGTAGCTC|ENST00000492084|0.598712411274823
UTR3 	1378-1386	0.00803225309367129
UTR3 	1545-1553	0.00921278813505061
>GCTCATGTAGCTC|ENST00000517402|0.598493586711039
UTR3 	36-44	0.0172301565285415
>GCTCATGTAGCTC|ENST00000439290|0.598444697925773
UTR3 	424-432	0.0142847568500402
UTR3 	2286-2294	0.00294207457184034
>GCTCATGTAGCTC|ENST00000321998|0.598421793248325
UTR3 	183-191	0.00348114919978627
UTR3 	692-700	0.0120131245824168
UTR3 	891-899	0.00173099985387848
>GCTCATGTAGCTC|ENST00000459771|0.598372275931523
UTR3 	662-670	0.0140507332553413
UTR3 	1193-1201	0.00317117272426956
>GCTCATGTAGCTC|ENST00000575069|0.598187416166873
UTR3 	877-885	0.0074641107687187
UTR3 	1607-1615	0.00974522416444057
>GCTCATGTAGCTC|ENST00000222690|0.598090950887064
UTR3 	214-222	0.0144790164547193
UTR3 	2307-2315	0.00272375928955839
>GCTCATGTAGCTC|ENST00000359013|0.597819209349719
UTR3 	519-527	0.00933123609989564
UTR3 	1755-1763	0.00335881238259835
UTR3 	2140-2148	0.00449425287953637
>GCTCATGTAGCTC|ENST00000331565|0.597073942394931
UTR3 	446-454	0.00367405718978385
UTR3 	625-633	0.00447329658960714
UTR3 	1890-1898	0.00249575823379175
UTR3 	2365-2373	0.00280244061590356
UTR3 	2841-2849	0.00191125272951008
UTR3 	3255-3263	0.00177684985968209
>GCTCATGTAGCTC|ENST00000369563|0.596826040382019
UTR3 	414-422	0.00560245072179031
UTR3 	635-643	0.00429440020794693
CDS 	975-983	0.0249158115561495
>GCTCATGTAGCTC|ENST00000369705|0.596752329201737
UTR3 	164-172	0.0126040572486731
UTR3 	1313-1321	0.0045077515075222
>GCTCATGTAGCTC|ENST00000264033|0.596678294784274
UTR3 	987-995	0.00359284544214621
UTR3 	1181-1189	0.00672364072350519
UTR3 	2445-2453	0.00163780644419607
UTR3 	4471-4479	0.00351687816048192
UTR3 	6945-6953	0.00163560979479582
>GCTCATGTAGCTC|ENST00000612520|0.596405786426498
UTR3 	321-329	0.00625462482218245
UTR3 	474-482	0.00282984830554935
UTR3 	504-512	0.00248554044970574
UTR3 	1134-1142	0.00236977889824009
UTR3 	1287-1295	0.0025122310074458
UTR3 	1317-1325	0.000636251722802142
>GCTCATGTAGCTC|ENST00000328668|0.596127690994767
UTR3 	234-242	0.00778403963501338
UTR3 	268-276	0.00566103661606205
UTR3 	797-805	0.00362431835546288
>GCTCATGTAGCTC|ENST00000285419|0.596030745265736
UTR3 	325-333	0.0170628137029776
>GCTCATGTAGCTC|ENST00000552674|0.595995460952919
UTR3 	897-905	0.0072592327186954
UTR3 	1151-1159	0.00604708686988371
UTR3 	1772-1780	0.0019301515954355
UTR3 	1989-1997	0.00182394746336096
>GCTCATGTAGCTC|ENST00000316433|0.595980254997695
UTR3 	619-627	0.00336570960689491
UTR3 	636-644	0.0030651940755236
UTR3 	697-705	0.00755336178988537
CDS 	946-954	0.0114801538669138
>GCTCATGTAGCTC|ENST00000379052|0.595927943873887
UTR3 	730-738	0.0048212005048506
UTR3 	1012-1020	0.0122346353543423
>GCTCATGTAGCTC|ENST00000263826|0.595704335775932
UTR3 	292-300	0.00695594066480149
UTR3 	689-697	0.00635488133780502
UTR3 	5204-5212	0.00372983799599411
>GCTCATGTAGCTC|ENST00000430834|0.595600787139207
UTR3 	85-93	0.0033085990975516
UTR3 	2211-2219	0.00256121107587137
UTR3 	3466-3474	0.00381731425673269
UTR3 	3665-3673	0.00734650883141856
>GCTCATGTAGCTC|ENST00000366968|0.595554316207845
CDS 	669-677	0.0141175149113029
UTR3 	2605-2613	0.0131886993628907
>GCTCATGTAGCTC|ENST00000615468|0.595240527171942
UTR3 	402-410	0.00504804795721918
UTR3 	564-572	0.00284331413748829
UTR3 	678-686	0.00190469117347808
UTR3 	1410-1418	0.00142699874426568
UTR3 	2629-2637	0.00578613875899794
>GCTCATGTAGCTC|ENST00000336926|0.595212480930194
UTR3 	246-254	0.00694951225657433
CDS 	366-374	0.010999129873136
UTR3 	1376-1384	0.00193108250677237
UTR3 	2846-2854	0.00110954118110094
UTR3 	3045-3053	0.00407568905008101
>GCTCATGTAGCTC|ENST00000441123|0.594861746710007
UTR3 	769-777	0.00501778714065171
UTR3 	805-813	0.00101208541379328
UTR3 	2895-2903	0.0109536266766235
>GCTCATGTAGCTC|ENST00000359842|0.594552273579096
UTR3 	143-151	0.0169625142859171
>GCTCATGTAGCTC|ENST00000371927|0.594523603655948
UTR3 	765-773	0.00807731906211746
UTR3 	1315-1323	0.00402057539843963
UTR3 	1527-1535	0.00486267601561535
>GCTCATGTAGCTC|ENST00000379170|0.594337895835115
UTR3 	748-756	0.0122382947001267
UTR3 	1989-1997	0.00470968591503301
>GCTCATGTAGCTC|ENST00000368894|0.594317032936293
UTR3 	25-33	0.0169465663518695
>GCTCATGTAGCTC|ENST00000619922|0.594285630564654
UTR3 	263-271	0.0169444376777169
>GCTCATGTAGCTC|ENST00000313005|0.594199566416668
UTR3 	4016-4024	0.0112276227043025
UTR3 	4310-4318	0.00571098120659123
>GCTCATGTAGCTC|ENST00000308249|0.594180343366938
UTR3 	1133-1141	0.00218883212971891
CDS 	2196-2204	0.0190567836678085
UTR3 	2960-2968	0.00330750240513461
UTR3 	4045-4053	0.00609154086151724
>GCTCATGTAGCTC|ENST00000254480|0.5939687830675
UTR3 	32-40	0.00954515706347886
UTR3 	2794-2802	0.00737780537846741
>GCTCATGTAGCTC|ENST00000522117|0.593917794305718
UTR3 	618-626	0.0169195070301073
>GCTCATGTAGCTC|ENST00000404039|0.5937683931067
UTR3 	360-368	0.00269816098710622
UTR3 	1516-1524	0.0142112221963674
>GCTCATGTAGCTC|ENST00000526549|0.593452072889213
UTR3 	1787-1795	0.00523479468591959
UTR3 	2132-2140	0.0116531576252712
>GCTCATGTAGCTC|ENST00000343036|0.593414115901526
UTR3 	440-448	0.016885381057218
>GCTCATGTAGCTC|ENST00000374279|0.593346947368365
UTR3 	940-948	0.0168808311616716
>GCTCATGTAGCTC|ENST00000433060|0.593269194473593
UTR3 	1152-1160	0.00265153636598207
UTR3 	3396-3404	0.0061269492371795
UTR3 	4505-4513	0.00137039484247728
UTR3 	5478-5486	0.00672668414700091
>GCTCATGTAGCTC|ENST00000319234|0.593183190548474
UTR3 	608-616	0.0116805982089108
UTR3 	782-790	0.00518914130233489
>GCTCATGTAGCTC|ENST00000306107|0.593001283456253
UTR3 	2120-2128	0.0168574201427639
>GCTCATGTAGCTC|ENST00000530164|0.592913119584759
UTR3 	1209-1217	0.0168514500063605
>GCTCATGTAGCTC|ENST00000426658|0.5927900169133
CDS 	1161-1169	0.010776521535443
UTR3 	1326-1334	0.00286528251624978
UTR3 	1489-1497	0.00828313164858823
UTR3 	1734-1742	0.00280635324992214
>GCTCATGTAGCTC|ENST00000393677|0.592531075440161
UTR3 	172-180	0.00301423326073624
UTR3 	1095-1103	0.0112681817812681
UTR3 	1280-1288	0.00254316900267213
>GCTCATGTAGCTC|ENST00000615986|0.592401027209884
UTR3 	277-285	0.0168167809735663
>GCTCATGTAGCTC|ENST00000231009|0.592312888297571
UTR3 	381-389	0.0168108152766832
>GCTCATGTAGCTC|ENST00000481823|0.592270255832844
UTR3 	362-370	0.0136393680888278
UTR3 	2283-2291	0.00316856174669391
>GCTCATGTAGCTC|ENST00000338977|0.591989618875325
CDS 	676-684	0.0195228578750264
CDS 	1348-1356	0.013408224780865
CDS 	2272-2280	0.0160411319082559
>GCTCATGTAGCTC|ENST00000300619|0.59197782400569
CDS 	226-234	0.013981276247006
CDS 	346-354	0.0117776346290757
UTR3 	1054-1062	0.00923207568088636
>GCTCATGTAGCTC|ENST00000555818|0.591961296643605
UTR3 	540-548	0.00908031275645511
CDS 	5403-5411	0.0261998040537226
>GCTCATGTAGCTC|ENST00000460236|0.591865693436309
UTR3 	1089-1097	0.00639853384750349
UTR3 	1650-1658	0.00518513682135072
UTR3 	1970-1978	0.00519688233458064
>GCTCATGTAGCTC|ENST00000631044|0.591711155679887
UTR3 	262-270	0.0137028590418717
UTR3 	590-598	0.00306723858092479
>GCTCATGTAGCTC|ENST00000379440|0.591671841074392
UTR3 	205-213	0.00583653938176195
UTR3 	545-553	0.00553303961381807
UTR3 	1593-1601	0.00539785896065319
>GCTCATGTAGCTC|ENST00000327171|0.591620798423714
UTR3 	2004-2012	0.0017778513573497
UTR3 	3427-3435	0.0105701646636229
UTR3 	3656-3664	0.00441596897482924
>GCTCATGTAGCTC|ENST00000545721|0.591618231011476
UTR3 	716-724	0.00638284562861661
UTR3 	1682-1690	0.0103809656890457
>GCTCATGTAGCTC|ENST00000620383|0.59157822677722
UTR3 	135-143	0.0125057372102581
UTR3 	600-608	0.00425536797835597
>GCTCATGTAGCTC|ENST00000336314|0.591311927439569
UTR3 	2058-2066	0.00168911958026444
UTR3 	3340-3348	0.0150539735953294
>GCTCATGTAGCTC|ENST00000422843|0.591293571274458
UTR3 	329-337	0.00797983367568607
UTR3 	459-467	0.0027704751956207
UTR3 	1161-1169	0.00176781922525183
UTR3 	1267-1275	0.00156783928208401
UTR3 	1795-1803	0.00265588435229308
>GCTCATGTAGCTC|ENST00000244221|0.591072747008202
UTR3 	858-866	0.00512075737634107
UTR3 	1551-1559	0.0012572851141873
UTR3 	4471-4479	0.00149333089047687
UTR3 	5031-5039	0.00285826301722224
UTR3 	5163-5171	0.00599728212878856
>GCTCATGTAGCTC|ENST00000503275|0.590992955157094
UTR3 	1153-1161	0.0101036400335785
UTR3 	1331-1339	0.00661788319440792
>GCTCATGTAGCTC|ENST00000334256|0.590965311883571
UTR3 	426-434	0.00498134597858655
UTR3 	1108-1116	0.0100293084042813
UTR3 	2362-2370	0.0017089997608471
>GCTCATGTAGCTC|ENST00000466681|0.590891990247351
UTR3 	738-746	0.0167146967311647
>GCTCATGTAGCTC|ENST00000480945|0.590830874592082
UTR3 	1279-1287	0.00235073522330321
UTR3 	2283-2291	0.00479061056124687
UTR3 	4239-4247	0.00262048547002303
UTR3 	5667-5675	0.00316525730042468
UTR3 	6806-6814	0.00378347624162393
>GCTCATGTAGCTC|ENST00000490820|0.590740114397126
UTR3 	2612-2620	0.0167044289908845
>GCTCATGTAGCTC|ENST00000321063|0.590721289745981
UTR3 	1728-1736	0.00137041689476282
UTR3 	2131-2139	0.00529622952243859
UTR3 	3189-3197	0.00258249149122129
UTR3 	6838-6846	0.0074540185020025
>GCTCATGTAGCTC|ENST00000396049|0.590702146923127
UTR3 	2665-2673	0.00137075061847599
UTR3 	3089-3097	0.0153311117209435
>GCTCATGTAGCTC|ENST00000380615|0.5905968898154
UTR3 	364-372	0.00764885682005663
CDS 	961-969	0.0126120187825126
UTR3 	3073-3081	0.00561916082457678
>GCTCATGTAGCTC|ENST00000255390|0.590562416077458
CDS 	876-884	0.0120014690085603
UTR3 	4415-4423	0.00362837591650933
UTR3 	4477-4485	0.00117569206063695
UTR3 	8141-8149	0.00383609322235242
UTR3 	8362-8370	0.00480266039996621
>GCTCATGTAGCTC|ENST00000598523|0.590534962682095
UTR3 	139-147	0.0121807755372131
UTR3 	1334-1342	0.00122276104467696
UTR3 	3515-3523	0.00328702475103764
>GCTCATGTAGCTC|ENST00000601440|0.590383976607471
UTR3 	750-758	0.00383639819787564
CDS 	820-828	0.0174740252010718
CDS 	1492-1500	0.0136111184113214
UTR3 	2928-2936	0.00147779232523204
UTR3 	3216-3224	0.00191377057146891
>GCTCATGTAGCTC|ENST00000349129|0.589909491973174
UTR3 	502-510	0.015014064780313
CDS 	768-776	0.00622934061338438
>GCTCATGTAGCTC|ENST00000368388|0.589906886758779
CDS 	378-386	0.0110047475377781
UTR3 	921-929	0.00456007620725119
UTR3 	1056-1064	0.00912246683212346
>GCTCATGTAGCTC|ENST00000434410|0.589855884616888
UTR3 	3626-3634	0.00163655545912302
UTR3 	4181-4189	0.00191179242786831
UTR3 	4837-4845	0.00200224127111468
UTR3 	4886-4894	0.00113742747611104
UTR3 	8608-8616	0.00227090034033271
UTR3 	10382-10390	0.00130147749695911
UTR3 	10946-10954	0.00167569470391572
UTR3 	12695-12703	0.00470858362573579
>GCTCATGTAGCTC|ENST00000624341|0.589717579197467
UTR3 	600-608	0.00834570771187622
UTR3 	884-892	0.00517764626397721
UTR3 	3433-3441	0.00311197571399741
>GCTCATGTAGCTC|ENST00000409458|0.589473727580444
UTR3 	48-56	0.00390284412053324
CDS 	108-116	0.0147515619487417
CDS 	195-203	0.00632264679819432
UTR3 	563-571	0.00668760172489109
>GCTCATGTAGCTC|ENST00000529310|0.589223604940294
UTR3 	90-98	0.0135733493057761
UTR3 	1775-1783	0.00302861816231831
>GCTCATGTAGCTC|ENST00000465603|0.589060867058962
UTR3 	654-662	0.00709618064234327
UTR3 	1096-1104	0.00252653058404636
UTR3 	1255-1263	0.00696826785263502
>GCTCATGTAGCTC|ENST00000434055|0.588676230753604
UTR3 	258-266	0.00448008013234282
UTR3 	578-586	0.00497620944763173
UTR3 	606-614	0.00516682573601393
UTR3 	687-695	0.00194189757116908
>GCTCATGTAGCTC|ENST00000621967|0.588619600055479
UTR3 	161-169	0.0110100693944917
UTR3 	1057-1065	0.00555112106191504
>GCTCATGTAGCTC|ENST00000327158|0.588611367154877
UTR3 	1376-1384	0.00668779729887164
UTR3 	1746-1754	0.00548846093231108
UTR3 	1858-1866	0.00438437653817986
>GCTCATGTAGCTC|ENST00000542526|0.58840291834813
UTR3 	325-333	0.0066858643717656
UTR3 	1412-1420	0.00491534904305663
UTR3 	2268-2276	0.0025593182947459
UTR3 	4443-4451	0.00238603473441145
>GCTCATGTAGCTC|ENST00000381365|0.588238521013374
UTR3 	494-502	0.0116636355579995
UTR3 	551-559	0.00487183712903568
>GCTCATGTAGCTC|ENST00000479391|0.58809280038766
UTR3 	1315-1323	0.00315064273323235
UTR3 	2262-2270	0.0133749976376855
>GCTCATGTAGCTC|ENST00000279068|0.587891408912137
UTR3 	735-743	0.00175272292664779
UTR3 	968-976	0.0147593305223187
>GCTCATGTAGCTC|ENST00000524655|0.587857817742963
UTR3 	1441-1449	0.00141442371776551
UTR3 	1763-1771	0.00175165178020641
UTR3 	3740-3748	0.0022026584176903
UTR3 	5178-5186	0.011141053490706
>GCTCATGTAGCTC|ENST00000298181|0.587797277142297
UTR3 	232-240	0.0114768975043178
UTR3 	502-510	0.00502880600437315
>GCTCATGTAGCTC|ENST00000399810|0.587743198583556
UTR3 	765-773	0.0140520826174739
UTR3 	831-839	0.00244997305612478
>GCTCATGTAGCTC|ENST00000621441|0.587681468166772
UTR3 	999-1007	0.00379450117021706
UTR3 	1777-1785	0.00850923947436298
UTR3 	2458-2466	0.00419415121728235
>GCTCATGTAGCTC|ENST00000540556|0.587594260700562
UTR3 	433-441	0.00958556015001193
UTR3 	786-794	0.00546955268544661
UTR3 	1384-1392	0.00143689706540077
>GCTCATGTAGCTC|ENST00000438902|0.587558634400971
UTR3 	783-791	0.00545439733063505
UTR3 	819-827	0.00471909791442815
UTR3 	888-896	0.00631611184319401
>GCTCATGTAGCTC|ENST00000381652|0.587546805741467
UTR3 	168-176	0.00717919282883245
UTR3 	422-430	0.00480519945746066
UTR3 	1171-1179	0.00450441703275775
>GCTCATGTAGCTC|ENST00000281405|0.587487751213834
UTR3 	444-452	0.00829208511505917
CDS 	718-726	0.0179250290576411
UTR3 	1130-1138	0.00314668341504414
>GCTCATGTAGCTC|ENST00000216180|0.587131388713362
UTR3 	303-311	0.00390898737974492
CDS 	837-845	0.00825071226182023
UTR3 	955-963	0.00488648976033786
CDS 	1011-1019	0.017673817155141
>GCTCATGTAGCTC|ENST00000342771|0.587124898752563
UTR3 	407-415	0.0100542678867486
UTR3 	857-865	0.00640609089179425
>GCTCATGTAGCTC|ENST00000622434|0.58711723558728
UTR3 	40-48	0.0164598421066597
>GCTCATGTAGCTC|ENST00000374810|0.586949299519452
UTR3 	1638-1646	0.00235376544679748
UTR3 	2374-2382	0.0140947546578738
>GCTCATGTAGCTC|ENST00000553947|0.586866451766565
UTR3 	276-284	0.00496671140250622
UTR3 	1214-1222	0.00120179764457437
UTR3 	2062-2070	0.00689222196402552
UTR3 	2876-2884	0.00338220412278701
>GCTCATGTAGCTC|ENST00000367701|0.586680791448818
UTR3 	32-40	0.00257645443811539
UTR3 	670-678	0.004281718039022
UTR3 	969-977	0.00352380187995602
UTR3 	2582-2590	0.00174940923525917
UTR3 	7630-7638	0.00163406470452279
UTR3 	9255-9263	0.00266497222184968
>GCTCATGTAGCTC|ENST00000452959|0.586607292283251
UTR3 	609-617	0.0045893493889212
UTR3 	2878-2886	0.00216448817952839
UTR3 	3560-3568	0.00173413220603642
UTR3 	5287-5295	0.00793749692031251
>GCTCATGTAGCTC|ENST00000308666|0.586495944189932
UTR3 	2170-2178	0.00341601072747692
UTR3 	2295-2303	0.00418288900035108
UTR3 	2742-2750	0.00403677862582511
UTR3 	3290-3298	0.00478228400505535
>GCTCATGTAGCTC|ENST00000399075|0.586386545130439
UTR3 	1348-1356	0.0131004366404921
UTR3 	1991-1999	0.00331015331827393
>GCTCATGTAGCTC|ENST00000528824|0.586350493920063
UTR3 	823-831	0.0164081605944788
>GCTCATGTAGCTC|ENST00000534108|0.586129417370087
UTR3 	219-227	0.0115859992475427
UTR3 	271-279	0.0048072651383386
>GCTCATGTAGCTC|ENST00000223795|0.5859196342839
UTR3 	780-788	0.016379131296804
>GCTCATGTAGCTC|ENST00000343998|0.58555490057213
UTR3 	71-79	0.00546063270721059
UTR3 	411-419	0.00287590514831891
UTR3 	441-449	0.00222503348391032
UTR3 	504-512	0.00301724083741606
UTR3 	563-571	0.00277575200095985
>GCTCATGTAGCTC|ENST00000564844|0.585479367218394
UTR3 	908-916	0.0163494773199675
>GCTCATGTAGCTC|ENST00000357613|0.585454316991529
UTR3 	380-388	0.00467009776768913
UTR3 	1716-1724	0.00147379161101908
UTR3 	3348-3356	0.00193255287546996
UTR3 	3728-3736	0.00827134809676661
>GCTCATGTAGCTC|ENST00000621735|0.58517082089956
UTR3 	60-68	0.00947235517091717
UTR3 	106-114	0.00685634564323284
>GCTCATGTAGCTC|ENST00000292782|0.584958042914317
UTR3 	907-915	0.0049090706483825
UTR3 	1302-1310	0.00309249318280496
UTR3 	3010-3018	0.00638572985407646
UTR3 	4403-4411	0.00192708197281177
>GCTCATGTAGCTC|ENST00000394070|0.584567341246079
UTR3 	2742-2750	0.00184869121242749
UTR3 	4637-4645	0.00376960058127339
UTR3 	4645-4653	0.0034892129096712
UTR3 	4748-4756	0.00718057273855457
>GCTCATGTAGCTC|ENST00000517806|0.584436996298954
UTR3 	243-251	0.00462465734158342
UTR3 	1269-1277	0.0116546481464969
>GCTCATGTAGCTC|ENST00000318507|0.584274519772152
UTR3 	979-987	0.0162683722562272
>GCTCATGTAGCTC|ENST00000442623|0.584069811807071
UTR3 	114-122	0.0117373051197601
UTR3 	212-220	0.00451729385715458
>GCTCATGTAGCTC|ENST00000046794|0.583777367614931
UTR3 	208-216	0.00951985045700517
UTR3 	1268-1276	0.00671507550488084
>GCTCATGTAGCTC|ENST00000477030|0.583735178715089
UTR3 	346-354	0.0162320881999316
>GCTCATGTAGCTC|ENST00000518219|0.583564092718103
UTR3 	159-167	0.00318839881598374
UTR3 	1838-1846	0.001577537779781
UTR3 	2109-2117	0.0019267774598476
UTR3 	2698-2706	0.00952786719169312
>GCTCATGTAGCTC|ENST00000434114|0.583540243076322
UTR3 	234-242	0.00978443379878598
UTR3 	2537-2545	0.0064345434698404
>GCTCATGTAGCTC|ENST00000497933|0.583375148000689
UTR3 	138-146	0.00628356472205308
UTR3 	340-348	0.00615358075378799
UTR3 	1008-1016	0.00201499222714147
UTR3 	1628-1636	0.00175573701764425
>GCTCATGTAGCTC|ENST00000327423|0.583299567891429
UTR3 	486-494	0.00721105874752198
UTR3 	1787-1795	0.00627364725248744
UTR3 	3022-3030	0.0027180864219213
>GCTCATGTAGCTC|ENST00000403263|0.583254216927496
UTR3 	5736-5744	0.00515671683351067
UTR3 	6682-6690	0.00537215888516515
UTR3 	6760-6768	0.00398066029712204
UTR3 	9087-9095	0.00169020695841846
>GCTCATGTAGCTC|ENST00000498473|0.583074025699893
UTR3 	218-226	0.00700240247689205
UTR3 	331-339	0.00455051608173
UTR3 	907-915	0.00463470909857646
>GCTCATGTAGCTC|ENST00000253814|0.583000311270467
UTR3 	298-306	0.0161826718323691
>GCTCATGTAGCTC|ENST00000267843|0.582745876181461
UTR3 	471-479	0.00431523200871007
UTR3 	2799-2807	0.0118503360545286
>GCTCATGTAGCTC|ENST00000318010|0.582609171223917
UTR3 	677-685	0.0111963252411565
UTR3 	4305-4313	0.00496005439339744
>GCTCATGTAGCTC|ENST00000263997|0.582572076944006
UTR3 	2932-2940	0.00332113679426358
UTR3 	3212-3220	0.0128327497484515
>GCTCATGTAGCTC|ENST00000293725|0.582503326412941
UTR3 	294-302	0.0105427259286891
CDS 	388-396	0.0108533071927215
CDS 	724-732	0.00872860183930742
>GCTCATGTAGCTC|ENST00000615680|0.582464019314574
UTR3 	4719-4727	0.00282923502894353
UTR3 	5880-5888	0.0133173893611825
>GCTCATGTAGCTC|ENST00000393883|0.582408124802638
UTR3 	561-569	0.00232986330923293
CDS 	1446-1454	0.0142038342336188
UTR3 	2340-2348	0.0098726471421555
>GCTCATGTAGCTC|ENST00000522208|0.582300636866637
UTR3 	993-1001	0.00327375330178536
UTR3 	1224-1232	0.00305354976722445
UTR3 	1677-1685	0.00211342660579795
UTR3 	3384-3392	0.00163644260010579
UTR3 	3624-3632	0.00136762107150375
UTR3 	5546-5554	0.00123323197671585
UTR3 	5805-5813	0.00345761974883891
>GCTCATGTAGCTC|ENST00000321521|0.582241380996828
UTR3 	321-329	0.00280148355924721
UTR3 	6731-6739	0.0029101396485622
UTR3 	8481-8489	0.00198023987381482
UTR3 	9155-9163	0.00281186179589437
UTR3 	10813-10821	0.00562793849370475
>GCTCATGTAGCTC|ENST00000320741|0.58209250209861
UTR3 	1026-1034	0.00278252215865677
UTR3 	3361-3369	0.00881806213656091
UTR3 	3542-3550	0.00452107585567431
>GCTCATGTAGCTC|ENST00000371655|0.582006813821353
UTR3 	703-711	0.0017994586325146
UTR3 	1071-1079	0.00221377149642956
UTR3 	6376-6384	0.00104107576857845
UTR3 	7478-7486	0.00122539689864314
UTR3 	10119-10127	0.00342901640487142
UTR3 	10239-10247	0.00195881676914597
UTR3 	10364-10372	0.000945795469930336
UTR3 	11570-11578	0.00350257174414327
>GCTCATGTAGCTC|ENST00000357367|0.581975063901507
UTR3 	64-72	0.00369065015477779
UTR3 	264-272	0.0124231199956788
>GCTCATGTAGCTC|ENST00000515673|0.581836119453985
UTR3 	750-758	0.00470275776882241
UTR3 	1223-1231	0.00277389027445959
UTR3 	1928-1936	0.0024983730712533
UTR3 	5507-5515	0.0017724471785993
UTR3 	7335-7343	0.00435696778131902
>GCTCATGTAGCTC|ENST00000397277|0.581747279830186
UTR3 	823-831	0.0160984684214024
>GCTCATGTAGCTC|ENST00000297540|0.58159590835221
UTR3 	90-98	0.0143052095362862
UTR3 	1127-1135	0.00178309157975913
>GCTCATGTAGCTC|ENST00000376352|0.581439389465789
UTR3 	690-698	0.00580179588536035
UTR3 	1376-1384	0.00174679980241038
UTR3 	1824-1832	0.00159401929533309
UTR3 	3523-3531	0.00323994941453838
UTR3 	5833-5841	0.00147129197567957
UTR3 	8063-8071	0.00222393278199932
>GCTCATGTAGCTC|ENST00000355638|0.581398635572771
UTR3 	876-884	0.00423715697462142
UTR3 	3441-3449	0.0118378952903577
>GCTCATGTAGCTC|ENST00000614859|0.581335859115993
UTR3 	897-905	0.00261927046933693
UTR3 	1770-1778	0.00218567921980977
UTR3 	2082-2090	0.00432642982938979
UTR3 	2274-2282	0.00340110715961593
UTR3 	2401-2409	0.00353834988332119
>GCTCATGTAGCTC|ENST00000359543|0.581211798446522
UTR3 	1403-1411	0.00169744633180004
UTR3 	2795-2803	0.00202187556453181
UTR3 	3233-3241	0.00210780989294327
UTR3 	3363-3371	0.00591750576206077
UTR3 	3480-3488	0.00431786833363446
>GCTCATGTAGCTC|ENST00000586615|0.581038944378539
UTR3 	1383-1391	0.00380197286370199
UTR3 	1889-1897	0.0122489270166174
>GCTCATGTAGCTC|ENST00000524871|0.5808887389322
UTR3 	86-94	0.00472679998910778
UTR3 	1852-1860	0.011314015676036
>GCTCATGTAGCTC|ENST00000618819|0.580863793047046
UTR3 	390-398	0.00341200260517492
UTR3 	1119-1127	0.00250981324831908
UTR3 	1677-1685	0.00137697849653745
UTR3 	2781-2789	0.00134593859740418
UTR3 	3586-3594	0.000905374270429265
UTR3 	3785-3793	0.00648903377413725
>GCTCATGTAGCTC|ENST00000393389|0.580423777256683
UTR3 	2266-2274	0.00381886142889177
UTR3 	2519-2527	0.0121907448707757
>GCTCATGTAGCTC|ENST00000281273|0.580413600949103
UTR3 	149-157	0.00624286126055579
UTR3 	1674-1682	0.00155324631499214
UTR3 	1937-1945	0.00210496342096869
UTR3 	2283-2291	0.00610785235186868
>GCTCATGTAGCTC|ENST00000392723|0.580251151522416
UTR3 	1224-1232	0.0128285261966948
CDS 	1752-1760	0.0115649964353078
>GCTCATGTAGCTC|ENST00000616577|0.57998137979806
UTR3 	870-878	0.00475405811047016
UTR3 	3127-3135	0.0112258622866459
>GCTCATGTAGCTC|ENST00000583171|0.579932065264957
UTR3 	497-505	0.00704088601431297
UTR3 	565-573	0.00893572579759492
>GCTCATGTAGCTC|ENST00000339868|0.57983549325802
CDS 	781-789	0.00999227621295693
UTR3 	1516-1524	0.00239234680478637
UTR3 	1569-1577	0.0108621242107352
>GCTCATGTAGCTC|ENST00000329082|0.579809768625267
UTR3 	1926-1934	0.00151106965080924
UTR3 	2409-2417	0.00159674704993417
UTR3 	5874-5882	0.00206598130087447
UTR3 	8446-8454	0.00146391990550578
UTR3 	8771-8779	0.00150687185936275
UTR3 	8784-8792	0.00137253315940705
UTR3 	9219-9227	0.0064512842848183
>GCTCATGTAGCTC|ENST00000416160|0.579505504545256
UTR3 	734-742	0.00367950261254338
UTR3 	3191-3199	0.0122684950683724
>GCTCATGTAGCTC|ENST00000547581|0.57947900844141
UTR3 	167-175	0.0125450744024242
UTR3 	1811-1819	0.00340114615582657
>GCTCATGTAGCTC|ENST00000374921|0.579431239408813
UTR3 	614-622	0.0159430167145846
>GCTCATGTAGCTC|ENST00000225388|0.579183487645096
CDS 	220-228	0.0393145965266603
CDS 	1365-1373	0.00714165669608479
>GCTCATGTAGCTC|ENST00000565417|0.579131433969356
UTR3 	2552-2560	0.0159229111982255
>GCTCATGTAGCTC|ENST00000367604|0.579019633458538
UTR3 	165-173	0.013968490956103
CDS 	4728-4736	0.00726603274083399
>GCTCATGTAGCTC|ENST00000357491|0.578912230910982
UTR3 	541-549	0.0102064125418021
UTR3 	2400-2408	0.00570180096492511
>GCTCATGTAGCTC|ENST00000586604|0.578843478010573
UTR3 	464-472	0.0131535624049973
UTR3 	3769-3777	0.00275004161008494
>GCTCATGTAGCTC|ENST00000619039|0.578810984710635
UTR3 	1204-1212	0.0159014255951384
>GCTCATGTAGCTC|ENST00000451672|0.578712121828015
UTR3 	724-732	0.0158947978985599
>GCTCATGTAGCTC|ENST00000260323|0.578642948833373
CDS 	1948-1956	0.0200017342069682
CDS 	4096-4104	0.0263488067472262
>GCTCATGTAGCTC|ENST00000381605|0.578464576159071
UTR3 	674-682	0.0124177549219377
UTR3 	1703-1711	0.00346044954757025
>GCTCATGTAGCTC|ENST00000300433|0.578412127761162
UTR3 	393-401	0.00406994485041037
UTR3 	601-609	0.00248519153789552
UTR3 	1548-1556	0.0029736908461859
UTR3 	2056-2064	0.0063458618647379
>GCTCATGTAGCTC|ENST00000314355|0.57840093946173
UTR3 	107-115	0.0158739392153078
>GCTCATGTAGCTC|ENST00000302536|0.57834852765651
CDS 	453-461	0.0158017379875806
UTR3 	487-495	0.00510709518730928
UTR3 	672-680	0.00403887025407233
UTR3 	936-944	0.00227458553341851
>GCTCATGTAGCTC|ENST00000358812|0.578213632387348
UTR3 	171-179	0.0130392739159636
CDS 	513-521	0.0103400709965462
>GCTCATGTAGCTC|ENST00000359742|0.578171610172594
UTR3 	734-742	0.0118220330612123
UTR3 	1365-1373	0.00403653678869617
>GCTCATGTAGCTC|ENST00000266712|0.578160579523743
UTR3 	104-112	0.0094494881364882
UTR3 	3518-3526	0.00640834250998043
>GCTCATGTAGCTC|ENST00000568890|0.578135011099101
UTR3 	1517-1525	0.0158561172344983
>GCTCATGTAGCTC|ENST00000542843|0.578028370070603
UTR3 	192-200	0.00616923306027539
UTR3 	2324-2332	0.00281166179293717
UTR3 	3420-3428	0.00501421172391911
UTR3 	3535-3543	0.00185386464500188
>GCTCATGTAGCTC|ENST00000263923|0.577997188255677
UTR3 	33-41	0.0158468818217349
>GCTCATGTAGCTC|ENST00000317506|0.577967264022044
UTR3 	2192-2200	0.00164282117274549
UTR3 	3348-3356	0.0142020555545415
>GCTCATGTAGCTC|ENST00000556551|0.577878195312474
UTR3 	1063-1071	0.00946326978365773
UTR3 	1100-1108	0.000977153618633122
UTR3 	1894-1902	0.00539848544002191
>GCTCATGTAGCTC|ENST00000308618|0.577765705338504
CDS 	336-344	0.00937620344662343
UTR3 	2172-2180	0.0132846614412714
>GCTCATGTAGCTC|ENST00000393593|0.577656348095424
UTR3 	960-968	0.015824045852312
>GCTCATGTAGCTC|ENST00000397997|0.577500723351402
UTR3 	445-453	0.0131356340406432
UTR3 	584-592	0.00267798674948652
>GCTCATGTAGCTC|ENST00000302824|0.577492915584105
UTR3 	197-205	0.00314481932234087
UTR3 	1546-1554	0.00117979561122219
UTR3 	2165-2173	0.00155515209479592
UTR3 	4031-4039	0.00376524039742575
UTR3 	4071-4079	0.00616809036119461
>GCTCATGTAGCTC|ENST00000277900|0.577366122818409
UTR3 	1830-1838	0.0158046049387484
>GCTCATGTAGCTC|ENST00000374525|0.577281807360287
UTR3 	656-664	0.00992609328696615
UTR3 	1304-1312	0.00180571227335528
UTR3 	1497-1505	0.00259933758366643
UTR3 	1701-1709	0.00146781454471094
>GCTCATGTAGCTC|ENST00000426810|0.577201556209046
UTR3 	835-843	0.0105373743489405
UTR3 	1874-1882	0.00525620858750389
>GCTCATGTAGCTC|ENST00000395076|0.577186158859065
CDS 	330-338	0.01335408713594
UTR3 	625-633	0.00578061128229632
CDS 	846-854	0.012384641751642
UTR3 	2358-2366	0.00230339650606265
>GCTCATGTAGCTC|ENST00000312938|0.577148223230273
UTR3 	637-645	0.009014017721205
UTR3 	2057-2065	0.00677599343553793
>GCTCATGTAGCTC|ENST00000290317|0.577125097907731
UTR3 	147-155	0.00712158832193475
UTR3 	603-611	0.00866687413899384
>GCTCATGTAGCTC|ENST00000531539|0.577057084176005
UTR3 	139-147	0.0157839077331681
>GCTCATGTAGCTC|ENST00000495827|0.577052680779338
UTR3 	718-726	0.00642661936695697
UTR3 	771-779	0.00155401680158503
UTR3 	2916-2924	0.00166850412905022
UTR3 	6582-6590	0.00248726484145016
UTR3 	7202-7210	0.00364720771522643
>GCTCATGTAGCTC|ENST00000309594|0.576900765597025
UTR3 	86-94	0.00486084407864105
UTR3 	124-132	0.0109125960894233
>GCTCATGTAGCTC|ENST00000262269|0.576846315736729
UTR3 	189-197	0.00807921964718733
UTR3 	258-266	0.00769057463567615
>GCTCATGTAGCTC|ENST00000278742|0.57677903514014
CDS 	276-284	0.0459862993966766
>GCTCATGTAGCTC|ENST00000466830|0.576687787643759
UTR3 	1201-1209	0.00332139771313054
UTR3 	2908-2916	0.0124377824654636
>GCTCATGTAGCTC|ENST00000490814|0.576669542712138
UTR3 	570-578	0.0108651118463679
UTR3 	3077-3085	0.00489284682730289
>GCTCATGTAGCTC|ENST00000537020|0.576343687432689
UTR3 	2261-2269	0.0157361448963117
>GCTCATGTAGCTC|ENST00000378187|0.576291469547144
UTR3 	182-190	0.0129054115172642
UTR3 	242-250	0.0028272381632585
>GCTCATGTAGCTC|ENST00000355773|0.576145339201147
UTR3 	291-299	0.00877277060868394
UTR3 	818-826	0.00302040628926312
UTR3 	1271-1279	0.0039296921212294
>GCTCATGTAGCTC|ENST00000618050|0.576032768730673
UTR3 	192-200	0.0128262219668069
UTR3 	204-212	0.0028891131974619
>GCTCATGTAGCTC|ENST00000236147|0.575988643756525
UTR3 	38-46	0.00558779159263975
UTR3 	661-669	0.00455354626330608
UTR3 	1026-1034	0.0055710443586769
>GCTCATGTAGCTC|ENST00000533603|0.575972256578887
UTR3 	624-632	0.0157112855658395
>GCTCATGTAGCTC|ENST00000620139|0.575695872783665
UTR3 	31-39	0.00568166360837625
UTR3 	458-466	0.00272722672232109
UTR3 	644-652	0.00241032677562758
UTR3 	1407-1415	0.00487357422027896
>GCTCATGTAGCTC|ENST00000312828|0.575694215778535
UTR3 	698-706	0.00537041745334561
UTR3 	1066-1074	0.00171391661897485
UTR3 	1738-1746	0.00210167865747738
UTR3 	5167-5175	0.00505020913924255
UTR3 	6908-6916	0.00145645858852504
>GCTCATGTAGCTC|ENST00000382020|0.575630398710332
UTR3 	2409-2417	0.0156884105893855
>GCTCATGTAGCTC|ENST00000485303|0.575514820502473
UTR3 	1160-1168	0.0156806779196897
>GCTCATGTAGCTC|ENST00000338970|0.575493737981824
UTR3 	420-428	0.00229939416685767
UTR3 	523-531	0.00439018267475724
UTR3 	2605-2613	0.00208250309712811
UTR3 	2959-2967	0.00115618568917496
UTR3 	3231-3239	0.004548347995516
UTR3 	3476-3484	0.00120265384629295
>GCTCATGTAGCTC|ENST00000256951|0.575287274391363
UTR3 	1252-1260	0.0024699222831064
UTR3 	4278-4286	0.00665617860544854
UTR3 	4999-5007	0.00653935485010653
>GCTCATGTAGCTC|ENST00000523016|0.575171926674293
UTR3 	183-191	0.0156577401235023
>GCTCATGTAGCTC|ENST00000611861|0.575116538808619
UTR3 	437-445	0.00280002274244949
UTR3 	480-488	0.00721657224150448
UTR3 	551-559	0.00563744043680794
>GCTCATGTAGCTC|ENST00000343936|0.574875702515318
UTR3 	3330-3338	0.00890878262888726
UTR3 	5410-5418	0.00191707855828404
UTR3 	6177-6185	0.00203941426157611
UTR3 	6682-6690	0.00277265273096757
>GCTCATGTAGCTC|ENST00000379864|0.574835884947226
UTR3 	444-452	0.00339039272573019
UTR3 	1746-1754	0.00163460678733507
UTR3 	3988-3996	0.00796316636617865
UTR3 	4150-4158	0.0026470995125579
>GCTCATGTAGCTC|ENST00000359142|0.574739806160987
UTR3 	997-1005	0.0125460944618649
UTR3 	1350-1358	0.0030827459572393
>GCTCATGTAGCTC|ENST00000514247|0.57467367081332
UTR3 	399-407	0.0128952901137075
UTR3 	465-473	0.00272912792726557
>GCTCATGTAGCTC|ENST00000406890|0.574607246232863
UTR3 	181-189	0.015619976502128
>GCTCATGTAGCTC|ENST00000261263|0.574516857006565
UTR3 	1296-1304	0.00150972266332505
UTR3 	1818-1826	0.0057733065589997
UTR3 	6475-6483	0.00157394862960831
UTR3 	7111-7119	0.00160365122564757
UTR3 	8487-8495	0.00142554782726757
UTR3 	9518-9526	0.00196282347860365
UTR3 	10542-10550	0.00176493245164753
>GCTCATGTAGCTC|ENST00000578189|0.574482441432363
UTR3 	287-295	0.00542989791674521
UTR3 	1658-1666	0.00122945746977724
UTR3 	3409-3417	0.0089522764181956
>GCTCATGTAGCTC|ENST00000320982|0.574338708606052
UTR3 	293-301	0.00678859933451049
UTR3 	520-528	0.00518210762668423
UTR3 	728-736	0.00363131536684656
>GCTCATGTAGCTC|ENST00000578373|0.574207695656124
UTR3 	496-504	0.00814917911277542
UTR3 	2283-2291	0.00354293554146526
UTR3 	3970-3978	0.00390114933558124
>GCTCATGTAGCTC|ENST00000379887|0.574178493905204
UTR3 	471-479	0.00513160646857119
UTR3 	3402-3410	0.00128666641931739
UTR3 	12467-12475	0.00162927898381399
UTR3 	15670-15678	0.0017353465081474
UTR3 	17654-17662	0.00225219940254348
UTR3 	17971-17979	0.00355621413804447
>GCTCATGTAGCTC|ENST00000263045|0.57407100983013
UTR3 	929-937	0.00598414880179988
UTR3 	1061-1069	0.00959997835511943
>GCTCATGTAGCTC|ENST00000583403|0.573806354898535
UTR3 	380-388	0.0066326375636875
UTR3 	676-684	0.00893380075040824
>GCTCATGTAGCTC|ENST00000619243|0.573695904700017
UTR3 	104-112	0.0155590569482458
>GCTCATGTAGCTC|ENST00000242323|0.573591010016436
UTR3 	785-793	0.00261420266925653
UTR3 	3357-3365	0.000935362170845402
UTR3 	3639-3647	0.00247356683620534
UTR3 	5055-5063	0.00167341519526803
UTR3 	5068-5076	0.00785550043971267
>GCTCATGTAGCTC|ENST00000278618|0.572916838222015
UTR3 	775-783	0.00339057730159752
UTR3 	1712-1720	0.00464433236279904
UTR3 	1790-1798	0.00747209632763596
>GCTCATGTAGCTC|ENST00000540921|0.572909472579128
UTR3 	500-508	0.0134372113396375
CDS 	1069-1077	0.00764154018018847
>GCTCATGTAGCTC|ENST00000539253|0.572685748489111
UTR3 	49-57	0.0154915710940555
>GCTCATGTAGCTC|ENST00000261712|0.572627689832892
UTR3 	944-952	0.00483021433707323
CDS 	1215-1223	0.0336268351721305
>GCTCATGTAGCTC|ENST00000392876|0.572615162306916
UTR3 	936-944	0.0105429527116199
UTR3 	1853-1861	0.00206983668592181
UTR3 	2467-2475	0.00165433456918312
UTR3 	3406-3414	0.00121973297229968
>GCTCATGTAGCTC|ENST00000440760|0.572589338329774
UTR3 	901-909	0.0106823218712741
UTR3 	955-963	0.0048028104419846
>GCTCATGTAGCTC|ENST00000434377|0.572572069056101
CDS 	562-570	0.0163000196230524
UTR3 	3416-3424	0.00357138363801329
UTR3 	3848-3856	0.00727196755178324
>GCTCATGTAGCTC|ENST00000231498|0.57233561148404
UTR3 	3095-3103	0.00236492569641514
UTR3 	3259-3267	0.00564997829972309
UTR3 	3602-3610	0.00745328485362966
>GCTCATGTAGCTC|ENST00000577554|0.572092447228241
UTR3 	275-283	0.00953521426057806
UTR3 	395-403	0.00591673886260236
>GCTCATGTAGCTC|ENST00000402157|0.571640834357121
UTR3 	1036-1044	0.00400650990253486
UTR3 	4882-4890	0.00466566738682656
UTR3 	5443-5451	0.00333850553562439
UTR3 	5809-5817	0.00341112292097267
>GCTCATGTAGCTC|ENST00000355312|0.571525176884145
UTR3 	968-976	0.00413745125498703
UTR3 	1066-1074	0.00129736223629364
UTR3 	2190-2198	0.00189673695937138
UTR3 	2922-2930	0.00808253587431634
>GCTCATGTAGCTC|ENST00000355360|0.571508130015697
UTR3 	918-926	0.00356205151176916
UTR3 	1183-1191	0.0118508970842842
>GCTCATGTAGCTC|ENST00000368898|0.571370566869505
UTR3 	25-33	0.0154037678771456
>GCTCATGTAGCTC|ENST00000470360|0.57122621227412
UTR3 	280-288	0.00766778675789034
UTR3 	1771-1779	0.00164187357569079
UTR3 	4870-4878	0.00608447436689002
>GCTCATGTAGCTC|ENST00000282406|0.571187812436873
UTR3 	1276-1284	0.00210591669243998
UTR3 	1517-1525	0.00424386332016939
CDS 	4117-4125	0.0292815314734355
>GCTCATGTAGCTC|ENST00000503468|0.571158509029708
UTR3 	1712-1720	0.00714899026548098
UTR3 	3988-3996	0.00233938050800963
UTR3 	4523-4531	0.00590124618315913
>GCTCATGTAGCTC|ENST00000052754|0.571036881437584
UTR3 	1202-1210	0.00421189312810851
UTR3 	3016-3024	0.00442119177365229
UTR3 	4861-4869	0.00318430531856242
UTR3 	5142-5150	0.00356411114167944
>GCTCATGTAGCTC|ENST00000439977|0.570952472079623
UTR3 	1513-1521	0.015375869488642
>GCTCATGTAGCTC|ENST00000599851|0.570872408722426
CDS 	33-41	0.00815331098083747
UTR3 	100-108	0.0131500907394213
>GCTCATGTAGCTC|ENST00000450050|0.570702180331444
UTR3 	113-121	0.0074632710976614
UTR3 	675-683	0.00253418889577062
UTR3 	1352-1360	0.00274566778569034
UTR3 	1827-1835	0.00261604362143178
>GCTCATGTAGCTC|ENST00000465756|0.570508712202043
UTR3 	719-727	0.00419986812377194
UTR3 	2147-2155	0.0111463978010834
>GCTCATGTAGCTC|ENST00000602566|0.570273504309151
UTR3 	294-302	0.00548677519122054
UTR3 	1665-1673	0.00125181095940899
UTR3 	3423-3431	0.00859199194276321
>GCTCATGTAGCTC|ENST00000330137|0.570255679998875
UTR3 	142-150	0.00649752362379453
UTR3 	1743-1751	0.00538631461383684
UTR3 	1859-1867	0.00344555110115992
>GCTCATGTAGCTC|ENST00000367397|0.57023762646431
UTR3 	3047-3055	0.0029541408204783
UTR3 	4383-4391	0.00117121071236026
UTR3 	4773-4781	0.00316723515892082
UTR3 	5354-5362	0.0080355986171864
>GCTCATGTAGCTC|ENST00000566432|0.570174067315577
UTR3 	739-747	0.00949468362890928
UTR3 	1609-1617	0.00582926288002999
>GCTCATGTAGCTC|ENST00000299106|0.570160070473048
UTR3 	277-285	0.00323042349092269
UTR3 	2024-2032	0.0120925895804307
>GCTCATGTAGCTC|ENST00000327739|0.570146848190115
UTR3 	197-205	0.0153221312953628
>GCTCATGTAGCTC|ENST00000264360|0.570146606872922
UTR3 	1336-1344	0.00213154872708583
UTR3 	4166-4174	0.0131905664752249
>GCTCATGTAGCTC|ENST00000299980|0.570126045834371
UTR3 	96-104	0.00636731220152624
CDS 	1722-1730	0.00954768356638603
UTR3 	1776-1784	0.00180682835087238
UTR3 	3174-3182	0.00452326051401453
>GCTCATGTAGCTC|ENST00000377940|0.570092472095158
CDS 	532-540	0.0446830592180325
>GCTCATGTAGCTC|ENST00000355624|0.569998663231387
UTR3 	310-318	0.00836916532258265
UTR3 	2171-2179	0.00694308417648769
>GCTCATGTAGCTC|ENST00000419445|0.569863090772727
UTR3 	7263-7271	0.015303209507018
>GCTCATGTAGCTC|ENST00000230859|0.569783795019964
CDS 	718-726	0.0446230207948691
>GCTCATGTAGCTC|ENST00000574951|0.56963230882271
UTR3 	637-645	0.00434888285296823
UTR3 	1346-1354	0.0027153954621907
UTR3 	1711-1719	0.00371494259377674
UTR3 	3073-3081	0.00450860162872526
>GCTCATGTAGCTC|ENST00000341871|0.569565655658797
CDS 	268-276	0.0375635173163004
UTR3 	884-892	0.00301215358756275
>GCTCATGTAGCTC|ENST00000264433|0.569538537761389
UTR3 	87-95	0.00632053276202331
UTR3 	402-410	0.0089610383363389
>GCTCATGTAGCTC|ENST00000314191|0.56946627170841
UTR3 	71-79	0.00950546073903507
UTR3 	130-138	0.00577129282223736
>GCTCATGTAGCTC|ENST00000375258|0.569297128149285
UTR3 	2054-2062	0.00110006507677681
UTR3 	4479-4487	0.00307355883382666
UTR3 	6428-6436	0.00603886142394442
UTR3 	6830-6838	0.00505299322789272
>GCTCATGTAGCTC|ENST00000327300|0.569162472625294
UTR3 	25-33	0.015256503284209
>GCTCATGTAGCTC|ENST00000621396|0.569022657782091
UTR3 	1565-1573	0.0152471848400529
>GCTCATGTAGCTC|ENST00000313683|0.568314747706297
UTR3 	304-312	0.00788136235567014
UTR3 	656-664	0.00275923405731908
UTR3 	1068-1076	0.00144719512756551
UTR3 	1490-1498	0.00311222340576544
>GCTCATGTAGCTC|ENST00000561089|0.568298036349281
UTR3 	808-816	0.00518326484628836
UTR3 	998-1006	0.00296970155912199
UTR3 	1642-1650	0.00704593524508181
>GCTCATGTAGCTC|ENST00000429976|0.568261769569241
UTR3 	323-331	0.0132195427033466
CDS 	1417-1425	0.00726915224948182
>GCTCATGTAGCTC|ENST00000377110|0.568186402443231
UTR3 	299-307	0.00677758890085535
UTR3 	2399-2407	0.00206975630956122
UTR3 	2959-2967	0.00487759994739191
UTR3 	3154-3162	0.00146651980615596
>GCTCATGTAGCTC|ENST00000434693|0.568085662137386
UTR3 	958-966	0.00657770197285058
UTR3 	2126-2134	0.00223069696249277
UTR3 	2395-2403	0.00472560543975426
UTR3 	4457-4465	0.00165074999454095
>GCTCATGTAGCTC|ENST00000352689|0.567985141323081
UTR3 	2684-2692	0.00332675194827864
UTR3 	4530-4538	0.00159804972694484
UTR3 	8233-8241	0.00412022094455791
UTR3 	8544-8552	0.0061330361504221
>GCTCATGTAGCTC|ENST00000611258|0.567978275117542
UTR3 	162-170	0.007816561701086
CDS 	219-227	0.00612000244718834
UTR3 	466-474	0.00570658336138179
>GCTCATGTAGCTC|ENST00000578674|0.56794257643629
UTR3 	61-69	0.00984663798163973
UTR3 	597-605	0.00532858569284334
>GCTCATGTAGCTC|ENST00000373789|0.567908970283763
UTR3 	621-629	0.00523283312846306
UTR3 	2581-2589	0.00291706839003538
UTR3 	3341-3349	0.00323487527035501
UTR3 	4292-4300	0.00378820854654558
>GCTCATGTAGCTC|ENST00000171887|0.567843457846308
UTR3 	1617-1625	0.0135736489119446
UTR3 	3553-3561	0.00159497308470247
>GCTCATGTAGCTC|ENST00000306376|0.567716544342632
CDS 	933-941	0.0093830965458155
UTR3 	1710-1718	0.0125759397423092
>GCTCATGTAGCTC|ENST00000466444|0.567716214631265
UTR3 	283-291	0.00856867177259204
UTR3 	2640-2648	0.00249026026605022
UTR3 	3901-3909	0.00410121560266091
>GCTCATGTAGCTC|ENST00000597107|0.567694880887336
UTR3 	442-450	0.0151587268794086
>GCTCATGTAGCTC|ENST00000198767|0.567556933899024
UTR3 	399-407	0.00457555224907653
UTR3 	785-793	0.0086226098821024
CDS 	1746-1754	0.00717212958521038
>GCTCATGTAGCTC|ENST00000568805|0.567439948538392
UTR3 	629-637	0.00332964178235225
UTR3 	1568-1576	0.0118121086769025
>GCTCATGTAGCTC|ENST00000366956|0.567410267046823
UTR3 	330-338	0.00224294091519344
UTR3 	3332-3340	0.00135022560587109
UTR3 	3555-3563	0.00200032425253344
UTR3 	5115-5123	0.00395866997471403
UTR3 	5673-5681	0.00276872805736363
UTR3 	6561-6569	0.00281888526248743
>GCTCATGTAGCTC|ENST00000260364|0.567366647748247
UTR3 	1060-1068	0.002596444586302
UTR3 	1331-1339	0.0025861491636981
UTR3 	1619-1627	0.00118298049997676
UTR3 	5218-5226	0.0065744395975261
UTR3 	5393-5401	0.00219685581615535
>GCTCATGTAGCTC|ENST00000581852|0.567262123393482
UTR3 	553-561	0.0151299101599994
>GCTCATGTAGCTC|ENST00000357162|0.56722618891616
UTR3 	1854-1862	0.0151275176410623
>GCTCATGTAGCTC|ENST00000383263|0.567197920331325
UTR3 	51-59	0.00414677971418876
UTR3 	1356-1364	0.00269339415790268
UTR3 	1930-1938	0.00418781612336316
UTR3 	2016-2024	0.00164190115958475
UTR3 	2412-2420	0.00245574439560734
>GCTCATGTAGCTC|ENST00000400202|0.5669190160971
UTR3 	180-188	0.00831009259340485
UTR3 	1119-1127	0.0067969753879539
>GCTCATGTAGCTC|ENST00000596247|0.566786852590396
UTR3 	250-258	0.0150982704098942
>GCTCATGTAGCTC|ENST00000380639|0.566633945384303
UTR3 	861-869	0.00240483042484529
UTR3 	2536-2544	0.00204346500349814
UTR3 	5414-5422	0.00608601556289495
UTR3 	7291-7299	0.00150873691952409
UTR3 	9576-9584	0.00304504489553253
>GCTCATGTAGCTC|ENST00000308660|0.566584484010268
UTR3 	1133-1141	0.00477871578110639
UTR3 	1954-1962	0.0029011990197337
UTR3 	2067-2075	0.00271116976966071
UTR3 	2865-2873	0.00469371623528242
>GCTCATGTAGCTC|ENST00000311180|0.566546723975277
UTR3 	2482-2490	0.00179875233418725
UTR3 	2774-2782	0.00446888877284946
UTR3 	3801-3809	0.00116355801996505
UTR3 	4201-4209	0.00186509687215368
UTR3 	4953-4961	0.004349088609443
UTR3 	5579-5587	0.0014369030620973
>GCTCATGTAGCTC|ENST00000507458|0.566546651830212
CDS 	55-63	0.0439940147078126
>GCTCATGTAGCTC|ENST00000482873|0.566476551171028
UTR3 	1412-1420	0.0150776174266277
>GCTCATGTAGCTC|ENST00000380877|0.566458523260148
UTR3 	130-138	0.0150764176351406
>GCTCATGTAGCTC|ENST00000407472|0.566432506215233
UTR3 	998-1006	0.00288079291727184
UTR3 	3110-3118	0.00168216338678439
UTR3 	3558-3566	0.00279538859272724
UTR3 	3611-3619	0.000793285446332534
UTR3 	3848-3856	0.00339809150226898
UTR3 	4947-4955	0.00352496432696036
>GCTCATGTAGCTC|ENST00000437811|0.566346076181666
UTR3 	254-262	0.0150689343339823
>GCTCATGTAGCTC|ENST00000316586|0.56620962755748
UTR3 	280-288	0.00387145376404236
UTR3 	378-386	0.00267403608147644
UTR3 	974-982	0.00502367628719865
UTR3 	1389-1397	0.00349068821877426
>GCTCATGTAGCTC|ENST00000536691|0.56614860325032
UTR3 	276-284	0.00401312069162737
UTR3 	354-362	0.00546077224939844
UTR3 	804-812	0.00558190076026034
>GCTCATGTAGCTC|ENST00000453744|0.566118616517766
UTR3 	1285-1293	0.00315918530177485
UTR3 	2090-2098	0.00469335659113768
UTR3 	2368-2376	0.0072012564944987
>GCTCATGTAGCTC|ENST00000394048|0.566109817379162
UTR3 	67-75	0.015053212899813
>GCTCATGTAGCTC|ENST00000395323|0.566042846098861
UTR3 	409-417	0.00863581253218106
UTR3 	991-999	0.00296810626840578
UTR3 	1198-1206	0.00344483797500361
>GCTCATGTAGCTC|ENST00000606794|0.565777499875784
UTR3 	1136-1144	0.00203993674676744
UTR3 	1533-1541	0.00391728142964846
UTR3 	1847-1855	0.0090738846108399
>GCTCATGTAGCTC|ENST00000549441|0.565592358436527
UTR3 	434-442	0.0110021362537484
UTR3 	1993-2001	0.00401665020807302
>GCTCATGTAGCTC|ENST00000379391|0.565579942115371
UTR3 	1749-1757	0.00265174344610818
UTR3 	3877-3885	0.0123662170775537
>GCTCATGTAGCTC|ENST00000037869|0.565569517049159
UTR3 	694-702	0.0112144791284945
UTR3 	1058-1066	0.00380278792023269
>GCTCATGTAGCTC|ENST00000343846|0.565536038282018
UTR3 	108-116	0.00864808486958537
UTR3 	878-886	0.00636695519914902
>GCTCATGTAGCTC|ENST00000305364|0.565533526991628
CDS 	703-711	0.00624575171309494
UTR3 	2296-2304	0.00322755914568276
UTR3 	2439-2447	0.0100920485496167
>GCTCATGTAGCTC|ENST00000393408|0.565256045500831
CDS 	220-228	0.0141717538465501
UTR3 	1215-1223	0.0109714381136642
>GCTCATGTAGCTC|ENST00000463721|0.565228226709736
UTR3 	712-720	0.00533805073195868
UTR3 	1046-1054	0.00965651582582385
>GCTCATGTAGCTC|ENST00000427431|0.565183148139674
UTR3 	2642-2650	0.00251480816260864
UTR3 	3732-3740	0.00163543959715848
UTR3 	5144-5152	0.0108413207624754
>GCTCATGTAGCTC|ENST00000382061|0.565112666012828
UTR3 	655-663	0.0071122319233421
CDS 	882-890	0.0258438438636844
>GCTCATGTAGCTC|ENST00000002596|0.56501817442257
CDS 	796-804	0.018594282711484
UTR3 	1438-1446	0.00563736841486285
UTR3 	2331-2339	0.00392138208939056
>GCTCATGTAGCTC|ENST00000380956|0.56501084806258
UTR3 	363-371	0.00542599444881021
UTR3 	865-873	0.00727731646670759
UTR3 	2893-2901	0.0022767991245388
>GCTCATGTAGCTC|ENST00000446378|0.564929346844463
UTR3 	512-520	0.0118700365197159
CDS 	4576-4584	0.0111199287521686
>GCTCATGTAGCTC|ENST00000285900|0.564918753863779
UTR3 	1402-1410	0.00202506830624492
UTR3 	2186-2194	0.0129489176163757
>GCTCATGTAGCTC|ENST00000307078|0.564887633474587
UTR3 	177-185	0.0079359791180153
CDS 	624-632	0.0234308248692802
>GCTCATGTAGCTC|ENST00000484417|0.564697548158102
UTR3 	1076-1084	0.00436935426038159
UTR3 	1536-1544	0.00299060145815493
UTR3 	1631-1639	0.00759932159358877
>GCTCATGTAGCTC|ENST00000258991|0.564608368087813
UTR3 	308-316	0.00470706684203533
UTR3 	637-645	0.0102462811126856
>GCTCATGTAGCTC|ENST00000602840|0.564582899285313
UTR3 	1013-1021	0.00365568545043599
UTR3 	1805-1813	0.00381050703174513
UTR3 	2362-2370	0.00748546216729428
>GCTCATGTAGCTC|ENST00000492406|0.564563967541972
UTR3 	2515-2523	0.00571935918452193
UTR3 	2531-2539	0.00412343219496598
UTR3 	2676-2684	0.00510760459886002
>GCTCATGTAGCTC|ENST00000316099|0.564424760846407
UTR3 	4633-4641	0.0149411412481843
>GCTCATGTAGCTC|ENST00000482713|0.564298554268465
UTR3 	184-192	0.00302597301593479
UTR3 	977-985	0.00374156601867849
UTR3 	3104-3112	0.00816521233994115
>GCTCATGTAGCTC|ENST00000524388|0.564269936819236
UTR3 	981-989	0.0149308490406171
>GCTCATGTAGCTC|ENST00000417201|0.56422229820078
UTR3 	821-829	0.00880723707770549
UTR3 	1396-1404	0.00179201255832209
UTR3 	2518-2526	0.00432843270885602
>GCTCATGTAGCTC|ENST00000595401|0.564201820422479
UTR3 	2524-2532	0.0149263211437957
>GCTCATGTAGCTC|ENST00000388759|0.563764859721717
UTR3 	573-581	0.00367316945274709
UTR3 	1046-1054	0.0112241094534978
>GCTCATGTAGCTC|ENST00000296526|0.563470628920659
UTR3 	117-125	0.0148777268053134
>GCTCATGTAGCTC|ENST00000262487|0.563203963677026
UTR3 	117-125	0.0121652002965347
UTR3 	592-600	0.00269480874756194
>GCTCATGTAGCTC|ENST00000512062|0.563199652966225
UTR3 	249-257	0.00541857268157981
UTR3 	1253-1261	0.00327361624104127
UTR3 	3469-3477	0.00616753372937263
>GCTCATGTAGCTC|ENST00000485375|0.563102868445029
UTR3 	113-121	0.00949347101118118
UTR3 	499-507	0.00535982170284593
>GCTCATGTAGCTC|ENST00000419755|0.562948754087729
UTR3 	1089-1097	0.00244481585246323
UTR3 	1413-1421	0.0123982388400809
>GCTCATGTAGCTC|ENST00000582471|0.562863843541304
UTR3 	1055-1063	0.00897174278519863
UTR3 	1641-1649	0.00279187556839341
UTR3 	1740-1748	0.00307379596363365
>GCTCATGTAGCTC|ENST00000358070|0.56266323688505
UTR3 	1628-1636	0.0033116756512073
UTR3 	3693-3701	0.00166675309515034
UTR3 	4353-4361	0.00254183346402558
UTR3 	4673-4681	0.00158126886885845
UTR3 	5193-5201	0.00201276239611466
UTR3 	7449-7457	0.00370979606190312
>GCTCATGTAGCTC|ENST00000486387|0.562543751546677
UTR3 	1565-1573	0.0148161536788848
>GCTCATGTAGCTC|ENST00000263095|0.562535982800562
CDS 	658-666	0.0137593408720505
UTR3 	847-855	0.00187912918749245
UTR3 	4777-4785	0.00162164937312884
UTR3 	5616-5624	0.00312676787642092
UTR3 	6733-6741	0.00262424579723378
UTR3 	7939-7947	0.00165092975715098
>GCTCATGTAGCTC|ENST00000433197|0.562510973850315
UTR3 	584-592	0.00463112466602557
UTR3 	590-598	0.00217660837960069
UTR3 	4722-4730	0.0080062437211033
>GCTCATGTAGCTC|ENST00000468893|0.56249235875985
UTR3 	876-884	0.00691690937890953
UTR3 	1230-1238	0.00293087007091994
UTR3 	1907-1915	0.0049649610223416
>GCTCATGTAGCTC|ENST00000425673|0.562363400279015
UTR3 	2981-2989	0.0119258491510525
UTR3 	3005-3013	0.0028783270491563
>GCTCATGTAGCTC|ENST00000527102|0.561808771894369
CDS 	169-177	0.0105818289665281
UTR3 	647-655	0.00760678705803508
UTR3 	1229-1237	0.00420271025071565
>GCTCATGTAGCTC|ENST00000369183|0.561613057103404
UTR3 	642-650	0.00826358192090167
UTR3 	5641-5649	0.00165509077765155
UTR3 	6930-6938	0.00130351388578106
UTR3 	7302-7310	0.00132097075939766
UTR3 	11151-11159	0.00221119881934024
>GCTCATGTAGCTC|ENST00000527559|0.561567436823476
UTR3 	378-386	0.00540489086112878
UTR3 	3214-3222	0.00934643688822196
>GCTCATGTAGCTC|ENST00000425063|0.561497612058387
UTR3 	365-373	0.0147466927016592
>GCTCATGTAGCTC|ENST00000543468|0.561217380603635
UTR3 	2833-2841	0.01472809224193
>GCTCATGTAGCTC|ENST00000601660|0.561035937015535
UTR3 	1818-1826	0.0147160502439349
>GCTCATGTAGCTC|ENST00000277865|0.560883308548643
CDS 	672-680	0.0123973697061292
CDS 	864-872	0.0304988238902105
>GCTCATGTAGCTC|ENST00000528851|0.560868655695778
UTR3 	73-81	0.00715621684081834
UTR3 	186-194	0.00754873228219356
>GCTCATGTAGCTC|ENST00000353963|0.560708458740956
UTR3 	49-57	0.0146943189950169
>GCTCATGTAGCTC|ENST00000356766|0.560613111578816
UTR3 	345-353	0.00297009131494657
UTR3 	586-594	0.011717901163563
>GCTCATGTAGCTC|ENST00000572111|0.56056345062319
UTR3 	161-169	0.0128427060816048
UTR3 	2138-2146	0.0018419913891124
>GCTCATGTAGCTC|ENST00000302450|0.560467115131622
UTR3 	1423-1431	0.014678305833652
>GCTCATGTAGCTC|ENST00000524622|0.560361383096035
UTR3 	1808-1816	0.00246958087121814
UTR3 	1991-1999	0.0122017102343194
>GCTCATGTAGCTC|ENST00000216484|0.560271149769959
CDS 	378-386	0.0361793711928255
UTR3 	3944-3952	0.00136076936569487
UTR3 	4874-4882	0.00144556647470064
>GCTCATGTAGCTC|ENST00000535407|0.560142740981205
UTR3 	58-66	0.00484847855922871
UTR3 	251-259	0.00681212191112009
UTR3 	436-444	0.00299618610806046
>GCTCATGTAGCTC|ENST00000366847|0.560114315343851
UTR3 	2932-2940	0.00159799137057317
UTR3 	5421-5429	0.00161262835281536
UTR3 	5603-5611	0.00162024746399779
UTR3 	7809-7817	0.00391686915518738
UTR3 	8032-8040	0.0017987471134662
UTR3 	8641-8649	0.0013298492983882
UTR3 	10143-10151	0.00138782462842016
UTR3 	10292-10300	0.00089886312602008
UTR3 	10307-10315	0.000491880451409987
>GCTCATGTAGCTC|ENST00000379020|0.560102519962846
UTR3 	865-873	0.0146541185199156
>GCTCATGTAGCTC|ENST00000542060|0.560060170752998
UTR3 	2919-2927	0.0146513093445672
>GCTCATGTAGCTC|ENST00000373218|0.559938665625691
UTR3 	157-165	0.00754575376252526
UTR3 	2423-2431	0.00429805433750161
UTR3 	2691-2699	0.00197424687831124
UTR3 	3426-3434	0.000825194816048788
>GCTCATGTAGCTC|ENST00000221462|0.559929528643846
UTR3 	29-37	0.0036722804066911
UTR3 	48-56	0.0062765323813994
UTR3 	203-211	0.00469383096090846
>GCTCATGTAGCTC|ENST00000247815|0.559893036178569
UTR3 	172-180	0.0078836994290571
UTR3 	1561-1569	0.00161662046170923
UTR3 	4551-4559	0.00161622711476712
UTR3 	4870-4878	0.00145274772931385
UTR3 	6688-6696	0.00207092853819429
>GCTCATGTAGCTC|ENST00000613307|0.559780739816782
UTR3 	451-459	0.00457523069855389
UTR3 	577-585	0.00813599067656302
UTR3 	1508-1516	0.00192155376263705
>GCTCATGTAGCTC|ENST00000427980|0.559733489214861
UTR3 	2240-2248	0.00389962074530701
UTR3 	2834-2842	0.00276452556781014
UTR3 	2887-2895	0.000939253862362527
UTR3 	3080-3088	0.00702624115416325
>GCTCATGTAGCTC|ENST00000460681|0.559649600042736
UTR3 	33-41	0.00826905049480549
UTR3 	676-684	0.0063550272186598
>GCTCATGTAGCTC|ENST00000337339|0.559538791560475
UTR3 	237-245	0.00876455878146681
UTR3 	445-453	0.00585217034574342
>GCTCATGTAGCTC|ENST00000261733|0.559336682371503
UTR3 	185-193	0.0108008002424782
UTR3 	4435-4443	0.00226332328215072
UTR3 	6327-6335	0.0015392031575092
>GCTCATGTAGCTC|ENST00000261413|0.559336199227159
UTR3 	280-288	0.00420054622469612
UTR3 	711-719	0.00515264184907676
UTR3 	1080-1088	0.00525010657123029
>GCTCATGTAGCTC|ENST00000423275|0.559185880627646
UTR3 	191-199	0.0145933274320103
>GCTCATGTAGCTC|ENST00000377047|0.559028947519597
UTR3 	1379-1387	0.003310458828906
UTR3 	1427-1435	0.000670655461934701
UTR3 	2670-2678	0.0106018081059192
>GCTCATGTAGCTC|ENST00000358647|0.558862262105466
UTR3 	938-946	0.0145718716169376
>GCTCATGTAGCTC|ENST00000236192|0.558606408605217
UTR3 	1793-1801	0.00273658271116657
UTR3 	2825-2833	0.00582275554135508
UTR3 	4179-4187	0.00599557269849831
>GCTCATGTAGCTC|ENST00000432096|0.558558913578187
UTR3 	238-246	0.01455176270746
>GCTCATGTAGCTC|ENST00000333201|0.558541073906968
UTR3 	2014-2022	0.0113321862367156
UTR3 	2417-2425	0.00321839397308252
>GCTCATGTAGCTC|ENST00000526680|0.558430701587373
UTR3 	281-289	0.0145432644337607
>GCTCATGTAGCTC|ENST00000541374|0.558231329681055
UTR3 	329-337	0.0145300504936455
>GCTCATGTAGCTC|ENST00000561648|0.558173508431733
UTR3 	124-132	0.0123441316824399
UTR3 	3325-3333	0.00218208677638374
>GCTCATGTAGCTC|ENST00000260130|0.558083715663141
UTR3 	103-111	0.0145202677565951
>GCTCATGTAGCTC|ENST00000348428|0.558042059153524
UTR3 	704-712	0.00879079543339005
CDS 	802-810	0.0132864338256358
UTR3 	1427-1435	0.00193573390933719
>GCTCATGTAGCTC|ENST00000323829|0.557913790044617
UTR3 	90-98	0.00377777142190097
UTR3 	811-819	0.00273205740713469
UTR3 	2335-2343	0.00279428059928218
UTR3 	5875-5883	0.00520489778966939
>GCTCATGTAGCTC|ENST00000306156|0.557872685498773
UTR3 	833-841	0.00597665277226759
UTR3 	2079-2087	0.00852963068706988
>GCTCATGTAGCTC|ENST00000416899|0.557730646941217
UTR3 	108-116	0.014496871796288
>GCTCATGTAGCTC|ENST00000210313|0.557627457121803
UTR3 	798-806	0.00348735523214494
UTR3 	1239-1247	0.0110026794624744
>GCTCATGTAGCTC|ENST00000614987|0.557406515864903
UTR3 	2167-2175	0.00142406740941062
UTR3 	5737-5745	0.00253109786189833
UTR3 	9028-9036	0.00205438803121437
UTR3 	11011-11019	0.00122662727186532
UTR3 	11985-11993	0.00197543959988291
UTR3 	19664-19672	0.00208953471740194
UTR3 	20882-20890	0.00135959281208607
UTR3 	22137-22145	0.00181464907846434
>GCTCATGTAGCTC|ENST00000380680|0.557368765786136
UTR3 	1126-1134	0.00991156812897647
UTR3 	2500-2508	0.00456132776656392
>GCTCATGTAGCTC|ENST00000296238|0.556941269938595
UTR3 	420-428	0.0144445779868143
>GCTCATGTAGCTC|ENST00000462683|0.556855596896765
UTR3 	2912-2920	0.00199120177718415
UTR3 	3129-3137	0.0124477017837266
>GCTCATGTAGCTC|ENST00000275034|0.556761393347601
UTR3 	4267-4275	0.010517423940165
CDS 	5292-5300	0.0136682481232991
>GCTCATGTAGCTC|ENST00000618099|0.556746360816691
UTR3 	1521-1529	0.0144316687972346
>GCTCATGTAGCTC|ENST00000467261|0.556743061548043
UTR3 	1113-1121	0.0144314502905755
>GCTCATGTAGCTC|ENST00000267889|0.556661076909908
UTR3 	2092-2100	0.00243731369149006
UTR3 	2450-2458	0.00363650923646743
UTR3 	2520-2528	0.000441890603856776
UTR3 	2612-2620	0.000812980399134695
UTR3 	3464-3472	0.00109620258573923
UTR3 	4088-4096	0.00173449187452616
UTR3 	7142-7150	0.00426663226019945
>GCTCATGTAGCTC|ENST00000234831|0.556609497001736
UTR3 	274-282	0.00497085181101677
UTR3 	2270-2278	0.00211905748730773
UTR3 	2964-2972	0.00130974218765232
UTR3 	4132-4140	0.00318078977295085
UTR3 	4640-4648	0.00284216348792025
>GCTCATGTAGCTC|ENST00000397732|0.556535279318557
CDS 	357-365	0.0107384449645701
CDS 	639-647	0.00966274809249337
UTR3 	1166-1174	0.00226940584473681
UTR3 	2498-2506	0.00606575531475884
>GCTCATGTAGCTC|ENST00000342644|0.556432716179237
UTR3 	187-195	0.0097380399160718
UTR3 	494-502	0.00467285804738082
>GCTCATGTAGCTC|ENST00000596044|0.556390805991271
UTR3 	197-205	0.0144081227249777
>GCTCATGTAGCTC|ENST00000592705|0.556353295328407
UTR3 	861-869	0.00326428123198512
UTR3 	1446-1454	0.00171710049364118
UTR3 	3983-3991	0.00942425713681391
>GCTCATGTAGCTC|ENST00000506526|0.556335570725829
UTR3 	56-64	0.0144044651982683
>GCTCATGTAGCTC|ENST00000261854|0.556290776190528
UTR3 	121-129	0.00708895982152263
UTR3 	2716-2724	0.00157907203233655
UTR3 	3716-3724	0.00187385109984132
UTR3 	3889-3897	0.00272729211624788
UTR3 	4198-4206	0.00113232402564507
>GCTCATGTAGCTC|ENST00000264952|0.556241485314225
UTR3 	336-344	0.00958906382098079
CDS 	864-872	0.0056459111592821
UTR3 	1208-1216	0.00326255563942049
>GCTCATGTAGCTC|ENST00000308700|0.556239969603657
UTR3 	464-472	0.00797021881508852
UTR3 	980-988	0.00642791615881401
>GCTCATGTAGCTC|ENST00000571757|0.556206289241345
UTR3 	354-362	0.0143959048958143
>GCTCATGTAGCTC|ENST00000618570|0.556160128661062
UTR3 	183-191	0.0143928485205189
>GCTCATGTAGCTC|ENST00000473942|0.556094703460009
UTR3 	153-161	0.0143885167098885
>GCTCATGTAGCTC|ENST00000320152|0.556057390345928
UTR3 	773-781	0.0143860462616895
>GCTCATGTAGCTC|ENST00000624069|0.555916551531406
UTR3 	362-370	0.00441472329711616
UTR3 	810-818	0.0099619986040204
>GCTCATGTAGCTC|ENST00000320095|0.555718759260632
UTR3 	163-171	0.0064465688101742
UTR3 	476-484	0.00791705907953879
>GCTCATGTAGCTC|ENST00000361580|0.555523885560314
UTR3 	232-240	0.00658214037115912
CDS 	697-705	0.0252601944115182
>GCTCATGTAGCTC|ENST00000526262|0.555503780738125
UTR3 	257-265	0.0119438246009682
CDS 	923-931	0.0086282562952926
>GCTCATGTAGCTC|ENST00000341255|0.555501325229084
UTR3 	421-429	0.00423822307748035
UTR3 	2892-2900	0.00182624187406708
UTR3 	4208-4216	0.00828476997460744
>GCTCATGTAGCTC|ENST00000449592|0.555473714554866
UTR3 	2121-2129	0.00102934158170648
UTR3 	3674-3682	0.00224362122422176
UTR3 	5231-5239	0.00444941871780079
UTR3 	5406-5414	0.00361883406247068
UTR3 	5760-5768	0.0030061917625922
>GCTCATGTAGCTC|ENST00000368811|0.555434181649657
UTR3 	90-98	0.0143447906668405
>GCTCATGTAGCTC|ENST00000216807|0.555409164724842
UTR3 	53-61	0.00528880340419306
UTR3 	100-108	0.00905433141705237
>GCTCATGTAGCTC|ENST00000265071|0.555367748418574
UTR3 	164-172	0.00961697799950552
UTR3 	2064-2072	0.00299694623346627
UTR3 	4308-4316	0.00172646932464496
>GCTCATGTAGCTC|ENST00000253807|0.555363850135202
UTR3 	90-98	0.0119302478012768
UTR3 	1775-1783	0.00240988773927413
>GCTCATGTAGCTC|ENST00000299575|0.555217861019192
UTR3 	629-637	0.00563509573525046
UTR3 	1891-1899	0.00215044358394785
UTR3 	2163-2171	0.00654493391231553
>GCTCATGTAGCTC|ENST00000425217|0.555174911639002
UTR3 	2326-2334	0.00361707813765836
UTR3 	5321-5329	0.00183938388233948
UTR3 	9679-9687	0.00232522453465412
UTR3 	11240-11248	0.00382825359751004
UTR3 	11297-11305	0.00116263203139769
UTR3 	12289-12297	0.00155505855768507
>GCTCATGTAGCTC|ENST00000491829|0.555141121929848
UTR3 	50-58	0.014325394497736
>GCTCATGTAGCTC|ENST00000293328|0.555118710967478
UTR3 	1489-1497	0.0143239113319599
>GCTCATGTAGCTC|ENST00000264028|0.55506692187014
UTR3 	624-632	0.003650581790271
UTR3 	1930-1938	0.0106699021768272
>GCTCATGTAGCTC|ENST00000526136|0.555052949767611
UTR3 	90-98	0.0119219953775942
UTR3 	1775-1783	0.00239756393946396
>GCTCATGTAGCTC|ENST00000529859|0.554948063206485
UTR3 	90-98	0.0119170467050629
UTR3 	1775-1783	0.00239557158113602
>GCTCATGTAGCTC|ENST00000504120|0.554904894185171
UTR3 	90-98	0.0119137487485319
UTR3 	1775-1783	0.00239601285486225
>GCTCATGTAGCTC|ENST00000579973|0.554895386036878
UTR3 	332-340	0.00608579605502406
UTR3 	532-540	0.00822333636001297
>GCTCATGTAGCTC|ENST00000417877|0.554744109460446
UTR3 	455-463	0.00517352701177863
UTR3 	1225-1233	0.0023799365649221
UTR3 	1426-1434	0.00674565868080306
>GCTCATGTAGCTC|ENST00000398631|0.554721041790498
UTR3 	90-98	0.0118890435883972
UTR3 	1775-1783	0.00240855231197954
>GCTCATGTAGCTC|ENST00000289272|0.554713694523719
UTR3 	90-98	0.0119038604368278
UTR3 	1775-1783	0.0023932493079266
>GCTCATGTAGCTC|ENST00000289269|0.554674798932079
UTR3 	90-98	0.011893980456494
UTR3 	1775-1783	0.00240055566224687
>GCTCATGTAGCTC|ENST00000590409|0.554609114583064
CDS 	679-687	0.0239038075823995
UTR3 	874-882	0.0069911584392546
>GCTCATGTAGCTC|ENST00000335753|0.554534379704432
UTR3 	579-587	0.00838593550690948
CDS 	3283-3291	0.0198047446792182
>GCTCATGTAGCTC|ENST00000396153|0.554300672644121
UTR3 	175-183	0.00956283222861943
UTR3 	927-935	0.0019961269904525
UTR3 	1193-1201	0.00271082413797222
>GCTCATGTAGCTC|ENST00000525929|0.554279038457112
UTR3 	90-98	0.0118594660335814
UTR3 	1775-1783	0.0024088860976725
>GCTCATGTAGCTC|ENST00000522353|0.554222524815282
UTR3 	90-98	0.0118643904335528
UTR3 	1775-1783	0.00240022305971856
>GCTCATGTAGCTC|ENST00000531613|0.554215647557249
UTR3 	90-98	0.0118512633108805
UTR3 	1775-1783	0.00241289522639363
>GCTCATGTAGCTC|ENST00000486911|0.554212633566888
UTR3 	253-261	0.00361776807004829
UTR3 	1296-1304	0.010646191081074
>GCTCATGTAGCTC|ENST00000253115|0.554049859947415
UTR3 	2652-2660	0.000990671710210169
UTR3 	3857-3865	0.00197744199722732
UTR3 	4548-4556	0.00478533595025143
UTR3 	5123-5131	0.00649974183253921
>GCTCATGTAGCTC|ENST00000229812|0.553910134109883
UTR3 	239-247	0.0142439490781535
>GCTCATGTAGCTC|ENST00000382713|0.553835221667824
UTR3 	966-974	0.00550625412661866
UTR3 	4514-4522	0.00717431054671827
UTR3 	6285-6293	0.00155842942128965
>GCTCATGTAGCTC|ENST00000303115|0.553772688050541
UTR3 	177-185	0.00995047567944469
UTR3 	322-330	0.00428438233636921
>GCTCATGTAGCTC|ENST00000396789|0.553751403709328
UTR3 	250-258	0.00530850416906086
CDS 	489-497	0.0143100429719479
UTR3 	1028-1036	0.00479404030500465
>GCTCATGTAGCTC|ENST00000354366|0.553673129912897
UTR3 	739-747	0.00219307860385786
UTR3 	1367-1375	0.00106049586969426
UTR3 	2832-2840	0.00228132523064249
UTR3 	6458-6466	0.00212749962520597
UTR3 	6908-6916	0.00449108242722738
UTR3 	9197-9205	0.0011701186208616
UTR3 	9219-9227	0.000904672927558629
>GCTCATGTAGCTC|ENST00000398640|0.553577941445375
UTR3 	90-98	0.0118234171122316
UTR3 	1775-1783	0.00239856075550135
>GCTCATGTAGCTC|ENST00000621976|0.553532478260401
UTR3 	311-319	0.00378237786264753
UTR3 	2272-2280	0.0073595511642544
UTR3 	7019-7027	0.00148235944461128
UTR3 	7246-7254	0.00159468270950225
>GCTCATGTAGCTC|ENST00000571227|0.553433874540807
UTR3 	561-569	0.00875908622229114
UTR3 	899-907	0.00279549928746752
UTR3 	2516-2524	0.0026578647632829
>GCTCATGTAGCTC|ENST00000352251|0.55339620589127
UTR3 	429-437	0.00608555350668309
UTR3 	936-944	0.0081244057187755
>GCTCATGTAGCTC|ENST00000611864|0.553207130760349
UTR3 	2676-2684	0.0014609865102284
UTR3 	5749-5757	0.00181724199924766
UTR3 	7481-7489	0.00549783176668751
UTR3 	11984-11992	0.00228491536880154
UTR3 	19617-19625	0.00129502997263884
UTR3 	20012-20020	0.00184145058203109
>GCTCATGTAGCTC|ENST00000401815|0.553109562168085
UTR3 	976-984	0.00772468875362742
UTR3 	1588-1596	0.00646631589784841
>GCTCATGTAGCTC|ENST00000360700|0.553107944741292
UTR3 	1496-1504	0.0141908977043109
>GCTCATGTAGCTC|ENST00000529187|0.553085644164243
UTR3 	2312-2320	0.00286089792975471
UTR3 	2548-2556	0.00332232694293523
UTR3 	2660-2668	0.00800619828498419
>GCTCATGTAGCTC|ENST00000303531|0.552793456882276
UTR3 	5048-5056	0.00382210302847772
UTR3 	5676-5684	0.0103480015830771
>GCTCATGTAGCTC|ENST00000440172|0.552713236528508
UTR3 	165-173	0.00448099530793827
UTR3 	3343-3351	0.00376964774089674
UTR3 	4952-4960	0.0017841680275319
UTR3 	6200-6208	0.0041299900285503
>GCTCATGTAGCTC|ENST00000471517|0.552692627943075
UTR3 	137-145	0.0110485836461426
UTR3 	569-577	0.00311485501877254
>GCTCATGTAGCTC|ENST00000470872|0.55260202171193
UTR3 	1025-1033	0.00350570530353458
UTR3 	1917-1925	0.010651743497139
>GCTCATGTAGCTC|ENST00000544974|0.552527780454667
UTR3 	328-336	0.00716708288297562
UTR3 	817-825	0.00497593927724255
UTR3 	1616-1624	0.00200951881625676
>GCTCATGTAGCTC|ENST00000389959|0.552360680066456
UTR3 	292-300	0.0114490497870973
UTR3 	1419-1427	0.00269244534592774
>GCTCATGTAGCTC|ENST00000349553|0.552340004305521
UTR3 	422-430	0.0141401284567954
>GCTCATGTAGCTC|ENST00000628277|0.552296891072855
UTR3 	907-915	0.00355376478119482
CDS 	2649-2657	0.00712505501960331
CDS 	2667-2675	0.00492700516266908
UTR3 	4293-4301	0.00714280032251176
>GCTCATGTAGCTC|ENST00000396425|0.552130325338927
UTR3 	541-549	0.00348377223861744
UTR3 	2572-2580	0.00861011783542716
UTR3 	2698-2706	0.00203237919252341
>GCTCATGTAGCTC|ENST00000328705|0.552036507601342
UTR3 	3202-3210	0.00681228420051869
UTR3 	3288-3296	0.00730778437438342
>GCTCATGTAGCTC|ENST00000264380|0.551976920555732
UTR3 	2029-2037	0.0022374529363961
UTR3 	2536-2544	0.00449409976756445
UTR3 	2987-2995	0.00451189961889143
CDS 	3388-3396	0.0101667553514136
>GCTCATGTAGCTC|ENST00000579387|0.551885044571191
UTR3 	138-146	0.00695548888557124
UTR3 	680-688	0.00715456956631287
>GCTCATGTAGCTC|ENST00000381042|0.551792603068453
UTR3 	712-720	0.00391609430170838
UTR3 	2066-2074	0.0101878550458942
>GCTCATGTAGCTC|ENST00000614994|0.551743379509886
UTR3 	466-474	0.00520824470307444
UTR3 	2159-2167	0.00529565735676134
UTR3 	4094-4102	0.00359679438815115
>GCTCATGTAGCTC|ENST00000367135|0.551692640787235
UTR3 	57-65	0.00703397253992579
CDS 	2001-2009	0.00692528908663963
UTR3 	2023-2031	0.00514117562798472
>GCTCATGTAGCTC|ENST00000310803|0.551638780768645
UTR3 	548-556	0.0113616641438445
UTR3 	1749-1757	0.00273212020210353
>GCTCATGTAGCTC|ENST00000586293|0.551497130316612
UTR3 	805-813	0.0140844242710338
>GCTCATGTAGCTC|ENST00000398600|0.551458653913152
UTR3 	199-207	0.0103714994842749
UTR3 	380-388	0.00371038241221199
>GCTCATGTAGCTC|ENST00000379426|0.551227734554351
UTR3 	7305-7313	0.0140666244766767
>GCTCATGTAGCTC|ENST00000300714|0.551154770752065
UTR3 	267-275	0.00960634608567076
UTR3 	351-359	0.00445545779371685
>GCTCATGTAGCTC|ENST00000535543|0.551139533553123
UTR3 	23-31	0.00446876335929519
UTR3 	302-310	0.00614668885329495
UTR3 	567-575	0.00344534498872638
>GCTCATGTAGCTC|ENST00000293756|0.551137239101356
CDS 	30-38	0.00301673980807558
UTR3 	406-414	0.00674389032969541
UTR3 	582-590	0.00437617599233239
CDS 	702-710	0.0073660223079985
>GCTCATGTAGCTC|ENST00000178638|0.551122177609492
UTR3 	934-942	0.00347786465578136
UTR3 	3630-3638	0.00178794836083981
UTR3 	3817-3825	0.00879383753495965
>GCTCATGTAGCTC|ENST00000260197|0.551114277628145
UTR3 	539-547	0.00304092986384172
CDS 	1308-1316	0.00828713157688567
UTR3 	3133-3141	0.00203866258398306
CDS 	3312-3320	0.00474021355105838
CDS 	6027-6035	0.0154251960443883
>GCTCATGTAGCTC|ENST00000543897|0.551033393747782
UTR3 	436-444	0.00563246812435555
CDS 	1269-1277	0.0269367212031427
>GCTCATGTAGCTC|ENST00000621218|0.551012019171164
UTR3 	825-833	0.014052372939914
>GCTCATGTAGCTC|ENST00000533904|0.550663271605606
UTR3 	310-318	0.0140293351261429
>GCTCATGTAGCTC|ENST00000313851|0.550572851513768
UTR3 	1123-1131	0.00310181189648278
UTR3 	1400-1408	0.00158187147879475
UTR3 	1546-1554	0.0018811233468274
UTR3 	2318-2326	0.00745855590756834
>GCTCATGTAGCTC|ENST00000397752|0.55054053170284
CDS 	169-177	0.0337078560672723
UTR3 	771-779	0.00300899708238391
>GCTCATGTAGCTC|ENST00000356387|0.550118151577529
UTR3 	3625-3633	0.0011423668513257
UTR3 	6334-6342	0.00168486967170283
UTR3 	7703-7711	0.00122404545377851
UTR3 	9257-9265	0.00675830020153868
UTR3 	9598-9606	0.00318374960412067
>GCTCATGTAGCTC|ENST00000377038|0.550103979569462
UTR3 	1022-1030	0.00308182050606696
UTR3 	2522-2530	0.00169416081006609
UTR3 	2836-2844	0.00389336376923214
UTR3 	3551-3559	0.00220297049232038
UTR3 	4744-4752	0.0031200802977243
>GCTCATGTAGCTC|ENST00000496634|0.549996144601866
UTR3 	480-488	0.00320215986633322
UTR3 	3055-3063	0.0107831148576188
>GCTCATGTAGCTC|ENST00000369454|0.549967160480257
UTR3 	249-257	0.00495883105354058
UTR3 	437-445	0.00502326418792815
UTR3 	1817-1825	0.00400126549653841
>GCTCATGTAGCTC|ENST00000369239|0.549947961348337
UTR3 	301-309	0.0139820929227644
>GCTCATGTAGCTC|ENST00000335144|0.54994365725932
UTR3 	2339-2347	0.0139818087034674
>GCTCATGTAGCTC|ENST00000261842|0.549885650811102
UTR3 	538-546	0.0114717694944065
UTR3 	1846-1854	0.00250620881785555
>GCTCATGTAGCTC|ENST00000380155|0.549841916338281
UTR3 	300-308	0.00520866923928422
UTR3 	2773-2781	0.0014630262381388
UTR3 	3272-3280	0.00167942296451818
UTR3 	4279-4287	0.00277674646039166
UTR3 	4616-4624	0.00284722551194925
>GCTCATGTAGCTC|ENST00000293889|0.549781826922201
UTR3 	165-173	0.00901582442979205
CDS 	223-231	0.0168263066133514
>GCTCATGTAGCTC|ENST00000341514|0.549752631847361
UTR3 	891-899	0.00287530765258822
CDS 	2055-2063	0.0111756147687663
UTR3 	3534-3542	0.00375789137251883
CDS 	3613-3621	0.0126992189469143
>GCTCATGTAGCTC|ENST00000504548|0.54967893363815
UTR3 	3382-3390	0.0139643287015198
>GCTCATGTAGCTC|ENST00000327320|0.549645360083687
CDS 	1092-1100	0.0407265506904374
>GCTCATGTAGCTC|ENST00000307534|0.549629644059006
UTR3 	1538-1546	0.00106871944596234
CDS 	1729-1737	0.0269558480253312
UTR3 	2627-2635	0.00106764934028198
UTR3 	2751-2759	0.000743306724984306
UTR3 	3927-3935	0.00263743333014581
>GCTCATGTAGCTC|ENST00000504930|0.54962315413102
UTR3 	2055-2063	0.00333032618007761
UTR3 	2181-2189	0.0106303195743623
>GCTCATGTAGCTC|ENST00000367071|0.549570943031756
UTR3 	77-85	0.0139571984928453
>GCTCATGTAGCTC|ENST00000368192|0.549494800418951
UTR3 	793-801	0.00813937674933192
UTR3 	1418-1426	0.00414599620577196
UTR3 	1941-1949	0.00166679831626739
>GCTCATGTAGCTC|ENST00000434524|0.549438410890774
UTR3 	316-324	0.0080077959973134
UTR3 	448-456	0.00349729714810803
UTR3 	837-845	0.00244335517603003
>GCTCATGTAGCTC|ENST00000222792|0.549423996330476
UTR3 	782-790	0.00245401731013308
UTR3 	1141-1149	0.0114934793465536
>GCTCATGTAGCTC|ENST00000438447|0.549373735870455
UTR3 	771-779	0.00602082608138996
UTR3 	1292-1300	0.00278346667318978
UTR3 	1519-1527	0.00282732672046253
CDS 	2055-2063	0.00824514327027081
>GCTCATGTAGCTC|ENST00000324545|0.549328205799448
UTR3 	502-510	0.00415204856973943
UTR3 	3450-3458	0.00702802042561883
CDS 	7507-7515	0.00976014356664654
>GCTCATGTAGCTC|ENST00000383180|0.54928879209387
UTR3 	29-37	0.0139385705940682
>GCTCATGTAGCTC|ENST00000376440|0.549232360432276
UTR3 	955-963	0.00549526122294891
UTR3 	1018-1026	0.00843958394557388
>GCTCATGTAGCTC|ENST00000302955|0.549161721375837
UTR3 	587-595	0.0139301819371226
>GCTCATGTAGCTC|ENST00000480748|0.549071226072975
UTR3 	223-231	0.00353751243240316
UTR3 	307-315	0.0103866956559884
>GCTCATGTAGCTC|ENST00000494448|0.548947282052985
UTR3 	434-442	0.00496365345112929
UTR3 	1079-1087	0.00451499670936607
UTR3 	1325-1333	0.00443737638318908
>GCTCATGTAGCTC|ENST00000607161|0.54891247058164
UTR3 	72-80	0.0139137287106354
>GCTCATGTAGCTC|ENST00000396930|0.548717841786593
CDS 	6000-6008	0.040547947775695
>GCTCATGTAGCTC|ENST00000297109|0.548555201545036
UTR3 	384-392	0.00858935264548521
UTR3 	1039-1047	0.00296664956912285
UTR3 	4420-4428	0.00233414572997585
>GCTCATGTAGCTC|ENST00000271690|0.548488664598216
UTR3 	969-977	0.0110929400370978
UTR3 	1426-1434	0.00279281664661907
>GCTCATGTAGCTC|ENST00000618691|0.548422991361196
UTR3 	1531-1539	0.00171432376376586
UTR3 	3331-3339	0.00184445869454974
UTR3 	4403-4411	0.00195248767089002
UTR3 	4586-4594	0.00150574091405628
UTR3 	4629-4637	0.000743182136681523
UTR3 	6133-6141	0.00125887106760066
UTR3 	11757-11765	0.00486235829004368
>GCTCATGTAGCTC|ENST00000380122|0.548370458792011
UTR3 	2615-2623	0.0138779556981415
>GCTCATGTAGCTC|ENST00000473758|0.548342552457735
UTR3 	2088-2096	0.00371526415103769
UTR3 	3230-3238	0.0101608499227215
>GCTCATGTAGCTC|ENST00000618498|0.548332683352473
UTR3 	1049-1057	0.00214271127637389
UTR3 	1453-1461	0.00491935696810373
UTR3 	1956-1964	0.00681339454163235
>GCTCATGTAGCTC|ENST00000535520|0.548164927671535
UTR3 	518-526	0.0138643925404138
>GCTCATGTAGCTC|ENST00000375960|0.548090364451656
UTR3 	527-535	0.0138594723240715
>GCTCATGTAGCTC|ENST00000309137|0.547987402845114
UTR3 	1045-1053	0.00470270450430281
UTR3 	1167-1175	0.00914997390820466
>GCTCATGTAGCTC|ENST00000335725|0.547768296121645
UTR3 	504-512	0.00650589618217119
UTR3 	1280-1288	0.00733232539588813
>GCTCATGTAGCTC|ENST00000533121|0.547650441399907
UTR3 	146-154	0.00336566359561618
UTR3 	725-733	0.0104647823405602
>GCTCATGTAGCTC|ENST00000379562|0.547592825633084
UTR3 	173-181	0.00431649463383607
UTR3 	1704-1712	0.00192063986371117
UTR3 	2092-2100	0.00464712316266086
UTR3 	4626-4634	0.00294238711776187
>GCTCATGTAGCTC|ENST00000515059|0.547483804641167
UTR3 	902-910	0.00486377469620313
CDS 	1314-1322	0.0106990254447767
UTR3 	1765-1773	0.0059054032108727
>GCTCATGTAGCTC|ENST00000378478|0.547474068724743
UTR3 	479-487	0.00836906301801771
UTR3 	504-512	0.0054497471248659
>GCTCATGTAGCTC|ENST00000300305|0.547425817849727
UTR3 	3668-3676	0.00548163414436533
UTR3 	4055-4063	0.00833399289195387
>GCTCATGTAGCTC|ENST00000416417|0.54742284821658
UTR3 	302-310	0.00352890843476399
CDS 	558-566	0.0317574150807479
>GCTCATGTAGCTC|ENST00000399518|0.547405515048542
UTR3 	726-734	0.00335127352451678
UTR3 	1521-1529	0.0048529488850004
UTR3 	1838-1846	0.00561006527012792
>GCTCATGTAGCTC|ENST00000276055|0.547389857385334
UTR3 	172-180	0.0138132547654564
>GCTCATGTAGCTC|ENST00000368990|0.547332242254047
UTR3 	47-55	0.0063777650652114
UTR3 	6825-6833	0.00137601041521248
UTR3 	7651-7659	0.00154107720632612
UTR3 	8650-8658	0.00185929299681937
UTR3 	8920-8928	0.0014180311695295
UTR3 	11329-11337	0.00123727717581197
>GCTCATGTAGCTC|ENST00000379145|0.547304834218172
UTR3 	1399-1407	0.00258502418989598
UTR3 	2323-2331	0.00145652132982116
UTR3 	3229-3237	0.00191754136262045
UTR3 	3794-3802	0.00416576688392758
UTR3 	3885-3893	0.00368279224747892
>GCTCATGTAGCTC|ENST00000285013|0.547225272343005
UTR3 	806-814	0.00325709617475731
UTR3 	1002-1010	0.00373957843206702
UTR3 	2427-2435	0.00178426985820327
UTR3 	2612-2620	0.00278872235595897
UTR3 	4448-4456	0.00223273087285337
>GCTCATGTAGCTC|ENST00000492094|0.547147477650884
CDS 	154-162	0.0402457063710421
>GCTCATGTAGCTC|ENST00000611976|0.54701706719639
UTR3 	1060-1068	0.00814991841146425
UTR3 	1793-1801	0.00198325448214591
UTR3 	3232-3240	0.00365549124586933
>GCTCATGTAGCTC|ENST00000257766|0.546990658758336
CDS 	307-315	0.0275482801551911
UTR3 	357-365	0.0050950509021604
>GCTCATGTAGCTC|ENST00000356889|0.546968783524546
UTR3 	736-744	0.0137854794241434
>GCTCATGTAGCTC|ENST00000315872|0.546828362320537
UTR3 	2602-2610	0.00949359812943916
CDS 	3778-3786	0.0146697204924906
>GCTCATGTAGCTC|ENST00000426126|0.546760610137761
UTR3 	682-690	0.0137717493004263
>GCTCATGTAGCTC|ENST00000309893|0.546752629863696
UTR3 	104-112	0.00465034259019188
UTR3 	1055-1063	0.00251674824346725
UTR3 	3224-3232	0.000914926733366697
UTR3 	3972-3980	0.00151332576973278
UTR3 	4095-4103	0.000787797516577741
UTR3 	4413-4421	0.00128489056618102
UTR3 	4558-4566	0.000925613006693903
UTR3 	4865-4873	0.00117757855489788
>GCTCATGTAGCTC|ENST00000309739|0.546730287401371
UTR3 	92-100	0.0104341890328798
UTR3 	166-174	0.00333556041459447
>GCTCATGTAGCTC|ENST00000415541|0.546610528931306
UTR3 	1774-1782	0.00275327138265557
UTR3 	2951-2959	0.00539866724058641
UTR3 	3173-3181	0.00560991270602268
>GCTCATGTAGCTC|ENST00000370872|0.546571993635254
UTR3 	93-101	0.00971289465834124
UTR3 	246-254	0.00404641532869553
>GCTCATGTAGCTC|ENST00000377801|0.546485652511166
UTR3 	199-207	0.00616416663250978
UTR3 	287-295	0.00456218083703673
UTR3 	4029-4037	0.00302726858958786
>GCTCATGTAGCTC|ENST00000379095|0.546476995380935
CDS 	280-288	0.0401167168282533
>GCTCATGTAGCTC|ENST00000414423|0.546469943615362
UTR3 	801-809	0.00767842291789355
UTR3 	958-966	0.00607415720838561
>GCTCATGTAGCTC|ENST00000504771|0.546463698491599
UTR3 	931-939	0.0118043630221683
UTR3 	3635-3643	0.00194780526725492
>GCTCATGTAGCTC|ENST00000305124|0.546452541729776
UTR3 	584-592	0.0137514325552893
>GCTCATGTAGCTC|ENST00000367245|0.546258292153096
UTR3 	100-108	0.00417650493632328
UTR3 	1520-1528	0.00956211829743576
>GCTCATGTAGCTC|ENST00000613650|0.546227198601917
UTR3 	986-994	0.00450079372268372
UTR3 	1373-1381	0.00923577920789695
>GCTCATGTAGCTC|ENST00000366911|0.546155251173012
UTR3 	23-31	0.00502692836159475
UTR3 	1457-1465	0.00157016772225756
UTR3 	1874-1882	0.00177943827082612
UTR3 	1954-1962	0.00240070201579847
UTR3 	4643-4651	0.000896532159095681
UTR3 	6280-6288	0.00205806029161552
>GCTCATGTAGCTC|ENST00000361322|0.545907037870247
CDS 	400-408	0.0190911860682952
UTR3 	691-699	0.00456984495863088
CDS 	945-953	0.00963885445820256
>GCTCATGTAGCTC|ENST00000259365|0.54584784195629
UTR3 	582-590	0.0092417100065387
UTR3 	1868-1876	0.00446985012488185
>GCTCATGTAGCTC|ENST00000269919|0.545816306980898
UTR3 	300-308	0.00766101736953945
UTR3 	1177-1185	0.0019257125625136
UTR3 	2037-2045	0.00199380302192427
UTR3 	4488-4496	0.000936996955170836
UTR3 	5414-5422	0.00119195112883616
>GCTCATGTAGCTC|ENST00000336395|0.545788945125641
UTR3 	217-225	0.0137076770970041
>GCTCATGTAGCTC|ENST00000553106|0.545608853476592
UTR3 	931-939	0.0136958042810419
>GCTCATGTAGCTC|ENST00000285879|0.545601344488279
UTR3 	212-220	0.0136953092566696
>GCTCATGTAGCTC|ENST00000572991|0.545560872341593
UTR3 	495-503	0.0033109177757469
UTR3 	572-580	0.00311268081221025
UTR3 	671-679	0.00726904259660934
>GCTCATGTAGCTC|ENST00000260983|0.545442185825741
UTR3 	533-541	0.00495021895774442
UTR3 	3762-3770	0.00580122723092504
UTR3 	4238-4246	0.00293337097489783
>GCTCATGTAGCTC|ENST00000542498|0.545439759296396
CDS 	360-368	0.0399172337252661
>GCTCATGTAGCTC|ENST00000634734|0.545403295870606
UTR3 	362-370	0.00973501782213235
UTR3 	588-596	0.003947235722219
>GCTCATGTAGCTC|ENST00000420857|0.545255209242199
UTR3 	547-555	0.0086498597819598
UTR3 	1624-1632	0.00502263225104372
>GCTCATGTAGCTC|ENST00000278886|0.54525157568092
UTR3 	76-84	0.00586951329444387
UTR3 	83-91	0.00293990026919947
CDS 	3847-3855	0.0164505440588323
>GCTCATGTAGCTC|ENST00000378802|0.54523130070771
UTR3 	23-31	0.00811428456679515
UTR3 	75-83	0.00555663152312579
>GCTCATGTAGCTC|ENST00000397887|0.545117133167114
UTR3 	412-420	0.00259869458190745
UTR3 	720-728	0.0110646962865373
>GCTCATGTAGCTC|ENST00000339465|0.544930465363414
UTR3 	231-239	0.00362247762214471
UTR3 	884-892	0.00263543342417069
UTR3 	1253-1261	0.00739317650270809
>GCTCATGTAGCTC|ENST00000480058|0.544709185987248
UTR3 	1716-1724	0.0136365040502942
>GCTCATGTAGCTC|ENST00000357430|0.544625530375697
UTR3 	1150-1158	0.00904827712902748
UTR3 	1700-1708	0.00458271387079279
>GCTCATGTAGCTC|ENST00000312849|0.544618227005977
UTR3 	563-571	0.01363050970292
>GCTCATGTAGCTC|ENST00000419016|0.544598976763161
UTR3 	555-563	0.00554975957128434
UTR3 	996-1004	0.00807948153394783
>GCTCATGTAGCTC|ENST00000394409|0.544595350459112
UTR3 	1881-1889	0.00251295375873315
UTR3 	7171-7179	0.00206868993488411
UTR3 	7326-7334	0.00138351843907445
UTR3 	8770-8778	0.00766383999882729
>GCTCATGTAGCTC|ENST00000382751|0.54457496175714
UTR3 	239-247	0.00295154487336189
UTR3 	1327-1335	0.00240123986454116
CDS 	2214-2222	0.00940901813299968
UTR3 	3733-3741	0.00390994286905792
CDS 	5166-5174	0.00547953691487877
>GCTCATGTAGCTC|ENST00000273183|0.544557458182991
UTR3 	726-734	0.0136265050462724
>GCTCATGTAGCTC|ENST00000429261|0.54449713761508
UTR3 	1527-1535	0.00172229869409956
UTR3 	2015-2023	0.00321579790259951
UTR3 	2234-2242	0.00868443341934646
>GCTCATGTAGCTC|ENST00000331113|0.54440816475652
UTR3 	229-237	0.0136166670020907
>GCTCATGTAGCTC|ENST00000356300|0.544407629127328
UTR3 	1311-1319	0.0136166317064835
>GCTCATGTAGCTC|ENST00000369466|0.544373384880612
UTR3 	69-77	0.00844679241618622
UTR3 	464-472	0.00408308620195308
UTR3 	3300-3308	0.00108449655719576
>GCTCATGTAGCTC|ENST00000421369|0.544335958908134
UTR3 	378-386	0.00292379410297218
UTR3 	1254-1262	0.00313513848208768
UTR3 	1612-1620	0.00420293331289157
CDS 	1827-1835	0.0116394592264875
>GCTCATGTAGCTC|ENST00000391411|0.544319002210131
UTR3 	1057-1065	0.00825284794267595
UTR3 	2892-2900	0.00109455090214872
UTR3 	4299-4307	0.00150287504943137
UTR3 	4998-5006	0.00276051778147782
>GCTCATGTAGCTC|ENST00000235345|0.543804323142151
UTR3 	587-595	0.00342374194410271
UTR3 	1235-1243	0.00402072368603131
UTR3 	1242-1250	0.00080345170764864
UTR3 	2786-2794	0.00238022390749173
UTR3 	4608-4616	0.00294873952912786
>GCTCATGTAGCTC|ENST00000376730|0.543684262027374
UTR3 	1515-1523	0.0135689711406362
>GCTCATGTAGCTC|ENST00000360121|0.543605721322909
UTR3 	401-409	0.00555648491962415
UTR3 	451-459	0.00179722721749798
UTR3 	2623-2631	0.0014604202500645
UTR3 	3400-3408	0.00180480468618836
UTR3 	5339-5347	0.00294485998172822
>GCTCATGTAGCTC|ENST00000361680|0.543459913126058
UTR3 	32-40	0.01355419191653
>GCTCATGTAGCTC|ENST00000620195|0.543449083590959
UTR3 	1483-1491	0.00143373112261987
UTR3 	3032-3040	0.0015080436484524
UTR3 	3803-3811	0.00288752002575512
UTR3 	6897-6905	0.00516780049341557
UTR3 	7270-7278	0.00255638324850313
>GCTCATGTAGCTC|ENST00000217109|0.543447917939343
UTR3 	315-323	0.00879862823774911
UTR3 	681-689	0.00475477351577846
>GCTCATGTAGCTC|ENST00000324288|0.543444494181562
UTR3 	98-106	0.00646023728000284
UTR3 	3473-3481	0.00296556358866288
UTR3 	4712-4720	0.00239069069200483
UTR3 	6855-6863	0.00173668465910856
>GCTCATGTAGCTC|ENST00000585558|0.543426462801903
UTR3 	1193-1201	0.0102609478460738
UTR3 	2106-2114	0.00329104059418696
>GCTCATGTAGCTC|ENST00000334409|0.543128814413472
UTR3 	37-45	0.00781464977387814
CDS 	318-326	0.00983578208875495
UTR3 	502-510	0.00291128770845641
>GCTCATGTAGCTC|ENST00000435145|0.543071831417993
UTR3 	212-220	0.00830750945868189
UTR3 	601-609	0.00522111989863975
>GCTCATGTAGCTC|ENST00000509128|0.54306127000106
UTR3 	24-32	0.0065326397825122
UTR3 	435-443	0.00699529395297476
>GCTCATGTAGCTC|ENST00000254322|0.543009474083191
UTR3 	1103-1111	0.0135245222631543
>GCTCATGTAGCTC|ENST00000495632|0.542979202362615
UTR3 	56-64	0.00346396931916955
UTR3 	1378-1386	0.00138854155191827
UTR3 	1423-1431	0.00145072647421699
UTR3 	1932-1940	0.00721929113779322
>GCTCATGTAGCTC|ENST00000225719|0.54292196769878
UTR3 	251-259	0.00868963207240808
UTR3 	3485-3493	0.00482912683301118
>GCTCATGTAGCTC|ENST00000314070|0.542835900972561
UTR3 	620-628	0.00570094334836262
UTR3 	739-747	0.00781214718846907
>GCTCATGTAGCTC|ENST00000367721|0.542774098775701
UTR3 	172-180	0.00427533771996204
CDS 	633-641	0.0288635441624413
>GCTCATGTAGCTC|ENST00000370315|0.542752082159778
UTR3 	258-266	0.0135075703780673
>GCTCATGTAGCTC|ENST00000548184|0.542727225844816
UTR3 	421-429	0.00733843071628644
UTR3 	1360-1368	0.0061675026994999
>GCTCATGTAGCTC|ENST00000273353|0.54267294135047
CDS 	1905-1913	0.0171902371744833
CDS 	5734-5742	0.022195243221554
>GCTCATGTAGCTC|ENST00000323223|0.542544603321319
UTR3 	508-516	0.00315098240222685
UTR3 	1045-1053	0.0103429244714902
>GCTCATGTAGCTC|ENST00000322349|0.542500344652543
UTR3 	1971-1979	0.00348490688225378
UTR3 	2937-2945	0.0100060854658723
>GCTCATGTAGCTC|ENST00000374851|0.542427739410152
CDS 	837-845	0.0307236772836845
UTR3 	1389-1397	0.00353563339441094
>GCTCATGTAGCTC|ENST00000376325|0.542367735758115
UTR3 	227-235	0.002296647911025
UTR3 	294-302	0.00335428604547947
UTR3 	2140-2148	0.00205750245345143
UTR3 	2209-2217	0.000941429105301135
UTR3 	2278-2286	0.000894845502440091
UTR3 	2351-2359	0.000785464962241756
UTR3 	2417-2425	0.00080781219967708
UTR3 	2486-2494	0.000898857481011533
UTR3 	2555-2563	0.000744063080833216
UTR3 	2624-2632	0.000701351298848601
>GCTCATGTAGCTC|ENST00000476167|0.54228680383129
UTR3 	146-154	0.00723064707009894
UTR3 	204-212	0.00624628378976907
>GCTCATGTAGCTC|ENST00000225972|0.542134252406841
UTR3 	125-133	0.0134668861002725
>GCTCATGTAGCTC|ENST00000435083|0.542065209371298
CDS 	64-72	0.00631905465371739
UTR3 	1011-1019	0.00857449664257957
UTR3 	1022-1030	0.00311755167709554
>GCTCATGTAGCTC|ENST00000335727|0.541962798572794
UTR3 	2230-2238	0.00208176582947797
UTR3 	2725-2733	0.00762159490109104
UTR3 	9108-9116	0.00126653010893889
UTR3 	10504-10512	0.0024857064914154
>GCTCATGTAGCTC|ENST00000368820|0.541960529077336
UTR3 	574-582	0.0134554479084416
>GCTCATGTAGCTC|ENST00000299957|0.541875440570828
UTR3 	706-714	0.0026010690084367
UTR3 	889-897	0.00940311287034176
UTR3 	913-921	0.00144566392627564
>GCTCATGTAGCTC|ENST00000356458|0.541774752643625
UTR3 	510-518	0.00895047029942823
UTR3 	929-937	0.00449274656680382
>GCTCATGTAGCTC|ENST00000369367|0.541640285757926
UTR3 	2802-2810	0.00869117677426687
CDS 	3936-3944	0.0160114444322959
>GCTCATGTAGCTC|ENST00000506997|0.541595933640068
UTR3 	343-351	0.013431444605628
>GCTCATGTAGCTC|ENST00000270570|0.541493230020232
UTR3 	209-217	0.00941319778889309
UTR3 	919-927	0.00401148580872185
>GCTCATGTAGCTC|ENST00000395894|0.541452425982243
UTR3 	2195-2203	0.00227140728530339
UTR3 	2952-2960	0.00210290413148297
UTR3 	3002-3010	0.00098351553939799
UTR3 	3075-3083	0.0034253620538847
UTR3 	3598-3606	0.00177892029726653
UTR3 	4163-4171	0.00285988821350349
>GCTCATGTAGCTC|ENST00000429690|0.541452307168987
UTR3 	643-651	0.00381550690937526
UTR3 	2790-2798	0.00960648279019506
>GCTCATGTAGCTC|ENST00000372371|0.541434891813755
UTR3 	373-381	0.00279081596815178
UTR3 	647-655	0.00246366917599256
UTR3 	2250-2258	0.00469968644065241
CDS 	3063-3071	0.0119760458079075
>GCTCATGTAGCTC|ENST00000257776|0.541396307641633
UTR3 	318-326	0.0134183033832012
>GCTCATGTAGCTC|ENST00000264170|0.541189383454613
UTR3 	3284-3292	0.00186070618877061
UTR3 	5179-5187	0.00137303464310629
UTR3 	5301-5309	0.00115660254230836
UTR3 	7457-7465	0.00170637302258182
UTR3 	9452-9460	0.00179398725764307
UTR3 	11386-11394	0.00136765230269563
UTR3 	11435-11443	0.00082738651099424
UTR3 	13058-13066	0.0033189401818964
>GCTCATGTAGCTC|ENST00000507018|0.540900054691503
UTR3 	137-145	0.007030394673667
UTR3 	692-700	0.00635524454903265
>GCTCATGTAGCTC|ENST00000409690|0.540403694888498
UTR3 	160-168	0.0105676996077438
UTR3 	479-487	0.00278527376205923
>GCTCATGTAGCTC|ENST00000260641|0.540370256127052
UTR3 	1366-1374	0.0133507729273964
>GCTCATGTAGCTC|ENST00000542440|0.540363363189426
UTR3 	1490-1498	0.00186938135606893
UTR3 	1503-1511	0.000943542367659698
UTR3 	1834-1842	0.00958213403327955
CDS 	2274-2282	0.00345629727164618
>GCTCATGTAGCTC|ENST00000338965|0.540173582139826
UTR3 	1635-1643	0.00247782866745822
UTR3 	3153-3161	0.0108600025839072
>GCTCATGTAGCTC|ENST00000394140|0.54012030873547
UTR3 	427-435	0.00345705570186503
UTR3 	1233-1241	0.00845041377907531
UTR3 	4820-4828	0.00142685637937069
>GCTCATGTAGCTC|ENST00000361396|0.539872469998109
UTR3 	3440-3448	0.010281900777448
UTR3 	3619-3627	0.00303611808089428
>GCTCATGTAGCTC|ENST00000508138|0.539767694211787
UTR3 	638-646	0.0133111253349389
>GCTCATGTAGCTC|ENST00000318876|0.539741365072707
UTR3 	392-400	0.0030509915485655
UTR3 	972-980	0.00290290094899009
UTR3 	1304-1312	0.00735550059817976
>GCTCATGTAGCTC|ENST00000441564|0.539661355751008
CDS 	1540-1548	0.00810510405866291
UTR3 	1807-1815	0.00141384857976376
UTR3 	3128-3136	0.00178870992050012
UTR3 	3926-3934	0.00160357691113502
UTR3 	4744-4752	0.00378891900622553
UTR3 	5461-5469	0.00154696008442914
UTR3 	5606-5614	0.000861546115442815
>GCTCATGTAGCTC|ENST00000428797|0.539648652122915
UTR3 	830-838	0.00586457909118958
UTR3 	1010-1018	0.00743871437671095
>GCTCATGTAGCTC|ENST00000297354|0.539623726901537
UTR3 	1196-1204	0.0133016536568666
>GCTCATGTAGCTC|ENST00000299977|0.539598518666994
UTR3 	377-385	0.00509866386449864
UTR3 	2476-2484	0.00435090747047537
UTR3 	6816-6824	0.00385042390490244
>GCTCATGTAGCTC|ENST00000434452|0.539549320424401
UTR3 	2003-2011	0.00171852506611628
UTR3 	3677-3685	0.0115782335236963
>GCTCATGTAGCTC|ENST00000446231|0.539525863857527
CDS 	393-401	0.0141823281028733
UTR3 	1567-1575	0.00122856677311915
CDS 	1777-1785	0.0146193028221341
CDS 	2541-2549	0.00708536513672441
>GCTCATGTAGCTC|ENST00000223122|0.539489288711325
UTR3 	155-163	0.00892863201449191
CDS 	615-623	0.014795603203207
>GCTCATGTAGCTC|ENST00000307602|0.5394851907285
UTR3 	1776-1784	0.00185672147108539
UTR3 	4821-4829	0.00237542468826397
UTR3 	4855-4863	0.000819160156312982
UTR3 	6805-6813	0.00374947146342056
UTR3 	7510-7518	0.0025932714529205
UTR3 	10926-10934	0.00189849047458887
>GCTCATGTAGCTC|ENST00000033079|0.539353558233936
UTR3 	1926-1934	0.0132838803040058
>GCTCATGTAGCTC|ENST00000272645|0.539345979888642
UTR3 	722-730	0.00458773868002368
UTR3 	1190-1198	0.00162075553283068
UTR3 	2320-2328	0.00124082249212027
UTR3 	4257-4265	0.00305047884934886
UTR3 	4311-4319	0.00278358622160607
>GCTCATGTAGCTC|ENST00000475216|0.539092895613826
UTR3 	330-338	0.0132667337591653
>GCTCATGTAGCTC|ENST00000263881|0.538991626301117
UTR3 	123-131	0.0132600725823599
>GCTCATGTAGCTC|ENST00000462521|0.538937873718938
UTR3 	294-302	0.00490365714752906
UTR3 	392-400	0.00386001812601153
UTR3 	606-614	0.00449286171910847
>GCTCATGTAGCTC|ENST00000555815|0.53880900793269
UTR3 	1064-1072	0.00227683719491773
UTR3 	2333-2341	0.00525877595658753
UTR3 	3861-3869	0.00161236976506643
UTR3 	3868-3876	0.000900959886173122
UTR3 	4279-4287	0.00319911825256396
>GCTCATGTAGCTC|ENST00000336180|0.53875219601768
UTR3 	267-275	0.0132443244524955
>GCTCATGTAGCTC|ENST00000506239|0.538682423717085
UTR3 	386-394	0.00661394044925955
CDS 	801-809	0.0215562588396627
>GCTCATGTAGCTC|ENST00000318673|0.538555818286886
UTR3 	340-348	0.00934575003018973
UTR3 	1542-1550	0.00388565888083082
>GCTCATGTAGCTC|ENST00000296121|0.538527079681815
UTR3 	509-517	0.00268258786277393
UTR3 	604-612	0.00636898100811812
UTR3 	4284-4292	0.0041779500006531
>GCTCATGTAGCTC|ENST00000449416|0.538507030694676
CDS 	1198-1206	0.0172283490625658
UTR3 	2305-2313	0.00806686397973065
>GCTCATGTAGCTC|ENST00000335154|0.538357515523052
UTR3 	1067-1075	0.00136840904983493
UTR3 	3294-3302	0.00204528553911299
UTR3 	4697-4705	0.00214469984949533
UTR3 	5572-5580	0.00319895915732794
UTR3 	7802-7810	0.00446101396509872
>GCTCATGTAGCTC|ENST00000434391|0.538204634704145
UTR3 	276-284	0.00684350911908017
UTR3 	2095-2103	0.00390449081298937
UTR3 	2559-2567	0.00246031399088269
>GCTCATGTAGCTC|ENST00000617492|0.537971497291773
UTR3 	128-136	0.0131929834179904
>GCTCATGTAGCTC|ENST00000575112|0.537971300781227
UTR3 	179-187	0.011582023705815
UTR3 	1391-1399	0.00161094679061873
>GCTCATGTAGCTC|ENST00000614654|0.537941787666237
UTR3 	512-520	0.0131910298694997
>GCTCATGTAGCTC|ENST00000328550|0.53784156560945
CDS 	466-474	0.0196625072940575
CDS 	1390-1398	0.0187956259363741
>GCTCATGTAGCTC|ENST00000560223|0.537834527002914
UTR3 	835-843	0.00557575826053779
UTR3 	1225-1233	0.00760821886005622
>GCTCATGTAGCTC|ENST00000477892|0.537658255288787
UTR3 	1703-1711	0.00362663595596544
UTR3 	2000-2008	0.00534159140582486
UTR3 	2289-2297	0.00420415980137995
>GCTCATGTAGCTC|ENST00000281038|0.537523346777442
UTR3 	186-194	0.00531044967238957
CDS 	1128-1136	0.0249811692072231
>GCTCATGTAGCTC|ENST00000376573|0.537510441836153
UTR3 	1241-1249	0.00477903884880482
UTR3 	2186-2194	0.00838362997979244
>GCTCATGTAGCTC|ENST00000345985|0.537335610755339
UTR3 	943-951	0.0131511747175313
>GCTCATGTAGCTC|ENST00000610913|0.537300818130492
UTR3 	218-226	0.00473822547924183
UTR3 	997-1005	0.00189240686082649
UTR3 	1964-1972	0.00651825503995439
>GCTCATGTAGCTC|ENST00000511945|0.537289508365404
UTR3 	229-237	0.0131481438583414
>GCTCATGTAGCTC|ENST00000563588|0.537276036726994
UTR3 	2704-2712	0.00436189393067903
UTR3 	3266-3274	0.00212019611716016
UTR3 	3737-3745	0.00366801394448601
UTR3 	3875-3883	0.00299715422268666
>GCTCATGTAGCTC|ENST00000444832|0.537171341725246
UTR3 	71-79	0.0131403755489492
>GCTCATGTAGCTC|ENST00000433010|0.537071467437358
UTR3 	515-523	0.00766897508592484
UTR3 	653-661	0.00546483491228001
>GCTCATGTAGCTC|ENST00000263857|0.537047187043971
UTR3 	463-471	0.00255289115422669
UTR3 	1977-1985	0.00133332864699289
UTR3 	2258-2266	0.00169996279263027
CDS 	4614-4622	0.0157245381682725
UTR3 	4755-4763	0.00120175468888778
UTR3 	5311-5319	0.00166609210188644
>GCTCATGTAGCTC|ENST00000395710|0.537026910947955
UTR3 	835-843	0.00974717366044568
UTR3 	2200-2208	0.00338370733976262
>GCTCATGTAGCTC|ENST00000530561|0.536932118746477
UTR3 	715-723	0.00911079280971676
UTR3 	1249-1257	0.00401385699021497
>GCTCATGTAGCTC|ENST00000239944|0.536896339508428
UTR3 	150-158	0.00372870502249311
UTR3 	644-652	0.00939359286168815
>GCTCATGTAGCTC|ENST00000313732|0.536834960992575
UTR3 	283-291	0.0131182632812866
>GCTCATGTAGCTC|ENST00000337907|0.53681562904184
CDS 	934-942	0.0105450886566529
UTR3 	2556-2564	0.0100711481652594
>GCTCATGTAGCTC|ENST00000378004|0.536661016306633
UTR3 	264-272	0.00375515719804665
UTR3 	2883-2891	0.00167602571805806
UTR3 	3298-3306	0.00165951301580866
UTR3 	5860-5868	0.00601613381626342
>GCTCATGTAGCTC|ENST00000540269|0.536602245541599
UTR3 	1151-1159	0.00376121770200577
UTR3 	2386-2394	0.00934174912615827
>GCTCATGTAGCTC|ENST00000273666|0.536138042836692
CDS 	3069-3077	0.0117157027306741
CDS 	3511-3519	0.0264157860238941
>GCTCATGTAGCTC|ENST00000339296|0.536088194203855
CDS 	586-594	0.02992131904168
UTR3 	1009-1017	0.00334844258156118
>GCTCATGTAGCTC|ENST00000396671|0.536027596635192
UTR3 	2970-2978	0.00137870490183832
UTR3 	3465-3473	0.00665170902749132
UTR3 	4231-4239	0.00175566381918232
UTR3 	5281-5289	0.00327912171721214
>GCTCATGTAGCTC|ENST00000611416|0.536022645544579
CDS 	360-368	0.0139655036868292
UTR3 	3919-3927	0.000879829214603538
UTR3 	6059-6067	0.00202722323895644
UTR3 	6373-6381	0.00152714162844526
UTR3 	6870-6878	0.00238029578646466
UTR3 	7703-7711	0.00213242552375018
>GCTCATGTAGCTC|ENST00000299413|0.536012096559496
UTR3 	4920-4928	0.00218987477760964
UTR3 	7490-7498	0.00383444562239813
UTR3 	9567-9575	0.00135782115490969
UTR3 	9767-9775	0.0056820392946323
>GCTCATGTAGCTC|ENST00000236040|0.535812691762755
UTR3 	201-209	0.0130510770011838
>GCTCATGTAGCTC|ENST00000564138|0.535743134222787
UTR3 	149-157	0.00455597279264712
UTR3 	396-404	0.00529569034229108
UTR3 	423-431	0.00319484308294661
>GCTCATGTAGCTC|ENST00000374212|0.535730718126954
UTR3 	245-253	0.00547413406308431
UTR3 	2107-2115	0.00122440715768509
UTR3 	2202-2210	0.00353112582065469
UTR3 	2350-2358	0.00281602329633329
>GCTCATGTAGCTC|ENST00000579828|0.535698356789531
UTR3 	98-106	0.0130435638398106
>GCTCATGTAGCTC|ENST00000296953|0.535627307107779
UTR3 	5341-5349	0.0130388951588232
>GCTCATGTAGCTC|ENST00000310430|0.535576301660655
UTR3 	487-495	0.00771375216342074
UTR3 	2475-2483	0.0019462175967109
UTR3 	3842-3850	0.00337557388477224
>GCTCATGTAGCTC|ENST00000518676|0.535548955886039
UTR3 	1017-1025	0.00296421104305675
UTR3 	2142-2150	0.00223699675718929
UTR3 	4161-4169	0.0033354116571177
UTR3 	5449-5457	0.0011253647903767
UTR3 	6826-6834	0.00337176255541171
>GCTCATGTAGCTC|ENST00000256447|0.535523937414971
CDS 	573-581	0.00820122328284848
UTR3 	1718-1726	0.00111273275996448
UTR3 	3042-3050	0.00957775553553765
>GCTCATGTAGCTC|ENST00000242057|0.535346101934151
CDS 	1528-1536	0.0270940455765037
UTR3 	2427-2435	0.00436597643180447
>GCTCATGTAGCTC|ENST00000257963|0.535316063068785
UTR3 	1000-1008	0.00276994908368778
UTR3 	2915-2923	0.010248495318632
>GCTCATGTAGCTC|ENST00000305768|0.53514491462366
CDS 	502-510	0.0255125037059686
UTR3 	1493-1501	0.00157071334915622
UTR3 	3129-3137	0.00336516265900657
>GCTCATGTAGCTC|ENST00000273598|0.535079772392461
UTR3 	169-177	0.0100422477433424
UTR3 	1335-1343	0.00296067203332821
>GCTCATGTAGCTC|ENST00000489711|0.535005084726392
UTR3 	1206-1214	0.0022173899936009
UTR3 	2197-2205	0.00144862244292234
UTR3 	2594-2602	0.00933200047225886
>GCTCATGTAGCTC|ENST00000326793|0.534990731848809
UTR3 	3112-3120	0.00194262499376679
UTR3 	3324-3332	0.00614116114814417
UTR3 	4251-4259	0.00491328381611451
>GCTCATGTAGCTC|ENST00000458420|0.534957619657117
UTR3 	1668-1676	0.00229587792145675
UTR3 	5397-5405	0.00265251184195227
UTR3 	6716-6724	0.00162655807370132
UTR3 	6782-6790	0.000523197742489657
UTR3 	7652-7660	0.00216096925450079
UTR3 	8525-8533	0.000974040929502378
UTR3 	9840-9848	0.00276173881477314
>GCTCATGTAGCTC|ENST00000479697|0.534750430234493
UTR3 	1523-1531	0.00163824379732775
UTR3 	1662-1670	0.00159463561677427
UTR3 	1827-1835	0.00175235475683979
UTR3 	2474-2482	0.00331440371387264
UTR3 	3263-3271	0.00200063661459748
UTR3 	4145-4153	0.0026810087643039
>GCTCATGTAGCTC|ENST00000610261|0.53442627516301
CDS 	199-207	0.0168204133035851
CDS 	319-327	0.0116490824812159
UTR3 	389-397	0.0037761921325574
>GCTCATGTAGCTC|ENST00000568107|0.534268089055823
UTR3 	796-804	0.00277089046568316
UTR3 	3972-3980	0.00162689919382575
UTR3 	5478-5486	0.0018045270156265
UTR3 	7631-7639	0.0027484235968724
UTR3 	7654-7662	0.00125786965170923
UTR3 	7681-7689	0.000860594634699402
UTR3 	10743-10751	0.00188039433222116
>GCTCATGTAGCTC|ENST00000394049|0.534228044477132
UTR3 	736-744	0.010620988399553
UTR3 	1370-1378	0.00232598020415663
>GCTCATGTAGCTC|ENST00000333090|0.534075322025405
UTR3 	212-220	0.00880678341753158
UTR3 	450-458	0.00275014445847266
UTR3 	458-466	0.00138000957638008
>GCTCATGTAGCTC|ENST00000306480|0.534071394169673
UTR3 	626-634	0.00217126546244682
UTR3 	2170-2178	0.00160174801255441
UTR3 	4537-4545	0.00176312827361311
UTR3 	4974-4982	0.00113771589618336
UTR3 	6739-6747	0.00210271748547558
UTR3 	7362-7370	0.00187104430477961
UTR3 	7674-7682	0.00228906003254694
>GCTCATGTAGCTC|ENST00000393437|0.534053872471054
UTR3 	3947-3955	0.00125573793466461
UTR3 	4369-4377	0.000932327256546467
UTR3 	5854-5862	0.00107779245633661
UTR3 	7000-7008	0.00122721921016037
UTR3 	9148-9156	0.00195219470517594
UTR3 	10138-10146	0.00181608814636478
UTR3 	10196-10204	0.00467416892220106
>GCTCATGTAGCTC|ENST00000483386|0.533929396257383
UTR3 	100-108	0.00556503447270489
UTR3 	204-212	0.00346520403187491
UTR3 	1397-1405	0.00111815633046148
UTR3 	1817-1825	0.00277895827936197
>GCTCATGTAGCTC|ENST00000610745|0.533884489275699
UTR3 	166-174	0.00467486518403789
UTR3 	687-695	0.00351574741318961
UTR3 	1021-1029	0.00473379112389061
>GCTCATGTAGCTC|ENST00000590561|0.533826415223118
UTR3 	609-617	0.00612069509777036
UTR3 	1197-1205	0.00451853721779413
UTR3 	1263-1271	0.00228135728104882
>GCTCATGTAGCTC|ENST00000354960|0.533806608858509
CDS 	1771-1779	0.0222664858035125
UTR3 	4095-4103	0.00600217000895424
>GCTCATGTAGCTC|ENST00000288050|0.533690580591588
UTR3 	298-306	0.00490243853631
CDS 	1089-1097	0.00691545221413234
UTR3 	4934-4942	0.00604422544183181
>GCTCATGTAGCTC|ENST00000268459|0.533590096141369
UTR3 	1328-1336	0.00117576270546027
CDS 	1351-1359	0.0108769759117383
UTR3 	1870-1878	0.00105323227445955
UTR3 	2869-2877	0.00130664325400346
UTR3 	4978-4986	0.00208937689285454
UTR3 	5146-5154	0.00173711200721764
UTR3 	5175-5183	0.000852740824437038
UTR3 	5546-5554	0.00152943820861889
>GCTCATGTAGCTC|ENST00000313269|0.533501916102426
UTR3 	267-275	0.0128992786013694
>GCTCATGTAGCTC|ENST00000367975|0.533373466150659
UTR3 	3827-3835	0.00269439144792468
UTR3 	3965-3973	0.00107633043467211
UTR3 	5495-5503	0.00105752212801607
UTR3 	6735-6743	0.00146579300365028
UTR3 	6988-6996	0.0027798319554794
UTR3 	8528-8536	0.0038169743881796
>GCTCATGTAGCTC|ENST00000290855|0.533076050201575
UTR3 	60-68	0.00542174325547388
UTR3 	530-538	0.00433666378892688
UTR3 	2425-2433	0.00311290627177174
>GCTCATGTAGCTC|ENST00000261509|0.532914234071936
UTR3 	1661-1669	0.0128606881877633
>GCTCATGTAGCTC|ENST00000542023|0.532720263587609
UTR3 	468-476	0.0093113317367595
UTR3 	1005-1013	0.00353662061074406
>GCTCATGTAGCTC|ENST00000564818|0.532711595394331
UTR3 	1067-1075	0.00850707761867159
UTR3 	1119-1127	0.00434030560214627
>GCTCATGTAGCTC|ENST00000308448|0.53269314940511
UTR3 	183-191	0.0100594911499553
UTR3 	1202-1210	0.0027866809687365
>GCTCATGTAGCTC|ENST00000373673|0.532641551080569
UTR3 	520-528	0.0128427843759613
>GCTCATGTAGCTC|ENST00000396976|0.532605999916518
UTR3 	696-704	0.00315618772789361
UTR3 	1699-1707	0.00202942416760334
UTR3 	2118-2126	0.00346229041754195
UTR3 	2364-2372	0.0041925479402136
>GCTCATGTAGCTC|ENST00000572329|0.532583905335888
UTR3 	968-976	0.00803570905487739
UTR3 	1163-1171	0.00480329058278142
>GCTCATGTAGCTC|ENST00000318220|0.532573268533202
UTR3 	749-757	0.00352738359437641
UTR3 	932-940	0.00320012714370249
UTR3 	1319-1327	0.00611079054526452
>GCTCATGTAGCTC|ENST00000594090|0.532461083502698
UTR3 	477-485	0.00758535668330139
UTR3 	732-740	0.00524557926247417
>GCTCATGTAGCTC|ENST00000225805|0.532386223655849
UTR3 	674-682	0.00183863648011531
UTR3 	2022-2030	0.00248360049363491
UTR3 	2456-2464	0.00263695035734869
UTR3 	2757-2765	0.00586683392519266
>GCTCATGTAGCTC|ENST00000522676|0.532244232636104
UTR3 	69-77	0.00596398024020893
UTR3 	3420-3428	0.0068527193018575
>GCTCATGTAGCTC|ENST00000254821|0.532230232018493
UTR3 	1173-1181	0.012815780419742
>GCTCATGTAGCTC|ENST00000584508|0.532190320830735
UTR3 	92-100	0.00998294394465745
UTR3 	734-742	0.00283021637583423
>GCTCATGTAGCTC|ENST00000409190|0.532123524775978
UTR3 	258-266	0.00397182224159846
UTR3 	429-437	0.00883695309591267
>GCTCATGTAGCTC|ENST00000542274|0.532101699910394
UTR3 	276-284	0.00748694021483365
UTR3 	765-773	0.00239904117518527
UTR3 	1248-1256	0.00292136121962106
>GCTCATGTAGCTC|ENST00000417314|0.532078277637564
UTR3 	2604-2612	0.0128058050264102
>GCTCATGTAGCTC|ENST00000578207|0.532072477657738
UTR3 	287-295	0.00455442695533653
UTR3 	1658-1666	0.0010742054121969
UTR3 	3418-3426	0.00717679191366916
>GCTCATGTAGCTC|ENST00000617676|0.531818571134109
CDS 	1636-1644	0.0140582165814126
UTR3 	1897-1905	0.0018392043810389
UTR3 	2762-2770	0.00550919501130746
UTR3 	4111-4119	0.00127032935954233
>GCTCATGTAGCTC|ENST00000358654|0.531786304130453
UTR3 	2294-2302	0.00414649666097159
CDS 	2332-2340	0.0269500158228757
>GCTCATGTAGCTC|ENST00000431473|0.531691947606371
UTR3 	751-759	0.00553353641506322
UTR3 	2760-2768	0.00115984423060621
UTR3 	4652-4660	0.00144840575747175
UTR3 	6731-6739	0.00463865885816926
>GCTCATGTAGCTC|ENST00000592091|0.531666028890815
UTR3 	37-45	0.00768853038258437
UTR3 	1102-1110	0.0050902135926096
>GCTCATGTAGCTC|ENST00000323460|0.531627182649238
UTR3 	1764-1772	0.00634085432716432
UTR3 	2659-2667	0.00135360538325009
UTR3 	2955-2963	0.00508173444601739
>GCTCATGTAGCTC|ENST00000356128|0.531616096964354
UTR3 	87-95	0.0127754665105429
>GCTCATGTAGCTC|ENST00000330198|0.531588820352595
CDS 	811-819	0.0182527564733632
UTR3 	1208-1216	0.00262449786175643
UTR3 	4714-4722	0.00459836680187768
>GCTCATGTAGCTC|ENST00000256474|0.531571018194687
UTR3 	491-499	0.00521541770657947
UTR3 	1897-1905	0.00422671050527978
UTR3 	2041-2049	0.00333037942442922
>GCTCATGTAGCTC|ENST00000251808|0.531561670654698
UTR3 	428-436	0.00430315338915025
UTR3 	2407-2415	0.00528822471555855
UTR3 	2533-2541	0.00318051598323563
>GCTCATGTAGCTC|ENST00000554752|0.531528420072898
UTR3 	1292-1300	0.0041551803344594
UTR3 	1687-1695	0.00159385453798344
UTR3 	2315-2323	0.00316466585392853
UTR3 	4469-4477	0.00110923871192589
UTR3 	5531-5539	0.00274677217925351
>GCTCATGTAGCTC|ENST00000375077|0.53146816716471
UTR3 	253-261	0.00544886349876727
UTR3 	1200-1208	0.00118458515061711
UTR3 	3512-3520	0.00613230819129505
>GCTCATGTAGCTC|ENST00000369839|0.531451600580793
UTR3 	384-392	0.00577599188121083
CDS 	763-771	0.0224093771318795
>GCTCATGTAGCTC|ENST00000397023|0.531414119679287
UTR3 	1605-1613	0.012762209415931
>GCTCATGTAGCTC|ENST00000326877|0.531320235985517
UTR3 	361-369	0.00703710141738629
UTR3 	913-921	0.00571894602591072
>GCTCATGTAGCTC|ENST00000585132|0.531301169718583
UTR3 	44-52	0.0127547960636378
>GCTCATGTAGCTC|ENST00000262676|0.531262658330016
UTR3 	1581-1589	0.00189803093544235
UTR3 	1880-1888	0.002474559463884
UTR3 	2483-2491	0.00120544041722133
UTR3 	3591-3599	0.0016036893122673
UTR3 	3690-3698	0.00134387433651386
UTR3 	3731-3739	0.000833728941045835
UTR3 	3871-3879	0.00339294505079678
>GCTCATGTAGCTC|ENST00000451194|0.531113152335414
UTR3 	1197-1205	0.0127424562062042
>GCTCATGTAGCTC|ENST00000287814|0.531102801899309
UTR3 	355-363	0.0127417769087248
>GCTCATGTAGCTC|ENST00000555547|0.531069692779868
UTR3 	917-925	0.0127396039742605
>GCTCATGTAGCTC|ENST00000614565|0.531033953043286
UTR3 	3037-3045	0.00516769079170876
UTR3 	3361-3369	0.0075695676221857
>GCTCATGTAGCTC|ENST00000262753|0.53093441544584
UTR3 	710-718	0.00382435538792317
UTR3 	1431-1439	0.00890637059085024
>GCTCATGTAGCTC|ENST00000297130|0.530855587635188
UTR3 	1955-1963	0.00460564686845418
UTR3 	2242-2250	0.00811990592791404
>GCTCATGTAGCTC|ENST00000396184|0.530822450160239
UTR3 	2833-2841	0.001619760760563
UTR3 	3378-3386	0.00165567480731798
UTR3 	4115-4123	0.00261360217575184
UTR3 	5089-5097	0.00151706833495356
UTR3 	6609-6617	0.00531727205605044
>GCTCATGTAGCTC|ENST00000523638|0.53066724968994
CDS 	1131-1139	0.0137106904686543
UTR3 	3120-3128	0.00384531869343581
UTR3 	3178-3186	0.00480311475266931
>GCTCATGTAGCTC|ENST00000292303|0.530596254724651
UTR3 	767-775	0.00380914008671228
UTR3 	839-847	0.00221003832941396
UTR3 	1334-1342	0.006689356016498
>GCTCATGTAGCTC|ENST00000283629|0.53058844476195
UTR3 	190-198	0.00473803952483718
CDS 	853-861	0.0251080120462174
>GCTCATGTAGCTC|ENST00000462523|0.530563635073753
UTR3 	163-171	0.0127063938900917
>GCTCATGTAGCTC|ENST00000450849|0.530508710836365
UTR3 	1317-1325	0.00223814819742626
UTR3 	2101-2109	0.00221982344194804
UTR3 	3437-3445	0.00824481809186606
>GCTCATGTAGCTC|ENST00000503283|0.5304890022069
UTR3 	326-334	0.0127014964518961
>GCTCATGTAGCTC|ENST00000313294|0.530400921954254
CDS 	475-483	0.015201190559635
UTR3 	569-577	0.00480072002068645
CDS 	778-786	0.00969694676007011
>GCTCATGTAGCTC|ENST00000520602|0.530362448043315
UTR3 	480-488	0.00522815713744034
UTR3 	533-541	0.00746503498466539
>GCTCATGTAGCTC|ENST00000269881|0.530294913599083
CDS 	292-300	0.0370122699374668
>GCTCATGTAGCTC|ENST00000234961|0.530271330622992
UTR3 	47-55	0.00396890972383332
UTR3 	765-773	0.00338974928355955
UTR3 	5335-5343	0.00108256559821843
UTR3 	6135-6143	0.00164228011372445
UTR3 	7236-7244	0.0026037085475392
>GCTCATGTAGCTC|ENST00000549982|0.530213082806751
UTR3 	4841-4849	0.000945104209145567
UTR3 	5320-5328	0.00156479525793925
UTR3 	6867-6875	0.001285398674501
UTR3 	7131-7139	0.00134836612524577
UTR3 	7670-7678	0.00120972858133535
UTR3 	13326-13334	0.00157470818618126
UTR3 	14724-14732	0.00475529025276004
>GCTCATGTAGCTC|ENST00000262525|0.530165913738699
UTR3 	69-77	0.0126802962883612
>GCTCATGTAGCTC|ENST00000281932|0.529989237614786
UTR3 	239-247	0.00657804371537286
UTR3 	775-783	0.00365134779772284
UTR3 	1962-1970	0.00243931248389761
>GCTCATGTAGCTC|ENST00000619168|0.52992986060051
UTR3 	450-458	0.00684555755282406
UTR3 	3317-3325	0.00357803650524588
UTR3 	4522-4530	0.00224121413201706
>GCTCATGTAGCTC|ENST00000382496|0.529916177958557
UTR3 	209-217	0.00506121111311345
UTR3 	2881-2889	0.00148158721202356
UTR3 	3272-3280	0.00456300424984276
UTR3 	5432-5440	0.00155810788618778
>GCTCATGTAGCTC|ENST00000361716|0.52988225223136
UTR3 	2373-2381	0.00984048867555278
UTR3 	2453-2461	0.00282119590464621
>GCTCATGTAGCTC|ENST00000619898|0.529818712311767
UTR3 	35-43	0.0089595958881723
UTR3 	565-573	0.00369791986039293
>GCTCATGTAGCTC|ENST00000376436|0.529768861192057
UTR3 	721-729	0.0126542450786463
>GCTCATGTAGCTC|ENST00000624640|0.529758017493645
UTR3 	1435-1443	0.012653533642252
>GCTCATGTAGCTC|ENST00000250863|0.529738093553067
UTR3 	1321-1329	0.0126522264715971
>GCTCATGTAGCTC|ENST00000222553|0.529667123939995
UTR3 	440-448	0.0126475703450025
>GCTCATGTAGCTC|ENST00000578101|0.529664757910635
UTR3 	1992-2000	0.00283511185562855
UTR3 	3654-3662	0.00719600322908115
UTR3 	3693-3701	0.00261630003278828
>GCTCATGTAGCTC|ENST00000357214|0.529632343418416
UTR3 	399-407	0.00835353590513567
UTR3 	998-1006	0.0042917526115712
>GCTCATGTAGCTC|ENST00000265138|0.529570443365318
UTR3 	1455-1463	0.0126412275175482
>GCTCATGTAGCTC|ENST00000331662|0.529569371517628
UTR3 	4271-4279	0.00530350174608531
UTR3 	4498-4506	0.00733765545262161
>GCTCATGTAGCTC|ENST00000313552|0.529521993015587
UTR3 	2560-2568	0.0013302123764091
UTR3 	3034-3042	0.00879330690809053
UTR3 	3678-3686	0.00251452965335277
>GCTCATGTAGCTC|ENST00000266544|0.529513216192688
UTR3 	2689-2697	0.00140975349149376
UTR3 	3373-3381	0.00133595093431639
UTR3 	3821-3829	0.00487692965116254
UTR3 	5363-5371	0.00345660420807862
UTR3 	5823-5831	0.00155823485423734
>GCTCATGTAGCTC|ENST00000206595|0.529506626896783
UTR3 	767-775	0.00920694952529175
UTR3 	2697-2705	0.00343009132770665
>GCTCATGTAGCTC|ENST00000394826|0.529485777884114
UTR3 	810-818	0.0126356730721023
>GCTCATGTAGCTC|ENST00000334888|0.52946267831716
UTR3 	399-407	0.0126341576534802
>GCTCATGTAGCTC|ENST00000602526|0.529453910463075
UTR3 	564-572	0.00534724772707306
UTR3 	1780-1788	0.00159075294738945
UTR3 	3118-3126	0.00367701426761225
UTR3 	5119-5127	0.00201856750931191
>GCTCATGTAGCTC|ENST00000343508|0.529372483252098
UTR3 	537-545	0.00404514405751551
UTR3 	1422-1430	0.00858309653909673
>GCTCATGTAGCTC|ENST00000310833|0.529312064502448
UTR3 	355-363	0.00356771874869593
UTR3 	2080-2088	0.00157212689731686
UTR3 	2944-2952	0.00203589613894368
UTR3 	3660-3668	0.00137271272601246
UTR3 	3711-3719	0.00100400890691977
UTR3 	5725-5733	0.00307181360458443
>GCTCATGTAGCTC|ENST00000488729|0.529113628743466
UTR3 	3310-3318	0.0038073346278648
UTR3 	3643-3651	0.00178990106252306
UTR3 	4137-4145	0.00339650580235157
UTR3 	5365-5373	0.00361751819766079
>GCTCATGTAGCTC|ENST00000286307|0.529089343151728
UTR3 	145-153	0.00640729554115171
UTR3 	1519-1527	0.00204823354157753
UTR3 	2173-2181	0.00197635596763565
UTR3 	3998-4006	0.0021777815533356
>GCTCATGTAGCTC|ENST00000370918|0.528861158093396
CDS 	153-161	0.0367378969304111
>GCTCATGTAGCTC|ENST00000373954|0.528789532412279
UTR3 	406-414	0.0077504604529561
UTR3 	1322-1330	0.00235268677814129
UTR3 	1435-1443	0.00248685312392321
>GCTCATGTAGCTC|ENST00000356786|0.528705031561093
UTR3 	397-405	0.00605733313641668
UTR3 	406-414	0.00652712458600392
>GCTCATGTAGCTC|ENST00000304053|0.528667323008048
UTR3 	1189-1197	0.0125819843543017
>GCTCATGTAGCTC|ENST00000620175|0.528640605253786
CDS 	975-983	0.0280980392935398
UTR3 	1843-1851	0.00347016774478616
>GCTCATGTAGCTC|ENST00000487109|0.528566770051985
UTR3 	3995-4003	0.0125753890197529
>GCTCATGTAGCTC|ENST00000376234|0.528549734241219
UTR3 	37-45	0.0125742716447934
>GCTCATGTAGCTC|ENST00000055335|0.528483483939753
UTR3 	455-463	0.00313221100089026
UTR3 	686-694	0.00943771534311527
>GCTCATGTAGCTC|ENST00000282286|0.528461407845776
UTR3 	126-134	0.00546975212977523
CDS 	178-186	0.00962865203028566
UTR3 	194-202	0.00430213980549508
>GCTCATGTAGCTC|ENST00000343968|0.528424373107206
UTR3 	161-169	0.00407166139435529
UTR3 	722-730	0.00849438797610129
>GCTCATGTAGCTC|ENST00000420770|0.528411770504804
UTR3 	912-920	0.00618103421782337
UTR3 	1693-1701	0.00121117838742326
UTR3 	3734-3742	0.00517301018987411
>GCTCATGTAGCTC|ENST00000356341|0.52832822492753
CDS 	423-431	0.0366359347624501
>GCTCATGTAGCTC|ENST00000545809|0.528323965856013
UTR3 	250-258	0.0125594639586018
>GCTCATGTAGCTC|ENST00000358007|0.528317433625795
UTR3 	72-80	0.00414325140286468
UTR3 	225-233	0.00841578413147144
>GCTCATGTAGCTC|ENST00000382038|0.528255815940878
UTR3 	1275-1283	0.0125549942947845
>GCTCATGTAGCTC|ENST00000535603|0.52812442615233
CDS 	690-698	0.021265433183124
UTR3 	920-928	0.00271043625398754
UTR3 	1164-1172	0.00322183255448699
>GCTCATGTAGCTC|ENST00000361445|0.52806540252504
UTR3 	830-838	0.00799850554888055
CDS 	4944-4952	0.00885507841864384
CDS 	6535-6543	0.00629409774306222
>GCTCATGTAGCTC|ENST00000466521|0.527867232259822
UTR3 	75-83	0.0104173368693577
CDS 	915-923	0.00735988922864053
>GCTCATGTAGCTC|ENST00000239165|0.527767120182039
UTR3 	25-33	0.0125229448266732
>GCTCATGTAGCTC|ENST00000413272|0.527737169159881
UTR3 	503-511	0.0039425384129682
UTR3 	648-656	0.00429934422460293
UTR3 	918-926	0.00278988372836755
CDS 	1458-1466	0.00524942833696801
>GCTCATGTAGCTC|ENST00000618352|0.527671559821325
UTR3 	1705-1713	0.0125166782316023
>GCTCATGTAGCTC|ENST00000631280|0.527639274080028
UTR3 	138-146	0.00394038765057016
UTR3 	603-611	0.00857417339780099
>GCTCATGTAGCTC|ENST00000392521|0.527601737580544
UTR3 	1291-1299	0.00258035714862582
UTR3 	1962-1970	0.00993174240966433
>GCTCATGTAGCTC|ENST00000622495|0.527579561057026
UTR3 	283-291	0.00747694519758075
UTR3 	844-852	0.00342152548265542
UTR3 	1668-1676	0.00161217464198044
>GCTCATGTAGCTC|ENST00000261708|0.527560780656612
UTR3 	431-439	0.00337224895837158
UTR3 	1008-1016	0.00228321405477418
UTR3 	2004-2012	0.00685395078096621
>GCTCATGTAGCTC|ENST00000275517|0.527527743888097
UTR3 	123-131	0.00277103642167781
UTR3 	1053-1061	0.00973621099286113
>GCTCATGTAGCTC|ENST00000275954|0.527497789472404
UTR3 	724-732	0.0125052831733096
>GCTCATGTAGCTC|ENST00000323571|0.527337038482798
UTR3 	252-260	0.00685951008507328
UTR3 	2834-2842	0.00246233574393118
UTR3 	5298-5306	0.00317289642466138
>GCTCATGTAGCTC|ENST00000333990|0.527253395226737
UTR3 	75-83	0.00974280655451823
UTR3 	825-833	0.00274645110966957
>GCTCATGTAGCTC|ENST00000461307|0.527104876651401
UTR3 	285-293	0.00423082760335108
UTR3 	366-374	0.00248937587653873
UTR3 	974-982	0.00170507387839878
UTR3 	3069-3077	0.00405424201026495
>GCTCATGTAGCTC|ENST00000432920|0.527045968097164
UTR3 	277-285	0.0124756568485847
>GCTCATGTAGCTC|ENST00000373461|0.526981256269368
UTR3 	45-53	0.0124714138760997
>GCTCATGTAGCTC|ENST00000251108|0.526963110972396
UTR3 	1045-1053	0.0033197729159198
CDS 	1368-1376	0.0281526033184342
>GCTCATGTAGCTC|ENST00000304936|0.526949117287179
UTR3 	73-81	0.0124693066355586
>GCTCATGTAGCTC|ENST00000378169|0.526858727438936
UTR3 	358-366	0.00834924004574473
UTR3 	603-611	0.00411414012237577
>GCTCATGTAGCTC|ENST00000477478|0.526835921899086
UTR3 	141-149	0.0124618849267614
>GCTCATGTAGCTC|ENST00000229332|0.526822241798194
UTR3 	245-253	0.0124609879967859
>GCTCATGTAGCTC|ENST00000452510|0.526771733864935
CDS 	726-734	0.0198319532706819
UTR3 	2234-2242	0.00633190217087278
>GCTCATGTAGCTC|ENST00000246672|0.526722079871305
UTR3 	124-132	0.0124544210031591
>GCTCATGTAGCTC|ENST00000322122|0.526646770301007
UTR3 	281-289	0.00308498950586168
UTR3 	1170-1178	0.00360216883740431
UTR3 	4105-4113	0.00210870775251507
UTR3 	5271-5279	0.00190168731797005
UTR3 	5748-5756	0.00175193010289673
>GCTCATGTAGCTC|ENST00000591639|0.526626169139901
UTR3 	501-509	0.00577631237610209
CDS 	904-912	0.0213934843874061
>GCTCATGTAGCTC|ENST00000229795|0.5265621201037
UTR3 	1665-1673	0.012443933729811
>GCTCATGTAGCTC|ENST00000321844|0.526331446150339
CDS 	336-344	0.0172230813419288
UTR3 	1591-1599	0.00186840432361487
UTR3 	2293-2301	0.00259343201999607
UTR3 	3218-3226	0.0027260680442734
>GCTCATGTAGCTC|ENST00000397802|0.526280255772648
UTR3 	977-985	0.00297645968111339
UTR3 	2191-2199	0.0059807416180269
UTR3 	2472-2480	0.00346825372572761
>GCTCATGTAGCTC|ENST00000369516|0.526244696900323
UTR3 	127-135	0.0124231239038906
>GCTCATGTAGCTC|ENST00000274341|0.526069545154971
UTR3 	1478-1486	0.00699317476139049
UTR3 	3651-3659	0.00541846703295166
>GCTCATGTAGCTC|ENST00000319119|0.526064448337828
UTR3 	958-966	0.00252482342460146
UTR3 	2971-2979	0.00117877479391572
UTR3 	3662-3670	0.00370316705428246
UTR3 	3847-3855	0.0050045424049325
>GCTCATGTAGCTC|ENST00000614556|0.526028401291293
UTR3 	615-623	0.0058110157102731
UTR3 	1140-1148	0.00659792895052732
>GCTCATGTAGCTC|ENST00000532828|0.525986254468133
CDS 	691-699	0.0261228029895583
CDS 	1027-1035	0.0100652031279685
>GCTCATGTAGCTC|ENST00000419505|0.525867784807616
UTR3 	230-238	0.00501457381680406
UTR3 	247-255	0.00738384205655877
>GCTCATGTAGCTC|ENST00000517795|0.525797015070552
UTR3 	1458-1466	0.00409041269715301
UTR3 	1655-1663	0.00830336416535935
>GCTCATGTAGCTC|ENST00000254029|0.525762208476563
UTR3 	672-680	0.0123914952883635
>GCTCATGTAGCTC|ENST00000457422|0.52556424935128
UTR3 	896-904	0.0123785193682347
>GCTCATGTAGCTC|ENST00000382079|0.525534664659832
UTR3 	197-205	0.0123765801819642
>GCTCATGTAGCTC|ENST00000396359|0.525483874673537
UTR3 	54-62	0.0123732510807011
>GCTCATGTAGCTC|ENST00000425340|0.52536450963124
UTR3 	59-67	0.00454191727954827
UTR3 	78-86	0.00782350998709126
>GCTCATGTAGCTC|ENST00000580356|0.52532525379983
UTR3 	173-181	0.0109321830508877
UTR3 	1670-1678	0.00143067122319766
>GCTCATGTAGCTC|ENST00000347077|0.525193521641528
UTR3 	1841-1849	0.00897378849334366
UTR3 	2465-2473	0.0012085948004199
UTR3 	3025-3033	0.00124977738902362
UTR3 	3106-3114	0.00092205946048306
>GCTCATGTAGCTC|ENST00000391854|0.525189790098037
UTR3 	3175-3183	0.00146254212346738
UTR3 	3228-3236	0.00261593206685721
UTR3 	3558-3566	0.00147227434855086
UTR3 	4086-4094	0.00356322134595525
UTR3 	4261-4269	0.00324000568495521
>GCTCATGTAGCTC|ENST00000582740|0.524973149724972
UTR3 	553-561	0.00437751653215272
UTR3 	2722-2730	0.00154171587604533
UTR3 	2809-2817	0.00142941264546857
UTR3 	3679-3687	0.00499113174960875
>GCTCATGTAGCTC|ENST00000380822|0.524971004343614
UTR3 	149-157	0.0123396361965213
>GCTCATGTAGCTC|ENST00000389100|0.524935453946421
UTR3 	602-610	0.00318776114397024
UTR3 	2119-2127	0.00330843254893606
UTR3 	3021-3029	0.005841112564895
>GCTCATGTAGCTC|ENST00000300215|0.524846577500303
UTR3 	378-386	0.00288917260796173
UTR3 	439-447	0.00293977969624931
UTR3 	1532-1540	0.00250146600730741
UTR3 	1845-1853	0.00400106314220255
>GCTCATGTAGCTC|ENST00000369833|0.524764447680566
UTR3 	583-591	0.00465817723777513
UTR3 	1554-1562	0.0076679216654654
>GCTCATGTAGCTC|ENST00000614343|0.524724821752285
UTR3 	420-428	0.0123235019661018
>GCTCATGTAGCTC|ENST00000358825|0.524719743832747
UTR3 	2131-2139	0.00384301428037137
UTR3 	2425-2433	0.00848015489909465
>GCTCATGTAGCTC|ENST00000229405|0.524719060319435
UTR3 	505-513	0.00323506359066289
UTR3 	669-677	0.00414335402840603
UTR3 	1273-1281	0.00295051506593045
UTR3 	1771-1779	0.00199419169975022
>GCTCATGTAGCTC|ENST00000309117|0.524686246146364
UTR3 	1323-1331	0.0123209738828161
>GCTCATGTAGCTC|ENST00000289081|0.524663129668093
UTR3 	115-123	0.00832221390687861
UTR3 	961-969	0.00233711058072637
UTR3 	1257-1265	0.00166013444751301
>GCTCATGTAGCTC|ENST00000373388|0.524657848945395
UTR3 	1498-1506	0.00331963597720558
UTR3 	1519-1527	0.00110859375877779
UTR3 	2074-2082	0.00339320502985495
UTR3 	2235-2243	0.00449767809596655
>GCTCATGTAGCTC|ENST00000262394|0.524617157116629
UTR3 	1648-1656	0.00132276453615612
UTR3 	3236-3244	0.0109936815898957
>GCTCATGTAGCTC|ENST00000490279|0.524439828129638
UTR3 	86-94	0.00292683795877674
UTR3 	540-548	0.00640348446434423
UTR3 	657-665	0.00297450271153553
>GCTCATGTAGCTC|ENST00000563418|0.524423144130263
UTR3 	438-446	0.00517944394185074
UTR3 	4477-4485	0.00102000832043773
UTR3 	5222-5230	0.00125898602494145
UTR3 	5828-5836	0.00267067321258308
UTR3 	8389-8397	0.00217462029459361
>GCTCATGTAGCTC|ENST00000318782|0.524399611049366
UTR3 	100-108	0.00419342527097637
UTR3 	846-854	0.00810876435343551
>GCTCATGTAGCTC|ENST00000343307|0.524350750678285
UTR3 	362-370	0.00402118888854402
CDS 	652-660	0.0257658243232284
>GCTCATGTAGCTC|ENST00000227348|0.524346361191451
UTR3 	827-835	0.0032662069663251
UTR3 	920-928	0.00903249311428921
>GCTCATGTAGCTC|ENST00000338957|0.524321259162701
UTR3 	2042-2050	0.00606240511227614
UTR3 	4569-4577	0.00623465000698172
>GCTCATGTAGCTC|ENST00000610445|0.524190925368633
UTR3 	58-66	0.0122885143430562
>GCTCATGTAGCTC|ENST00000497209|0.524159349413361
UTR3 	513-521	0.0122864452025968
>GCTCATGTAGCTC|ENST00000330342|0.524123660057181
UTR3 	212-220	0.00976094955947353
UTR3 	1702-1710	0.00252315697089363
>GCTCATGTAGCTC|ENST00000269886|0.524040702533777
UTR3 	1123-1131	0.00914432529434339
UTR3 	1138-1146	0.00313434521105434
>GCTCATGTAGCTC|ENST00000309955|0.524026655020918
UTR3 	536-544	0.00448879540897637
UTR3 	1005-1013	0.00204944117918139
UTR3 	2105-2113	0.00176929935416975
UTR3 	3471-3479	0.00159227902548098
UTR3 	3678-3686	0.00237793504342714
>GCTCATGTAGCTC|ENST00000260970|0.523919972153315
UTR3 	206-214	0.0106144432570475
UTR3 	2578-2586	0.00165631620595157
>GCTCATGTAGCTC|ENST00000361127|0.523912687778608
CDS 	2487-2495	0.0128805297115738
UTR3 	3407-3415	0.00181685605295838
UTR3 	4859-4867	0.00140600916780948
UTR3 	5537-5545	0.00168622288522323
UTR3 	6061-6069	0.00153790563402631
UTR3 	7110-7118	0.00199004780775229
>GCTCATGTAGCTC|ENST00000595944|0.52389333868841
UTR3 	380-388	0.00396044583166697
UTR3 	773-781	0.00395661393873555
UTR3 	1138-1146	0.00435195451886513
>GCTCATGTAGCTC|ENST00000267811|0.523885600463885
UTR3 	222-230	0.00603768291896233
UTR3 	1291-1299	0.00321383195286576
UTR3 	2874-2882	0.00301699236731517
>GCTCATGTAGCTC|ENST00000355086|0.523844646979543
CDS 	883-891	0.00629976497320925
UTR3 	1512-1520	0.00206228081986514
UTR3 	10722-10730	0.00132641866737282
UTR3 	11353-11361	0.00117514107816872
UTR3 	11698-11706	0.00130612448571207
UTR3 	13239-13247	0.00170899707033039
UTR3 	13855-13863	0.00151960392085266
UTR3 	14521-14529	0.00136074093247181
>GCTCATGTAGCTC|ENST00000338910|0.523841207652175
UTR3 	157-165	0.0122655983976751
>GCTCATGTAGCTC|ENST00000264552|0.523720729670477
UTR3 	505-513	0.00247204873713999
UTR3 	1580-1588	0.0097856554583218
>GCTCATGTAGCTC|ENST00000264613|0.52365982007577
CDS 	385-393	0.00895369987630148
UTR3 	641-649	0.00553181794194432
UTR3 	940-948	0.00411535898822566
>GCTCATGTAGCTC|ENST00000370489|0.523559634594887
UTR3 	1250-1258	0.0122471488802755
>GCTCATGTAGCTC|ENST00000369327|0.523463815557928
UTR3 	225-233	0.00893762528826329
UTR3 	366-374	0.00330324546359609
>GCTCATGTAGCTC|ENST00000358517|0.523458710776976
UTR3 	895-903	0.00901283008709555
UTR3 	2092-2100	0.00322770619922615
>GCTCATGTAGCTC|ENST00000549343|0.523297034997924
UTR3 	711-719	0.00344136441968542
UTR3 	998-1006	0.008788579026188
>GCTCATGTAGCTC|ENST00000410096|0.523160602296671
UTR3 	606-614	0.00355980967224126
UTR3 	2349-2357	0.00866119508414395
>GCTCATGTAGCTC|ENST00000264917|0.523078237098244
UTR3 	741-749	0.00967529039427792
UTR3 	1724-1732	0.00254031813408074
>GCTCATGTAGCTC|ENST00000579152|0.523051707539741
UTR3 	154-162	0.0122138704386493
>GCTCATGTAGCTC|ENST00000461647|0.523045678771041
UTR3 	755-763	0.00914187800401099
UTR3 	1050-1058	0.00307159745975388
>GCTCATGTAGCTC|ENST00000566987|0.523002096016446
UTR3 	617-625	0.00520344248826761
UTR3 	718-726	0.00302691415178417
UTR3 	805-813	0.00398026351187984
>GCTCATGTAGCTC|ENST00000360525|0.522943044022258
UTR3 	1009-1017	0.00313126759806929
UTR3 	2691-2699	0.00230722412380972
UTR3 	2875-2883	0.00127168035089369
UTR3 	3312-3320	0.00364886218007892
UTR3 	3815-3823	0.00184771716099546
>GCTCATGTAGCTC|ENST00000393316|0.522849985336869
UTR3 	252-260	0.0122006548433344
>GCTCATGTAGCTC|ENST00000013222|0.522806710966831
UTR3 	522-530	0.00426574780579138
UTR3 	1010-1018	0.00793207203132644
>GCTCATGTAGCTC|ENST00000584874|0.522783503376922
UTR3 	544-552	0.00280324442727547
UTR3 	2453-2461	0.00939305503504267
>GCTCATGTAGCTC|ENST00000434837|0.522687929494227
UTR3 	138-146	0.00725303521394105
UTR3 	2995-3003	0.0011497874597629
UTR3 	5719-5727	0.00378721562367717
>GCTCATGTAGCTC|ENST00000372890|0.522667043028196
UTR3 	46-54	0.00345286469992154
UTR3 	917-925	0.00275794040787185
UTR3 	1612-1620	0.00147081498400765
UTR3 	2078-2086	0.00189964992304993
UTR3 	3513-3521	0.00260739999844912
>GCTCATGTAGCTC|ENST00000608933|0.522657016188291
UTR3 	2640-2648	0.00123230262989986
UTR3 	3769-3777	0.00182898408221631
UTR3 	4452-4460	0.00912672643913429
>GCTCATGTAGCTC|ENST00000255305|0.522647261195183
CDS 	2812-2820	0.00720361438417797
UTR3 	5920-5928	0.00390852548843781
UTR3 	6293-6301	0.00619958317731784
>GCTCATGTAGCTC|ENST00000298352|0.522625998508686
UTR3 	300-308	0.00348594607679147
UTR3 	1016-1024	0.00870003510218541
>GCTCATGTAGCTC|ENST00000621657|0.52249699452636
UTR3 	63-71	0.00582945215480608
UTR3 	480-488	0.00634807807877435
>GCTCATGTAGCTC|ENST00000413507|0.522493276962997
UTR3 	248-256	0.00678329299009284
UTR3 	1417-1425	0.00539399371187145
>GCTCATGTAGCTC|ENST00000413432|0.52245408124711
UTR3 	389-397	0.00358112837931379
UTR3 	2675-2683	0.00176928563584201
UTR3 	4423-4431	0.00682430504822548
>GCTCATGTAGCTC|ENST00000281127|0.522378870690068
UTR3 	6014-6022	0.0121697922101153
>GCTCATGTAGCTC|ENST00000261037|0.522309035426826
UTR3 	760-768	0.0104117253884816
UTR3 	1412-1420	0.00175349214978312
>GCTCATGTAGCTC|ENST00000360971|0.522286451688356
CDS 	738-746	0.012577582853678
UTR3 	2952-2960	0.00196858810339893
UTR3 	4468-4476	0.00645088161261103
>GCTCATGTAGCTC|ENST00000533089|0.522283584059678
UTR3 	4072-4080	0.00480319348221536
UTR3 	5455-5463	0.00736035683730065
>GCTCATGTAGCTC|ENST00000206423|0.522174643752851
UTR3 	152-160	0.00669499690049818
UTR3 	1494-1502	0.00177939906781819
UTR3 	2149-2157	0.00162780123067036
UTR3 	3948-3956	0.00205421695594936
>GCTCATGTAGCTC|ENST00000423059|0.522125040696206
UTR3 	2944-2952	0.00310160999531162
UTR3 	4226-4234	0.00905155494366258
>GCTCATGTAGCTC|ENST00000263918|0.521985537191213
UTR3 	1910-1918	0.00860359502044408
UTR3 	2382-2390	0.00354043198519862
>GCTCATGTAGCTC|ENST00000270815|0.521924043218276
UTR3 	99-107	0.00402501633910928
UTR3 	330-338	0.00322101767114551
UTR3 	498-506	0.00489396501156551
>GCTCATGTAGCTC|ENST00000371837|0.521816083061512
UTR3 	731-739	0.00814715387729519
UTR3 	891-899	0.00398577363370729
>GCTCATGTAGCTC|ENST00000535508|0.521716765390269
UTR3 	1343-1351	0.00126934074137111
UTR3 	2254-2262	0.0108570814691743
>GCTCATGTAGCTC|ENST00000217173|0.521630018250904
UTR3 	1419-1427	0.00235090148659224
UTR3 	1552-1560	0.00609027102612824
UTR3 	1883-1891	0.00367956785834581
>GCTCATGTAGCTC|ENST00000244040|0.521586993045393
UTR3 	3659-3667	0.00126288943045003
UTR3 	4163-4171	0.00226499050964327
UTR3 	4956-4964	0.00456344878078419
UTR3 	5650-5658	0.000928657988071593
UTR3 	7194-7202	0.00309793559155876
>GCTCATGTAGCTC|ENST00000539580|0.521514183807529
UTR3 	42-50	0.00898254067392299
UTR3 	552-560	0.00313061280533096
>GCTCATGTAGCTC|ENST00000585057|0.521310261422909
UTR3 	503-511	0.0120997973959308
>GCTCATGTAGCTC|ENST00000376621|0.521230235880326
UTR3 	308-316	0.00748748525776261
UTR3 	1135-1143	0.00260841061927235
UTR3 	1450-1458	0.00199866030003923
>GCTCATGTAGCTC|ENST00000339468|0.520970479312284
UTR3 	208-216	0.00512163898622842
UTR3 	2952-2960	0.00695590510025654
>GCTCATGTAGCTC|ENST00000337002|0.520914362193786
UTR3 	1210-1218	0.00316281198416701
UTR3 	2501-2509	0.00163017836405563
UTR3 	3433-3441	0.00203273941783424
UTR3 	4681-4689	0.00524813917146437
>GCTCATGTAGCTC|ENST00000518622|0.520908328742591
UTR3 	1754-1762	0.00733738961267377
UTR3 	2422-2430	0.00161032157069033
UTR3 	4162-4170	0.0031257626213186
>GCTCATGTAGCTC|ENST00000369304|0.520836448017546
CDS 	640-648	0.0107520747452239
UTR3 	1008-1016	0.00395722054884214
CDS 	2088-2096	0.0144693440751586
>GCTCATGTAGCTC|ENST00000265354|0.520808376504449
UTR3 	285-293	0.00703421067720964
UTR3 	874-882	0.00503271727831658
>GCTCATGTAGCTC|ENST00000382103|0.520689736746449
UTR3 	1617-1625	0.00520936578644928
UTR3 	1838-1846	0.00234719757322897
UTR3 	3771-3779	0.00450259504686561
>GCTCATGTAGCTC|ENST00000305997|0.520575347148143
UTR3 	3322-3330	0.00225152023638791
UTR3 	5619-5627	0.00980014710281234
>GCTCATGTAGCTC|ENST00000370982|0.520373333858843
UTR3 	42-50	0.00656940868046133
UTR3 	923-931	0.00546902969596611
>GCTCATGTAGCTC|ENST00000332149|0.52036162002777
UTR3 	318-326	0.00435622027631119
UTR3 	1209-1217	0.0076814510262085
>GCTCATGTAGCTC|ENST00000269346|0.520354999918344
UTR3 	465-473	0.0120372377888741
>GCTCATGTAGCTC|ENST00000345093|0.520228764275697
UTR3 	611-619	0.00497295560012783
UTR3 	3662-3670	0.00705601581755238
>GCTCATGTAGCTC|ENST00000369707|0.519998038326968
UTR3 	469-477	0.00443191162489814
UTR3 	2865-2873	0.00194727609965682
UTR3 	2885-2893	0.000740316433089487
UTR3 	3466-3474	0.00129658391877662
UTR3 	3564-3572	0.000983507767901448
UTR3 	3634-3642	0.00157946673626258
UTR3 	3688-3696	0.00103480049516026
>GCTCATGTAGCTC|ENST00000245912|0.51991677844146
UTR3 	727-735	0.00339560543772312
UTR3 	866-874	0.00601780403016581
UTR3 	2215-2223	0.00259513270061521
>GCTCATGTAGCTC|ENST00000395862|0.519880283321847
UTR3 	481-489	0.00380299104656203
UTR3 	1184-1192	0.0050375185350872
UTR3 	1929-1937	0.00155292553979464
UTR3 	2753-2761	0.00161271736463533
>GCTCATGTAGCTC|ENST00000295006|0.519816791654769
UTR3 	472-480	0.00650173831094339
UTR3 	1030-1038	0.00550025680519643
>GCTCATGTAGCTC|ENST00000360003|0.519788933485301
UTR3 	1697-1705	0.00414735052100907
UTR3 	1765-1773	0.00785282048369709
>GCTCATGTAGCTC|ENST00000308527|0.519755617511637
UTR3 	599-607	0.00391943607148798
UTR3 	1953-1961	0.00111110309268998
UTR3 	4782-4790	0.00696745037078573
>GCTCATGTAGCTC|ENST00000296499|0.519665850192778
UTR3 	1302-1310	0.00268966290207533
UTR3 	2216-2224	0.00930244888829291
>GCTCATGTAGCTC|ENST00000377028|0.519610011353133
UTR3 	884-892	0.00917145157192086
UTR3 	1160-1168	0.00281700406969629
>GCTCATGTAGCTC|ENST00000544451|0.519608141226718
UTR3 	504-512	0.0076703376911655
UTR3 	882-890	0.00282797172142019
UTR3 	888-896	0.00149002377968668
>GCTCATGTAGCTC|ENST00000398733|0.519580104672702
UTR3 	85-93	0.0119864974609653
>GCTCATGTAGCTC|ENST00000274747|0.519446442095595
UTR3 	815-823	0.00228517746768257
UTR3 	831-839	0.00536213676372074
UTR3 	1664-1672	0.00433043160228711
>GCTCATGTAGCTC|ENST00000298492|0.51925713738511
UTR3 	444-452	0.00903319055533222
UTR3 	1178-1186	0.00293216076479947
>GCTCATGTAGCTC|ENST00000356495|0.519182731632985
UTR3 	197-205	0.00296101261874318
UTR3 	662-670	0.00380186778215845
UTR3 	1345-1353	0.00519759938537978
>GCTCATGTAGCTC|ENST00000560801|0.519108057772781
UTR3 	856-864	0.00605611175156383
UTR3 	2415-2423	0.00424741540345901
UTR3 	2463-2471	0.00165206359969865
>GCTCATGTAGCTC|ENST00000342944|0.519052071381367
CDS 	91-99	0.0130124205002242
UTR3 	1165-1173	0.00805261975276436
>GCTCATGTAGCTC|ENST00000319974|0.518951585159381
UTR3 	532-540	0.00304992300503784
UTR3 	1579-1587	0.00355392606206371
UTR3 	2291-2299	0.00534149732597126
>GCTCATGTAGCTC|ENST00000253699|0.518901890560127
CDS 	1855-1863	0.0058108259388912
UTR3 	3281-3289	0.00502352683764185
UTR3 	3329-3337	0.00524635688994059
>GCTCATGTAGCTC|ENST00000376649|0.518792394320808
UTR3 	323-331	0.00563262397153411
CDS 	396-404	0.0105521219373732
UTR3 	1793-1801	0.00318343150202525
>GCTCATGTAGCTC|ENST00000261758|0.518745733216555
UTR3 	2767-2775	0.0032657091925045
UTR3 	2906-2914	0.00866616031315239
>GCTCATGTAGCTC|ENST00000342075|0.518742205092998
UTR3 	95-103	0.0078909443518124
UTR3 	2422-2430	0.00404069417534084
>GCTCATGTAGCTC|ENST00000284617|0.518665860251958
CDS 	783-791	0.0347892158604861
>GCTCATGTAGCTC|ENST00000297625|0.5185899118118
UTR3 	1375-1383	0.00207148877084537
UTR3 	1729-1737	0.00134029575363851
UTR3 	2321-2329	0.00169340556900799
UTR3 	3469-3477	0.00681647824321086
>GCTCATGTAGCTC|ENST00000409150|0.518570350317818
UTR3 	645-653	0.00594354891101364
UTR3 	1160-1168	0.0016177591703033
UTR3 	3266-3274	0.0014515664692825
UTR3 	3776-3784	0.00290751316940605
>GCTCATGTAGCTC|ENST00000225577|0.518569474303646
UTR3 	2211-2219	0.00700867091517793
UTR3 	3157-3165	0.00491165945559485
>GCTCATGTAGCTC|ENST00000590851|0.518547557627732
UTR3 	1777-1785	0.0045664513410022
UTR3 	2081-2089	0.00735244423287306
>GCTCATGTAGCTC|ENST00000257181|0.518492544546568
CDS 	315-323	0.0211948112725315
UTR3 	3137-3145	0.00170890170978608
UTR3 	3527-3535	0.00353617511627916
>GCTCATGTAGCTC|ENST00000251864|0.518449773841714
CDS 	109-117	0.00675729041021728
CDS 	2734-2742	0.0279906616071576
>GCTCATGTAGCTC|ENST00000462833|0.518433601881949
UTR3 	1729-1737	0.0119114354232828
>GCTCATGTAGCTC|ENST00000548938|0.518386885915107
UTR3 	84-92	0.00326297961969388
UTR3 	445-453	0.00864539756369164
>GCTCATGTAGCTC|ENST00000598490|0.518384962700861
UTR3 	430-438	0.0119082512814755
>GCTCATGTAGCTC|ENST00000361488|0.518380627780679
UTR3 	1315-1323	0.0119079674990107
>GCTCATGTAGCTC|ENST00000343666|0.51829139638246
UTR3 	254-262	0.00265255935896829
UTR3 	868-876	0.0092495667102361
>GCTCATGTAGCTC|ENST00000571804|0.518246021152609
UTR3 	214-222	0.0118991556618208
>GCTCATGTAGCTC|ENST00000274203|0.518165211505481
UTR3 	632-640	0.00911420610223559
UTR3 	2091-2099	0.00277965955089199
>GCTCATGTAGCTC|ENST00000336976|0.518153934091514
UTR3 	567-575	0.00859883800075317
CDS 	1417-1425	0.0111018898145691
>GCTCATGTAGCTC|ENST00000456329|0.518126923750127
UTR3 	1127-1135	0.0118913592592818
>GCTCATGTAGCTC|ENST00000264926|0.518028709616406
UTR3 	1542-1550	0.00280741353077951
UTR3 	3665-3673	0.0035340301789034
UTR3 	4001-4009	0.00554348631755952
>GCTCATGTAGCTC|ENST00000396825|0.518012084074526
UTR3 	1061-1069	0.0021170836161227
UTR3 	3278-3286	0.0097667580893602
>GCTCATGTAGCTC|ENST00000279394|0.51800559282589
UTR3 	135-143	0.0118834167836726
>GCTCATGTAGCTC|ENST00000222644|0.517942592953766
UTR3 	1476-1484	0.00243698649947061
UTR3 	2625-2633	0.00131886893755956
UTR3 	4539-4547	0.0029595530075512
UTR3 	6164-6172	0.00516388434273877
>GCTCATGTAGCTC|ENST00000377194|0.517927563731137
UTR3 	113-121	0.00741216834491272
UTR3 	1123-1131	0.00446614062911778
>GCTCATGTAGCTC|ENST00000524392|0.517797766388673
UTR3 	320-328	0.0118698125249075
>GCTCATGTAGCTC|ENST00000001008|0.517776252945704
UTR3 	1839-1847	0.00641167302883823
UTR3 	1972-1980	0.00545673125538655
>GCTCATGTAGCTC|ENST00000448885|0.517703524090264
CDS 	1560-1568	0.0225367769496288
UTR3 	1922-1930	0.00470596840863226
>GCTCATGTAGCTC|ENST00000494481|0.517672298980187
UTR3 	1521-1529	0.0118615996598816
>GCTCATGTAGCTC|ENST00000377625|0.517647072090333
UTR3 	538-546	0.009631246028474
CDS 	2871-2879	0.00765355921983709
>GCTCATGTAGCTC|ENST00000577961|0.517587596144101
UTR3 	2208-2216	0.0118560552510788
>GCTCATGTAGCTC|ENST00000304546|0.51757567335247
CDS 	1372-1380	0.0205581094341779
CDS 	1831-1839	0.0140229377124846
>GCTCATGTAGCTC|ENST00000274382|0.517571757847646
UTR3 	2736-2744	0.0118550185282056
>GCTCATGTAGCTC|ENST00000621650|0.517381113823181
UTR3 	841-849	0.00157805174120548
UTR3 	1125-1133	0.00187613341257369
UTR3 	2126-2134	0.00171362001187529
UTR3 	2196-2204	0.00194296629102668
UTR3 	2769-2777	0.00171920340752578
UTR3 	3065-3073	0.00169221722993518
UTR3 	4802-4810	0.0013203476830218
>GCTCATGTAGCTC|ENST00000311936|0.517305599969515
CDS 	210-218	0.0243803792178346
UTR3 	3948-3956	0.00400245213628791
>GCTCATGTAGCTC|ENST00000269195|0.517279826575987
UTR3 	1766-1774	0.0118359100775617
>GCTCATGTAGCTC|ENST00000329905|0.51717323300475
UTR3 	224-232	0.00593143143601197
UTR3 	1481-1489	0.00589750171986072
>GCTCATGTAGCTC|ENST00000313349|0.517170715898423
UTR3 	4248-4256	0.0118287684037073
>GCTCATGTAGCTC|ENST00000306562|0.517093555133526
UTR3 	763-771	0.011823718027641
>GCTCATGTAGCTC|ENST00000379119|0.517048145263073
UTR3 	942-950	0.00577846930607133
UTR3 	4479-4487	0.00604227655044386
>GCTCATGTAGCTC|ENST00000238961|0.516989076819513
CDS 	382-390	0.0233085819580769
UTR3 	871-879	0.00437240236898774
>GCTCATGTAGCTC|ENST00000261716|0.516971031769998
UTR3 	444-452	0.00394839676604408
UTR3 	823-831	0.00217994126114674
CDS 	1357-1365	0.018347789167343
>GCTCATGTAGCTC|ENST00000479770|0.516794324983323
UTR3 	241-249	0.0043020078843413
UTR3 	272-280	0.00296017826119299
UTR3 	1201-1209	0.00454194698007815
>GCTCATGTAGCTC|ENST00000466048|0.516772149605277
UTR3 	75-83	0.00761883940799365
UTR3 	716-724	0.00238631115659652
UTR3 	1497-1505	0.00179753119267975
>GCTCATGTAGCTC|ENST00000496637|0.516759993844337
UTR3 	423-431	0.00858313823806709
UTR3 	899-907	0.00321874793204842
>GCTCATGTAGCTC|ENST00000534167|0.516730645188686
UTR3 	1191-1199	0.00216996804881743
UTR3 	1400-1408	0.00400417328309981
UTR3 	2965-2973	0.00118450714295069
UTR3 	4156-4164	0.00444131684894819
>GCTCATGTAGCTC|ENST00000420886|0.516688089070595
UTR3 	826-834	0.00235326425628883
UTR3 	3481-3489	0.00232992781476649
UTR3 	4919-4927	0.000900266613057673
UTR3 	6233-6241	0.00621372138884771
>GCTCATGTAGCTC|ENST00000630184|0.516681965877421
UTR3 	315-323	0.00498636841084946
UTR3 	1621-1629	0.00681041090719585
>GCTCATGTAGCTC|ENST00000498286|0.516641471512867
UTR3 	2654-2662	0.00188717008455445
UTR3 	3672-3680	0.0018648896936425
UTR3 	4387-4395	0.00117618112918832
UTR3 	5518-5526	0.00177264608488025
UTR3 	7180-7188	0.00100514686347823
UTR3 	7896-7904	0.00408809516781023
>GCTCATGTAGCTC|ENST00000233072|0.516570751891632
UTR3 	202-210	0.0117895005663249
>GCTCATGTAGCTC|ENST00000505907|0.516555633766469
CDS 	740-748	0.0133189012726193
UTR3 	1800-1808	0.00304720776504494
UTR3 	3324-3332	0.00160120465263896
UTR3 	4326-4334	0.00312932806043771
>GCTCATGTAGCTC|ENST00000312584|0.5165042612692
UTR3 	432-440	0.00431427485132241
UTR3 	651-659	0.00747087407687849
>GCTCATGTAGCTC|ENST00000497019|0.516444437884023
UTR3 	599-607	0.0117812336760856
>GCTCATGTAGCTC|ENST00000576409|0.516294903805027
UTR3 	143-151	0.0117714472763197
>GCTCATGTAGCTC|ENST00000369208|0.516276874704768
UTR3 	291-299	0.0117702673576719
>GCTCATGTAGCTC|ENST00000435033|0.516264746048657
UTR3 	245-253	0.00891963009614863
UTR3 	1170-1178	0.0028498435003716
>GCTCATGTAGCTC|ENST00000379561|0.516256071431466
UTR3 	569-577	0.0117689058860716
>GCTCATGTAGCTC|ENST00000444595|0.516254366978978
UTR3 	1834-1842	0.011768794338229
>GCTCATGTAGCTC|ENST00000231706|0.516244051834983
UTR3 	1043-1051	0.0046902923764464
UTR3 	1690-1698	0.00152607061382819
UTR3 	2181-2189	0.00259001057193231
UTR3 	3191-3199	0.00296174570225701
>GCTCATGTAGCTC|ENST00000310958|0.516241615934926
UTR3 	336-344	0.00332396552401485
UTR3 	2113-2121	0.00844399432329895
>GCTCATGTAGCTC|ENST00000293648|0.516223539278997
CDS 	210-218	0.00993015772230528
UTR3 	5628-5636	0.0010834165132155
UTR3 	5788-5796	0.00111990641349018
UTR3 	8040-8048	0.00120022107891556
UTR3 	8271-8279	0.00153842693664316
UTR3 	8617-8625	0.00241101258359774
UTR3 	9856-9864	0.00147963899362968
>GCTCATGTAGCTC|ENST00000539664|0.51619707120911
UTR3 	1748-1756	0.00350057676532021
UTR3 	1920-1928	0.00826446786733021
>GCTCATGTAGCTC|ENST00000575709|0.516005853010283
UTR3 	2126-2134	0.00232970136849433
UTR3 	2459-2467	0.00155528023030577
UTR3 	2891-2899	0.00349350698996137
UTR3 	3173-3181	0.00437404202367507
>GCTCATGTAGCTC|ENST00000614134|0.51597795137843
UTR3 	3781-3789	0.00171784797511306
UTR3 	3990-3998	0.00125995278256585
UTR3 	4315-4323	0.00187078405012255
UTR3 	5892-5900	0.00290716605188173
UTR3 	6781-6789	0.00399495379336702
>GCTCATGTAGCTC|ENST00000391713|0.51591680585663
UTR3 	634-642	0.00561140972158615
UTR3 	772-780	0.00345281882831924
UTR3 	1145-1153	0.00268247459511725
>GCTCATGTAGCTC|ENST00000395275|0.515889678919536
UTR3 	534-542	0.00285494115390293
UTR3 	1760-1768	0.00287238340900708
UTR3 	2249-2257	0.00104052719001922
UTR3 	3151-3159	0.00142068025096955
UTR3 	5544-5552	0.00153468610195745
UTR3 	6861-6869	0.00202170979803267
>GCTCATGTAGCTC|ENST00000225573|0.515819971936546
UTR3 	1021-1029	0.0034615498292803
UTR3 	1136-1144	0.00827881633800778
>GCTCATGTAGCTC|ENST00000523948|0.515589860698588
UTR3 	49-57	0.0100304436876953
UTR3 	1562-1570	0.0016948639166817
>GCTCATGTAGCTC|ENST00000392610|0.515535224106437
UTR3 	246-254	0.00265009114280742
UTR3 	1920-1928	0.00907164108694179
>GCTCATGTAGCTC|ENST00000368755|0.515520949255182
UTR3 	20-28	0.00388121580863756
UTR3 	324-332	0.00783958229033914
>GCTCATGTAGCTC|ENST00000568746|0.515477188383666
UTR3 	2503-2511	0.011717934445363
>GCTCATGTAGCTC|ENST00000614832|0.515409127230914
UTR3 	2374-2382	0.0117134806442977
>GCTCATGTAGCTC|ENST00000264866|0.515402727186687
CDS 	276-284	0.0341662213391077
>GCTCATGTAGCTC|ENST00000300087|0.515400133722633
UTR3 	1575-1583	0.00187335080480724
UTR3 	2635-2643	0.00195916302044491
UTR3 	2760-2768	0.00115123269513188
UTR3 	6239-6247	0.00152033094944407
UTR3 	8687-8695	0.00133898045867943
UTR3 	10058-10066	0.00386983419936814
>GCTCATGTAGCTC|ENST00000281187|0.515386701500722
UTR3 	255-263	0.0055523215872578
UTR3 	1723-1731	0.00615969156524992
>GCTCATGTAGCTC|ENST00000517939|0.515381076166251
UTR3 	953-961	0.00687533630520845
UTR3 	1124-1132	0.00483630873808675
>GCTCATGTAGCTC|ENST00000394219|0.515323270546407
UTR3 	1684-1692	0.0117078623885421
>GCTCATGTAGCTC|ENST00000592581|0.51522938952179
UTR3 	835-843	0.00388939477274152
UTR3 	1894-1902	0.00781232433418197
>GCTCATGTAGCTC|ENST00000333055|0.515169427947912
UTR3 	35-43	0.00828857340398623
UTR3 	860-868	0.00210184601948756
UTR3 	2026-2034	0.00130737602179179
>GCTCATGTAGCTC|ENST00000609923|0.515156036384556
UTR3 	1703-1711	0.0052640156903785
UTR3 	1782-1790	0.000597278380874971
UTR3 	2046-2054	0.00223990659831074
UTR3 	3885-3893	0.00189198082147533
UTR3 	4346-4354	0.00170373766419633
>GCTCATGTAGCTC|ENST00000044462|0.515008058125611
CDS 	715-723	0.0242997634889074
UTR3 	2328-2336	0.00204770740620316
UTR3 	2395-2403	0.00181165259443601
>GCTCATGTAGCTC|ENST00000557138|0.514976845741015
UTR3 	92-100	0.00766109640383035
UTR3 	1117-1125	0.00402409737312452
>GCTCATGTAGCTC|ENST00000344683|0.514897656516154
CDS 	1741-1749	0.00992784425207349
UTR3 	4272-4280	0.0014212969294171
UTR3 	4569-4577	0.00248352145576145
UTR3 	5121-5129	0.00483688446537535
>GCTCATGTAGCTC|ENST00000215917|0.514868182233259
UTR3 	142-150	0.0060003030486872
UTR3 	1239-1247	0.00333871284584152
UTR3 	2150-2158	0.00233906758535502
>GCTCATGTAGCTC|ENST00000512379|0.514847777095963
UTR3 	419-427	0.0116767482986986
>GCTCATGTAGCTC|ENST00000612582|0.514816748265409
UTR3 	366-374	0.00958155082181631
UTR3 	3104-3112	0.00209316715561974
>GCTCATGTAGCTC|ENST00000242804|0.514807398945684
UTR3 	779-787	0.0048211959604377
UTR3 	1128-1136	0.00213677751148165
UTR3 	1615-1623	0.00224860366076132
UTR3 	2526-2534	0.00246752908863046
>GCTCATGTAGCTC|ENST00000288368|0.514801628589538
UTR3 	455-463	0.00434614507809841
UTR3 	922-930	0.00470497369198238
UTR3 	4211-4219	0.00262260987856683
>GCTCATGTAGCTC|ENST00000378191|0.514751356315056
UTR3 	665-673	0.0029928903067379
UTR3 	1923-1931	0.00265022703641838
UTR3 	2570-2578	0.00139827490251307
UTR3 	5152-5160	0.00139887424996427
UTR3 	5905-5913	0.00147664971421131
UTR3 	6579-6587	0.00175352297570472
>GCTCATGTAGCTC|ENST00000612022|0.514726648453696
UTR3 	1037-1045	0.00175544253112231
UTR3 	1710-1718	0.00991337995339465
>GCTCATGTAGCTC|ENST00000325897|0.514489626147003
UTR3 	646-654	0.00547344157482578
CDS 	1009-1017	0.0197134048421259
>GCTCATGTAGCTC|ENST00000606954|0.514378681357326
UTR3 	225-233	0.0116460545692357
>GCTCATGTAGCTC|ENST00000450660|0.514309991543355
UTR3 	279-287	0.0116415602186783
>GCTCATGTAGCTC|ENST00000566612|0.514207232638473
UTR3 	610-618	0.00358872873283131
UTR3 	1620-1628	0.00440689660517
UTR3 	1883-1891	0.00363921146737394
>GCTCATGTAGCTC|ENST00000367784|0.514157734327341
UTR3 	401-409	0.00861608491629558
UTR3 	697-705	0.00301551329171981
>GCTCATGTAGCTC|ENST00000336812|0.514030337419884
CDS 	2298-2306	0.0339042838452893
>GCTCATGTAGCTC|ENST00000261383|0.51401309004547
CDS 	141-149	0.0129690601846715
CDS 	9330-9338	0.0136449958313054
CDS 	9459-9467	0.00728693622063972
>GCTCATGTAGCTC|ENST00000329627|0.51399650551502
UTR3 	2891-2899	0.00294431387560859
UTR3 	3409-3417	0.00144099786981157
UTR3 	8023-8031	0.00198203552821609
UTR3 	9464-9472	0.00150035383049103
UTR3 	9914-9922	0.000992584931217684
UTR3 	16402-16410	0.00276076334839313
>GCTCATGTAGCTC|ENST00000297161|0.513927121994547
UTR3 	783-791	0.00551132901685985
UTR3 	2122-2130	0.00199696209048906
UTR3 	2196-2204	0.00410821873363126
>GCTCATGTAGCTC|ENST00000395053|0.513820266384984
UTR3 	465-473	0.00495815925223063
UTR3 	618-626	0.00665135943518231
>GCTCATGTAGCTC|ENST00000266088|0.513806730998877
UTR3 	825-833	0.00702983166581154
UTR3 	2755-2763	0.0045788014590037
>GCTCATGTAGCTC|ENST00000336854|0.513771564135749
UTR3 	287-295	0.0116063323131032
>GCTCATGTAGCTC|ENST00000307635|0.513719399595046
CDS 	1159-1167	0.0184818983433268
UTR3 	1802-1810	0.00320200574355319
UTR3 	2217-2225	0.00128871429185837
UTR3 	3450-3458	0.00135529859155805
>GCTCATGTAGCTC|ENST00000361952|0.513696655078969
UTR3 	128-136	0.0059297851474416
UTR3 	587-595	0.00567164622838779
>GCTCATGTAGCTC|ENST00000457418|0.513655138349827
UTR3 	267-275	0.00811564018981663
UTR3 	1616-1624	0.00348307496458102
>GCTCATGTAGCTC|ENST00000396872|0.513602648239449
CDS 	318-326	0.0153132757331974
UTR3 	2894-2902	0.00324445369995135
UTR3 	3692-3700	0.00366849623146337
>GCTCATGTAGCTC|ENST00000495893|0.513560829209129
UTR3 	416-424	0.00380233005816952
UTR3 	6846-6854	0.00374454616119773
UTR3 	7572-7580	0.00173837871232577
UTR3 	8323-8331	0.00230729011694098
>GCTCATGTAGCTC|ENST00000627615|0.513457038574386
UTR3 	635-643	0.00867906369298681
UTR3 	1217-1225	0.00290669100315319
>GCTCATGTAGCTC|ENST00000590645|0.51333779674409
UTR3 	135-143	0.0115779535651636
>GCTCATGTAGCTC|ENST00000567289|0.513309035246779
UTR3 	656-664	0.00540277137858712
UTR3 	1983-1991	0.00206508374794951
UTR3 	2981-2989	0.00410821679667211
>GCTCATGTAGCTC|ENST00000314256|0.513293357749316
UTR3 	690-698	0.0115750462684317
>GCTCATGTAGCTC|ENST00000470443|0.513286706429906
UTR3 	26-34	0.0115746111256779
>GCTCATGTAGCTC|ENST00000535381|0.513242797328728
UTR3 	561-569	0.00393538710346551
UTR3 	1671-1679	0.00219758506539446
UTR3 	2274-2282	0.00273199168474051
UTR3 	3807-3815	0.00270677465768362
>GCTCATGTAGCTC|ENST00000470004|0.513240242856633
UTR3 	297-305	0.00622740969873054
UTR3 	357-365	0.00534416169468921
>GCTCATGTAGCTC|ENST00000392319|0.513209735507501
UTR3 	100-108	0.00462253452659772
UTR3 	1077-1085	0.00256773804696389
UTR3 	2944-2952	0.00173115445293225
UTR3 	3587-3595	0.00264814852828733
>GCTCATGTAGCTC|ENST00000358604|0.513173298969417
UTR3 	921-929	0.0115671918277364
>GCTCATGTAGCTC|ENST00000616978|0.513105679555791
UTR3 	348-356	0.00292322108494952
UTR3 	1570-1578	0.00177983550393395
UTR3 	2348-2356	0.00136267289138241
UTR3 	2440-2448	0.000774424700150376
UTR3 	2634-2642	0.00195593522947576
UTR3 	6441-6449	0.00276667868963687
>GCTCATGTAGCTC|ENST00000382848|0.513078472170768
UTR3 	33-41	0.00401023002246134
CDS 	295-303	0.0104988163983391
UTR3 	1078-1086	0.00442628486106941
>GCTCATGTAGCTC|ENST00000296161|0.513000083749771
UTR3 	784-792	0.00225630120769405
UTR3 	1108-1116	0.0020927514705844
UTR3 	1437-1445	0.00173235777028782
UTR3 	1535-1543	0.00302837853946115
UTR3 	2985-2993	0.00244607099325352
>GCTCATGTAGCTC|ENST00000309794|0.512911960931622
UTR3 	492-500	0.0034751425257541
UTR3 	529-537	0.00472105973791734
UTR3 	1534-1542	0.00335389274708778
>GCTCATGTAGCTC|ENST00000441602|0.512870064076401
UTR3 	1487-1495	0.00352409794616605
UTR3 	3086-3094	0.00802325620228991
>GCTCATGTAGCTC|ENST00000369214|0.512856132642581
UTR3 	439-447	0.00798775651563501
UTR3 	2048-2056	0.00355868625100739
>GCTCATGTAGCTC|ENST00000375099|0.512852757205958
UTR3 	654-662	0.00813540576658652
UTR3 	4070-4078	0.00341081618223842
>GCTCATGTAGCTC|ENST00000558658|0.51284180421584
UTR3 	150-158	0.00474579283595817
UTR3 	954-962	0.00679971257931563
>GCTCATGTAGCTC|ENST00000554222|0.512823112625448
UTR3 	292-300	0.0115442826321715
>GCTCATGTAGCTC|ENST00000523837|0.512761650052671
UTR3 	1031-1039	0.00331354419914154
UTR3 	1112-1120	0.00250975266632867
UTR3 	2286-2294	0.00571696496991514
>GCTCATGTAGCTC|ENST00000399848|0.512684017235588
UTR3 	111-119	0.0052991526683022
UTR3 	1762-1770	0.00149846155206523
UTR3 	6499-6507	0.00473756901920788
>GCTCATGTAGCTC|ENST00000337630|0.512620853142972
UTR3 	582-590	0.0115310511906005
>GCTCATGTAGCTC|ENST00000442398|0.512610388671056
UTR3 	198-206	0.00388823475686896
UTR3 	288-296	0.0037350938607161
UTR3 	1582-1590	0.00390703801399449
>GCTCATGTAGCTC|ENST00000370905|0.512522745684974
UTR3 	1219-1227	0.00175743651883638
UTR3 	1452-1460	0.00717106599328716
UTR3 	3000-3008	0.00259613076752533
>GCTCATGTAGCTC|ENST00000319098|0.512521553027499
UTR3 	36-44	0.00378227440098784
UTR3 	292-300	0.00373772078042643
UTR3 	952-960	0.00400456007836299
>GCTCATGTAGCTC|ENST00000307439|0.512496614663934
CDS 	621-629	0.0177673024496519
UTR3 	2937-2945	0.00149008117649989
UTR3 	4149-4157	0.00451354055265916
>GCTCATGTAGCTC|ENST00000542456|0.512488339737156
UTR3 	119-127	0.00561290406437621
UTR3 	533-541	0.00590947849096792
>GCTCATGTAGCTC|ENST00000269051|0.512447138927995
UTR3 	1564-1572	0.001204769152813
UTR3 	2292-2300	0.00165187183419766
UTR3 	3068-3076	0.00866304635666077
>GCTCATGTAGCTC|ENST00000488165|0.512405459906987
UTR3 	1196-1204	0.0115169608603233
>GCTCATGTAGCTC|ENST00000538872|0.512264376772857
UTR3 	378-386	0.0020922734291687
UTR3 	846-854	0.00283670497869364
UTR3 	950-958	0.00133940089848043
UTR3 	984-992	0.00117709601863381
UTR3 	1463-1471	0.00113944597834016
UTR3 	3268-3276	0.00292281051742471
>GCTCATGTAGCTC|ENST00000521580|0.512238015367854
UTR3 	2652-2660	0.00494022488791875
UTR3 	2756-2764	0.00356805735430834
UTR3 	2877-2885	0.00299772514528728
>GCTCATGTAGCTC|ENST00000280904|0.51216627327908
UTR3 	1279-1287	0.00174457224961326
UTR3 	1971-1979	0.00240192344970642
UTR3 	2674-2682	0.00143074945955325
UTR3 	3900-3908	0.00170791615016678
UTR3 	5921-5929	0.00121617262917463
UTR3 	7644-7652	0.0029999804578639
>GCTCATGTAGCTC|ENST00000435422|0.512145722211903
UTR3 	4049-4057	0.00580033895172634
UTR3 	5301-5309	0.00154015611015412
UTR3 	5336-5344	0.000849628681763609
UTR3 	7618-7626	0.00330984631538087
>GCTCATGTAGCTC|ENST00000377275|0.512125246806102
UTR3 	538-546	0.00409540631922554
UTR3 	1771-1779	0.00581111303376947
UTR3 	4564-4572	0.00159211132099625
>GCTCATGTAGCTC|ENST00000268655|0.512075970236851
UTR3 	401-409	0.011495407290935
>GCTCATGTAGCTC|ENST00000241436|0.511968034902516
UTR3 	409-417	0.0114883468503676
>GCTCATGTAGCTC|ENST00000259803|0.511879352406425
UTR3 	476-484	0.0114825458622405
>GCTCATGTAGCTC|ENST00000371882|0.511867408643507
UTR3 	479-487	0.0114817645886213
>GCTCATGTAGCTC|ENST00000376723|0.511812677928699
UTR3 	1556-1564	0.00280325662908871
UTR3 	3356-3364	0.00305397812762496
UTR3 	3977-3985	0.00363531279341257
UTR3 	6004-6012	0.00198563696672947
>GCTCATGTAGCTC|ENST00000401089|0.51173154503689
UTR3 	1737-1745	0.00242843437156868
UTR3 	2501-2509	0.00904444307572043
>GCTCATGTAGCTC|ENST00000321556|0.511608123313394
UTR3 	434-442	0.00860163625181695
UTR3 	517-525	0.00286316800376461
>GCTCATGTAGCTC|ENST00000397936|0.511599943060862
UTR3 	1106-1114	0.00186812632989249
UTR3 	2840-2848	0.00959614284693684
>GCTCATGTAGCTC|ENST00000296504|0.511568411602118
UTR3 	153-161	0.0114622066754029
>GCTCATGTAGCTC|ENST00000357520|0.51153547193912
UTR3 	544-552	0.003811702507767
UTR3 	1097-1105	0.00240387074376707
UTR3 	2733-2741	0.00524447881695095
>GCTCATGTAGCTC|ENST00000460277|0.511440855814333
UTR3 	1196-1204	0.0114538631964656
>GCTCATGTAGCTC|ENST00000454337|0.511420624154291
UTR3 	210-218	0.00363311079241951
UTR3 	3435-3443	0.00194186565572082
UTR3 	4129-4137	0.00214861290333476
UTR3 	4711-4719	0.00372895049238905
>GCTCATGTAGCTC|ENST00000421715|0.511352602149689
UTR3 	53-61	0.00521763135176612
UTR3 	259-267	0.00623045919164693
>GCTCATGTAGCTC|ENST00000482745|0.511307704737693
UTR3 	229-237	0.0092007807792039
UTR3 	992-1000	0.00224437305202215
>GCTCATGTAGCTC|ENST00000341162|0.511294798200249
UTR3 	913-921	0.00369791448753599
UTR3 	1276-1284	0.00103206130171744
UTR3 	2995-3003	0.00217056052751131
UTR3 	3355-3363	0.00454377330797201
>GCTCATGTAGCTC|ENST00000531821|0.511270265756815
UTR3 	792-800	0.00544348401308384
UTR3 	1144-1152	0.00599922096648764
>GCTCATGTAGCTC|ENST00000475243|0.51123740123884
UTR3 	1403-1411	0.00271999442350407
UTR3 	3905-3913	0.00140040758180467
UTR3 	5592-5600	0.00243211588349318
UTR3 	6131-6139	0.00488803745763051
>GCTCATGTAGCTC|ENST00000561981|0.511043356062894
UTR3 	763-771	0.00266096985108966
UTR3 	4612-4620	0.00194688569881666
UTR3 	5402-5410	0.00135420195357779
UTR3 	5971-5979	0.00546580568343547
>GCTCATGTAGCTC|ENST00000598928|0.511023923342213
UTR3 	1056-1064	0.0114265921383084
>GCTCATGTAGCTC|ENST00000360689|0.51096044363934
UTR3 	107-115	0.0114224400952283
>GCTCATGTAGCTC|ENST00000358823|0.510934660005826
UTR3 	697-705	0.0114207536610985
>GCTCATGTAGCTC|ENST00000372980|0.51090129853581
UTR3 	34-42	0.00741480280604913
UTR3 	1600-1608	0.00400376878183444
>GCTCATGTAGCTC|ENST00000601372|0.510869055856334
UTR3 	1736-1744	0.00995730093322842
UTR3 	2262-2270	0.00145916176419379
>GCTCATGTAGCTC|ENST00000338270|0.510841864262427
UTR3 	54-62	0.0114146841868988
>GCTCATGTAGCTC|ENST00000357260|0.510762027900693
UTR3 	607-615	0.00428609718078775
UTR3 	2446-2454	0.00239275138140242
UTR3 	3365-3373	0.00259342831161628
UTR3 	3886-3894	0.00213718550992441
>GCTCATGTAGCTC|ENST00000494272|0.510712808478468
UTR3 	263-271	0.011406243140025
>GCTCATGTAGCTC|ENST00000603393|0.510694185770627
UTR3 	295-303	0.0114050251074321
>GCTCATGTAGCTC|ENST00000448472|0.510664230756681
UTR3 	1233-1241	0.00215115464086113
UTR3 	2420-2428	0.00925191123981447
>GCTCATGTAGCTC|ENST00000278772|0.51065580786045
UTR3 	886-894	0.00237962047811219
UTR3 	1009-1017	0.00491810911716565
CDS 	1612-1620	0.0135156184103977
>GCTCATGTAGCTC|ENST00000468647|0.510625399212128
UTR3 	1192-1200	0.00134730466511448
UTR3 	2686-2694	0.00186122852815849
UTR3 	3128-3136	0.00819199289296461
>GCTCATGTAGCTC|ENST00000367506|0.510562389083718
UTR3 	689-697	0.0071163653462725
UTR3 	1449-1457	0.00428003955233165
>GCTCATGTAGCTC|ENST00000398139|0.510464031682246
UTR3 	704-712	0.00354022733567411
CDS 	775-783	0.0242389296575082
>GCTCATGTAGCTC|ENST00000531709|0.510217105719947
UTR3 	521-529	0.00250109641234456
UTR3 	1632-1640	0.00173331840813176
UTR3 	1787-1795	0.00249798923585497
UTR3 	2321-2329	0.00464141791431713
>GCTCATGTAGCTC|ENST00000355451|0.51020774212479
UTR3 	449-457	0.00724108822925267
UTR3 	3702-3710	0.00413212133339325
>GCTCATGTAGCTC|ENST00000157600|0.510195737367115
UTR3 	761-769	0.00268320516029797
UTR3 	2614-2622	0.000870093739366928
UTR3 	2743-2751	0.00124441067785251
UTR3 	5854-5862	0.00657471483763667
>GCTCATGTAGCTC|ENST00000261879|0.510156510662619
UTR3 	964-972	0.0025938116294927
UTR3 	2183-2191	0.00877604724580115
>GCTCATGTAGCTC|ENST00000257940|0.51015313857956
CDS 	183-191	0.0103312136815099
UTR3 	2126-2134	0.00135522632930633
UTR3 	2984-2992	0.00562002736119613
UTR3 	4200-4208	0.0013114963869473
>GCTCATGTAGCTC|ENST00000261588|0.510120504818557
UTR3 	1273-1281	0.00962074644404377
CDS 	4137-4145	0.00599735939874087
>GCTCATGTAGCTC|ENST00000326152|0.510092024724063
UTR3 	208-216	0.0113656413262764
>GCTCATGTAGCTC|ENST00000492982|0.510083911369225
UTR3 	108-116	0.00857389793469654
UTR3 	2300-2308	0.00279121275851502
>GCTCATGTAGCTC|ENST00000412806|0.510083364187338
UTR3 	1107-1115	0.0113650749062028
>GCTCATGTAGCTC|ENST00000340635|0.510082606005965
UTR3 	458-466	0.00492568860127705
UTR3 	4262-4270	0.00367039485713442
UTR3 	5451-5459	0.00276894186091246
>GCTCATGTAGCTC|ENST00000519824|0.510046743229626
UTR3 	1825-1833	0.0026915193515575
UTR3 	2484-2492	0.0086711604597044
>GCTCATGTAGCTC|ENST00000467908|0.510024308090931
UTR3 	112-120	0.00537819223797422
UTR3 	2013-2021	0.00167148374593844
UTR3 	4390-4398	0.00132432690561548
UTR3 	5750-5758	0.00298720961549969
>GCTCATGTAGCTC|ENST00000399121|0.50996066989006
UTR3 	3117-3125	0.0113570504444239
>GCTCATGTAGCTC|ENST00000313860|0.509953065309262
UTR3 	895-903	0.0082042687153236
UTR3 	1614-1622	0.00315228437632051
>GCTCATGTAGCTC|ENST00000318238|0.509880300842372
CDS 	586-594	0.0331124276507114
>GCTCATGTAGCTC|ENST00000370033|0.509828326109028
UTR3 	36-44	0.00880803889276079
UTR3 	688-696	0.00254035608157112
>GCTCATGTAGCTC|ENST00000368686|0.509696890689675
UTR3 	1287-1295	0.0113397990015541
>GCTCATGTAGCTC|ENST00000367242|0.509657797192211
UTR3 	592-600	0.0113372422751329
>GCTCATGTAGCTC|ENST00000546757|0.509568903292423
UTR3 	794-802	0.00734956949961773
UTR3 	989-997	0.00398185911659974
>GCTCATGTAGCTC|ENST00000536058|0.509517453998678
UTR3 	50-58	0.00411243085257182
UTR3 	118-126	0.00398791279283405
UTR3 	644-652	0.00322772020633879
>GCTCATGTAGCTC|ENST00000398905|0.509410162460375
UTR3 	2561-2569	0.00766554205133515
UTR3 	2670-2678	0.00365550501646832
>GCTCATGTAGCTC|ENST00000382040|0.509398803842903
UTR3 	918-926	0.00338805730696008
UTR3 	1752-1760	0.00793224691934218
>GCTCATGTAGCTC|ENST00000425059|0.509312976058741
CDS 	541-549	0.03300420071882
>GCTCATGTAGCTC|ENST00000379540|0.509278981135991
UTR3 	135-143	0.00762083465177616
UTR3 	1093-1101	0.00369163333545313
>GCTCATGTAGCTC|ENST00000263187|0.509229325428811
CDS 	1095-1103	0.015652268217192
CDS 	1440-1448	0.00848785179820201
CDS 	2043-2051	0.00884812330500374
>GCTCATGTAGCTC|ENST00000343410|0.509152732878427
UTR3 	247-255	0.00789744631814647
CDS 	277-285	0.0113372884105167
>GCTCATGTAGCTC|ENST00000397417|0.50914651451789
UTR3 	671-679	0.00245973486704069
UTR3 	1924-1932	0.00608632297166908
UTR3 	2098-2106	0.00275774709627903
>GCTCATGTAGCTC|ENST00000380491|0.509144620721843
UTR3 	85-93	0.00835526178815911
UTR3 	380-388	0.00294841929696271
>GCTCATGTAGCTC|ENST00000429711|0.509128169218483
UTR3 	952-960	0.00247096059493611
UTR3 	1499-1507	0.00883164460076311
>GCTCATGTAGCTC|ENST00000256062|0.509126901531376
UTR3 	899-907	0.00397449521084586
UTR3 	4150-4158	0.0017399511281022
UTR3 	4443-4451	0.00558807595306529
>GCTCATGTAGCTC|ENST00000339594|0.509055193287726
UTR3 	933-941	0.0112978327579245
>GCTCATGTAGCTC|ENST00000374928|0.509042119108796
UTR3 	38-46	0.00767876567576881
CDS 	381-389	0.0119941674720385
>GCTCATGTAGCTC|ENST00000429713|0.509009709540425
UTR3 	1710-1718	0.00238811966385644
UTR3 	4254-4262	0.00364085374924696
UTR3 	4582-4590	0.00158527863406447
UTR3 	5522-5530	0.00368060620369825
>GCTCATGTAGCTC|ENST00000477564|0.50893372273018
UTR3 	140-148	0.0025516796343544
UTR3 	642-650	0.00244653182876336
UTR3 	897-905	0.00629167748930275
>GCTCATGTAGCTC|ENST00000373233|0.508781175579317
UTR3 	1553-1561	0.0064184786551804
CDS 	7446-7454	0.015762384560795
>GCTCATGTAGCTC|ENST00000252575|0.508732910026792
UTR3 	332-340	0.00873172848957266
UTR3 	782-790	0.00254502807284616
>GCTCATGTAGCTC|ENST00000275053|0.508677462434483
UTR3 	2977-2985	0.000991393653966247
UTR3 	3597-3605	0.0102817368786337
>GCTCATGTAGCTC|ENST00000558273|0.508641605694929
UTR3 	575-583	0.0112707856662326
>GCTCATGTAGCTC|ENST00000398532|0.508637082595818
UTR3 	458-466	0.0112704898767022
>GCTCATGTAGCTC|ENST00000531120|0.508572861095993
UTR3 	216-224	0.00532010453218563
UTR3 	1454-1462	0.00310575985113135
UTR3 	1606-1614	0.000974071755896262
UTR3 	2729-2737	0.00186635396167489
>GCTCATGTAGCTC|ENST00000267068|0.508558264522136
UTR3 	992-1000	0.00651076858335262
UTR3 	2616-2624	0.00185601835075167
UTR3 	2927-2935	0.00136460164511208
UTR3 	5029-5037	0.0015339469788479
>GCTCATGTAGCTC|ENST00000570527|0.508528523365189
UTR3 	456-464	0.00552144495648726
UTR3 	1102-1110	0.00574194568182124
>GCTCATGTAGCTC|ENST00000520013|0.508509260457734
UTR3 	1200-1208	0.0112621309446572
>GCTCATGTAGCTC|ENST00000268712|0.508507045973597
UTR3 	2240-2248	0.00219917333944323
UTR3 	3075-3083	0.00906281278961056
>GCTCATGTAGCTC|ENST00000517659|0.508428138938256
UTR3 	842-850	0.0112568260385885
>GCTCATGTAGCTC|ENST00000366711|0.508426937902254
UTR3 	359-367	0.00391722327959557
UTR3 	560-568	0.00242786140191533
UTR3 	1652-1660	0.00181381259765774
UTR3 	2202-2210	0.00188015460764347
UTR3 	5498-5506	0.00121769561077423
>GCTCATGTAGCTC|ENST00000538192|0.508349167106393
CDS 	228-236	0.0249297005062056
UTR3 	855-863	0.0031223724061555
>GCTCATGTAGCTC|ENST00000431693|0.508313526157688
UTR3 	88-96	0.00371563992698764
UTR3 	436-444	0.00496848120671848
UTR3 	488-496	0.00256520990193839
>GCTCATGTAGCTC|ENST00000359331|0.508308610709853
UTR3 	607-615	0.0071394800131432
UTR3 	1190-1198	0.00410952958235571
>GCTCATGTAGCTC|ENST00000558777|0.508199800353967
UTR3 	302-310	0.00325705182367005
UTR3 	551-559	0.00798484226859678
>GCTCATGTAGCTC|ENST00000379847|0.508176885896888
UTR3 	23-31	0.00366725175185933
UTR3 	779-787	0.00757314388757198
>GCTCATGTAGCTC|ENST00000337147|0.508133216790247
UTR3 	389-397	0.00814630328116828
CDS 	1668-1676	0.0103331208052652
>GCTCATGTAGCTC|ENST00000454295|0.508126532939547
CDS 	1468-1476	0.0172487349990927
UTR3 	2250-2258	0.00586618282060218
>GCTCATGTAGCTC|ENST00000361752|0.508051970636936
UTR3 	615-623	0.00903390876087123
UTR3 	6145-6153	0.00219831829209437
>GCTCATGTAGCTC|ENST00000396445|0.508031995894074
CDS 	285-293	0.00929967927445469
CDS 	975-983	0.00761302907132795
UTR3 	1798-1806	0.00597444820138799
>GCTCATGTAGCTC|ENST00000381883|0.507984355960375
UTR3 	847-855	0.00216871958094723
UTR3 	1517-1525	0.00905908597140959
>GCTCATGTAGCTC|ENST00000438576|0.507982610824425
UTR3 	210-218	0.0035551097802335
UTR3 	511-519	0.00767258165337108
>GCTCATGTAGCTC|ENST00000371610|0.507881052858993
UTR3 	32-40	0.00396232803021833
UTR3 	98-106	0.00578871027566817
UTR3 	1488-1496	0.00147001202321559
>GCTCATGTAGCTC|ENST00000361452|0.507851247820291
UTR3 	1573-1581	0.00159464847041585
UTR3 	3100-3108	0.00305012826381327
UTR3 	3274-3282	0.00325916592387659
UTR3 	3482-3490	0.00331515866036486
>GCTCATGTAGCTC|ENST00000246229|0.507847725743722
UTR3 	1055-1063	0.00712276732677068
UTR3 	2768-2776	0.00254215202691157
UTR3 	2886-2894	0.00155395164945301
>GCTCATGTAGCTC|ENST00000432231|0.507804056947139
UTR3 	78-86	0.00748883327841742
CDS 	161-169	0.0123138377743258
>GCTCATGTAGCTC|ENST00000310926|0.507729051470491
CDS 	1431-1439	0.0198342146858072
UTR3 	1685-1693	0.00493625246027276
>GCTCATGTAGCTC|ENST00000607778|0.507656698390613
UTR3 	6727-6735	0.0112063794341944
>GCTCATGTAGCTC|ENST00000411578|0.507630384376715
UTR3 	48-56	0.00776098573822958
UTR3 	924-932	0.00344367299414307
>GCTCATGTAGCTC|ENST00000258399|0.507608470638221
UTR3 	341-349	0.00733423622730172
UTR3 	1550-1558	0.00266146198130019
UTR3 	2974-2982	0.00120752756282575
>GCTCATGTAGCTC|ENST00000380094|0.507495559743051
UTR3 	27-35	0.00913634641703558
UTR3 	581-589	0.00205949602992242
>GCTCATGTAGCTC|ENST00000398187|0.507487492343021
UTR3 	642-650	0.011195314915803
>GCTCATGTAGCTC|ENST00000358087|0.507434779882898
UTR3 	860-868	0.00477181819873582
CDS 	868-876	0.0202367686579475
>GCTCATGTAGCTC|ENST00000381591|0.507432235101106
UTR3 	744-752	0.0111917016251071
>GCTCATGTAGCTC|ENST00000367674|0.507267978815701
UTR3 	699-707	0.00345331571038682
UTR3 	1525-1533	0.00285468253795241
UTR3 	1909-1917	0.00155023069121933
UTR3 	3001-3009	0.00170533993978386
UTR3 	6373-6381	0.0016173920386254
>GCTCATGTAGCTC|ENST00000261590|0.507263967634058
UTR3 	74-82	0.0111806986283705
>GCTCATGTAGCTC|ENST00000371172|0.507221959262652
CDS 	268-276	0.0153982629355301
UTR3 	1935-1943	0.00304914514392955
UTR3 	2052-2060	0.00338060505382205
>GCTCATGTAGCTC|ENST00000541107|0.507206059670515
UTR3 	376-384	0.0111769120561012
>GCTCATGTAGCTC|ENST00000265963|0.507118314650093
UTR3 	216-224	0.0111711744779254
>GCTCATGTAGCTC|ENST00000592416|0.507084274438835
UTR3 	3471-3479	0.0111689486229061
>GCTCATGTAGCTC|ENST00000427975|0.506995138236155
UTR3 	321-329	0.00847242999415215
UTR3 	609-617	0.00269069012282132
>GCTCATGTAGCTC|ENST00000377905|0.506987540289155
UTR3 	1161-1169	0.00754416795670211
UTR3 	1566-1574	0.00361845534127439
>GCTCATGTAGCTC|ENST00000503119|0.506984761563119
UTR3 	197-205	0.00829233149383064
UTR3 	302-310	0.00287011010723727
>GCTCATGTAGCTC|ENST00000398204|0.506955557280351
UTR3 	461-469	0.00336720730802043
UTR3 	1054-1062	0.00536131167035081
UTR3 	5983-5991	0.00243201299825313
>GCTCATGTAGCTC|ENST00000591658|0.506871506778838
UTR3 	159-167	0.00846931331467122
UTR3 	175-183	0.0026857227424356
>GCTCATGTAGCTC|ENST00000370203|0.506806095021479
UTR3 	2365-2373	0.00484775486689795
UTR3 	2910-2918	0.00263697661000606
UTR3 	4249-4257	0.00366602743409422
>GCTCATGTAGCTC|ENST00000229214|0.506759972652148
UTR3 	3040-3048	0.010079173698773
UTR3 	7507-7515	0.00106856937041345
>GCTCATGTAGCTC|ENST00000374754|0.506704459005858
UTR3 	2065-2073	0.00607403112165346
UTR3 	3262-3270	0.00507008204043911
>GCTCATGTAGCTC|ENST00000622599|0.506701064129571
UTR3 	260-268	0.0111438911794483
>GCTCATGTAGCTC|ENST00000432176|0.506571207128247
UTR3 	2903-2911	0.00245940359238645
UTR3 	4548-4556	0.003363504531096
UTR3 	10968-10976	0.00531249205489177
>GCTCATGTAGCTC|ENST00000393187|0.506345972539639
UTR3 	263-271	0.00462468461118455
UTR3 	1055-1063	0.00649598821827786
>GCTCATGTAGCTC|ENST00000553191|0.50627903438557
UTR3 	364-372	0.0111162959964756
>GCTCATGTAGCTC|ENST00000525964|0.506269159449132
UTR3 	54-62	0.00458885540095675
UTR3 	844-852	0.00463392830836693
UTR3 	1345-1353	0.00189286660361771
>GCTCATGTAGCTC|ENST00000263735|0.506232848968515
UTR3 	89-97	0.00488824974834745
UTR3 	372-380	0.00622502636679708
>GCTCATGTAGCTC|ENST00000376681|0.506203795183613
UTR3 	57-65	0.00407481471030929
UTR3 	580-588	0.00553956375609282
UTR3 	1738-1746	0.00149699794049122
>GCTCATGTAGCTC|ENST00000493594|0.506122128211514
UTR3 	1816-1824	0.00447583926643225
UTR3 	2013-2021	0.00663019728556283
>GCTCATGTAGCTC|ENST00000630260|0.506078107120665
UTR3 	860-868	0.00467231442826929
CDS 	868-876	0.0202367686579475
>GCTCATGTAGCTC|ENST00000409198|0.506024911502336
CDS 	4599-4607	0.00562179451107765
CDS 	14931-14939	0.010103763549126
CDS 	19119-19127	0.0166514692866622
>GCTCATGTAGCTC|ENST00000618834|0.505967414438448
UTR3 	3726-3734	0.00438173790579063
UTR3 	3790-3798	0.00133193686069176
UTR3 	4003-4011	0.00319485836653762
UTR3 	7430-7438	0.00218738740372723
>GCTCATGTAGCTC|ENST00000370228|0.505822489403332
UTR3 	372-380	0.0035660318115781
UTR3 	851-859	0.00381832778845612
UTR3 	1004-1012	0.0037020850294095
>GCTCATGTAGCTC|ENST00000360803|0.505761527574163
CDS 	138-146	0.0323267938807721
>GCTCATGTAGCTC|ENST00000373331|0.505689708931551
UTR3 	627-635	0.00678420276989093
UTR3 	2208-2216	0.00166584391814249
UTR3 	2237-2245	0.000800275619498608
UTR3 	2620-2628	0.00182744054172966
>GCTCATGTAGCTC|ENST00000589717|0.505584876851763
CDS 	199-207	0.014796903227312
CDS 	1153-1161	0.0174961995786757
>GCTCATGTAGCTC|ENST00000464622|0.505515913823571
UTR3 	2184-2192	0.00312065027265602
UTR3 	4414-4422	0.00296421338621793
UTR3 	4559-4567	0.00498153576924437
>GCTCATGTAGCTC|ENST00000618847|0.505486543399793
UTR3 	329-337	0.00717184780058461
UTR3 	4749-4757	0.00183767364540435
UTR3 	8099-8107	0.00205495763472066
>GCTCATGTAGCTC|ENST00000394976|0.505476119786918
UTR3 	175-183	0.00566872576665284
UTR3 	2107-2115	0.00255492655740034
UTR3 	3206-3214	0.00284014522272208
>GCTCATGTAGCTC|ENST00000614107|0.505407484873773
UTR3 	2995-3003	0.00111340306248211
UTR3 	3881-3889	0.00994590689038299
>GCTCATGTAGCTC|ENST00000282185|0.50538677890933
UTR3 	1178-1186	0.0110579561261381
>GCTCATGTAGCTC|ENST00000623527|0.505383680677048
UTR3 	2440-2448	0.00191760404131538
UTR3 	3534-3542	0.00914014951191048
>GCTCATGTAGCTC|ENST00000368801|0.505364250496218
CDS 	1048-1056	0.00453760164168838
CDS 	1639-1647	0.00286070504534818
CDS 	3856-3864	0.00498441963793401
CDS 	5266-5274	0.00531499136257004
CDS 	6676-6684	0.00572399169401015
CDS 	8086-8094	0.00882931562741762
>GCTCATGTAGCTC|ENST00000238616|0.505331724365318
UTR3 	1860-1868	0.00198431703498052
UTR3 	2705-2713	0.00207759034072135
UTR3 	3970-3978	0.00280645023520752
UTR3 	4491-4499	0.00418599886683224
>GCTCATGTAGCTC|ENST00000475126|0.505329413367355
UTR3 	29-37	0.0110542053772276
>GCTCATGTAGCTC|ENST00000302764|0.505122974343822
UTR3 	3675-3683	0.00148442080743039
UTR3 	3971-3979	0.00184869240680855
UTR3 	4470-4478	0.00429845161845174
UTR3 	5054-5062	0.00118240993822137
UTR3 	6122-6130	0.00222673301522467
>GCTCATGTAGCTC|ENST00000515138|0.505023511494279
CDS 	492-500	0.00780861658204663
UTR3 	812-820	0.00872230379396854
>GCTCATGTAGCTC|ENST00000229268|0.504998529397931
UTR3 	45-53	0.0085339871380946
CDS 	606-614	0.00841047746101032
>GCTCATGTAGCTC|ENST00000369423|0.504955868983418
UTR3 	489-497	0.0110297820295908
>GCTCATGTAGCTC|ENST00000229387|0.504954308755636
UTR3 	138-146	0.0110296800184331
>GCTCATGTAGCTC|ENST00000371076|0.504936367758565
UTR3 	32-40	0.0110285069966505
>GCTCATGTAGCTC|ENST00000265843|0.50489446068684
UTR3 	1300-1308	0.00380766948980605
UTR3 	1638-1646	0.0021394643497764
UTR3 	2055-2063	0.00284863278801569
UTR3 	2805-2813	0.00223000039591804
>GCTCATGTAGCTC|ENST00000250559|0.504856352653112
UTR3 	4140-4148	0.00616266835887738
UTR3 	6878-6886	0.00139893387901481
UTR3 	9274-9282	0.00181371966985077
UTR3 	10213-10221	0.00164795353569637
>GCTCATGTAGCTC|ENST00000264377|0.504805211914974
UTR3 	3078-3086	0.0110199317646644
>GCTCATGTAGCTC|ENST00000310624|0.504755577335167
UTR3 	359-367	0.0110166865676744
>GCTCATGTAGCTC|ENST00000221138|0.504686605003588
UTR3 	159-167	0.0073710525071659
CDS 	568-576	0.012004481500298
>GCTCATGTAGCTC|ENST00000526794|0.504647410818299
UTR3 	185-193	0.0110096144698169
>GCTCATGTAGCTC|ENST00000299727|0.504646594397151
UTR3 	62-70	0.00538606834074751
UTR3 	3314-3322	0.00300986564957746
UTR3 	4671-4679	0.00118804469522538
UTR3 	7501-7509	0.00142558240547027
>GCTCATGTAGCTC|ENST00000586855|0.504561682332385
UTR3 	134-142	0.00450603293665814
UTR3 	213-221	0.0064979764894713
>GCTCATGTAGCTC|ENST00000491415|0.504478269362804
UTR3 	108-116	0.00906892191720697
UTR3 	4896-4904	0.00192963387364226
>GCTCATGTAGCTC|ENST00000373030|0.50437709404793
UTR3 	104-112	0.0109919408549795
>GCTCATGTAGCTC|ENST00000371117|0.504339977901628
CDS 	298-306	0.00768967444016806
UTR3 	619-627	0.00474497998781703
UTR3 	2612-2620	0.00396744122293917
>GCTCATGTAGCTC|ENST00000378746|0.50417699990608
CDS 	1881-1889	0.0214439154294212
UTR3 	3346-3354	0.00409844159632673
>GCTCATGTAGCTC|ENST00000424155|0.504113221593555
UTR3 	809-817	0.00134097038994338
UTR3 	1197-1205	0.00165749173006981
UTR3 	1607-1615	0.00406697155739895
UTR3 	2142-2150	0.00143334939219701
UTR3 	7360-7368	0.00247590566861693
>GCTCATGTAGCTC|ENST00000287907|0.504102113431053
UTR3 	559-567	0.00320103880632742
UTR3 	863-871	0.00777292367787561
>GCTCATGTAGCTC|ENST00000583448|0.503990184820881
UTR3 	935-943	0.00427658176728378
UTR3 	995-1003	0.00669006281527346
>GCTCATGTAGCTC|ENST00000547459|0.503910647684863
UTR3 	127-135	0.010961444454064
>GCTCATGTAGCTC|ENST00000482573|0.503825844681076
UTR3 	1445-1453	0.00394857623425299
UTR3 	2189-2197	0.00274755466440553
UTR3 	2517-2525	0.00425976915935141
>GCTCATGTAGCTC|ENST00000473986|0.503749551042828
UTR3 	816-824	0.01095091201414
>GCTCATGTAGCTC|ENST00000343455|0.503668428378735
CDS 	1000-1008	0.0319276103689589
>GCTCATGTAGCTC|ENST00000370187|0.503659936597149
UTR3 	72-80	0.00676728433809648
UTR3 	738-746	0.00417776873831745
>GCTCATGTAGCTC|ENST00000434752|0.503627052267084
UTR3 	1070-1078	0.00515381092262898
UTR3 	1180-1188	0.00578909220024529
>GCTCATGTAGCTC|ENST00000324262|0.503571625216013
UTR3 	434-442	0.00282861453055216
UTR3 	603-611	0.00352505661176679
UTR3 	695-703	0.00168584066781862
UTR3 	1583-1591	0.00167792434723267
UTR3 	2475-2483	0.00122184318992352
>GCTCATGTAGCTC|ENST00000244293|0.503551082936743
UTR3 	119-127	0.0109379363112222
>GCTCATGTAGCTC|ENST00000330173|0.503549271885944
UTR3 	466-474	0.0027075627874575
UTR3 	3339-3347	0.00823025511890104
>GCTCATGTAGCTC|ENST00000579534|0.503457098442587
UTR3 	1635-1643	0.0109317916979481
>GCTCATGTAGCTC|ENST00000473195|0.503442821621873
UTR3 	64-72	0.0109308582949383
>GCTCATGTAGCTC|ENST00000376550|0.503314760481032
UTR3 	1220-1228	0.0109224858130696
>GCTCATGTAGCTC|ENST00000217246|0.502865951738217
UTR3 	435-443	0.00383796423314396
UTR3 	737-745	0.00227925556246811
UTR3 	1971-1979	0.0047759236640958
>GCTCATGTAGCTC|ENST00000253513|0.502845587879099
UTR3 	366-374	0.0108918121127019
>GCTCATGTAGCTC|ENST00000260327|0.502844735797189
UTR3 	1600-1608	0.00506693180430854
UTR3 	3671-3679	0.00582482460105327
>GCTCATGTAGCTC|ENST00000327040|0.502812371434523
UTR3 	1300-1308	0.00329563840421522
UTR3 	2515-2523	0.000977996563305324
UTR3 	3355-3363	0.00415343831518669
UTR3 	3600-3608	0.00246256720884715
>GCTCATGTAGCTC|ENST00000237264|0.50275085454256
UTR3 	2041-2049	0.000795097283690677
UTR3 	3081-3089	0.010090521367377
>GCTCATGTAGCTC|ENST00000398399|0.50272978200622
UTR3 	2846-2854	0.00221706484495624
UTR3 	3935-3943	0.00220524357093989
UTR3 	7999-8007	0.00239872055684433
UTR3 	8658-8666	0.00406321200303013
>GCTCATGTAGCTC|ENST00000591814|0.502669151645474
UTR3 	386-394	0.00435362284456821
CDS 	1218-1226	0.00740276104579474
CDS 	2122-2130	0.0130256874770345
>GCTCATGTAGCTC|ENST00000402034|0.502616572676177
CDS 	621-629	0.018113392076131
UTR3 	781-789	0.00516898757791337
>GCTCATGTAGCTC|ENST00000228495|0.502559820199394
UTR3 	227-235	0.00537237467334891
UTR3 	612-620	0.00251585860451365
UTR3 	2351-2359	0.00298489599785557
>GCTCATGTAGCTC|ENST00000287461|0.502557066865179
UTR3 	1182-1190	0.00272739756113063
UTR3 	1212-1220	0.00237964450277827
UTR3 	1640-1648	0.00576590720567
>GCTCATGTAGCTC|ENST00000395472|0.502492666781863
UTR3 	3438-3446	0.00620612961355052
UTR3 	3832-3840	0.00177858763296629
UTR3 	4196-4204	0.00288402170874595
>GCTCATGTAGCTC|ENST00000389629|0.502403793018378
UTR3 	701-709	0.0108629286225818
>GCTCATGTAGCTC|ENST00000334218|0.502384701471735
UTR3 	1499-1507	0.00413851167241304
CDS 	3402-3410	0.00676864936565745
UTR3 	3806-3814	0.0047242684145097
>GCTCATGTAGCTC|ENST00000310454|0.502283384839812
UTR3 	3126-3134	0.0108550566686346
>GCTCATGTAGCTC|ENST00000542527|0.502175811763317
UTR3 	493-501	0.00554986446890311
UTR3 	2293-2301	0.00529815938395764
>GCTCATGTAGCTC|ENST00000521195|0.502164191394382
UTR3 	509-517	0.00608011820222019
UTR3 	1241-1249	0.00476714594541899
>GCTCATGTAGCTC|ENST00000470316|0.502109550335833
UTR3 	366-374	0.010843691879489
>GCTCATGTAGCTC|ENST00000371021|0.502076898940514
UTR3 	450-458	0.010841557230995
>GCTCATGTAGCTC|ENST00000615891|0.50195513565344
UTR3 	2295-2303	0.00101716318943963
UTR3 	2403-2411	0.000865720183279456
UTR3 	4402-4410	0.00895071335655257
>GCTCATGTAGCTC|ENST00000243501|0.501861948899758
UTR3 	728-736	0.00334374004266423
UTR3 	3184-3192	0.00748376443928064
>GCTCATGTAGCTC|ENST00000590758|0.501856980831763
UTR3 	5306-5314	0.00354306208773098
UTR3 	5524-5532	0.00489391353980087
UTR3 	5642-5650	0.00239020405850274
>GCTCATGTAGCTC|ENST00000382874|0.501737292745226
UTR3 	4073-4081	0.00745764435159637
UTR3 	4559-4567	0.00336171052894069
>GCTCATGTAGCTC|ENST00000409652|0.501722384860581
UTR3 	3218-3226	0.00320369342127166
UTR3 	7120-7128	0.0017705538360969
UTR3 	7943-7951	0.00584413299662213
>GCTCATGTAGCTC|ENST00000403268|0.501669700378607
UTR3 	220-228	0.00494221181091484
UTR3 	961-969	0.00185938833928631
UTR3 	1107-1115	0.00401333577401377
>GCTCATGTAGCTC|ENST00000369535|0.501592131035967
CDS 	210-218	0.0315316554712645
>GCTCATGTAGCTC|ENST00000586659|0.501555020624863
UTR3 	2154-2162	0.0108074385656068
>GCTCATGTAGCTC|ENST00000266643|0.501540976795583
UTR3 	443-451	0.010806520430236
>GCTCATGTAGCTC|ENST00000269321|0.50148440158844
UTR3 	559-567	0.0108028217469677
>GCTCATGTAGCTC|ENST00000288228|0.50144303987958
UTR3 	1509-1517	0.00774216224948715
UTR3 	1875-1883	0.0030579554195112
>GCTCATGTAGCTC|ENST00000514770|0.501439646096635
UTR3 	532-540	0.00444229560082689
UTR3 	799-807	0.00245756109593331
UTR3 	2689-2697	0.00390003909912031
>GCTCATGTAGCTC|ENST00000299665|0.501433815366784
UTR3 	508-516	0.0107995146041062
>GCTCATGTAGCTC|ENST00000374720|0.50141202879693
UTR3 	2509-2517	0.00386634507028138
UTR3 	3097-3105	0.00264533092831631
UTR3 	6439-6447	0.00131409182059839
UTR3 	7610-7618	0.00297232245894745
>GCTCATGTAGCTC|ENST00000234816|0.501396641527975
CDS 	412-420	0.0314943759036202
>GCTCATGTAGCTC|ENST00000371711|0.501383491885574
CDS 	381-389	0.015918404548305
UTR3 	1975-1983	0.00583705837451563
>GCTCATGTAGCTC|ENST00000619701|0.50132354958302
UTR3 	867-875	0.0107923058354741
>GCTCATGTAGCTC|ENST00000545888|0.501269232262324
UTR3 	150-158	0.00574430107701221
UTR3 	1662-1670	0.00504445369630776
>GCTCATGTAGCTC|ENST00000634956|0.501239437538073
UTR3 	518-526	0.00389724428437881
UTR3 	1094-1102	0.00688956262275684
>GCTCATGTAGCTC|ENST00000368680|0.501205778435504
UTR3 	540-548	0.0107846064032298
>GCTCATGTAGCTC|ENST00000244769|0.501198461099286
UTR3 	1067-1075	0.00656324014260893
UTR3 	1088-1096	0.00196319243185109
UTR3 	6193-6201	0.00225769544929761
>GCTCATGTAGCTC|ENST00000556029|0.501131769360257
UTR3 	2074-2082	0.0107797679743032
>GCTCATGTAGCTC|ENST00000588751|0.501065025237952
UTR3 	196-204	0.00764757188479504
CDS 	631-639	0.0103628433416216
>GCTCATGTAGCTC|ENST00000610442|0.501062254638066
UTR3 	146-154	0.00719656234630859
UTR3 	476-484	0.00357866102555591
>GCTCATGTAGCTC|ENST00000395325|0.501051858956903
UTR3 	200-208	0.00567195663224222
UTR3 	2764-2772	0.00510258711061515
>GCTCATGTAGCTC|ENST00000314328|0.501034264354136
UTR3 	1839-1847	0.00259214197266786
CDS 	2332-2340	0.0248722579844289
>GCTCATGTAGCTC|ENST00000514921|0.501016711845933
UTR3 	1067-1075	0.00263232918461985
UTR3 	1657-1665	0.00586866987494423
UTR3 	2005-2013	0.00227124690297299
>GCTCATGTAGCTC|ENST00000587354|0.501014335739292
UTR3 	398-406	0.00424801590980579
UTR3 	2193-2201	0.00652407471221862
>GCTCATGTAGCTC|ENST00000334513|0.501002804957305
UTR3 	193-201	0.00614331765192839
UTR3 	218-226	0.00462801913293506
>GCTCATGTAGCTC|ENST00000426128|0.500997673726399
UTR3 	77-85	0.010771001325197
>GCTCATGTAGCTC|ENST00000488423|0.500972013713387
UTR3 	33-41	0.0057160123232226
UTR3 	991-999	0.00349363388308479
UTR3 	1033-1041	0.00155967756850967
>GCTCATGTAGCTC|ENST00000216554|0.500897114013431
UTR3 	379-387	0.00351650550486589
UTR3 	718-726	0.00406856384518533
UTR3 	3612-3620	0.00317935777986701
>GCTCATGTAGCTC|ENST00000443128|0.500893309861539
UTR3 	3478-3486	0.0107641784296488
>GCTCATGTAGCTC|ENST00000260526|0.500836643064373
UTR3 	1955-1963	0.0107604737813761
>GCTCATGTAGCTC|ENST00000284881|0.500774111393869
UTR3 	383-391	0.00833411958607335
UTR3 	1683-1691	0.0024222661267244
>GCTCATGTAGCTC|ENST00000542935|0.500579403373482
CDS 	1437-1445	0.0102527954744197
UTR3 	2651-2659	0.00764912515929761
>GCTCATGTAGCTC|ENST00000534113|0.500559516664502
UTR3 	560-568	0.0107423563855846
>GCTCATGTAGCTC|ENST00000083182|0.500492930597322
UTR3 	3785-3793	0.010738003263365
>GCTCATGTAGCTC|ENST00000222120|0.500474091694482
UTR3 	251-259	0.00798821255133738
UTR3 	1658-1666	0.00274855910253695
>GCTCATGTAGCTC|ENST00000382353|0.500425644139706
UTR3 	223-231	0.00441866012518523
UTR3 	1860-1868	0.00145163897981682
UTR3 	2329-2337	0.00486330524866835
>GCTCATGTAGCTC|ENST00000264335|0.500411913583855
UTR3 	1159-1167	0.0107327067069715
>GCTCATGTAGCTC|ENST00000288815|0.500400018871649
UTR3 	117-125	0.00299618884618658
UTR3 	2025-2033	0.00158634316000721
UTR3 	2813-2821	0.00167226443439685
UTR3 	3619-3627	0.00150402591454262
UTR3 	4089-4097	0.00297310672500273
>GCTCATGTAGCTC|ENST00000297534|0.50035244907221
CDS 	166-174	0.0241445605559779
UTR3 	471-479	0.00281588816002761
>GCTCATGTAGCTC|ENST00000585477|0.500341108261226
UTR3 	128-136	0.00766100139772137
UTR3 	1677-1685	0.00306707635202697
>GCTCATGTAGCTC|ENST00000251376|0.50031678194098
UTR3 	257-265	0.00687402748672502
UTR3 	505-513	0.00385245990969462
>GCTCATGTAGCTC|ENST00000502798|0.500306369236604
CDS 	1098-1106	0.00653006084678708
UTR3 	1300-1308	0.00226842488852248
UTR3 	2336-2344	0.00180478597780547
UTR3 	5587-5595	0.00168544294608768
UTR3 	6820-6828	0.00138213256389477
UTR3 	7019-7027	0.0016542064340259
>GCTCATGTAGCTC|ENST00000296741|0.500218932494888
UTR3 	645-653	0.00452492589189976
UTR3 	1883-1891	0.00619516451687418
>GCTCATGTAGCTC|ENST00000309395|0.500201125473601
UTR3 	834-842	0.00582809462511073
UTR3 	1057-1065	0.00489083163520055
>GCTCATGTAGCTC|ENST00000341189|0.500111784085283
UTR3 	277-285	0.00470781769686008
UTR3 	597-605	0.00600526779815536
>GCTCATGTAGCTC|ENST00000013125|0.500109930894949
CDS 	1621-1629	0.0312490035415686
>GCTCATGTAGCTC|ENST00000589316|0.500065324725797
UTR3 	131-139	0.0107100481771376
>GCTCATGTAGCTC|ENST00000379868|0.50004413700009
UTR3 	714-722	0.0107086630126087
>GCTCATGTAGCTC|ENST00000312962|0.499787423474294
UTR3 	279-287	0.00441893385727323
UTR3 	626-634	0.00627294630244546
>GCTCATGTAGCTC|ENST00000299163|0.499725467103407
UTR3 	3199-3207	0.00550466176518326
UTR3 	3423-3431	0.00252224448111788
UTR3 	8253-8261	0.00119041076387913
UTR3 	9854-9862	0.00147051270127831
>GCTCATGTAGCTC|ENST00000314940|0.499708729018445
UTR3 	1278-1286	0.00476142236909957
UTR3 	2942-2950	0.00183382622976627
UTR3 	7483-7491	0.00409148684655237
>GCTCATGTAGCTC|ENST00000371327|0.499666394493096
UTR3 	319-327	0.0077375605106992
UTR3 	2977-2985	0.00294640728018663
>GCTCATGTAGCTC|ENST00000558480|0.499654101090872
UTR3 	1280-1288	0.00288593726225415
UTR3 	2081-2089	0.00779722683725904
>GCTCATGTAGCTC|ENST00000473835|0.499612510711636
UTR3 	138-146	0.00870526491926608
UTR3 	1480-1488	0.00197518017448029
>GCTCATGTAGCTC|ENST00000418185|0.499544775069104
UTR3 	439-447	0.00885684252642746
UTR3 	1358-1366	0.00181917429236799
>GCTCATGTAGCTC|ENST00000614186|0.499529384489748
UTR3 	930-938	0.00857217647691118
UTR3 	1974-1982	0.00210283416958832
>GCTCATGTAGCTC|ENST00000279441|0.499474247456835
UTR3 	63-71	0.00495485112319494
UTR3 	111-119	0.00571655489210215
>GCTCATGTAGCTC|ENST00000379687|0.499422466318473
CDS 	1480-1488	0.0254222194342817
UTR3 	3331-3339	0.00226070356032119
>GCTCATGTAGCTC|ENST00000373109|0.499375376000176
UTR3 	2617-2625	0.00312875588483766
UTR3 	3092-3100	0.00753618632133682
>GCTCATGTAGCTC|ENST00000322910|0.499371742673638
UTR3 	1744-1752	0.0106647046741736
>GCTCATGTAGCTC|ENST00000339834|0.499329297124073
UTR3 	698-706	0.0106619297577429
>GCTCATGTAGCTC|ENST00000397799|0.499295793227025
UTR3 	869-877	0.0106597394095386
>GCTCATGTAGCTC|ENST00000265748|0.49919196923713
UTR3 	536-544	0.00283975348850831
UTR3 	1145-1153	0.00781319832911521
>GCTCATGTAGCTC|ENST00000301919|0.499171349867808
CDS 	736-744	0.0138170949568901
UTR3 	927-935	0.00638786855002777
>GCTCATGTAGCTC|ENST00000529997|0.499165083145157
UTR3 	137-145	0.0106511941131148
>GCTCATGTAGCTC|ENST00000615806|0.499161490961497
UTR3 	2237-2245	0.00135133650241392
UTR3 	2291-2299	0.000958767316656439
UTR3 	2498-2506	0.00245106052608047
UTR3 	3403-3411	0.00588979492542683
>GCTCATGTAGCTC|ENST00000379303|0.499121730014953
CDS 	808-816	0.0225426770427607
UTR3 	1402-1410	0.00332151566030455
>GCTCATGTAGCTC|ENST00000507668|0.499057301436608
UTR3 	1314-1322	0.00196281687665737
UTR3 	4246-4254	0.00868133089877379
>GCTCATGTAGCTC|ENST00000414222|0.499017492977753
UTR3 	665-673	0.00290826109076301
UTR3 	691-699	0.00226316378294676
CDS 	1461-1469	0.0118296918735456
UTR3 	1473-1481	0.00186050757977084
>GCTCATGTAGCTC|ENST00000356978|0.498800942997844
UTR3 	2492-2500	0.0058010261321776
UTR3 	2867-2875	0.00482636192806119
>GCTCATGTAGCTC|ENST00000511828|0.498699632744366
UTR3 	1649-1657	0.00216063306119076
CDS 	1650-1658	0.00299967345198667
UTR3 	2484-2492	0.00173704449653085
UTR3 	4444-4452	0.00585148386558156
>GCTCATGTAGCTC|ENST00000263967|0.498598779152277
UTR3 	783-791	0.0048434398276385
UTR3 	2469-2477	0.00370314800529701
UTR3 	4674-4682	0.00206758351468288
>GCTCATGTAGCTC|ENST00000251527|0.4985885511865
UTR3 	872-880	0.00715090265710317
UTR3 	1375-1383	0.00346260002378318
>GCTCATGTAGCTC|ENST00000375587|0.498582222936777
UTR3 	2025-2033	0.00115386716500471
UTR3 	2383-2391	0.00379746959540489
UTR3 	3304-3312	0.00452491327501335
UTR3 	3989-3997	0.00113683892776544
>GCTCATGTAGCTC|ENST00000402377|0.498568946847088
CDS 	319-327	0.0205702018460569
UTR3 	2977-2985	0.00199594618116929
UTR3 	3954-3962	0.00200549911512257
>GCTCATGTAGCTC|ENST00000381496|0.498528395664165
UTR3 	2446-2454	0.00887031752069192
CDS 	3903-3911	0.00589023880526674
>GCTCATGTAGCTC|ENST00000374472|0.498466806558843
UTR3 	1527-1535	0.00598473662444693
UTR3 	2927-2935	0.00462080683499295
>GCTCATGTAGCTC|ENST00000564819|0.498444141174476
UTR3 	382-390	0.00265441542285256
UTR3 	520-528	0.00349528333396908
UTR3 	2442-2450	0.00445436292084977
>GCTCATGTAGCTC|ENST00000393110|0.498410446910136
UTR3 	813-821	0.00242161521719425
UTR3 	1364-1372	0.0017323867708032
UTR3 	1486-1494	0.00644785687840252
>GCTCATGTAGCTC|ENST00000621791|0.498400339301656
UTR3 	1073-1081	0.00193829930383054
UTR3 	3345-3353	0.00200661313551782
UTR3 	3623-3631	0.00118032106228301
UTR3 	6539-6547	0.00246821511329376
UTR3 	7415-7423	0.00158665545342112
UTR3 	7569-7577	0.00142109399834508
>GCTCATGTAGCTC|ENST00000464634|0.498373781742422
UTR3 	180-188	0.0055597270432141
UTR3 	240-248	0.00503973478373577
>GCTCATGTAGCTC|ENST00000326402|0.498339557955282
CDS 	115-123	0.0221805630156329
UTR3 	1227-1235	0.00339705647749147
>GCTCATGTAGCTC|ENST00000311635|0.498074049600273
UTR3 	2693-2701	0.00437782112381773
UTR3 	4135-4143	0.00620204522679986
>GCTCATGTAGCTC|ENST00000381920|0.498007039402044
UTR3 	488-496	0.00254865180144267
UTR3 	1179-1187	0.00186900167050782
UTR3 	1702-1710	0.00615783196608117
>GCTCATGTAGCTC|ENST00000355044|0.497851603205737
UTR3 	160-168	0.0078145615542081
UTR3 	1886-1894	0.00275076194381853
>GCTCATGTAGCTC|ENST00000530786|0.497839510769498
UTR3 	495-503	0.00521855822019376
UTR3 	2071-2079	0.00299119909153505
UTR3 	2427-2435	0.00235477561893016
>GCTCATGTAGCTC|ENST00000251047|0.497794527142942
UTR3 	1871-1879	0.00391808997636957
UTR3 	1877-1885	0.00108724254244356
UTR3 	2653-2661	0.00555625951522563
>GCTCATGTAGCTC|ENST00000334414|0.497750550873598
UTR3 	1340-1348	0.00232921281263446
UTR3 	2986-2994	0.00164664553326587
UTR3 	3753-3761	0.00658285864730101
>GCTCATGTAGCTC|ENST00000258947|0.497744708564107
UTR3 	66-74	0.0105583350397953
>GCTCATGTAGCTC|ENST00000566597|0.497734312598722
UTR3 	432-440	0.0061119515801625
UTR3 	1027-1035	0.00444570380119033
>GCTCATGTAGCTC|ENST00000367033|0.497649351000791
UTR3 	609-617	0.00307980472103454
UTR3 	2694-2702	0.00313314547846891
UTR3 	2793-2801	0.000650242070071775
UTR3 	4654-4662	0.00368890856098429
>GCTCATGTAGCTC|ENST00000456057|0.497597342732434
CDS 	186-194	0.017045043183756
UTR3 	419-427	0.00310581558592599
UTR3 	809-817	0.00207254520856649
>GCTCATGTAGCTC|ENST00000258704|0.49757352607138
UTR3 	1421-1429	0.0105471436020234
>GCTCATGTAGCTC|ENST00000443339|0.497493279227652
UTR3 	590-598	0.0071981845356668
UTR3 	1692-1700	0.00334371273708564
>GCTCATGTAGCTC|ENST00000280612|0.49739663888319
UTR3 	890-898	0.00854230172967754
UTR3 	2602-2610	0.00199327743826755
>GCTCATGTAGCTC|ENST00000414144|0.497213264354193
CDS 	889-897	0.0306966128421601
>GCTCATGTAGCTC|ENST00000533347|0.497172579969794
UTR3 	146-154	0.00307342080056064
UTR3 	503-511	0.00744750990446124
>GCTCATGTAGCTC|ENST00000356362|0.49713959537026
UTR3 	873-881	0.00484702174564323
CDS 	1677-1685	0.0179007919442558
>GCTCATGTAGCTC|ENST00000265198|0.497138436227711
UTR3 	949-957	0.00770688489110817
UTR3 	1251-1259	0.00281181356722347
>GCTCATGTAGCTC|ENST00000395366|0.497121273851872
UTR3 	974-982	0.0105175764173139
>GCTCATGTAGCTC|ENST00000370693|0.496984231226424
CDS 	201-209	0.0084402133120252
UTR3 	2012-2020	0.00455754754392835
UTR3 	2117-2125	0.00111639159280116
UTR3 	2402-2410	0.00230201233641125
>GCTCATGTAGCTC|ENST00000243706|0.496953243003127
UTR3 	585-593	0.00360373481710901
UTR3 	2361-2369	0.00260382990557654
UTR3 	3349-3357	0.00429902615769529
>GCTCATGTAGCTC|ENST00000440866|0.496939227222607
UTR3 	766-774	0.00356842045634935
UTR3 	1103-1111	0.00316517966576575
UTR3 	2648-2656	0.00377207443122492
>GCTCATGTAGCTC|ENST00000459889|0.496905381209882
UTR3 	1937-1945	0.00189217883054496
UTR3 	2772-2780	0.00129148038909706
UTR3 	6495-6503	0.00731980253970802
>GCTCATGTAGCTC|ENST00000341462|0.496883010593453
UTR3 	434-442	0.00749959859835264
UTR3 	1439-1447	0.00300240060762689
>GCTCATGTAGCTC|ENST00000262426|0.49684682398022
UTR3 	1364-1372	0.0104996333841873
>GCTCATGTAGCTC|ENST00000317764|0.496832834528147
UTR3 	671-679	0.0104987187760349
>GCTCATGTAGCTC|ENST00000546151|0.496798043129513
UTR3 	673-681	0.00332934262797479
UTR3 	1546-1554	0.0010761977609178
UTR3 	3162-3170	0.0060909037793616
>GCTCATGTAGCTC|ENST00000318037|0.496726990070622
UTR3 	153-161	0.0104917988229426
>GCTCATGTAGCTC|ENST00000448404|0.49670278755681
UTR3 	186-194	0.00469623888412696
UTR3 	1206-1214	0.00579397761181425
>GCTCATGTAGCTC|ENST00000616793|0.49667516569644
CDS 	768-776	0.0139563905925989
UTR3 	2845-2853	0.0017636088336457
UTR3 	3086-3094	0.00194505069388377
UTR3 	4500-4508	0.00245635954280833
>GCTCATGTAGCTC|ENST00000554764|0.496563764044671
UTR3 	1398-1406	0.00171721510752047
UTR3 	1778-1786	0.00647335792971819
UTR3 	1934-1942	0.00229055427326197
>GCTCATGTAGCTC|ENST00000379034|0.496513828622201
UTR3 	183-191	0.0104778625858754
>GCTCATGTAGCTC|ENST00000560013|0.496504345755607
UTR3 	348-356	0.0104772426056668
>GCTCATGTAGCTC|ENST00000316219|0.496496649819815
UTR3 	220-228	0.00701513458142271
UTR3 	318-326	0.00346160487163963
>GCTCATGTAGCTC|ENST00000517666|0.496479876846941
UTR3 	1135-1143	0.00600166426770007
UTR3 	3251-3259	0.00447397858475264
>GCTCATGTAGCTC|ENST00000449302|0.496472137700384
UTR3 	199-207	0.0047285291453205
UTR3 	2861-2869	0.00574660772910297
>GCTCATGTAGCTC|ENST00000264954|0.496464326422374
UTR3 	263-271	0.00457077247973516
UTR3 	384-392	0.00167022545656482
CDS 	520-528	0.0136846163978806
>GCTCATGTAGCTC|ENST00000374338|0.49639950109451
UTR3 	1601-1609	0.0104703879569086
>GCTCATGTAGCTC|ENST00000389032|0.496395392069685
UTR3 	3391-3399	0.0048753336850054
UTR3 	3446-3454	0.00559478562717296
>GCTCATGTAGCTC|ENST00000523756|0.496323937790804
UTR3 	177-185	0.0061233583540526
UTR3 	2619-2627	0.00267297437466375
UTR3 	3486-3494	0.00166911495519517
>GCTCATGTAGCTC|ENST00000287042|0.496218971126857
CDS 	1380-1388	0.0209458241334091
UTR3 	2493-2501	0.00369239324221414
>GCTCATGTAGCTC|ENST00000340305|0.496212623536754
UTR3 	689-697	0.00269949593589425
UTR3 	1045-1053	0.00428391325871097
UTR3 	1057-1065	0.000731908357492832
UTR3 	1325-1333	0.00274285246801871
>GCTCATGTAGCTC|ENST00000486310|0.496197011684621
UTR3 	155-163	0.00392749710164675
UTR3 	365-373	0.00652965222234575
>GCTCATGTAGCTC|ENST00000532417|0.4961793415879
UTR3 	1106-1114	0.00416435960378343
UTR3 	1725-1733	0.00629163445636099
>GCTCATGTAGCTC|ENST00000424347|0.496127730404923
UTR3 	1343-1351	0.00204642367549702
UTR3 	2145-2153	0.00188176138085626
UTR3 	4282-4290	0.00190747382985778
UTR3 	4656-4664	0.00108072887496626
UTR3 	7444-7452	0.00353623197690678
>GCTCATGTAGCTC|ENST00000374259|0.496127632126924
UTR3 	303-311	0.00478130957368276
UTR3 	1184-1192	0.00567130373901316
>GCTCATGTAGCTC|ENST00000351677|0.496048994389598
UTR3 	1694-1702	0.00179548613169266
UTR3 	2560-2568	0.00865198586135225
>GCTCATGTAGCTC|ENST00000329673|0.495939607205178
UTR3 	2201-2209	0.00362111043945775
UTR3 	2261-2269	0.00681920981988308
>GCTCATGTAGCTC|ENST00000310571|0.495911188313579
UTR3 	1962-1970	0.00187890222213662
UTR3 	3197-3205	0.00855956000604755
>GCTCATGTAGCTC|ENST00000394980|0.495891228047099
UTR3 	929-937	0.0076498657788742
CDS 	1546-1554	0.00923497030043825
>GCTCATGTAGCTC|ENST00000322315|0.495864064894196
UTR3 	287-295	0.00355226812042944
UTR3 	377-385	0.00257474046456329
UTR3 	701-709	0.00259800650124395
UTR3 	737-745	0.00171036620230332
>GCTCATGTAGCTC|ENST00000389794|0.495789052444192
UTR3 	1616-1624	0.00131065114874589
UTR3 	2265-2273	0.00355173190687436
UTR3 	2888-2896	0.00117526993690651
UTR3 	3267-3275	0.00293630851680952
UTR3 	3296-3304	0.00145651543859973
>GCTCATGTAGCTC|ENST00000448872|0.495778798744204
UTR3 	469-477	0.00261326138346333
UTR3 	712-720	0.00781654517297042
>GCTCATGTAGCTC|ENST00000588883|0.495770637464483
UTR3 	551-559	0.0029571265560529
UTR3 	1437-1445	0.00576362223767661
UTR3 	2394-2402	0.00170852417441115
>GCTCATGTAGCTC|ENST00000308275|0.495589667193629
UTR3 	136-144	0.00682997633745158
UTR3 	1761-1769	0.00229593447318453
UTR3 	2961-2969	0.00129153019800586
>GCTCATGTAGCTC|ENST00000380682|0.495574473930265
UTR3 	873-881	0.00509866432044161
UTR3 	2516-2524	0.00189977546334183
UTR3 	3393-3401	0.00341800787556269
>GCTCATGTAGCTC|ENST00000373703|0.495503845887885
UTR3 	245-253	0.00583594047723576
UTR3 	436-444	0.00457588944979541
>GCTCATGTAGCTC|ENST00000572919|0.495434119781173
UTR3 	264-272	0.00292457149178111
UTR3 	731-739	0.00291417116134347
UTR3 	3205-3213	0.00456852849954361
>GCTCATGTAGCTC|ENST00000616258|0.495421958187308
UTR3 	43-51	0.0104064760122607
>GCTCATGTAGCTC|ENST00000378380|0.495385458040147
UTR3 	434-442	0.0067856321173957
CDS 	2239-2247	0.0118075879321476
>GCTCATGTAGCTC|ENST00000377663|0.495372205732634
UTR3 	273-281	0.0030463208364922
UTR3 	921-929	0.00227987321553215
UTR3 	1983-1991	0.00112513945610456
UTR3 	2390-2398	0.00108190946603397
UTR3 	2573-2581	0.00286998015591001
>GCTCATGTAGCTC|ENST00000421980|0.495288668372558
UTR3 	492-500	0.0103977613319655
>GCTCATGTAGCTC|ENST00000336505|0.495258967096699
UTR3 	3707-3715	0.00162712165998688
UTR3 	8063-8071	0.00876869775381149
>GCTCATGTAGCTC|ENST00000378106|0.495239547157207
UTR3 	2749-2757	0.00427110808691581
UTR3 	4278-4286	0.00612344161818069
>GCTCATGTAGCTC|ENST00000614887|0.495193908201727
UTR3 	2033-2041	0.00293583671312374
UTR3 	4217-4225	0.00745572903567028
>GCTCATGTAGCTC|ENST00000366844|0.495088895976873
UTR3 	86-94	0.00498018061399933
UTR3 	1903-1911	0.00353481959825083
UTR3 	9148-9156	0.0018696996300339
>GCTCATGTAGCTC|ENST00000543469|0.495011234009939
UTR3 	225-233	0.0103796221314251
>GCTCATGTAGCTC|ENST00000567530|0.495003031206236
UTR3 	109-117	0.0103790858130942
>GCTCATGTAGCTC|ENST00000323169|0.494963461228367
UTR3 	201-209	0.00706043403349272
CDS 	780-788	0.0108730980544195
>GCTCATGTAGCTC|ENST00000580256|0.494879937047334
UTR3 	2227-2235	0.00518451876142699
UTR3 	2439-2447	0.00518651884878036
>GCTCATGTAGCTC|ENST00000437863|0.494812148086141
UTR3 	85-93	0.010366605381713
>GCTCATGTAGCTC|ENST00000360379|0.494768257286583
UTR3 	20-28	0.00350321607097924
UTR3 	325-333	0.00686051960305269
>GCTCATGTAGCTC|ENST00000340595|0.49471183920443
UTR3 	1166-1174	0.00213436566020433
UTR3 	3598-3606	0.00602559513071501
UTR3 	3677-3685	0.00220008609763794
>GCTCATGTAGCTC|ENST00000328649|0.494644217135911
UTR3 	244-252	0.010355625540833
>GCTCATGTAGCTC|ENST00000435893|0.494517611892566
UTR3 	383-391	0.0040883473262059
UTR3 	1896-1904	0.00110444366053251
UTR3 	2392-2400	0.00192397458936627
UTR3 	2890-2898	0.00128526626685882
UTR3 	3641-3649	0.00194531580642381
>GCTCATGTAGCTC|ENST00000374875|0.494508116317491
UTR3 	1412-1420	0.00292456544663768
UTR3 	1809-1817	0.00742216134716281
>GCTCATGTAGCTC|ENST00000357374|0.494449184615382
UTR3 	53-61	0.00536715802865344
UTR3 	250-258	0.00497571558812797
>GCTCATGTAGCTC|ENST00000480462|0.494446334341963
UTR3 	821-829	0.00345836947109053
UTR3 	907-915	0.00514174736407907
UTR3 	2018-2026	0.00174257041972742
>GCTCATGTAGCTC|ENST00000379361|0.494427835980253
UTR3 	4589-4597	0.00328075052939234
UTR3 	4996-5004	0.00595457286056612
UTR3 	5843-5851	0.00110615437003214
>GCTCATGTAGCTC|ENST00000525166|0.494210095809326
UTR3 	1574-1582	0.00221169827882132
UTR3 	3640-3648	0.00287407154889257
UTR3 	4507-4515	0.00524147115632908
>GCTCATGTAGCTC|ENST00000297029|0.49420794677586
UTR3 	1609-1617	0.00164212108500586
UTR3 	4770-4778	0.00170202484887614
UTR3 	5576-5584	0.00266917439458974
UTR3 	6517-6525	0.00245422170153323
UTR3 	6601-6609	0.00185955844040779
>GCTCATGTAGCTC|ENST00000475042|0.494142633648987
UTR3 	1371-1379	0.00525386903670241
UTR3 	1407-1415	0.00506896095626131
>GCTCATGTAGCTC|ENST00000402399|0.494140154622841
UTR3 	148-156	0.00757410975485052
UTR3 	673-681	0.00274855814754249
>GCTCATGTAGCTC|ENST00000449833|0.494110928067723
UTR3 	427-435	0.00175691150107181
UTR3 	633-641	0.00328834494665538
UTR3 	867-875	0.00282923184102691
UTR3 	2175-2183	0.00173097809652028
UTR3 	2184-2192	0.000715290543919411
>GCTCATGTAGCTC|ENST00000269466|0.49407641298502
UTR3 	434-442	0.00243797298350018
UTR3 	927-935	0.00788052717965223
>GCTCATGTAGCTC|ENST00000288599|0.494030698182263
CDS 	3939-3947	0.0300896589016751
>GCTCATGTAGCTC|ENST00000504228|0.494015141663134
CDS 	544-552	0.0168882596202026
UTR3 	561-569	0.00497515563982844
>GCTCATGTAGCTC|ENST00000367941|0.493813932174457
UTR3 	1260-1268	0.0029868289293576
UTR3 	1678-1686	0.0024780277790473
UTR3 	3114-3122	0.00139175800781529
UTR3 	9677-9685	0.00161907450675946
UTR3 	12182-12190	0.00182564853011947
>GCTCATGTAGCTC|ENST00000566029|0.493755303103629
UTR3 	1527-1535	0.0019547985296444
UTR3 	2619-2627	0.00834270570868905
>GCTCATGTAGCTC|ENST00000556968|0.493719874957021
UTR3 	311-319	0.0102951877315226
>GCTCATGTAGCTC|ENST00000541421|0.49360111547538
UTR3 	1585-1593	0.0102874224870811
>GCTCATGTAGCTC|ENST00000533541|0.493574632552008
UTR3 	1538-1546	0.0102856908600007
>GCTCATGTAGCTC|ENST00000277905|0.493538604332229
UTR3 	2469-2477	0.00261408942415649
UTR3 	3449-3457	0.00766924567094434
>GCTCATGTAGCTC|ENST00000351004|0.493512913620124
UTR3 	1782-1790	0.0102816552626054
>GCTCATGTAGCTC|ENST00000413938|0.49348816226812
UTR3 	1491-1499	0.0102800368497074
>GCTCATGTAGCTC|ENST00000611639|0.49348364504487
CDS 	337-345	0.0299853213136443
>GCTCATGTAGCTC|ENST00000502464|0.493450420647228
UTR3 	3355-3363	0.00148382280757418
UTR3 	3929-3937	0.00196538157936037
UTR3 	4431-4439	0.00604854329697712
UTR3 	4523-4531	0.000779821356136579
>GCTCATGTAGCTC|ENST00000603946|0.493382350027737
UTR3 	1383-1391	0.00347342541465938
UTR3 	2336-2344	0.00679969268250974
>GCTCATGTAGCTC|ENST00000350889|0.493324527817737
CDS 	442-450	0.0127732211943608
UTR3 	1408-1416	0.0063233040751782
>GCTCATGTAGCTC|ENST00000287594|0.493293538099198
UTR3 	1753-1761	0.00164340852563123
UTR3 	2029-2037	0.00862390238971027
>GCTCATGTAGCTC|ENST00000469153|0.493262100045224
UTR3 	256-264	0.0102652552558587
>GCTCATGTAGCTC|ENST00000427512|0.493093260215185
UTR3 	386-394	0.00885135744973889
UTR3 	1636-1644	0.00140285771170044
>GCTCATGTAGCTC|ENST00000356725|0.493078632249248
UTR3 	495-503	0.0037255739523301
CDS 	1315-1323	0.020218619952311
>GCTCATGTAGCTC|ENST00000397165|0.492999345828405
CDS 	199-207	0.0096441769556509
CDS 	988-996	0.0202487731366992
>GCTCATGTAGCTC|ENST00000368282|0.492950913056633
UTR3 	204-212	0.0102449072892011
>GCTCATGTAGCTC|ENST00000332408|0.492930904946226
UTR3 	824-832	0.00304270697357281
UTR3 	1203-1211	0.00236243765167764
UTR3 	1857-1865	0.00483845435695613
>GCTCATGTAGCTC|ENST00000373036|0.49292594389702
UTR3 	44-52	0.00529094104873719
UTR3 	1399-1407	0.00154406051676354
UTR3 	1762-1770	0.00190927467789033
UTR3 	2267-2275	0.00149899834136748
>GCTCATGTAGCTC|ENST00000399959|0.492752992162603
UTR3 	778-786	0.00592533155700744
UTR3 	1283-1291	0.00430663385025793
>GCTCATGTAGCTC|ENST00000426431|0.492752633664072
UTR3 	233-241	0.00747052750030626
UTR3 	4019-4027	0.00276141446490604
>GCTCATGTAGCTC|ENST00000242249|0.492726165059172
UTR3 	768-776	0.0102302111940398
>GCTCATGTAGCTC|ENST00000526995|0.492619765601382
CDS 	804-812	0.0110211442035794
UTR3 	2360-2368	0.00684958144280791
>GCTCATGTAGCTC|ENST00000252711|0.49253344800305
UTR3 	2321-2329	0.00243872601473695
UTR3 	3094-3102	0.00777888340938506
>GCTCATGTAGCTC|ENST00000416913|0.492496387167224
UTR3 	259-267	0.00530149712422819
UTR3 	2056-2064	0.00491368887500901
>GCTCATGTAGCTC|ENST00000402676|0.49248409110162
UTR3 	2269-2277	0.00333886313455473
UTR3 	2614-2622	0.00424281652511721
CDS 	4896-4904	0.00871222845580595
>GCTCATGTAGCTC|ENST00000264893|0.492418096276971
UTR3 	425-433	0.00290016593439567
UTR3 	931-939	0.00352770707279909
UTR3 	1519-1527	0.00165169876759697
UTR3 	1990-1998	0.00213049472981698
>GCTCATGTAGCTC|ENST00000400286|0.492397467552222
UTR3 	72-80	0.00662400068492843
CDS 	823-831	0.0116645087830354
>GCTCATGTAGCTC|ENST00000423035|0.49238231700121
UTR3 	3723-3731	0.00194676407360226
UTR3 	6250-6258	0.00826096279171865
>GCTCATGTAGCTC|ENST00000391952|0.492359592414891
UTR3 	32-40	0.0102062408813661
>GCTCATGTAGCTC|ENST00000429204|0.492291747675012
UTR3 	296-304	0.00263315814887683
UTR3 	748-756	0.00222394359438083
UTR3 	1337-1345	0.00232939860695943
UTR3 	1532-1540	0.00301530408187175
>GCTCATGTAGCTC|ENST00000393207|0.492287851992042
UTR3 	405-413	0.00268165163918287
UTR3 	445-453	0.00199372339734376
UTR3 	485-493	0.00247324877848686
UTR3 	525-533	0.00305292587311055
>GCTCATGTAGCTC|ENST00000372195|0.492271174536782
UTR3 	108-116	0.00217231694040638
UTR3 	1317-1325	0.00208701349776632
UTR3 	2242-2250	0.00594112868796069
>GCTCATGTAGCTC|ENST00000261192|0.492259048434811
UTR3 	862-870	0.00631094094543437
UTR3 	1490-1498	0.00179191070532801
UTR3 	3980-3988	0.00209681453199479
>GCTCATGTAGCTC|ENST00000431051|0.492251136238176
UTR3 	1301-1309	0.00613124649812073
UTR3 	1726-1734	0.00406790229431422
>GCTCATGTAGCTC|ENST00000569871|0.492231184120834
UTR3 	469-477	0.0101978440926381
>GCTCATGTAGCTC|ENST00000300797|0.492204808773573
UTR3 	1886-1894	0.0101961193654228
>GCTCATGTAGCTC|ENST00000456182|0.492153251555058
UTR3 	195-203	0.0101927479461425
>GCTCATGTAGCTC|ENST00000296679|0.492107296936448
UTR3 	674-682	0.00399777016519126
UTR3 	2180-2188	0.0061919727165616
>GCTCATGTAGCTC|ENST00000371505|0.492103827197561
UTR3 	145-153	0.00589628276386104
UTR3 	920-928	0.00429323322437534
>GCTCATGTAGCTC|ENST00000261195|0.492073890212023
UTR3 	216-224	0.00535150742372152
UTR3 	520-528	0.00483605092005806
>GCTCATGTAGCTC|ENST00000394520|0.492060433792497
UTR3 	2334-2342	0.00615676057751417
UTR3 	2341-2349	0.00402991782057801
>GCTCATGTAGCTC|ENST00000358602|0.492036613168438
UTR3 	1980-1988	0.00678770624847501
CDS 	4845-4853	0.011086692559156
>GCTCATGTAGCTC|ENST00000610121|0.492028283830957
UTR3 	272-280	0.00445744586805368
UTR3 	2861-2869	0.00200453245026281
UTR3 	3407-3415	0.00372259771807602
>GCTCATGTAGCTC|ENST00000354749|0.492006256112812
UTR3 	1206-1214	0.00486522082787314
UTR3 	1214-1222	0.00364695997257369
CDS 	3372-3380	0.00562238429654615
>GCTCATGTAGCTC|ENST00000367481|0.491992519771915
UTR3 	600-608	0.00339630439823831
UTR3 	1060-1068	0.00338536787282409
CDS 	1180-1188	0.0110958026731934
>GCTCATGTAGCTC|ENST00000584350|0.491992212246765
UTR3 	263-271	0.0101822172254186
>GCTCATGTAGCTC|ENST00000437161|0.491948752308983
UTR3 	182-190	0.0101793752643082
>GCTCATGTAGCTC|ENST00000376261|0.491859899517557
UTR3 	1314-1322	0.00252422069001031
UTR3 	1479-1487	0.00764934422874793
>GCTCATGTAGCTC|ENST00000436693|0.491851760651625
CDS 	210-218	0.0204215584799926
UTR3 	2906-2914	0.00356191248905617
>GCTCATGTAGCTC|ENST00000381210|0.491850180053893
UTR3 	91-99	0.0101729293323883
>GCTCATGTAGCTC|ENST00000613128|0.491840247686692
UTR3 	1581-1589	0.00105080427960381
UTR3 	3435-3443	0.00912147554356482
>GCTCATGTAGCTC|ENST00000496503|0.49179270317144
UTR3 	307-315	0.00596268396084941
UTR3 	610-618	0.00420648676874561
>GCTCATGTAGCTC|ENST00000392915|0.491791567626121
UTR3 	273-281	0.0101690964724011
>GCTCATGTAGCTC|ENST00000261180|0.491783081487791
UTR3 	3042-3050	0.0101685415346035
>GCTCATGTAGCTC|ENST00000619707|0.491782436057281
UTR3 	492-500	0.0041105492763624
CDS 	990-998	0.0188843861331971
>GCTCATGTAGCTC|ENST00000509505|0.491751921820539
UTR3 	185-193	0.00794679588185403
UTR3 	1455-1463	0.00221970801218704
>GCTCATGTAGCTC|ENST00000515780|0.491739552989953
UTR3 	131-139	0.00773574760350106
UTR3 	1330-1338	0.00242994744791394
>GCTCATGTAGCTC|ENST00000356609|0.491689888103152
UTR3 	24-32	0.00544878695071621
UTR3 	2451-2459	0.00471366032721924
>GCTCATGTAGCTC|ENST00000612932|0.491675726027315
UTR3 	1717-1725	0.0019378942234154
UTR3 	2256-2264	0.00718561732531472
UTR3 	3028-3036	0.00103800961591375
>GCTCATGTAGCTC|ENST00000340749|0.491657158360315
UTR3 	131-139	0.0101603069512652
>GCTCATGTAGCTC|ENST00000328078|0.491602854484293
CDS 	864-872	0.0296265802588789
>GCTCATGTAGCTC|ENST00000373091|0.491579513948203
UTR3 	1289-1297	0.00170407437289882
UTR3 	3200-3208	0.00297356995664909
UTR3 	4272-4280	0.00113843140993065
UTR3 	4469-4477	0.00226873239464574
UTR3 	5813-5821	0.00207042132477409
>GCTCATGTAGCTC|ENST00000321037|0.49154395468906
CDS 	603-611	0.0248945684985125
UTR3 	2036-2044	0.00186763116509277
>GCTCATGTAGCTC|ENST00000541212|0.49145527668638
UTR3 	1745-1753	0.0052731194719004
UTR3 	1941-1949	0.00487398553824548
>GCTCATGTAGCTC|ENST00000590071|0.491451503386821
UTR3 	8162-8170	0.00168725597429859
UTR3 	9438-9446	0.00128464486163283
UTR3 	11473-11481	0.0039480025147197
UTR3 	11971-11979	0.00322695490492223
>GCTCATGTAGCTC|ENST00000328642|0.491418007765544
UTR3 	1598-1606	0.0021439962220173
UTR3 	2463-2471	0.00800067158773317
>GCTCATGTAGCTC|ENST00000367380|0.491390570267087
UTR3 	494-502	0.0101428735310563
>GCTCATGTAGCTC|ENST00000367612|0.491378269574975
UTR3 	117-125	0.0056815690549997
UTR3 	5673-5681	0.00446050006963411
>GCTCATGTAGCTC|ENST00000488912|0.491376907714045
UTR3 	306-314	0.0101419800654016
>GCTCATGTAGCTC|ENST00000370944|0.491272655889707
UTR3 	1716-1724	0.0101351624666358
>GCTCATGTAGCTC|ENST00000397463|0.491247490785094
UTR3 	990-998	0.0101335167749632
>GCTCATGTAGCTC|ENST00000261537|0.491169275216025
UTR3 	38-46	0.0101284017881741
>GCTCATGTAGCTC|ENST00000216133|0.49107409237832
UTR3 	2864-2872	0.0101221771714125
>GCTCATGTAGCTC|ENST00000375765|0.49103565814441
UTR3 	2355-2363	0.00222675572871334
UTR3 	2490-2498	0.00228284920222659
UTR3 	2741-2749	0.00382122844205657
UTR3 	2777-2785	0.00178883032517189
>GCTCATGTAGCTC|ENST00000316448|0.490831008194638
CDS 	292-300	0.0294793461385006
>GCTCATGTAGCTC|ENST00000415383|0.490778323019778
UTR3 	1440-1448	0.00139020067056823
UTR3 	2651-2659	0.00871263397176687
>GCTCATGTAGCTC|ENST00000566428|0.490770795653822
UTR3 	367-375	0.00303767304414078
UTR3 	1649-1657	0.00219028873957174
UTR3 	1713-1721	0.000752891386757245
UTR3 	2588-2596	0.00137894187871246
UTR3 	3484-3492	0.00274254731799602
>GCTCATGTAGCTC|ENST00000541490|0.490550427668034
UTR3 	3977-3985	0.0100879306054273
>GCTCATGTAGCTC|ENST00000484722|0.490542172332466
UTR3 	1675-1683	0.0100873907132568
>GCTCATGTAGCTC|ENST00000563637|0.490474421469771
UTR3 	95-103	0.0100829598496712
>GCTCATGTAGCTC|ENST00000370355|0.490464825737269
UTR3 	924-932	0.0052304926699049
UTR3 	1208-1216	0.00375907149400097
UTR3 	1882-1890	0.00109276812908021
>GCTCATGTAGCTC|ENST00000318789|0.490460134923825
UTR3 	2668-2676	0.00808087701305628
UTR3 	2686-2694	0.00200114850262645
>GCTCATGTAGCTC|ENST00000290497|0.490450033918129
UTR3 	659-667	0.00438609374357348
UTR3 	2160-2168	0.00569527117004627
>GCTCATGTAGCTC|ENST00000312234|0.490432583141999
UTR3 	93-101	0.00725430901262618
UTR3 	793-801	0.00282591462544155
>GCTCATGTAGCTC|ENST00000367268|0.490388147264766
UTR3 	559-567	0.00356110268596631
UTR3 	4755-4763	0.001362352312193
UTR3 	6143-6151	0.00515386253990404
>GCTCATGTAGCTC|ENST00000394329|0.490377837449767
UTR3 	655-663	0.00302577687763042
CDS 	3978-3986	0.0136304717848662
CDS 	9276-9284	0.00316547221887152
CDS 	12651-12659	0.00479232890570746
>GCTCATGTAGCTC|ENST00000249363|0.490316008007727
UTR3 	1168-1176	0.010072599619815
>GCTCATGTAGCTC|ENST00000372037|0.490309632505497
UTR3 	1550-1558	0.00189746274912364
UTR3 	5580-5588	0.00337398748919375
UTR3 	8804-8812	0.00480073242142828
>GCTCATGTAGCTC|ENST00000230895|0.490299246888181
UTR3 	553-561	0.00382122516150279
UTR3 	663-671	0.00254684271220933
UTR3 	896-904	0.00370343556259738
>GCTCATGTAGCTC|ENST00000561220|0.490262186481566
CDS 	1014-1022	0.0212228173891349
UTR3 	2518-2526	0.00315192432018636
>GCTCATGTAGCTC|ENST00000318682|0.490260000268489
UTR3 	137-145	0.0100689366870754
>GCTCATGTAGCTC|ENST00000428443|0.490253503879479
UTR3 	625-633	0.00751178089727227
UTR3 	2563-2571	0.00255673092184399
>GCTCATGTAGCTC|ENST00000231061|0.490191456341988
UTR3 	1194-1202	0.0100644538599657
>GCTCATGTAGCTC|ENST00000298130|0.490089567273972
UTR3 	125-133	0.0100577901895509
>GCTCATGTAGCTC|ENST00000406971|0.489929199428929
UTR3 	1476-1484	0.0100473018258676
>GCTCATGTAGCTC|ENST00000375855|0.489802856477024
UTR3 	30-38	0.0100390386598828
>GCTCATGTAGCTC|ENST00000621421|0.489784074092193
UTR3 	376-384	0.0100378102345772
>GCTCATGTAGCTC|ENST00000615280|0.489782509381502
CDS 	330-338	0.023403501375997
UTR3 	501-509	0.0023033452979574
>GCTCATGTAGCTC|ENST00000356189|0.489777079193115
UTR3 	114-122	0.010037352746342
>GCTCATGTAGCTC|ENST00000373479|0.489772019116584
UTR3 	644-652	0.00277393161960032
UTR3 	2172-2180	0.00213582467006566
UTR3 	3778-3786	0.00512726551171199
>GCTCATGTAGCTC|ENST00000039989|0.489771186181405
UTR3 	1014-1022	0.0100369673247771
>GCTCATGTAGCTC|ENST00000357039|0.489732017379947
UTR3 	2049-2057	0.00265344707263116
UTR3 	2317-2325	0.00284673919912558
UTR3 	2591-2599	0.00453421928505354
>GCTCATGTAGCTC|ENST00000527748|0.489665354128926
UTR3 	2313-2321	0.0100300455427693
>GCTCATGTAGCTC|ENST00000325307|0.489592105518597
UTR3 	629-637	0.0100252547950494
>GCTCATGTAGCTC|ENST00000374358|0.489509628952876
UTR3 	1513-1521	0.0100198604676908
>GCTCATGTAGCTC|ENST00000367042|0.48941527188064
UTR3 	194-202	0.00328365346312332
UTR3 	1061-1069	0.00673003559440112
>GCTCATGTAGCTC|ENST00000318636|0.489402958282399
UTR3 	119-127	0.00484415454531346
UTR3 	2153-2161	0.00516872913953418
>GCTCATGTAGCTC|ENST00000476103|0.489298881726289
UTR3 	64-72	0.0100060765089222
>GCTCATGTAGCTC|ENST00000371410|0.489290517111412
UTR3 	1524-1532	0.00134566373534008
UTR3 	4065-4073	0.00409294308265219
UTR3 	4200-4208	0.00456692259674759
>GCTCATGTAGCTC|ENST00000541638|0.489223054153951
UTR3 	955-963	0.00167884489400063
CDS 	1116-1124	0.0173880093831832
UTR3 	4112-4120	0.00277648272418159
>GCTCATGTAGCTC|ENST00000304834|0.489137070540358
UTR3 	615-623	0.00652458834374602
UTR3 	1007-1015	0.00347090470800762
>GCTCATGTAGCTC|ENST00000505904|0.48913090830608
CDS 	417-425	0.0169853059675853
UTR3 	1214-1222	0.00459000217222603
>GCTCATGTAGCTC|ENST00000297792|0.489093489736219
UTR3 	440-448	0.00999264257096215
>GCTCATGTAGCTC|ENST00000268758|0.489088478416488
UTR3 	205-213	0.00999231479589754
>GCTCATGTAGCTC|ENST00000317508|0.489075388856617
UTR3 	295-303	0.00401226191938957
UTR3 	354-362	0.00597919672783752
>GCTCATGTAGCTC|ENST00000334454|0.489060534648451
UTR3 	344-352	0.00999048707704178
>GCTCATGTAGCTC|ENST00000540929|0.489011479693017
UTR3 	587-595	0.00187254715618644
UTR3 	1195-1203	0.00811473137112357
>GCTCATGTAGCTC|ENST00000278550|0.488887865940164
UTR3 	1887-1895	0.0046690520923445
UTR3 	2152-2160	0.00207659309720325
CDS 	3004-3012	0.00617147122126129
UTR3 	3747-3755	0.00138684554729067
>GCTCATGTAGCTC|ENST00000262225|0.488822567802833
UTR3 	1479-1487	0.00997492219023499
>GCTCATGTAGCTC|ENST00000265294|0.488783388864542
UTR3 	1175-1183	0.00484721795209571
UTR3 	1639-1647	0.00512514159856919
>GCTCATGTAGCTC|ENST00000439370|0.488776633445371
UTR3 	407-415	0.00997191768723275
>GCTCATGTAGCTC|ENST00000261326|0.488771004230039
UTR3 	1806-1814	0.00116620246085697
UTR3 	2550-2558	0.00215433977816725
UTR3 	3388-3396	0.00665100724814163
>GCTCATGTAGCTC|ENST00000361484|0.488721308151696
UTR3 	347-355	0.00673381226725492
UTR3 	895-903	0.0032344866523196
>GCTCATGTAGCTC|ENST00000264128|0.488612921236436
UTR3 	669-677	0.00528244832977844
UTR3 	1915-1923	0.00467876106635347
>GCTCATGTAGCTC|ENST00000623824|0.488612679122313
UTR3 	310-318	0.00240443690852092
UTR3 	497-505	0.00755675665099256
>GCTCATGTAGCTC|ENST00000334049|0.488569465630902
UTR3 	3131-3139	0.00549511387083435
UTR3 	4063-4071	0.0044632531004422
>GCTCATGTAGCTC|ENST00000394636|0.488550837752259
UTR3 	433-441	0.00995714852097826
>GCTCATGTAGCTC|ENST00000223023|0.488529323081232
UTR3 	2355-2363	0.00995574124288418
>GCTCATGTAGCTC|ENST00000282272|0.488509228442763
UTR3 	98-106	0.00995442684683765
>GCTCATGTAGCTC|ENST00000526355|0.488509130191139
UTR3 	1849-1857	0.00167887377635072
UTR3 	5430-5438	0.00292814474191692
UTR3 	5884-5892	0.00198788610190661
UTR3 	10505-10513	0.00135162038153411
UTR3 	12463-12471	0.00200789541845653
>GCTCATGTAGCTC|ENST00000217426|0.488451706411267
UTR3 	237-245	0.00995066430086975
>GCTCATGTAGCTC|ENST00000455372|0.488331939347298
UTR3 	2082-2090	0.00667147287995526
UTR3 	2109-2117	0.00327135733072346
>GCTCATGTAGCTC|ENST00000396423|0.48830288178925
UTR3 	405-413	0.00521998436561518
CDS 	891-899	0.0149945331887602
>GCTCATGTAGCTC|ENST00000377211|0.488290698276681
UTR3 	162-170	0.00599860924759596
UTR3 	302-310	0.00394152332084443
>GCTCATGTAGCTC|ENST00000370751|0.488274503501126
UTR3 	915-923	0.00366471919585476
CDS 	1116-1124	0.0194143465453046
>GCTCATGTAGCTC|ENST00000610020|0.48826569283549
UTR3 	5745-5753	0.00119137497591905
UTR3 	9074-9082	0.00248675394319217
UTR3 	13106-13114	0.00141567101412822
UTR3 	14038-14046	0.00352108449114017
UTR3 	14054-14062	0.00132361249438785
>GCTCATGTAGCTC|ENST00000225737|0.488260130249472
UTR3 	1560-1568	0.00993813305975831
>GCTCATGTAGCTC|ENST00000369893|0.488198081317486
UTR3 	811-819	0.00249373735809295
UTR3 	2736-2744	0.00250588513905577
UTR3 	4984-4992	0.00493445181463236
>GCTCATGTAGCTC|ENST00000282466|0.488197736617864
UTR3 	2349-2357	0.00497482243190715
CDS 	2404-2412	0.0156858911562756
>GCTCATGTAGCTC|ENST00000479105|0.488171195858484
UTR3 	628-636	0.00993231567135359
>GCTCATGTAGCTC|ENST00000355621|0.48817050997615
CDS 	64-72	0.015410109671002
UTR3 	245-253	0.00506792269281414
>GCTCATGTAGCTC|ENST00000313367|0.4881253641327
UTR3 	1771-1779	0.00281578422703008
UTR3 	2586-2594	0.00326055934272394
UTR3 	2989-2997	0.00385297413145356
>GCTCATGTAGCTC|ENST00000285393|0.488079841170671
UTR3 	116-124	0.00489362246737739
UTR3 	658-666	0.00503271744778096
>GCTCATGTAGCTC|ENST00000428680|0.488008256423091
UTR3 	220-228	0.00992165732762473
>GCTCATGTAGCTC|ENST00000632535|0.487992211414958
UTR3 	202-210	0.00992060776786373
>GCTCATGTAGCTC|ENST00000356448|0.48784791924118
UTR3 	151-159	0.00419578830677461
UTR3 	1036-1044	0.00226071168664632
UTR3 	1108-1116	0.00122664245944805
UTR3 	1680-1688	0.00222802658929903
>GCTCATGTAGCTC|ENST00000221566|0.487726080361754
UTR3 	536-544	0.00990319897277183
>GCTCATGTAGCTC|ENST00000319675|0.487710324508461
UTR3 	68-76	0.005637917381475
UTR3 	366-374	0.00426425091791002
>GCTCATGTAGCTC|ENST00000585682|0.48764402786944
CDS 	816-824	0.00614011693934873
UTR3 	1003-1011	0.00805806144308534
>GCTCATGTAGCTC|ENST00000262879|0.487616907001642
UTR3 	1025-1033	0.00464744191517245
UTR3 	1705-1713	0.0019635101837289
CDS 	2328-2336	0.0106871534244649
>GCTCATGTAGCTC|ENST00000265990|0.487565574834281
UTR3 	332-340	0.00645276798898176
UTR3 	1017-1025	0.00343993139646113
>GCTCATGTAGCTC|ENST00000265107|0.487533990448379
UTR3 	22-30	0.0098906332498861
>GCTCATGTAGCTC|ENST00000394660|0.487312668556724
UTR3 	612-620	0.00438095658036662
UTR3 	1986-1994	0.00162212675145388
UTR3 	2903-2911	0.00238493034346076
UTR3 	3698-3706	0.00148814131845161
>GCTCATGTAGCTC|ENST00000379264|0.487290314508477
UTR3 	879-887	0.003191738997026
UTR3 	1969-1977	0.00201046235314553
UTR3 	3969-3977	0.00467249128654756
>GCTCATGTAGCTC|ENST00000348520|0.487287655430362
UTR3 	238-246	0.00346904806061889
UTR3 	2067-2075	0.00139129809902955
UTR3 	3489-3497	0.00112786260514384
UTR3 	6516-6524	0.00128990790426291
UTR3 	8776-8784	0.00259640201588415
>GCTCATGTAGCTC|ENST00000479862|0.487235655434494
UTR3 	259-267	0.00987111693567638
>GCTCATGTAGCTC|ENST00000416600|0.487229485609039
UTR3 	3378-3386	0.00163635735134687
UTR3 	4645-4653	0.00183613358198229
UTR3 	6751-6759	0.00102126650167571
UTR3 	7427-7435	0.00153862340951622
UTR3 	7989-7997	0.00383833247070988
>GCTCATGTAGCTC|ENST00000356126|0.487217310511519
CDS 	703-711	0.0104281485718854
UTR3 	2248-2256	0.00321566019788009
UTR3 	2644-2652	0.00345193263032421
>GCTCATGTAGCTC|ENST00000371957|0.487179279599255
UTR3 	164-172	0.00986742890619175
>GCTCATGTAGCTC|ENST00000380672|0.487176046456673
CDS 	2358-2366	0.0182185571137318
UTR3 	4592-4600	0.00188822121439767
UTR3 	8035-8043	0.00212514785048065
>GCTCATGTAGCTC|ENST00000582970|0.487121979284224
UTR3 	145-153	0.00566701907031593
UTR3 	3624-3632	0.00133636496042141
UTR3 	4195-4203	0.00286029634590777
>GCTCATGTAGCTC|ENST00000267622|0.487109709051932
UTR3 	684-692	0.00333269326478078
CDS 	2278-2286	0.0200952792778683
>GCTCATGTAGCTC|ENST00000622602|0.487102925450347
UTR3 	3247-3255	0.00986243388890672
>GCTCATGTAGCTC|ENST00000418170|0.487072701043537
UTR3 	521-529	0.00492568890636446
UTR3 	548-556	0.0049347677191422
>GCTCATGTAGCTC|ENST00000466996|0.486887065173552
UTR3 	20-28	0.00984831229691807
>GCTCATGTAGCTC|ENST00000391781|0.486884059732243
UTR3 	1526-1534	0.0036787902907778
UTR3 	3515-3523	0.00233896314161913
UTR3 	3748-3756	0.0038303622461277
>GCTCATGTAGCTC|ENST00000596995|0.486882054610559
UTR3 	442-450	0.00391682356452096
UTR3 	1232-1240	0.00239648263299531
UTR3 	1328-1336	0.00189056817824886
UTR3 	1439-1447	0.00164411012604788
>GCTCATGTAGCTC|ENST00000421743|0.486830150394008
UTR3 	1680-1688	0.00984458887560342
>GCTCATGTAGCTC|ENST00000300291|0.486795178663094
CDS 	256-264	0.0287093364974165
>GCTCATGTAGCTC|ENST00000228434|0.486707069468561
UTR3 	201-209	0.00983653672288125
>GCTCATGTAGCTC|ENST00000304568|0.486631063045859
UTR3 	568-576	0.00325437145059299
UTR3 	1155-1163	0.00657719275687311
>GCTCATGTAGCTC|ENST00000564719|0.486596883021493
UTR3 	1190-1198	0.00670163819351135
UTR3 	1351-1359	0.00312768986478286
>GCTCATGTAGCTC|ENST00000593325|0.486435563271582
UTR3 	1112-1120	0.00981877397509709
>GCTCATGTAGCTC|ENST00000289431|0.48633729144404
UTR3 	453-461	0.00690590881059857
UTR3 	1408-1416	0.00290643579896254
>GCTCATGTAGCTC|ENST00000288840|0.486292205293481
UTR3 	797-805	0.00355528618511524
UTR3 	1081-1089	0.00625410867150418
>GCTCATGTAGCTC|ENST00000445196|0.486286615573424
UTR3 	213-221	0.00980902914921741
>GCTCATGTAGCTC|ENST00000236877|0.486167559156231
UTR3 	878-886	0.00383589686849803
UTR3 	1941-1949	0.00596534296187712
>GCTCATGTAGCTC|ENST00000371917|0.486155218482515
UTR3 	1303-1311	0.00233056950407849
CDS 	1636-1644	0.00581347082934034
UTR3 	1683-1691	0.00174391916774396
UTR3 	1928-1936	0.0039840623231793
>GCTCATGTAGCTC|ENST00000369244|0.486049368684114
UTR3 	1292-1300	0.003122444325295
UTR3 	1917-1925	0.00217481276908497
UTR3 	3863-3871	0.00362009539657593
UTR3 	3967-3975	0.000876154573835634
>GCTCATGTAGCTC|ENST00000368685|0.486046454672234
UTR3 	238-246	0.00383853203911657
UTR3 	277-285	0.00595478437136627
>GCTCATGTAGCTC|ENST00000352690|0.486000363887684
UTR3 	1200-1208	0.00773196368809561
UTR3 	1435-1443	0.00205833714417234
>GCTCATGTAGCTC|ENST00000243298|0.485899102790826
UTR3 	2183-2191	0.00978367557549113
>GCTCATGTAGCTC|ENST00000414546|0.485728486901111
CDS 	120-128	0.00762039766048012
UTR3 	127-135	0.00746497760851987
>GCTCATGTAGCTC|ENST00000318792|0.485677476680412
UTR3 	1322-1330	0.00976917487606598
>GCTCATGTAGCTC|ENST00000543741|0.485658336280624
UTR3 	603-611	0.00976792252814922
>GCTCATGTAGCTC|ENST00000337335|0.485655740640078
UTR3 	1106-1114	0.00156681361574335
UTR3 	2343-2351	0.00820093908057784
>GCTCATGTAGCTC|ENST00000527115|0.485649114398798
UTR3 	232-240	0.00976731914350616
>GCTCATGTAGCTC|ENST00000341983|0.485639622847842
UTR3 	462-470	0.00976669811383442
>GCTCATGTAGCTC|ENST00000290374|0.485630218535792
UTR3 	579-587	0.0097660827915128
>GCTCATGTAGCTC|ENST00000311630|0.485625413495262
UTR3 	1369-1377	0.00633809037108965
UTR3 	2193-2201	0.000783658715885135
UTR3 	3888-3896	0.00264401931140694
>GCTCATGTAGCTC|ENST00000371906|0.48559743139402
UTR3 	418-426	0.00424345952359955
UTR3 	998-1006	0.00552047800634819
>GCTCATGTAGCTC|ENST00000576630|0.485569868764202
UTR3 	682-690	0.0048681108773438
UTR3 	1204-1212	0.00489402322440285
>GCTCATGTAGCTC|ENST00000570164|0.485541278408546
UTR3 	336-344	0.00976026342317675
>GCTCATGTAGCTC|ENST00000613167|0.485465294243807
UTR3 	3675-3683	0.00299620055951323
UTR3 	4309-4317	0.0014085116821842
UTR3 	5331-5339	0.00535057947662595
>GCTCATGTAGCTC|ENST00000569722|0.485455313783903
UTR3 	278-286	0.00322411942091521
UTR3 	1343-1351	0.0065305192646487
>GCTCATGTAGCTC|ENST00000334095|0.485454148225689
UTR3 	494-502	0.00707033616130721
UTR3 	2809-2817	0.00268422626041737
>GCTCATGTAGCTC|ENST00000359318|0.485448394743438
CDS 	1149-1157	0.0228706998488143
UTR3 	1302-1310	0.00218089043285325
>GCTCATGTAGCTC|ENST00000367588|0.485445872916455
UTR3 	867-875	0.00217653210685654
UTR3 	1178-1186	0.0018352554585312
UTR3 	1923-1931	0.0014614611725834
UTR3 	4632-4640	0.00131773019456678
UTR3 	4774-4782	0.00296304202571163
>GCTCATGTAGCTC|ENST00000471702|0.485429828345775
UTR3 	802-810	0.0051496088842785
UTR3 	3709-3717	0.00138686368271398
UTR3 	4593-4601	0.00321649857413688
>GCTCATGTAGCTC|ENST00000588732|0.485330974858839
UTR3 	1265-1273	0.00377208117773608
UTR3 	2210-2218	0.00165467400081802
UTR3 	2266-2274	0.00116110336680769
UTR3 	2430-2438	0.0031586444401596
>GCTCATGTAGCTC|ENST00000422989|0.485264822923305
UTR3 	3562-3570	0.00140205699959257
UTR3 	6930-6938	0.00539720027691557
UTR3 	7047-7055	0.00294291723088608
>GCTCATGTAGCTC|ENST00000244043|0.485258950164605
UTR3 	363-371	0.00332798389551488
UTR3 	1819-1827	0.00149682576180827
UTR3 	3483-3491	0.0049169805799022
>GCTCATGTAGCTC|ENST00000524928|0.485178238131116
UTR3 	550-558	0.00791150694624997
UTR3 	1549-1557	0.00182500206164601
>GCTCATGTAGCTC|ENST00000367483|0.48517077072354
UTR3 	85-93	0.00973602039057075
>GCTCATGTAGCTC|ENST00000409236|0.485082743401134
UTR3 	2410-2418	0.00149050179462334
UTR3 	2983-2991	0.00210143514095105
UTR3 	5573-5581	0.00613832350166845
>GCTCATGTAGCTC|ENST00000315366|0.48506963079204
UTR3 	1445-1453	0.00584589668441041
UTR3 	1498-1506	0.00388350574114045
>GCTCATGTAGCTC|ENST00000264228|0.485060673471483
UTR3 	138-146	0.00459932646451866
UTR3 	2968-2976	0.00512948984610655
>GCTCATGTAGCTC|ENST00000221200|0.484971738536937
UTR3 	981-989	0.00421864912872156
UTR3 	1359-1367	0.00550434776325441
>GCTCATGTAGCTC|ENST00000298125|0.484967877690082
UTR3 	3430-3438	0.00107202232584051
UTR3 	5996-6004	0.00192459302761173
UTR3 	7186-7194	0.00280822014231493
UTR3 	7637-7645	0.00391790876197109
>GCTCATGTAGCTC|ENST00000295962|0.484947508387397
CDS 	319-327	0.00714567022332068
UTR3 	597-605	0.00412816304861986
UTR3 	665-673	0.00343315612123508
>GCTCATGTAGCTC|ENST00000360265|0.48492496947845
UTR3 	351-359	0.00484208418897091
UTR3 	415-423	0.00174864229286717
UTR3 	557-565	0.00312921007223218
>GCTCATGTAGCTC|ENST00000373609|0.484871781746455
UTR3 	2390-2398	0.00274718165213135
UTR3 	2644-2652	0.00696927453650625
>GCTCATGTAGCTC|ENST00000366574|0.484818132435364
CDS 	3333-3341	0.0044815737775167
CDS 	8478-8486	0.0109778810021083
CDS 	13500-13508	0.0128725606819534
>GCTCATGTAGCTC|ENST00000615164|0.484804156131743
UTR3 	697-705	0.00971203104084905
>GCTCATGTAGCTC|ENST00000267549|0.484762237018685
UTR3 	1686-1694	0.00441374307634233
UTR3 	2856-2864	0.0052955449283536
>GCTCATGTAGCTC|ENST00000582401|0.484745486982245
UTR3 	1063-1071	0.00970819193856927
>GCTCATGTAGCTC|ENST00000607742|0.484728460841661
UTR3 	216-224	0.00420165100465941
UTR3 	4593-4601	0.00550542679815703
>GCTCATGTAGCTC|ENST00000568223|0.484709886990906
UTR3 	1852-1860	0.00276156976373195
UTR3 	2000-2008	0.00292130812091468
UTR3 	2189-2197	0.00402298450260698
>GCTCATGTAGCTC|ENST00000495008|0.48470250942529
UTR3 	3190-3198	0.00970537962132503
>GCTCATGTAGCTC|ENST00000404580|0.484604684852845
UTR3 	326-334	0.0096989782312309
>GCTCATGTAGCTC|ENST00000376687|0.484443284183278
UTR3 	1265-1273	0.00968841641477405
>GCTCATGTAGCTC|ENST00000548882|0.484429511716306
UTR3 	392-400	0.00968751515549905
>GCTCATGTAGCTC|ENST00000371752|0.484280199846523
UTR3 	656-664	0.00331277304330255
CDS 	2142-2150	0.0195804359650328
>GCTCATGTAGCTC|ENST00000614891|0.484098744887151
UTR3 	1626-1634	0.00966586956941579
>GCTCATGTAGCTC|ENST00000471440|0.484042248897676
UTR3 	401-409	0.00651523941625354
UTR3 	510-518	0.00314693292999827
>GCTCATGTAGCTC|ENST00000262094|0.484023836172392
UTR3 	1583-1591	0.00247624335567588
UTR3 	3526-3534	0.00328161020543384
UTR3 	4102-4110	0.00390311380969796
>GCTCATGTAGCTC|ENST00000371947|0.483985154503348
UTR3 	978-986	0.00965843593502467
>GCTCATGTAGCTC|ENST00000430935|0.483985072154846
UTR3 	1156-1164	0.00174511123040209
UTR3 	1747-1755	0.00193980934882097
UTR3 	2158-2166	0.00597350996667375
>GCTCATGTAGCTC|ENST00000567109|0.483898632584677
UTR3 	510-518	0.00303695138573116
UTR3 	2928-2936	0.00195126254364325
UTR3 	4504-4512	0.00466455972564544
>GCTCATGTAGCTC|ENST00000403491|0.483881023984622
UTR3 	7180-7188	0.00965162128237312
>GCTCATGTAGCTC|ENST00000396912|0.483862882585987
UTR3 	407-415	0.00301100755283956
UTR3 	468-476	0.00271168642204596
UTR3 	1688-1696	0.00189248118805049
UTR3 	2659-2667	0.00203525887571902
>GCTCATGTAGCTC|ENST00000242994|0.48383840748267
UTR3 	2298-2306	0.00498501776671271
UTR3 	2357-2365	0.00466381452153296
>GCTCATGTAGCTC|ENST00000267814|0.483830969179479
UTR3 	2160-2168	0.00380063795800176
UTR3 	3234-3242	0.00584770753639371
>GCTCATGTAGCTC|ENST00000312994|0.483802788586391
UTR3 	668-676	0.00590865024647279
CDS 	1306-1314	0.0120129083428195
>GCTCATGTAGCTC|ENST00000439174|0.48380118463195
UTR3 	1722-1730	0.00448429769811202
UTR3 	3432-3440	0.00516209856550399
>GCTCATGTAGCTC|ENST00000545620|0.483767281450932
UTR3 	1819-1827	0.00601177468074435
UTR3 	3736-3744	0.00143014286400904
UTR3 	3916-3924	0.00220225993756616
>GCTCATGTAGCTC|ENST00000536790|0.483752943779949
UTR3 	473-481	0.00512148627444439
UTR3 	1602-1610	0.00452175288129431
>GCTCATGTAGCTC|ENST00000284984|0.483719480376838
UTR3 	561-569	0.00964104914186924
>GCTCATGTAGCTC|ENST00000292431|0.483714618667664
UTR3 	65-73	0.00831902797992259
UTR3 	1715-1723	0.0013217029863842
>GCTCATGTAGCTC|ENST00000337910|0.483664653190627
UTR3 	177-185	0.00963746095362549
>GCTCATGTAGCTC|ENST00000579991|0.483654463944961
UTR3 	1513-1521	0.00113130361966238
UTR3 	2775-2783	0.0022380866300129
UTR3 	3147-3155	0.00101787114641774
UTR3 	5997-6005	0.00524953271523425
>GCTCATGTAGCTC|ENST00000256682|0.483647032385247
UTR3 	2184-2192	0.00218612450955652
UTR3 	3136-3144	0.0074501832375946
>GCTCATGTAGCTC|ENST00000282276|0.48360404460275
UTR3 	100-108	0.00963349436916566
>GCTCATGTAGCTC|ENST00000565367|0.48354262550914
UTR3 	475-483	0.00577270084670117
UTR3 	592-600	0.00385677386151118
>GCTCATGTAGCTC|ENST00000610468|0.483515694946554
UTR3 	388-396	0.00962771218854055
>GCTCATGTAGCTC|ENST00000581977|0.483482916164183
CDS 	1600-1608	0.0280771376599983
>GCTCATGTAGCTC|ENST00000523924|0.48345838062801
UTR3 	739-747	0.00500410883456638
UTR3 	2550-2558	0.00461985229323463
>GCTCATGTAGCTC|ENST00000443736|0.483415284906269
UTR3 	111-119	0.00962114061542575
>GCTCATGTAGCTC|ENST00000317178|0.483260624830677
CDS 	478-486	0.0166334134903495
CDS 	1375-1383	0.00667854450123965
CDS 	1459-1467	0.0047227424745409
>GCTCATGTAGCTC|ENST00000361923|0.483259407335642
UTR3 	323-331	0.00341108415180893
CDS 	522-530	0.00858338381840553
UTR3 	1948-1956	0.00357886101758892
>GCTCATGTAGCTC|ENST00000433224|0.483153578369234
UTR3 	1550-1558	0.00960401219746455
>GCTCATGTAGCTC|ENST00000253462|0.48313288856094
UTR3 	756-764	0.00213843695154396
UTR3 	777-785	0.00173243447287154
UTR3 	1481-1489	0.00573178662115362
>GCTCATGTAGCTC|ENST00000260506|0.48312453366212
UTR3 	549-557	0.00269120157667012
UTR3 	1398-1406	0.00691090963810666
>GCTCATGTAGCTC|ENST00000494792|0.483092020200868
UTR3 	891-899	0.00808159575476722
UTR3 	1423-1431	0.00151838743772111
>GCTCATGTAGCTC|ENST00000358556|0.483087744683755
UTR3 	1666-1674	0.00240191787257464
UTR3 	2262-2270	0.00719778548448519
>GCTCATGTAGCTC|ENST00000377252|0.483071593364788
UTR3 	357-365	0.00296470274815204
UTR3 	678-686	0.00411551296237341
UTR3 	4162-4170	0.00143503533221478
UTR3 	4691-4699	0.00108339519832654
>GCTCATGTAGCTC|ENST00000362003|0.48306512794999
UTR3 	4051-4059	0.00440738401705274
UTR3 	4057-4065	0.00258326725802443
UTR3 	4080-4088	0.00260757179907207
>GCTCATGTAGCTC|ENST00000372806|0.483035818378805
UTR3 	479-487	0.00644404589242919
UTR3 	2487-2495	0.0018985099946865
UTR3 	2880-2888	0.00125374884592395
>GCTCATGTAGCTC|ENST00000233969|0.483029163336834
UTR3 	817-825	0.00249011657420673
UTR3 	1591-1599	0.00272747678628719
UTR3 	2493-2501	0.00437827579224682
>GCTCATGTAGCTC|ENST00000448331|0.482932932955565
UTR3 	1204-1212	0.00236152472451311
UTR3 	1537-1545	0.00123736201150763
UTR3 	1972-1980	0.00250039949083827
UTR3 	2235-2243	0.0034902844904961
>GCTCATGTAGCTC|ENST00000370353|0.482895592462423
UTR3 	186-194	0.00331024428603186
UTR3 	817-825	0.00375884740704009
UTR3 	3475-3483	0.00251803500582621
>GCTCATGTAGCTC|ENST00000330619|0.482820517373329
UTR3 	488-496	0.00357468635339735
UTR3 	1064-1072	0.00321574460342507
UTR3 	3577-3585	0.00279178187238932
>GCTCATGTAGCTC|ENST00000378230|0.482792746697268
UTR3 	1986-1994	0.00166907846552492
UTR3 	2821-2829	0.00402754046489886
UTR3 	3025-3033	0.00388377621932079
>GCTCATGTAGCTC|ENST00000465611|0.482591683832476
UTR3 	1359-1367	0.00338798212411351
UTR3 	1452-1460	0.00617925261057043
>GCTCATGTAGCTC|ENST00000409588|0.482503489856394
UTR3 	196-204	0.00956146194969828
>GCTCATGTAGCTC|ENST00000549147|0.482268725213491
UTR3 	759-767	0.00954609495274678
>GCTCATGTAGCTC|ENST00000566838|0.482127146322938
UTR3 	2668-2676	0.00181202526117155
UTR3 	3401-3409	0.00236566311307761
UTR3 	3959-3967	0.00212236066154347
UTR3 	5324-5332	0.00179508943875622
UTR3 	6317-6325	0.00144168889685756
>GCTCATGTAGCTC|ENST00000440460|0.48208321361833
UTR3 	490-498	0.0041066275636678
UTR3 	1055-1063	0.00295391867030815
UTR3 	1962-1970	0.0024734053180993
>GCTCATGTAGCTC|ENST00000372997|0.482080418831124
UTR3 	450-458	0.00416712402354839
UTR3 	754-762	0.00536664458213019
>GCTCATGTAGCTC|ENST00000369940|0.482012416718663
UTR3 	664-672	0.00679287725623543
UTR3 	2463-2471	0.00273643991761224
>GCTCATGTAGCTC|ENST00000341124|0.48201062187806
CDS 	1095-1103	0.0277960408666245
>GCTCATGTAGCTC|ENST00000540438|0.482008875255083
UTR3 	1965-1973	0.00952908534774264
>GCTCATGTAGCTC|ENST00000581312|0.481976335263961
UTR3 	1321-1329	0.00369433047648401
UTR3 	1997-2005	0.00141488991355368
UTR3 	4186-4194	0.0016803018643004
UTR3 	5204-5212	0.00273743300259531
>GCTCATGTAGCTC|ENST00000450650|0.481934641939969
UTR3 	777-785	0.00205241981308339
UTR3 	1428-1436	0.00261002277017213
UTR3 	1805-1813	0.00486178338460371
>GCTCATGTAGCTC|ENST00000609129|0.481865853961397
UTR3 	508-516	0.00564951452832601
UTR3 	1446-1454	0.00133520305148676
UTR3 	6147-6155	0.00253500541821969
>GCTCATGTAGCTC|ENST00000261023|0.481782411413565
UTR3 	70-78	0.00635277934551676
UTR3 	2817-2825	0.003161481311005
>GCTCATGTAGCTC|ENST00000309668|0.481720355657131
UTR3 	279-287	0.00951019830055989
>GCTCATGTAGCTC|ENST00000521288|0.481664270918931
UTR3 	646-654	0.00317244328820026
UTR3 	1252-1260	0.00270563226394193
UTR3 	3583-3591	0.00362845124146613
>GCTCATGTAGCTC|ENST00000377086|0.481662783025558
CDS 	4504-4512	0.0277296214405646
>GCTCATGTAGCTC|ENST00000345429|0.481659033076699
UTR3 	707-715	0.00950618390423574
>GCTCATGTAGCTC|ENST00000374271|0.481657643897292
UTR3 	994-1002	0.00420616281227357
UTR3 	2503-2511	0.00529993015087115
>GCTCATGTAGCTC|ENST00000374553|0.481651020306946
CDS 	1107-1115	0.0277273753041076
>GCTCATGTAGCTC|ENST00000342085|0.481618363940219
UTR3 	3172-3180	0.00209483739070693
UTR3 	4411-4419	0.00740868414587168
>GCTCATGTAGCTC|ENST00000400405|0.481586511260438
UTR3 	551-559	0.00232514709621408
UTR3 	2218-2226	0.00269844905904396
UTR3 	4732-4740	0.00205661885012253
UTR3 	5655-5663	0.00242122131364687
>GCTCATGTAGCTC|ENST00000546084|0.481505478373271
UTR3 	2012-2020	0.00292905205375239
UTR3 	2088-2096	0.00345931279679954
UTR3 	2215-2223	0.00310776665243566
>GCTCATGTAGCTC|ENST00000397067|0.481476581126818
CDS 	369-377	0.0276940650131086
>GCTCATGTAGCTC|ENST00000438666|0.481471960806989
UTR3 	666-674	0.00252764083709081
UTR3 	1234-1242	0.00696629642060968
>GCTCATGTAGCTC|ENST00000527996|0.481332230628864
UTR3 	69-77	0.0077195583037135
UTR3 	1362-1370	0.00176523132578733
>GCTCATGTAGCTC|ENST00000549394|0.481317432952966
UTR3 	285-293	0.00948382086813682
>GCTCATGTAGCTC|ENST00000360124|0.481256436648756
UTR3 	153-161	0.00624995407463431
UTR3 	540-548	0.00322987351788854
>GCTCATGTAGCTC|ENST00000366522|0.481198739791631
UTR3 	231-239	0.00319152940011473
UTR3 	2369-2377	0.00186334327000554
UTR3 	3180-3188	0.00157003474086224
UTR3 	4383-4391	0.00285114287882286
>GCTCATGTAGCTC|ENST00000310421|0.481115736728042
CDS 	2121-2129	0.01121070971828
UTR3 	2688-2696	0.00229873204895945
UTR3 	5730-5738	0.00368835303615537
>GCTCATGTAGCTC|ENST00000379374|0.481084847725835
UTR3 	910-918	0.00309274566369844
UTR3 	1378-1386	0.00428383037146046
UTR3 	1610-1618	0.0020920178628076
>GCTCATGTAGCTC|ENST00000316607|0.480995435187787
UTR3 	1107-1115	0.00946274006451582
>GCTCATGTAGCTC|ENST00000351578|0.480992536340623
UTR3 	777-785	0.00327801833492266
UTR3 	2153-2161	0.00618453194091321
>GCTCATGTAGCTC|ENST00000527905|0.48094639330411
UTR3 	197-205	0.00945952926154321
>GCTCATGTAGCTC|ENST00000225235|0.480864101911408
UTR3 	2075-2083	0.009454141538262
>GCTCATGTAGCTC|ENST00000514254|0.480861664726673
UTR3 	2675-2683	0.00215057602917865
UTR3 	3562-3570	0.00730340594243034
>GCTCATGTAGCTC|ENST00000528609|0.480824475190412
UTR3 	333-341	0.00460923917083851
UTR3 	405-413	0.00484230793082358
>GCTCATGTAGCTC|ENST00000376734|0.480765844932437
UTR3 	415-423	0.00528230234758459
CDS 	523-531	0.0132440977100328
>GCTCATGTAGCTC|ENST00000465115|0.480729071349951
UTR3 	1279-1287	0.0045058398797566
UTR3 	1871-1879	0.0018668118386778
UTR3 	2093-2101	0.00307264904794894
>GCTCATGTAGCTC|ENST00000471858|0.480678086478098
UTR3 	1390-1398	0.00944196261774642
>GCTCATGTAGCTC|ENST00000538295|0.4806763602955
UTR3 	106-114	0.00263129428952141
UTR3 	252-260	0.0068105553088652
>GCTCATGTAGCTC|ENST00000373115|0.480651281014451
UTR3 	85-93	0.00234287431956902
UTR3 	2702-2710	0.00118997819482055
UTR3 	5074-5082	0.00590735505019618
>GCTCATGTAGCTC|ENST00000328345|0.480604457330583
UTR3 	556-564	0.00943714182677166
>GCTCATGTAGCTC|ENST00000219400|0.480588140620204
UTR3 	1119-1127	0.0019282392687648
UTR3 	2404-2412	0.00178592322758198
UTR3 	5277-5285	0.00228555556897797
UTR3 	8870-8878	0.00343635543454138
>GCTCATGTAGCTC|ENST00000457268|0.480477989802016
UTR3 	3683-3691	0.00146095275869102
UTR3 	3838-3846	0.00103884275552841
UTR3 	4363-4371	0.00692906585530928
>GCTCATGTAGCTC|ENST00000319170|0.480445509911626
UTR3 	1438-1446	0.0048662156696006
UTR3 	1691-1699	0.00179233173109302
UTR3 	2151-2159	0.0012316492897582
UTR3 	4165-4173	0.00153653803293643
>GCTCATGTAGCTC|ENST00000450765|0.480444488030517
UTR3 	1395-1403	0.00286628204068985
UTR3 	1506-1514	0.00240638887238607
UTR3 	3930-3938	0.00239034942729384
UTR3 	4029-4037	0.00176364747438088
>GCTCATGTAGCTC|ENST00000348367|0.480357876055564
UTR3 	29-37	0.00480868160269098
UTR3 	1466-1474	0.00176079027465102
UTR3 	2628-2636	0.0028515248969709
>GCTCATGTAGCTC|ENST00000553766|0.480321886227846
UTR3 	100-108	0.00941864026719229
>GCTCATGTAGCTC|ENST00000371432|0.480305827366979
UTR3 	483-491	0.00649256341640969
UTR3 	3064-3072	0.002925025359914
>GCTCATGTAGCTC|ENST00000440125|0.480297656506997
UTR3 	2998-3006	0.0056927329578357
UTR3 	3113-3121	0.00372432081160594
>GCTCATGTAGCTC|ENST00000373747|0.480297002990154
UTR3 	790-798	0.00941701097881093
>GCTCATGTAGCTC|ENST00000591662|0.480274999814998
CDS 	702-710	0.00473066527907917
UTR3 	861-869	0.00341316610921558
UTR3 	1710-1718	0.00458339001055667
>GCTCATGTAGCTC|ENST00000020945|0.480256489713113
CDS 	772-780	0.0274610560942061
>GCTCATGTAGCTC|ENST00000624426|0.480228756675357
UTR3 	615-623	0.00941254235832246
>GCTCATGTAGCTC|ENST00000512783|0.480183737037429
UTR3 	998-1006	0.00348837214223659
UTR3 	1075-1083	0.00254785993457714
UTR3 	1438-1446	0.00129947145694602
UTR3 	2819-2827	0.0020738910100001
>GCTCATGTAGCTC|ENST00000371703|0.480179529984762
UTR3 	580-588	0.00940931907154099
>GCTCATGTAGCTC|ENST00000380739|0.480108264337437
UTR3 	1060-1068	0.00940465266364548
>GCTCATGTAGCTC|ENST00000613385|0.480107817679634
UTR3 	1838-1846	0.00333652617196589
UTR3 	2279-2287	0.00221872267855316
UTR3 	2440-2448	0.00125727658418098
UTR3 	3966-3974	0.00259209798204352
>GCTCATGTAGCTC|ENST00000393897|0.480090534072561
UTR3 	47-55	0.00940349169426703
>GCTCATGTAGCTC|ENST00000300590|0.48007917506225
UTR3 	1917-1925	0.00325896461445738
UTR3 	2440-2448	0.00614378329544839
>GCTCATGTAGCTC|ENST00000565468|0.480054330011084
UTR3 	926-934	0.00191898420072935
UTR3 	1237-1245	0.00207633814367408
UTR3 	6800-6808	0.000789375883531813
UTR3 	8872-8880	0.00461642283126671
>GCTCATGTAGCTC|ENST00000434992|0.480017486373249
UTR3 	726-734	0.00310124158608309
UTR3 	2509-2517	0.00629746694463277
>GCTCATGTAGCTC|ENST00000441517|0.479951157742427
UTR3 	1090-1098	0.00939436528333085
>GCTCATGTAGCTC|ENST00000442080|0.479932177255429
UTR3 	417-425	0.00604316012199492
UTR3 	997-1005	0.00334996229661908
>GCTCATGTAGCTC|ENST00000533632|0.479844338754756
UTR3 	414-422	0.00938737060034064
>GCTCATGTAGCTC|ENST00000380752|0.479801035327845
UTR3 	828-836	0.00667766497668442
UTR3 	3988-3996	0.00270687000970449
>GCTCATGTAGCTC|ENST00000383718|0.47979621781835
UTR3 	1476-1484	0.00718058034931904
UTR3 	2191-2199	0.00220363917357712
>GCTCATGTAGCTC|ENST00000278937|0.479684584443554
UTR3 	762-770	0.00937690939991471
>GCTCATGTAGCTC|ENST00000555774|0.479583175774223
UTR3 	392-400	0.00445404906376693
UTR3 	1188-1196	0.00491621964559823
>GCTCATGTAGCTC|ENST00000267079|0.479526405303076
UTR3 	1488-1496	0.00936655107843311
>GCTCATGTAGCTC|ENST00000359775|0.479498333151463
UTR3 	2503-2511	0.0015745594786146
UTR3 	3370-3378	0.00139766766153972
UTR3 	3978-3986	0.00639248561241927
>GCTCATGTAGCTC|ENST00000534093|0.479451331350345
UTR3 	328-336	0.00936163478546057
>GCTCATGTAGCTC|ENST00000314425|0.479441469848892
UTR3 	763-771	0.00936098899065151
>GCTCATGTAGCTC|ENST00000508296|0.479366149872783
UTR3 	3123-3131	0.00935605651748933
>GCTCATGTAGCTC|ENST00000536719|0.479364625546671
UTR3 	786-794	0.00935595669343551
>GCTCATGTAGCTC|ENST00000543111|0.479267375788283
CDS 	871-879	0.00708588501032339
UTR3 	910-918	0.00719360132036004
>GCTCATGTAGCTC|ENST00000420826|0.478999220252572
UTR3 	602-610	0.00781096101950466
UTR3 	1279-1287	0.00152106552496609
>GCTCATGTAGCTC|ENST00000448507|0.478993588017702
UTR3 	202-210	0.00387309554973743
UTR3 	2202-2210	0.00545856213197779
>GCTCATGTAGCTC|ENST00000546531|0.478993272614368
UTR3 	116-124	0.0093316370255097
>GCTCATGTAGCTC|ENST00000336596|0.478897070072773
UTR3 	1108-1116	0.00932533653522347
>GCTCATGTAGCTC|ENST00000415039|0.478846250638183
UTR3 	1043-1051	0.00932200823093364
>GCTCATGTAGCTC|ENST00000542375|0.478840470671837
UTR3 	108-116	0.00932162968325459
>GCTCATGTAGCTC|ENST00000369443|0.478794878091574
UTR3 	3139-3147	0.00117501516889151
UTR3 	4360-4368	0.00116929000049124
UTR3 	5331-5339	0.00697433850329088
>GCTCATGTAGCTC|ENST00000401395|0.478743179964591
UTR3 	1387-1395	0.00218726309187297
UTR3 	1404-1412	0.000580467626563835
UTR3 	1951-1959	0.00309961893074072
UTR3 	3199-3207	0.00225478988731037
UTR3 	3693-3701	0.00119311822493384
>GCTCATGTAGCTC|ENST00000442253|0.478684618933363
UTR3 	245-253	0.00711139860922822
UTR3 	2197-2205	0.00220002372664499
>GCTCATGTAGCTC|ENST00000286713|0.478678893688502
CDS 	282-290	0.0152165026666522
UTR3 	724-732	0.0044580692169434
>GCTCATGTAGCTC|ENST00000532314|0.478662755452276
UTR3 	244-252	0.00930999038824683
>GCTCATGTAGCTC|ENST00000468843|0.478630217997417
UTR3 	269-277	0.00349134179692943
UTR3 	522-530	0.00581651754238565
>GCTCATGTAGCTC|ENST00000290438|0.478624366046934
UTR3 	772-780	0.00318793443706868
UTR3 	840-848	0.00611954162599262
>GCTCATGTAGCTC|ENST00000374161|0.478590878094564
UTR3 	311-319	0.00444651965089862
UTR3 	712-720	0.00485876309555149
>GCTCATGTAGCTC|ENST00000358657|0.478566440388797
UTR3 	761-769	0.00458037036794047
UTR3 	1887-1895	0.00352985873593444
UTR3 	4227-4235	0.00119345307017402
>GCTCATGTAGCTC|ENST00000322475|0.478489794285138
UTR3 	651-659	0.00383650148929064
UTR3 	1736-1744	0.00190882212229801
UTR3 	2061-2069	0.0035533385043036
>GCTCATGTAGCTC|ENST00000379153|0.478482062875923
UTR3 	74-82	0.00673929758102434
UTR3 	194-202	0.0025588581502765
>GCTCATGTAGCTC|ENST00000306773|0.478441976939916
UTR3 	2429-2437	0.00272141315177365
UTR3 	3246-3254	0.0035489740528161
UTR3 	3373-3381	0.00302514300482954
>GCTCATGTAGCTC|ENST00000375871|0.478428011859005
UTR3 	846-854	0.00598511733337214
UTR3 	880-888	0.00330949819622907
>GCTCATGTAGCTC|ENST00000373204|0.478346446763303
UTR3 	4179-4187	0.00182380160204123
UTR3 	5681-5689	0.0027945505541951
UTR3 	9647-9655	0.0046709210080644
>GCTCATGTAGCTC|ENST00000361070|0.478320148807093
UTR3 	954-962	0.00928755067992885
>GCTCATGTAGCTC|ENST00000374156|0.478303315182365
UTR3 	663-671	0.0021834544503418
UTR3 	1332-1340	0.00710299364336605
>GCTCATGTAGCTC|ENST00000527958|0.478292106485543
UTR3 	1368-1376	0.00236092523108998
UTR3 	3032-3040	0.00692478870197198
>GCTCATGTAGCTC|ENST00000333957|0.478274379828
UTR3 	144-152	0.00928455284829711
>GCTCATGTAGCTC|ENST00000360280|0.478239798004031
UTR3 	727-735	0.00397612556180211
UTR3 	1062-1070	0.00530616218875902
>GCTCATGTAGCTC|ENST00000296812|0.478216301600893
UTR3 	536-544	0.00928074873633469
>GCTCATGTAGCTC|ENST00000622051|0.478213750281642
UTR3 	368-376	0.00715696410934791
UTR3 	1647-1655	0.00212361751521542
>GCTCATGTAGCTC|ENST00000209728|0.478135595982873
UTR3 	323-331	0.00723679565069486
UTR3 	1599-1607	0.00203866682014428
>GCTCATGTAGCTC|ENST00000521228|0.47813481475622
UTR3 	1146-1154	0.00927541129966853
>GCTCATGTAGCTC|ENST00000276173|0.478131142416829
UTR3 	629-637	0.00927517075746702
>GCTCATGTAGCTC|ENST00000262605|0.478105938030491
UTR3 	136-144	0.00598367716493256
UTR3 	2918-2926	0.00153755434444252
UTR3 	4087-4095	0.0017522883293503
>GCTCATGTAGCTC|ENST00000339350|0.478105417315767
UTR3 	140-148	0.00545911810630493
UTR3 	1941-1949	0.00381436762487964
>GCTCATGTAGCTC|ENST00000378588|0.478100056167525
UTR3 	2531-2539	0.00927313456831431
>GCTCATGTAGCTC|ENST00000581693|0.478097778720007
UTR3 	722-730	0.00650366311481401
UTR3 	777-785	0.0027693222773337
>GCTCATGTAGCTC|ENST00000227451|0.478058066715355
UTR3 	855-863	0.00457530423929201
UTR3 	3215-3223	0.00469507994847124
>GCTCATGTAGCTC|ENST00000542120|0.478052223909731
UTR3 	109-117	0.00448851089241283
UTR3 	2460-2468	0.00202686710806943
UTR3 	4774-4782	0.00275462347196375
>GCTCATGTAGCTC|ENST00000566228|0.47801361342094
UTR3 	823-831	0.0023658345512377
UTR3 	1611-1619	0.00115049239000899
UTR3 	2730-2738	0.00107461623913515
UTR3 	4314-4322	0.00162740978141567
UTR3 	4650-4658	0.00304911943742126
>GCTCATGTAGCTC|ENST00000317627|0.477907154531823
UTR3 	93-101	0.00463115807489482
UTR3 	773-781	0.00462934094014827
>GCTCATGTAGCTC|ENST00000341516|0.477892109621478
UTR3 	2391-2399	0.00925951351662443
>GCTCATGTAGCTC|ENST00000366429|0.477884690004667
UTR3 	600-608	0.00376828942627647
UTR3 	790-798	0.00549073807647221
>GCTCATGTAGCTC|ENST00000605597|0.477865583414617
UTR3 	1641-1649	0.00925777594354345
>GCTCATGTAGCTC|ENST00000578921|0.477849655793332
UTR3 	1412-1420	0.00356630144795081
UTR3 	2055-2063	0.0032598024117464
UTR3 	2444-2452	0.00243062875675663
>GCTCATGTAGCTC|ENST00000478953|0.477845146868091
UTR3 	788-796	0.00291730158646472
UTR3 	1592-1600	0.00633913567562967
>GCTCATGTAGCTC|ENST00000613118|0.477750957305871
UTR3 	1509-1517	0.0047731177283934
UTR3 	1671-1679	0.00447714965053272
>GCTCATGTAGCTC|ENST00000407492|0.477698574710135
UTR3 	102-110	0.00924683601445512
>GCTCATGTAGCTC|ENST00000397728|0.477652457233648
UTR3 	1215-1223	0.00181164708322227
CDS 	1473-1481	0.0127997247432423
UTR3 	1931-1939	0.0034017972700388
>GCTCATGTAGCTC|ENST00000309964|0.477626450919179
UTR3 	96-104	0.00696320065223059
UTR3 	4594-4602	0.00227891078213557
>GCTCATGTAGCTC|ENST00000314744|0.47756540281584
UTR3 	628-636	0.00923811233651602
>GCTCATGTAGCTC|ENST00000273582|0.477542196063625
UTR3 	764-772	0.00317982735232757
UTR3 	1984-1992	0.00246288633410085
UTR3 	2086-2094	0.000645109655710983
UTR3 	3179-3187	0.00294876877064267
>GCTCATGTAGCTC|ENST00000263674|0.477512332994124
UTR3 	475-483	0.00923463583887122
>GCTCATGTAGCTC|ENST00000257897|0.477480903350152
CDS 	52-60	0.00884791660020134
CDS 	1266-1274	0.00832516913341653
UTR3 	2083-2091	0.00368436499927742
>GCTCATGTAGCTC|ENST00000298310|0.477457383420672
UTR3 	1068-1076	0.00488240948381287
UTR3 	1753-1761	0.00434862668359757
>GCTCATGTAGCTC|ENST00000511475|0.477361938100238
UTR3 	237-245	0.00922478358989224
>GCTCATGTAGCTC|ENST00000340437|0.47735616280336
UTR3 	1401-1409	0.00922440524947203
>GCTCATGTAGCTC|ENST00000263754|0.477344243563011
UTR3 	808-816	0.00922362441729308
>GCTCATGTAGCTC|ENST00000398667|0.477252609687855
UTR3 	254-262	0.0049638356629982
UTR3 	1270-1278	0.00425378574152406
>GCTCATGTAGCTC|ENST00000413366|0.477247305169581
UTR3 	2584-2592	0.00239757093241664
UTR3 	2975-2983	0.00365800017628404
UTR3 	4558-4566	0.00142694123632716
UTR3 	4948-4956	0.00173476155294203
>GCTCATGTAGCTC|ENST00000381237|0.477222939633092
UTR3 	549-557	0.00676801896230117
UTR3 	2346-2354	0.00244765871032604
>GCTCATGTAGCTC|ENST00000397332|0.477195484038952
UTR3 	371-379	0.00921387900414567
>GCTCATGTAGCTC|ENST00000428210|0.477159305472093
UTR3 	2106-2114	0.00160256874673161
UTR3 	4933-4941	0.00760894011651866
>GCTCATGTAGCTC|ENST00000379558|0.477146562285025
UTR3 	2185-2193	0.00743039274146988
UTR3 	2694-2702	0.00178028128262945
>GCTCATGTAGCTC|ENST00000600729|0.477123224416155
UTR3 	384-392	0.00920914509488119
>GCTCATGTAGCTC|ENST00000461287|0.477115078144379
UTR3 	1504-1512	0.00251600212471066
UTR3 	1671-1679	0.00669260928352774
>GCTCATGTAGCTC|ENST00000278949|0.47706419904042
UTR3 	1024-1032	0.00295032633243611
UTR3 	1742-1750	0.00163882916676821
UTR3 	2566-2574	0.00461612264861233
>GCTCATGTAGCTC|ENST00000315684|0.477049134276096
UTR3 	937-945	0.00239154551040299
UTR3 	2078-2086	0.0017514787970091
UTR3 	2781-2789	0.00506126689128293
>GCTCATGTAGCTC|ENST00000620556|0.47702273847071
UTR3 	444-452	0.00920256190404671
>GCTCATGTAGCTC|ENST00000253079|0.476976950407994
UTR3 	1028-1036	0.0091995621252095
>GCTCATGTAGCTC|ENST00000283122|0.476927798571209
CDS 	396-404	0.0148941172876786
UTR3 	1505-1513	0.0044451502875011
>GCTCATGTAGCTC|ENST00000505658|0.476857627983326
UTR3 	2942-2950	0.00422175854822922
UTR3 	3684-3692	0.00178525705926725
UTR3 	5412-5420	0.00318472905780835
>GCTCATGTAGCTC|ENST00000333360|0.476843312553649
UTR3 	1006-1014	0.00255928441478114
CDS 	1506-1514	0.0201500543179806
>GCTCATGTAGCTC|ENST00000527937|0.476842158551267
UTR3 	462-470	0.00669169092204464
UTR3 	674-682	0.00249904024412021
>GCTCATGTAGCTC|ENST00000300061|0.476832082651893
CDS 	741-749	0.0268068251700285
>GCTCATGTAGCTC|ENST00000494664|0.476731362092497
UTR3 	853-861	0.00429508403847068
UTR3 	993-1001	0.00488838807427284
>GCTCATGTAGCTC|ENST00000396252|0.476730865758278
UTR3 	198-206	0.00718488657061432
UTR3 	1401-1409	0.0019985530234549
>GCTCATGTAGCTC|ENST00000381020|0.476701617489786
UTR3 	39-47	0.00918152330959861
>GCTCATGTAGCTC|ENST00000509231|0.476653189506108
CDS 	558-566	0.00794875226626215
CDS 	633-641	0.00384088371419101
CDS 	723-731	0.00742607461719599
CDS 	1152-1160	0.00755692624135838
>GCTCATGTAGCTC|ENST00000585937|0.476627115801177
UTR3 	125-133	0.00917664206976555
>GCTCATGTAGCTC|ENST00000381657|0.476621807731212
UTR3 	201-209	0.0033570162760704
UTR3 	497-505	0.00454038371043494
UTR3 	1644-1652	0.00127889430381261
>GCTCATGTAGCTC|ENST00000399613|0.476615755753212
UTR3 	106-114	0.00917589777033601
>GCTCATGTAGCTC|ENST00000309241|0.47658693846245
UTR3 	524-532	0.00386240411118856
UTR3 	1680-1688	0.00146350878303223
UTR3 	2156-2164	0.00187191660605846
CDS 	2733-2741	0.0064954151792075
>GCTCATGTAGCTC|ENST00000424629|0.476576137742773
CDS 	198-206	0.012087140684315
UTR3 	2730-2738	0.00537796940449114
>GCTCATGTAGCTC|ENST00000396504|0.476568653901518
UTR3 	2923-2931	0.00917281168534048
>GCTCATGTAGCTC|ENST00000378565|0.476565724565868
UTR3 	5443-5451	0.00200009327701791
UTR3 	6194-6202	0.00194471131653887
UTR3 	6379-6387	0.00202483512363982
UTR3 	8945-8953	0.00320298003893243
>GCTCATGTAGCTC|ENST00000441621|0.476548045581953
UTR3 	476-484	0.00310118277335936
UTR3 	523-531	0.00607027865869273
>GCTCATGTAGCTC|ENST00000394156|0.476468852398739
UTR3 	1671-1679	0.00204511286080507
CDS 	1932-1940	0.0130866018870883
UTR3 	4227-4235	0.00298779263151322
>GCTCATGTAGCTC|ENST00000454934|0.476444955244674
UTR3 	559-567	0.00916470689356621
>GCTCATGTAGCTC|ENST00000309859|0.476392799660527
UTR3 	611-619	0.00283315230616173
UTR3 	3874-3882	0.00632813727332407
>GCTCATGTAGCTC|ENST00000277942|0.476378342159743
UTR3 	3416-3424	0.00134660369562763
UTR3 	3592-3600	0.00210938865427331
UTR3 	6550-6558	0.00280437444879168
UTR3 	6953-6961	0.00289997549713978
>GCTCATGTAGCTC|ENST00000612703|0.476350974389105
UTR3 	1413-1421	0.00379468671342611
UTR3 	3097-3105	0.00536386238558439
>GCTCATGTAGCTC|ENST00000356450|0.476262658704123
UTR3 	79-87	0.00915276239660901
>GCTCATGTAGCTC|ENST00000367204|0.476241651466406
UTR3 	145-153	0.00400088603301653
UTR3 	1136-1144	0.00515049989352984
>GCTCATGTAGCTC|ENST00000615230|0.476198995931659
UTR3 	770-778	0.00249675620594808
UTR3 	1586-1594	0.00203164886952901
UTR3 	2069-2077	0.00144224488555641
UTR3 	3048-3056	0.00317794100391374
>GCTCATGTAGCTC|ENST00000334062|0.476147658606986
CDS 	2217-2225	0.0266760184360445
>GCTCATGTAGCTC|ENST00000539563|0.476143227482999
UTR3 	1161-1169	0.00239300088299669
UTR3 	1225-1233	0.00116132162934208
UTR3 	1967-1975	0.00183136193512805
UTR3 	2792-2800	0.00159106429821399
UTR3 	5272-5280	0.00216818801266617
>GCTCATGTAGCTC|ENST00000541475|0.476097840039157
UTR3 	407-415	0.00540671638501359
UTR3 	4217-4225	0.00131735313439334
UTR3 	5627-5635	0.00241789321500236
>GCTCATGTAGCTC|ENST00000578049|0.476083520139898
UTR3 	814-822	0.00224125011753914
UTR3 	1365-1373	0.00329922266872501
UTR3 	2708-2716	0.00141065391437396
UTR3 	3856-3864	0.0021898977133208
>GCTCATGTAGCTC|ENST00000579728|0.476052099357389
UTR3 	1000-1008	0.00635731513911286
UTR3 	2007-2015	0.00278165039917944
>GCTCATGTAGCTC|ENST00000310613|0.476049634740882
UTR3 	1292-1300	0.00435043648643998
UTR3 	1807-1815	0.00153356769205187
UTR3 	2678-2686	0.00325479986301229
>GCTCATGTAGCTC|ENST00000368078|0.476032944081315
UTR3 	158-166	0.00494269951033226
UTR3 	166-174	0.00419501085478727
>GCTCATGTAGCTC|ENST00000616098|0.475994748199112
CDS 	2233-2241	0.0160331328968497
CDS 	5637-5645	0.0106136590664134
>GCTCATGTAGCTC|ENST00000513458|0.475969709536954
UTR3 	1608-1616	0.00110089995296936
UTR3 	3213-3221	0.00422113698470084
UTR3 	4369-4377	0.00143456964417617
UTR3 	4752-4760	0.00237696022866647
>GCTCATGTAGCTC|ENST00000264318|0.475961656082888
CDS 	1152-1160	0.0200320018537476
UTR3 	3148-3156	0.00253809308760803
>GCTCATGTAGCTC|ENST00000373783|0.475924236484048
UTR3 	94-102	0.00429343862205568
UTR3 	495-503	0.00483714845558084
>GCTCATGTAGCTC|ENST00000458594|0.475922655111027
UTR3 	27-35	0.00548384792514177
UTR3 	2322-2330	0.00364663552869407
>GCTCATGTAGCTC|ENST00000492807|0.475864166536142
UTR3 	692-700	0.0024665212181904
UTR3 	1367-1375	0.00127831794568401
UTR3 	1760-1768	0.0019541877672579
UTR3 	3280-3288	0.00342762387631511
>GCTCATGTAGCTC|ENST00000466409|0.475744453147021
UTR3 	1115-1123	0.009118806078657
>GCTCATGTAGCTC|ENST00000264156|0.475713601795242
UTR3 	835-843	0.00431834687770161
UTR3 	967-975	0.0047984375053975
>GCTCATGTAGCTC|ENST00000417954|0.475712323865488
UTR3 	586-594	0.00764965883759886
UTR3 	1655-1663	0.00146704180223332
>GCTCATGTAGCTC|ENST00000349456|0.475643381082744
UTR3 	384-392	0.00387413361924438
UTR3 	508-516	0.00523804914051197
>GCTCATGTAGCTC|ENST00000372071|0.475634183996284
UTR3 	355-363	0.00469945776119004
CDS 	1020-1028	0.0138905564140527
>GCTCATGTAGCTC|ENST00000401867|0.475606118609992
CDS 	1368-1376	0.0265725075099238
[truncated: 527,568 more chars]
