# Supplementary material for: RNA Sequencing Unveils Very Small RNAs With Potential Regulatory Functions in Bacteria
Source: Front Mol Biosci. 2022 Jun 3;9:914991. doi: 10.3389/fmolb.2022.914991 (PMC9203972; doi:10.3389/fmolb.2022.914991)
Supplement: Supplementary file 1 [file DataSheet1.ZIP › Supplementary_Files/Supplementary_File_E_Targets/DIANA-MICRO-T/human-GGGGCTATAGCTC_Ala-tRF.txt]

>GGGGCTATAGCTC|ENST00000222330|0.999247428911416
UTR3	32-40	0.00627962064474414
UTR3	63-71	0.121959786866008
>GGGGCTATAGCTC|ENST00000370565|0.990102701935997
UTR3	301-309	0.0267054392705288
UTR3	454-462	0.00740147171204048
UTR3	700-708	0.0518716941334637
>GGGGCTATAGCTC|ENST00000420627|0.988286622242981
UTR3	106-114	0.00576206509883819
UTR3	406-414	0.00733513321559268
UTR3	715-723	0.00670052250817737
UTR3	1300-1308	0.00327002046818739
UTR3	2164-2172	0.00458348630982318
UTR3	2734-2742	0.00281587993335497
UTR3	3337-3345	0.00301373261841729
UTR3	3383-3391	0.000565294094942206
UTR3	3697-3705	0.00274490900903988
UTR3	3973-3981	0.00412854211214566
UTR3	4234-4242	0.0029474431373642
UTR3	4519-4527	0.00337248268511988
UTR3	4807-4815	0.00344917004359346
UTR3	5092-5100	0.00405395447718292
UTR3	5245-5253	0.00378775597224791
UTR3	5377-5385	0.00282247561216667
UTR3	5665-5673	0.00524297704523444
UTR3	6055-6063	0.00971967251566822
UTR3	6105-6113	0.00248414741387935
UTR3	6134-6142	0.00439547288913378
>GGGGCTATAGCTC|ENST00000510568|0.979366758601425
UTR3	66-74	0.00402997758823969
UTR3	101-109	0.00473125144391759
UTR3	136-144	0.00463296299723367
UTR3	171-179	0.00344696154548833
UTR3	206-214	0.00327815450314587
UTR3	241-249	0.00398548016960315
UTR3	276-284	0.00381972439150627
UTR3	416-424	0.00213597603406817
UTR3	451-459	0.00290528164290421
UTR3	486-494	0.00369718780652413
UTR3	521-529	0.00229248421600993
UTR3	556-564	0.00175680357787861
UTR3	591-599	0.00249748627117224
UTR3	661-669	0.00271997056985186
UTR3	766-774	0.0014799639211536
UTR3	859-867	0.00199022157708435
UTR3	894-902	0.00153082471742374
UTR3	929-937	0.00147389341346927
UTR3	964-972	0.00151552104155766
UTR3	999-1007	0.00105758464864878
UTR3	1034-1042	0.000830356050313686
UTR3	1069-1077	0.00152010038461375
UTR3	1174-1182	0.00145823035875736
UTR3	1209-1217	0.00086580500247182
UTR3	1244-1252	0.00132226978771273
UTR3	1279-1287	0.000994479099502295
UTR3	2165-2173	0.00183502999338967
UTR3	2658-2666	0.00998948664113248
>GGGGCTATAGCTC|ENST00000326972|0.967409651067541
UTR3	61-69	0.00408263748066705
UTR3	94-102	0.00607292609220809
UTR3	115-123	0.0038167373682774
UTR3	148-156	0.00373736678248089
UTR3	169-177	0.00427496587390649
UTR3	226-234	0.00395001707052002
UTR3	247-255	0.00383275574763673
UTR3	268-276	0.00346711348077163
UTR3	289-297	0.0039145075966809
UTR3	310-318	0.00322381284437203
UTR3	316-324	0.00347109683758894
UTR3	331-339	0.00256011787507365
UTR3	391-399	0.00328415984341997
UTR3	627-635	0.00646091361193391
UTR3	645-653	0.00299327523102285
UTR3	757-765	0.00496030619147431
UTR3	805-813	0.00201895961801825
>GGGGCTATAGCTC|ENST00000583994|0.950202051202544
UTR3	2284-2292	0.00456057367707668
UTR3	2604-2612	0.0543386229373783
>GGGGCTATAGCTC|ENST00000366595|0.930273315981258
UTR3	121-129	0.00709922791810294
UTR3	307-315	0.00911816409833692
UTR3	652-660	0.00452377683378883
UTR3	885-893	0.00375724550440473
UTR3	1711-1719	0.02426251125663
UTR3	1757-1765	0.00429031570529433
>GGGGCTATAGCTC|ENST00000423484|0.926541007224523
UTR3	165-173	0.0415104508274934
UTR3	399-407	0.00686242114994681
UTR3	1727-1735	0.00223528007169925
UTR3	3208-3216	0.00152514162297957
>GGGGCTATAGCTC|ENST00000538872|0.918841249259249
UTR3	787-795	0.00280849765644081
UTR3	2793-2801	0.00185780724547091
UTR3	2868-2876	0.00258169408675571
UTR3	3127-3135	0.00292138936163772
UTR3	3352-3360	0.0401983544819967
>GGGGCTATAGCTC|ENST00000338965|0.917460567144137
UTR3	198-206	0.0124715576726456
UTR3	610-618	0.0125948542852975
UTR3	1556-1564	0.00493474706485081
UTR3	1853-1861	0.00787264375215226
UTR3	2344-2352	0.00615194337740611
UTR3	4601-4609	0.00604171263895575
>GGGGCTATAGCTC|ENST00000582266|0.914205274852671
UTR3	62-70	0.0190918268714972
UTR3	229-237	0.00750470328576057
UTR3	683-691	0.00772351333474891
UTR3	949-957	0.00321462675112443
UTR3	1114-1122	0.00215435081344138
UTR3	1414-1422	0.00245373790747022
UTR3	1429-1437	0.00135833584255651
UTR3	1489-1497	0.00145504015136224
UTR3	2267-2275	0.00442102341846579
>GGGGCTATAGCTC|ENST00000453654|0.909780183939625
UTR3	176-184	0.0378861807578921
UTR3	1149-1157	0.00251348353265248
UTR3	2262-2270	0.00189758476944128
UTR3	3965-3973	0.00617864363075376
>GGGGCTATAGCTC|ENST00000248150|0.908350022298298
UTR3	76-84	0.00371397258463979
UTR3	111-119	0.00450802149649082
UTR3	168-176	0.0038893154543822
UTR3	214-222	0.00500687223807996
UTR3	249-257	0.00332060520801914
UTR3	272-280	0.00312615477454115
UTR3	284-292	0.00327118032047318
UTR3	307-315	0.00320084409733461
UTR3	319-327	0.00242235176085606
UTR3	342-350	0.0030189601821623
UTR3	377-385	0.00298291093918684
UTR3	389-397	0.00318646571689764
UTR3	412-420	0.00299069312478864
UTR3	549-557	0.00355478039374722
>GGGGCTATAGCTC|ENST00000263923|0.902783224424674
UTR3	724-732	0.00417698361733699
UTR3	1121-1129	0.0429519266441484
>GGGGCTATAGCTC|ENST00000395076|0.901081704192772
UTR3	151-159	0.014710537606759
UTR3	386-394	0.0321039566110979
>GGGGCTATAGCTC|ENST00000583458|0.895979626052717
UTR3	356-364	0.00310585594075073
UTR3	621-629	0.00396702242851944
UTR3	1304-1312	0.0257143913483184
UTR3	1342-1350	0.00638118422338332
UTR3	1428-1436	0.00673125583365605
>GGGGCTATAGCTC|ENST00000254691|0.892384991301435
UTR3	809-817	0.0452787480275631
>GGGGCTATAGCTC|ENST00000255194|0.890770021463694
UTR3	79-87	0.0283852962062745
UTR3	1366-1374	0.00977245017901309
UTR3	1538-1546	0.00225709925173296
UTR3	2016-2024	0.00459084740142364
>GGGGCTATAGCTC|ENST00000294740|0.890230317591342
UTR3	265-273	0.044915231100288
>GGGGCTATAGCTC|ENST00000487078|0.883446041836976
UTR3	283-291	0.0262808343096457
UTR3	521-529	0.0175292197484146
>GGGGCTATAGCTC|ENST00000565971|0.881887157025496
UTR3	33-41	0.00648147971414199
UTR3	274-282	0.00459723253608507
UTR3	306-314	0.00387865680139756
UTR3	525-533	0.00884808208658438
UTR3	695-703	0.0043723195011031
UTR3	1328-1336	0.00306215482065608
UTR3	1792-1800	0.00425271104553276
UTR3	1965-1973	0.00373002377424144
UTR3	2233-2241	0.00434138061219483
>GGGGCTATAGCTC|ENST00000296533|0.879102881208716
UTR3	1074-1082	0.0431315532424655
>GGGGCTATAGCTC|ENST00000343526|0.871793946654991
UTR3	145-153	0.018183469192651
UTR3	4159-4167	0.0238522602333658
>GGGGCTATAGCTC|ENST00000528206|0.866937158146847
UTR3	64-72	0.0142597978861269
UTR3	1025-1033	0.0270769113516231
>GGGGCTATAGCTC|ENST00000275275|0.865740415229423
UTR3	230-238	0.0411677946124655
>GGGGCTATAGCTC|ENST00000290341|0.864549064466886
UTR3	169-177	0.00513335222416923
UTR3	1364-1372	0.00128646264983912
UTR3	2016-2024	0.00196996730036605
UTR3	2658-2666	0.00311186001384781
UTR3	3636-3644	0.0171465531153983
UTR3	4276-4284	0.00164667081798554
UTR3	4718-4726	0.00112282311288301
UTR3	5269-5277	0.00293027722560666
UTR3	5500-5508	0.00317615073242804
UTR3	5540-5548	0.00347678275254047
>GGGGCTATAGCTC|ENST00000574951|0.863349602029476
UTR3	341-349	0.00701920470339459
UTR3	405-413	0.0112943502874947
UTR3	485-493	0.00252642156762497
UTR3	505-513	0.0024706085587081
UTR3	724-732	0.00423679211996151
UTR3	836-844	0.00329481912417651
UTR3	1696-1704	0.0020537328230075
UTR3	2036-2044	0.00270430944205858
UTR3	2247-2255	0.00109791176712431
UTR3	3244-3252	0.00413596448338373
>GGGGCTATAGCTC|ENST00000598490|0.860987005408541
UTR3	25-33	0.013155540703293
UTR3	293-301	0.00745331548969056
UTR3	349-357	0.0101828149448991
UTR3	355-363	0.00636507667217725
UTR3	393-401	0.00335241847921147
>GGGGCTATAGCTC|ENST00000357103|0.85694109702203
UTR3	87-95	0.0106464775506725
UTR3	223-231	0.0111006015853633
UTR3	625-633	0.0107715549052454
UTR3	709-717	0.00604603356605054
UTR3	715-723	0.00139862274120404
>GGGGCTATAGCTC|ENST00000330287|0.856275515497019
UTR3	1542-1550	0.0173773867476732
UTR3	1607-1615	0.0224973405280277
>GGGGCTATAGCTC|ENST00000558658|0.855748949438282
UTR3	104-112	0.00783910764527856
UTR3	188-196	0.0050706669244079
UTR3	536-544	0.00300821033025431
UTR3	607-615	0.00157165016069245
UTR3	776-784	0.00607854297284607
UTR3	799-807	0.00126196103043562
UTR3	1640-1648	0.00598084743115992
UTR3	1960-1968	0.00520745392291725
UTR3	1966-1974	0.00378646285645396
>GGGGCTATAGCTC|ENST00000612703|0.852001833936887
UTR3	93-101	0.00282776846001868
UTR3	210-218	0.00899928465308906
UTR3	463-471	0.00326415284947848
UTR3	3644-3652	0.0168630210675437
UTR3	3760-3768	0.00735981734423673
>GGGGCTATAGCTC|ENST00000240100|0.851243381825957
UTR3	1934-1942	0.00300186284984768
UTR3	3781-3789	0.0362140810560387
>GGGGCTATAGCTC|ENST00000484074|0.850438833131264
UTR3	192-200	0.0116029714632761
UTR3	218-226	0.00442666274771836
UTR3	1083-1091	0.00469762448094603
UTR3	3325-3333	0.018385072596712
>GGGGCTATAGCTC|ENST00000606162|0.842402115523938
UTR3	165-173	0.0343695951207767
UTR3	4491-4499	0.00373208644553417
>GGGGCTATAGCTC|ENST00000392649|0.838684909614434
UTR3	117-125	0.0235072760340013
UTR3	527-535	0.0141411032624259
>GGGGCTATAGCTC|ENST00000450966|0.838086236887762
UTR3	824-832	0.00401229764847257
UTR3	1130-1138	0.00291036308383952
UTR3	1862-1870	0.0306535042994043
>GGGGCTATAGCTC|ENST00000426016|0.838032237231788
UTR3	27-35	0.0182458611749034
UTR3	4263-4271	0.0193238008063928
>GGGGCTATAGCTC|ENST00000581395|0.836832342057472
UTR3	241-249	0.00386365712782332
UTR3	253-261	0.00367209827655897
UTR3	265-273	0.00322436749818665
UTR3	272-280	0.0047567535159633
UTR3	283-291	0.00930573066781863
UTR3	295-303	0.00465228444702969
UTR3	840-848	0.00370155773547372
UTR3	905-913	0.00424916114059014
>GGGGCTATAGCTC|ENST00000322315|0.835710358570866
UTR3	20-28	0.00469524440941792
UTR3	38-46	0.00528645874933189
UTR3	117-125	0.00560370153672744
UTR3	1665-1673	0.00205016096975494
UTR3	2080-2088	0.00136645338557434
UTR3	2730-2738	0.00291247050142819
UTR3	2764-2772	0.0032130857472766
UTR3	2796-2804	0.0032013447548474
UTR3	2922-2930	0.00631832373644632
UTR3	3109-3117	0.00264443811353394
>GGGGCTATAGCTC|ENST00000375290|0.833792926007365
UTR3	150-158	0.00882482363592883
UTR3	222-230	0.0124743129542979
UTR3	475-483	0.00559605684131229
UTR3	3018-3026	0.00202861662939309
UTR3	4412-4420	0.00368855718712431
UTR3	4556-4564	0.000838979296196216
UTR3	5695-5703	0.00299419746345118
UTR3	5743-5751	0.000618949165141595
>GGGGCTATAGCTC|ENST00000435504|0.83272780771824
UTR3	1240-1248	0.0145016655879343
UTR3	1779-1787	0.00173977838726482
UTR3	5157-5165	0.0157462497911863
UTR3	7407-7415	0.00495150359926438
>GGGGCTATAGCTC|ENST00000409537|0.832657044631615
UTR3	2039-2047	0.00247006892571439
UTR3	2305-2313	0.0242847481672095
UTR3	2666-2674	0.00679025934443548
UTR3	2700-2708	0.0033858192943217
>GGGGCTATAGCTC|ENST00000457458|0.831691393002154
UTR3	56-64	0.0153966941796568
UTR3	314-322	0.00425059505023157
UTR3	359-367	0.00571141498285298
CDS	426-434	0.0232483129165996
UTR3	648-656	0.0075958982199555
>GGGGCTATAGCTC|ENST00000554659|0.82836833654582
UTR3	804-812	0.00337280625937173
UTR3	2138-2146	0.00237882280239215
UTR3	2450-2458	0.00578769591838268
UTR3	3835-3843	0.0248935820818306
>GGGGCTATAGCTC|ENST00000613214|0.822014753027847
UTR3	163-171	0.00873369003640968
UTR3	317-325	0.00489019212426259
UTR3	472-480	0.00671764312375364
UTR3	1069-1077	0.00223948660836065
UTR3	1264-1272	0.00461870955784439
UTR3	1570-1578	0.00272361087846616
UTR3	1863-1871	0.00578963126605071
>GGGGCTATAGCTC|ENST00000336452|0.820781558522713
UTR3	160-168	0.00496791594923817
UTR3	406-414	0.0169990064148313
UTR3	446-454	0.00435188930245184
UTR3	641-649	0.00925676343134449
>GGGGCTATAGCTC|ENST00000377940|0.82039142381942
UTR3	644-652	0.0355322646928162
>GGGGCTATAGCTC|ENST00000429690|0.819307872187999
UTR3	191-199	0.0321271335849337
UTR3	590-598	0.00328522580549062
>GGGGCTATAGCTC|ENST00000471389|0.817568212932169
UTR3	254-262	0.00584439769801363
UTR3	864-872	0.00303770528086531
UTR3	1368-1376	0.00210134101048057
UTR3	1787-1795	0.00449313663312404
UTR3	3241-3249	0.00157531149166798
UTR3	4039-4047	0.00135775640382726
UTR3	4097-4105	0.000720620940475118
UTR3	8767-8775	0.00171286967660708
UTR3	8850-8858	0.0018097152905429
UTR3	9100-9108	0.00825661587160022
UTR3	9928-9936	0.00431154577550237
>GGGGCTATAGCTC|ENST00000396884|0.817153335298055
UTR3	27-35	0.00402126337991735
UTR3	189-197	0.00316261622093476
UTR3	665-673	0.00292715597854123
UTR3	834-842	0.00483682175766086
UTR3	1048-1056	0.00625850146373498
UTR3	1123-1131	0.0139692349479156
>GGGGCTATAGCTC|ENST00000381318|0.816996353025373
UTR3	265-273	0.00502038221781637
UTR3	294-302	0.00504390714203221
UTR3	1088-1096	0.0017353024370205
UTR3	2628-2636	0.00217029803770621
UTR3	3133-3141	0.00151535570701775
UTR3	3934-3942	0.00264604123708722
UTR3	4878-4886	0.00138362085090436
UTR3	7653-7661	0.00396645181303705
UTR3	7870-7878	0.00158006288030684
UTR3	8901-8909	0.00755207062417577
UTR3	10496-10504	0.00254493467212583
>GGGGCTATAGCTC|ENST00000518318|0.814202269352072
UTR3	100-108	0.033380185837874
UTR3	2146-2154	0.00147459834562316
>GGGGCTATAGCTC|ENST00000278590|0.811489671303866
UTR3	150-158	0.0321698699928288
UTR3	4034-4042	0.00239347947475503
>GGGGCTATAGCTC|ENST00000602168|0.811377841404044
UTR3	44-52	0.0204350854519106
UTR3	333-341	0.0141163186912603
>GGGGCTATAGCTC|ENST00000543786|0.811287602682226
UTR3	203-211	0.00634852397778043
UTR3	293-301	0.00688428317379843
UTR3	758-766	0.00155098194826054
UTR3	1555-1563	0.0178648776026108
UTR3	1813-1821	0.00189310238147498
>GGGGCTATAGCTC|ENST00000367537|0.810823095273487
UTR3	542-550	0.00473160573488359
UTR3	716-724	0.00620821602867598
UTR3	1116-1124	0.00159057736011171
UTR3	1586-1594	0.00476977475131777
UTR3	1672-1680	0.00189247216985431
UTR3	1762-1770	0.00306965251205315
UTR3	1807-1815	0.00348932238058356
UTR3	2002-2010	0.00874060714818266
>GGGGCTATAGCTC|ENST00000371227|0.809383373095261
UTR3	2634-2642	0.00663974716575696
UTR3	2740-2748	0.0276995203508482
>GGGGCTATAGCTC|ENST00000460129|0.809166791938597
UTR3	231-239	0.0139848390452938
UTR3	395-403	0.00847597460090899
CDS	635-643	0.00617763758328444
UTR3	2322-2330	0.00143156190734153
UTR3	4556-4564	0.00294651275459935
UTR3	4828-4836	0.00258357297898639
UTR3	4899-4907	0.00387878315943316
>GGGGCTATAGCTC|ENST00000373493|0.80749145047931
UTR3	129-137	0.00904292679536127
UTR3	292-300	0.00899367649667013
UTR3	2147-2155	0.00308515684911768
UTR3	4377-4385	0.00854120703569737
UTR3	6299-6307	0.00447663338948678
>GGGGCTATAGCTC|ENST00000409133|0.805733778762527
UTR3	202-210	0.0339554368454814
>GGGGCTATAGCTC|ENST00000613569|0.805417124265845
UTR3	2377-2385	0.0339223933913823
>GGGGCTATAGCTC|ENST00000215095|0.804693699213815
UTR3	113-121	0.00833970036781437
UTR3	1520-1528	0.00217015601534352
UTR3	1527-1535	0.00043896749605373
UTR3	2557-2565	0.00144694575078791
UTR3	3247-3255	0.00659962621966507
UTR3	3367-3375	0.0070345504518073
UTR3	3391-3399	0.00272632630828561
UTR3	3490-3498	0.00509078279374154
>GGGGCTATAGCTC|ENST00000612274|0.804357101723691
UTR3	529-537	0.0207891084119245
UTR3	1093-1101	0.0130229655347737
>GGGGCTATAGCTC|ENST00000337198|0.801669091023648
UTR3	661-669	0.0335343370838166
>GGGGCTATAGCTC|ENST00000475407|0.799928219891311
UTR3	3474-3482	0.033355971814604
>GGGGCTATAGCTC|ENST00000324041|0.797320396657796
UTR3	71-79	0.0051580871396817
UTR3	108-116	0.00407472845476014
UTR3	144-152	0.00399694658897468
UTR3	182-190	0.0044115557944873
UTR3	211-219	0.00372461219060668
UTR3	249-257	0.00216037991641315
UTR3	278-286	0.00281566769403324
UTR3	316-324	0.00288380847528554
UTR3	426-434	0.00386515831168512
>GGGGCTATAGCTC|ENST00000602307|0.795005350091917
UTR3	678-686	0.00544199371869424
UTR3	1836-1844	0.0035255453123439
UTR3	1993-2001	0.00123738881294408
UTR3	2142-2150	0.0017928076754626
UTR3	2358-2366	0.00127908991721839
UTR3	2514-2522	0.00267941636388944
UTR3	2534-2542	0.00080972061636039
UTR3	2540-2548	0.000677623209934921
UTR3	2552-2560	0.000539369265319155
UTR3	2582-2590	0.000582177380358386
UTR3	2594-2602	0.00126049487743111
UTR3	2865-2873	0.00132434951055181
UTR3	3086-3094	0.00160931448961155
UTR3	3760-3768	0.00286664656314478
UTR3	4247-4255	0.00366609622350826
UTR3	4371-4379	0.0035657606812061
>GGGGCTATAGCTC|ENST00000412307|0.792897933301721
UTR3	1579-1587	0.0326472484664284
>GGGGCTATAGCTC|ENST00000515801|0.790168423280372
UTR3	539-547	0.00458202439102355
UTR3	1021-1029	0.00191346848632984
UTR3	1406-1414	0.00151824128275578
UTR3	3133-3141	0.00156224274951918
UTR3	3141-3149	0.000498953257479534
UTR3	4269-4277	0.00498093380800818
UTR3	4316-4324	0.01732102560539
>GGGGCTATAGCTC|ENST00000263160|0.789191191829173
UTR3	874-882	0.0322807232412739
>GGGGCTATAGCTC|ENST00000263846|0.789127690771469
UTR3	78-86	0.00203855216483751
UTR3	167-175	0.00688818650475105
UTR3	385-393	0.00322369591765002
UTR3	507-515	0.0113234141918869
UTR3	933-941	0.00227446317167825
UTR3	1554-1562	0.00117991217839042
UTR3	2139-2147	0.00191302993744189
UTR3	2224-2232	0.00129752117789253
UTR3	3016-3024	0.0021357103745028
>GGGGCTATAGCTC|ENST00000486064|0.788444242643524
UTR3	95-103	0.0244078670240694
UTR3	1253-1261	0.00141621561639567
UTR3	1766-1774	0.0045547402444672
UTR3	1816-1824	0.00182861548856105
>GGGGCTATAGCTC|ENST00000341423|0.787730786162855
UTR3	170-178	0.0220564811409455
UTR3	695-703	0.0100811349813263
>GGGGCTATAGCTC|ENST00000330753|0.786231338622257
UTR3	1918-1926	0.0160096884162944
UTR3	8057-8065	0.00865913136818824
UTR3	9953-9961	0.00152379044658893
UTR3	16204-16212	0.00146850082025523
UTR3	17232-17240	0.00183087740629254
UTR3	25714-25722	0.00249944117340731
>GGGGCTATAGCTC|ENST00000557082|0.786049088799775
UTR3	419-427	0.0189560202153751
UTR3	1338-1346	0.00481571656648571
UTR3	2252-2260	0.00481151070429463
UTR3	2477-2485	0.00172631678291194
UTR3	2575-2583	0.00166414816483699
>GGGGCTATAGCTC|ENST00000503436|0.784975270819092
UTR3	251-259	0.00222494747091331
UTR3	258-266	0.00389046957757691
UTR3	278-286	0.00481577058791516
UTR3	314-322	0.00197966616429807
UTR3	323-331	0.00290203228622698
UTR3	402-410	0.00339334728288344
UTR3	648-656	0.00397665600891316
UTR3	919-927	0.00574910746832361
UTR3	1044-1052	0.00293754793774865
>GGGGCTATAGCTC|ENST00000627543|0.784604068344579
UTR3	637-645	0.0035883799870719
UTR3	913-921	0.00346557905972629
UTR3	1297-1305	0.00172193470678274
UTR3	1360-1368	0.00247634773511593
UTR3	1562-1570	0.00929596994911093
UTR3	1669-1677	0.00371751950612722
UTR3	1681-1689	0.00246067995259845
UTR3	1989-1997	0.00510721262676451
>GGGGCTATAGCTC|ENST00000357736|0.783528915429643
UTR3	432-440	0.0052921204437927
UTR3	456-464	0.0013604787960436
UTR3	707-715	0.0238018587746374
UTR3	2541-2549	0.00127537562080276
>GGGGCTATAGCTC|ENST00000006053|0.775856288626838
UTR3	222-230	0.00575202707236499
UTR3	279-287	0.00864747582408258
UTR3	311-319	0.0111605483174064
UTR3	471-479	0.00261316918446489
UTR3	778-786	0.00282651112281794
>GGGGCTATAGCTC|ENST00000507606|0.774352990478154
UTR3	844-852	0.0294244510885162
UTR3	1182-1190	0.00143433123848322
>GGGGCTATAGCTC|ENST00000275732|0.77147067695823
UTR3	556-564	0.00428659313827777
UTR3	632-640	0.0062292174256948
UTR3	846-854	0.00331454604817269
UTR3	893-901	0.00131671531137864
UTR3	1962-1970	0.00755955228087515
UTR3	1970-1978	0.00788376066192797
>GGGGCTATAGCTC|ENST00000299663|0.771459788116886
UTR3	1294-1302	0.0305893754506276
>GGGGCTATAGCTC|ENST00000533121|0.771381538282676
UTR3	149-157	0.00633552843184229
UTR3	354-362	0.0103360083453395
UTR3	369-377	0.0024268936243824
UTR3	437-445	0.00312714808121794
UTR3	460-468	0.00428638244548822
UTR3	709-717	0.00407016161355773
>GGGGCTATAGCTC|ENST00000583403|0.77078584737636
UTR3	837-845	0.0305269656306568
>GGGGCTATAGCTC|ENST00000551544|0.769181573469267
UTR3	198-206	0.00532011670026511
UTR3	547-555	0.00720842009008387
UTR3	1278-1286	0.00325937735709431
UTR3	1569-1577	0.0026863012711481
UTR3	1747-1755	0.00412255530395855
UTR3	1768-1776	0.00173260607849914
UTR3	2153-2161	0.00206708050606806
UTR3	2638-2646	0.00398246228061008
>GGGGCTATAGCTC|ENST00000522209|0.769047166591684
UTR3	77-85	0.00603427891569007
UTR3	193-201	0.00260081053279031
UTR3	272-280	0.021731459541213
>GGGGCTATAGCTC|ENST00000392414|0.767927002646576
UTR3	83-91	0.00568655807331473
UTR3	161-169	0.0141377619683873
UTR3	416-424	0.0104393260786348
>GGGGCTATAGCTC|ENST00000239906|0.766908251759473
UTR3	208-216	0.0107994741862491
UTR3	322-330	0.015106864250909
UTR3	703-711	0.00225986573106794
UTR3	2059-2067	0.00200415583785286
>GGGGCTATAGCTC|ENST00000005386|0.76561442392091
UTR3	686-694	0.0300522934430794
>GGGGCTATAGCTC|ENST00000392350|0.765052932233958
UTR3	1042-1050	0.0300011960285391
>GGGGCTATAGCTC|ENST00000309052|0.76475028327378
UTR3	3028-3036	0.00304514905290095
UTR3	3387-3395	0.0269285401152295
>GGGGCTATAGCTC|ENST00000417826|0.764450316540207
UTR3	267-275	0.0037524189721086
UTR3	409-417	0.0261940312816737
>GGGGCTATAGCTC|ENST00000373204|0.763469582908217
UTR3	40-48	0.00558950737372048
UTR3	356-364	0.00577997797018341
UTR3	683-691	0.00699177743917443
UTR3	1402-1410	0.00227981327102415
UTR3	1930-1938	0.00169523818468579
UTR3	2594-2602	0.00255694551691031
UTR3	6400-6408	0.00143710715938061
UTR3	9359-9367	0.00149058429169621
UTR3	9785-9793	0.00203660917246936
>GGGGCTATAGCTC|ENST00000295133|0.762795268902943
UTR3	26-34	0.00933153063321203
UTR3	833-841	0.0018485396488202
UTR3	2158-2166	0.00152721540666239
UTR3	2372-2380	0.00104836621349912
UTR3	2543-2551	0.00141658362403402
UTR3	2558-2566	0.000673110407683422
UTR3	3131-3139	0.00243561651383067
UTR3	4022-4030	0.00342156830060879
UTR3	4098-4106	0.00809405995112552
>GGGGCTATAGCTC|ENST00000333129|0.761888170451898
UTR3	68-76	0.0124988227072226
UTR3	190-198	0.0091183187505454
UTR3	1569-1577	0.00182624136794363
UTR3	1928-1936	0.00291777046766824
UTR3	3127-3135	0.00335360803285463
>GGGGCTATAGCTC|ENST00000318407|0.760916130924228
UTR3	338-346	0.00327520632478744
UTR3	379-387	0.00210991269151899
UTR3	460-468	0.00205356148003336
UTR3	500-508	0.00181990778420139
UTR3	541-549	0.00173991698737201
UTR3	622-630	0.00174253209188703
UTR3	662-670	0.00148328619611223
UTR3	703-711	0.00111318991305301
UTR3	743-751	0.00113701726448683
UTR3	783-791	0.00121670475935567
UTR3	823-831	0.00102579515354074
UTR3	863-871	0.000996660441152719
UTR3	903-911	0.0012084616917331
UTR3	1369-1377	0.0034970288716756
UTR3	1445-1453	0.00225026012490264
UTR3	1623-1631	0.00295786935257594
>GGGGCTATAGCTC|ENST00000574453|0.760749354363111
UTR3	53-61	0.00784646125019403
UTR3	463-471	0.00634673781313519
UTR3	1281-1289	0.00330275470178547
UTR3	1419-1427	0.00128357126781527
UTR3	1494-1502	0.00160854777926387
UTR3	2298-2306	0.0010762527532472
UTR3	3934-3942	0.00388331130290649
UTR3	4257-4265	0.00426469462840209
>GGGGCTATAGCTC|ENST00000471491|0.759884686192122
UTR3	756-764	0.0295347827190044
>GGGGCTATAGCTC|ENST00000472059|0.759352986028236
UTR3	493-501	0.0294871913939127
>GGGGCTATAGCTC|ENST00000341329|0.759207311512901
UTR3	59-67	0.00978267888230218
UTR3	687-695	0.00312823573653342
CDS	867-875	0.0120283651531497
UTR3	1412-1420	0.00327945969375533
UTR3	3319-3327	0.00527062137839245
UTR3	3462-3470	0.00563672103280396
>GGGGCTATAGCTC|ENST00000232766|0.758848949144746
UTR3	887-895	0.00277170343396866
UTR3	2515-2523	0.0236177658038654
UTR3	2608-2616	0.00305267318623708
>GGGGCTATAGCTC|ENST00000614096|0.757044450072695
UTR3	565-573	0.0152191069212424
UTR3	1166-1174	0.0140622800972379
>GGGGCTATAGCTC|ENST00000260264|0.755391654432616
UTR3	212-220	0.00419678138020827
UTR3	847-855	0.0199460389360629
UTR3	1206-1214	0.00499203590963974
>GGGGCTATAGCTC|ENST00000398204|0.750552247923392
UTR3	1003-1011	0.00195483684132467
UTR3	4466-4474	0.00259110398327375
UTR3	5489-5497	0.0241636746380366
>GGGGCTATAGCTC|ENST00000591448|0.750283974045753
UTR3	305-313	0.00669331191594618
UTR3	1012-1020	0.00258456479366384
UTR3	1257-1265	0.00444647025076146
UTR3	1359-1367	0.00258285917867935
UTR3	1792-1800	0.00329148164026932
UTR3	2006-2014	0.00558469392929412
UTR3	2114-2122	0.00350282280238318
>GGGGCTATAGCTC|ENST00000395340|0.750142774389935
UTR3	627-635	0.0187762010497474
UTR3	1574-1582	0.000649367986358755
UTR3	1692-1700	0.000638388349246972
UTR3	1904-1912	0.00138563826071301
UTR3	2330-2338	0.00225446312935379
UTR3	2752-2760	0.00208020848432375
UTR3	3291-3299	0.00288962218687218
>GGGGCTATAGCTC|ENST00000263674|0.749754055662084
UTR3	59-67	0.00955867728384288
UTR3	558-566	0.00307169808778064
UTR3	931-939	0.0071024922953266
UTR3	979-987	0.00412885841953722
UTR3	1103-1111	0.0047782842844834
>GGGGCTATAGCTC|ENST00000311956|0.749691094270239
UTR3	31-39	0.00334801082649638
UTR3	73-81	0.00398512064917518
UTR3	275-283	0.00496035276402964
UTR3	477-485	0.0039221969032944
UTR3	1577-1585	0.00374660455302686
UTR3	1651-1659	0.00342381797652876
UTR3	1761-1769	0.00524842255152799
>GGGGCTATAGCTC|ENST00000480716|0.749197055210758
UTR3	376-384	0.0285915256245383
>GGGGCTATAGCTC|ENST00000413272|0.747037201409754
UTR3	770-778	0.0284041922265258
>GGGGCTATAGCTC|ENST00000563901|0.74641817278058
UTR3	1258-1266	0.0283506966398081
>GGGGCTATAGCTC|ENST00000371608|0.745273686241832
UTR3	2294-2302	0.00156854763929281
UTR3	3026-3034	0.00100551512995168
UTR3	5754-5762	0.0256779554732016
>GGGGCTATAGCTC|ENST00000373119|0.744289573364288
UTR3	254-262	0.028167400493525
>GGGGCTATAGCTC|ENST00000251157|0.743774422753075
UTR3	507-515	0.0281231911501754
>GGGGCTATAGCTC|ENST00000369603|0.742768740292628
UTR3	751-759	0.0280370527393463
>GGGGCTATAGCTC|ENST00000360768|0.741438623390508
UTR3	27-35	0.00429277601364852
UTR3	270-278	0.0142850714914931
UTR3	276-284	0.00527786642169959
UTR3	998-1006	0.00295706937442677
UTR3	3889-3897	0.00111068002608196
>GGGGCTATAGCTC|ENST00000297625|0.74071441739717
UTR3	23-31	0.0029629017781775
UTR3	429-437	0.0115194502100425
UTR3	946-954	0.00933092747896637
UTR3	2447-2455	0.0014301002839926
UTR3	2719-2727	0.00160168442127128
UTR3	2906-2914	0.00101671340225973
>GGGGCTATAGCTC|ENST00000432116|0.740469356113761
UTR3	160-168	0.00254372088260905
UTR3	1112-1120	0.00227635915809986
UTR3	2368-2376	0.00136184683302466
UTR3	2855-2863	0.00265391302340014
UTR3	3724-3732	0.00179858072005395
UTR3	5057-5065	0.00662426078808134
UTR3	5471-5479	0.0105822479366988
>GGGGCTATAGCTC|ENST00000482914|0.739981822565048
UTR3	456-464	0.00619757648094531
UTR3	545-553	0.00361185744669221
UTR3	618-626	0.00353666464466236
UTR3	1510-1518	0.00182511902525907
UTR3	1899-1907	0.00499040517019434
UTR3	2255-2263	0.00386353532191515
UTR3	2287-2295	0.00377433302530538
>GGGGCTATAGCTC|ENST00000316509|0.739724148717539
UTR3	79-87	0.0121987853567473
UTR3	294-302	0.0112430425169354
UTR3	797-805	0.00433578244534399
>GGGGCTATAGCTC|ENST00000361050|0.737631521357851
UTR3	1759-1767	0.0276004284015806
>GGGGCTATAGCTC|ENST00000588558|0.737624085861339
UTR3	1084-1092	0.00633096057025742
UTR3	1100-1108	0.00489528670274252
UTR3	1154-1162	0.0107189170899778
UTR3	1216-1224	0.00565463610762596
>GGGGCTATAGCTC|ENST00000361487|0.737177394005987
UTR3	714-722	0.00188840601383331
UTR3	1143-1151	0.00316957461269008
UTR3	2952-2960	0.0141507138239986
UTR3	2969-2977	0.00835340370047657
>GGGGCTATAGCTC|ENST00000359675|0.737146323118411
UTR3	173-181	0.0254416409890099
UTR3	1451-1459	0.00211783620774509
>GGGGCTATAGCTC|ENST00000399640|0.735640327908182
UTR3	45-53	0.0092230150365128
UTR3	736-744	0.00782977610668645
UTR3	1926-1934	0.000909695393631799
UTR3	4107-4115	0.00181031720366525
UTR3	4586-4594	0.00279490539979356
UTR3	4831-4839	0.00486496921730757
>GGGGCTATAGCTC|ENST00000300853|0.735129320627086
UTR3	2093-2101	0.0056364936799371
UTR3	2167-2175	0.021753265162786
>GGGGCTATAGCTC|ENST00000598523|0.735098316756718
UTR3	287-295	0.0063555961885073
UTR3	2936-2944	0.001533936665919
UTR3	3543-3551	0.00646738152799739
UTR3	3714-3722	0.013030242150203
>GGGGCTATAGCTC|ENST00000619514|0.734745802072911
UTR3	134-142	0.00874940398700977
UTR3	142-150	0.00655609459712888
UTR3	1459-1467	0.0120520833121462
>GGGGCTATAGCTC|ENST00000534480|0.734562545631381
UTR3	290-298	0.0122766126021154
UTR3	424-432	0.00660657877493539
UTR3	822-830	0.0050661400555744
UTR3	1320-1328	0.00339288587016154
>GGGGCTATAGCTC|ENST00000611002|0.732968517417555
UTR3	568-576	0.0109551356244675
UTR3	621-629	0.0162537195750693
>GGGGCTATAGCTC|ENST00000586604|0.732353283719747
UTR3	583-591	0.0120493843239078
UTR3	1081-1089	0.00299707050035634
UTR3	1454-1462	0.00124797589410001
UTR3	1959-1967	0.00150300640617517
UTR3	3491-3499	0.00160052329414187
UTR3	3793-3801	0.00137518123739526
UTR3	6168-6176	0.00386145027100474
UTR3	6667-6675	0.00252292611844328
>GGGGCTATAGCTC|ENST00000352645|0.731325007819568
UTR3	110-118	0.00553819803540014
UTR3	117-125	0.00306346576390908
UTR3	187-195	0.00435798684219189
UTR3	474-482	0.00955927081393259
UTR3	1224-1232	0.00247728222491809
UTR3	1278-1286	0.000972436754311509
UTR3	1444-1452	0.00110324167019222
>GGGGCTATAGCTC|ENST00000397621|0.730288095455065
UTR3	63-71	0.0025333350299324
UTR3	93-101	0.00181502601704637
UTR3	142-150	0.00280269777902429
UTR3	177-185	0.00181470526417426
UTR3	493-501	0.00479106243499145
UTR3	1248-1256	0.00451088236639884
UTR3	1441-1449	0.00309470631396619
UTR3	1487-1495	0.00562332140441228
>GGGGCTATAGCTC|ENST00000412523|0.730044755903273
UTR3	267-275	0.00228384621157113
UTR3	409-417	0.0246817043223875
>GGGGCTATAGCTC|ENST00000296215|0.728898914807612
UTR3	1203-1211	0.0213552053172472
UTR3	2932-2940	0.00551544637747761
>GGGGCTATAGCTC|ENST00000488674|0.728631438037001
UTR3	175-183	0.0093764084207226
UTR3	214-222	0.0105176621681905
UTR3	286-294	0.00695446492857101
>GGGGCTATAGCTC|ENST00000375809|0.728018255593157
UTR3	724-732	0.00387585370027193
UTR3	1090-1098	0.0127519873036068
UTR3	1331-1339	0.0101700454023059
>GGGGCTATAGCTC|ENST00000328528|0.727977640149277
UTR3	125-133	0.0267945340829127
>GGGGCTATAGCTC|ENST00000382199|0.72760770144191
UTR3	34-42	0.0246463467307268
UTR3	212-220	0.00211766771567682
>GGGGCTATAGCTC|ENST00000603906|0.727606524137124
UTR3	572-580	0.00604781012197828
UTR3	733-741	0.00636477460387532
UTR3	742-750	0.00359799446462847
UTR3	1378-1386	0.00514709241352979
UTR3	2124-2132	0.00560624575714623
>GGGGCTATAGCTC|ENST00000438331|0.72727441258735
UTR3	90-98	0.0163214336649757
UTR3	1970-1978	0.00132146065956883
UTR3	3243-3251	0.00207883319131026
UTR3	4555-4563	0.0044133462615877
UTR3	4703-4711	0.00260146681345491
>GGGGCTATAGCTC|ENST00000551177|0.726864400439185
UTR3	672-680	0.00217092153960449
UTR3	691-699	0.0022397796722547
UTR3	969-977	0.00174697949410461
UTR3	1087-1095	0.00102311414375574
UTR3	1354-1362	0.00117467817399921
UTR3	1621-1629	0.00138310475831122
UTR3	1916-1924	0.00145493663150409
UTR3	2505-2513	0.0155092565926628
>GGGGCTATAGCTC|ENST00000622142|0.726489482194678
UTR3	726-734	0.00153608645671459
UTR3	1835-1843	0.0131660652813744
UTR3	2251-2259	0.00215434113278988
UTR3	2373-2381	0.000748206256679135
UTR3	3187-3195	0.00120541987504037
UTR3	5477-5485	0.00110864729719478
UTR3	5922-5930	0.00128962844592216
UTR3	6626-6634	0.005463524780791
>GGGGCTATAGCTC|ENST00000599386|0.725870251114179
UTR3	25-33	0.0076480380313017
UTR3	452-460	0.00491979381770814
UTR3	519-527	0.00185379085333615
UTR3	580-588	0.00227295691927773
UTR3	663-671	0.00490681511433004
UTR3	760-768	0.00156214086720156
UTR3	1415-1423	0.00132570970247106
UTR3	3289-3297	0.00213177626633574
>GGGGCTATAGCTC|ENST00000336126|0.725150940260419
UTR3	649-657	0.00387957252150615
UTR3	825-833	0.0171130106895185
UTR3	5455-5463	0.00556940405216859
>GGGGCTATAGCTC|ENST00000614341|0.724658897467948
UTR3	86-94	0.00421468282591779
UTR3	782-790	0.00771665919722266
UTR3	1553-1561	0.00246285706323299
UTR3	1815-1823	0.00505529552813975
UTR3	1865-1873	0.00707216563017964
>GGGGCTATAGCTC|ENST00000553947|0.724301935434967
UTR3	383-391	0.00820261227689636
UTR3	2405-2413	0.00475140804014278
UTR3	2656-2664	0.0021970681933052
UTR3	2677-2685	0.00291438560439635
UTR3	2793-2801	0.00568296891381231
UTR3	2820-2828	0.00274398915736078
>GGGGCTATAGCTC|ENST00000552215|0.723779330624997
UTR3	569-577	0.0233926268769376
UTR3	717-725	0.00305705665492849
>GGGGCTATAGCTC|ENST00000359285|0.723338962953453
UTR3	22-30	0.00623446989609915
UTR3	221-229	0.00699420904367882
UTR3	604-612	0.0131850216840066
>GGGGCTATAGCTC|ENST00000369787|0.72331966040623
UTR3	391-399	0.00504529103662893
UTR3	439-447	0.0027671100393282
UTR3	1685-1693	0.00294843679632685
UTR3	1988-1996	0.000881249909590648
UTR3	6920-6928	0.00180428555519259
UTR3	7035-7043	0.000857184046563327
UTR3	7491-7499	0.00207781423857629
UTR3	8127-8135	0.0019859626876795
UTR3	9591-9599	0.00123630201326693
UTR3	10411-10419	0.00143840354478954
UTR3	10441-10449	0.000536508377148505
UTR3	10574-10582	0.000932527571198511
UTR3	11126-11134	0.000965161735458874
UTR3	15696-15704	0.00293588665023671
>GGGGCTATAGCTC|ENST00000481247|0.723193381287808
UTR3	276-284	0.00620969591626952
UTR3	1774-1782	0.00105141356095101
UTR3	1781-1789	0.000868045252845131
UTR3	2845-2853	0.000973779830357378
UTR3	2885-2893	0.00054898102938501
UTR3	4203-4211	0.00144263598518123
UTR3	4679-4687	0.00105014382236027
UTR3	5196-5204	0.00963696092406761
UTR3	5287-5295	0.000741214937993629
UTR3	5528-5536	0.0023222030336502
UTR3	5658-5666	0.00155673848087355
>GGGGCTATAGCTC|ENST00000397358|0.722666967506689
UTR3	230-238	0.0132566046896163
UTR3	300-308	0.0106544799671649
UTR3	1014-1022	0.00244777459418987
>GGGGCTATAGCTC|ENST00000526924|0.720873569484301
UTR3	940-948	0.00648738904633223
UTR3	1323-1331	0.00230899369751223
UTR3	1428-1436	0.00123125276629411
UTR3	1434-1442	0.00114454701600561
UTR3	1440-1448	0.00132135688206255
UTR3	2046-2054	0.00999723946997614
UTR3	2191-2199	0.00372212088454233
>GGGGCTATAGCTC|ENST00000614107|0.72024080216563
UTR3	423-431	0.00424219317972264
UTR3	1066-1074	0.00339018033098954
UTR3	2310-2318	0.00122452599263804
UTR3	2705-2713	0.0102143259033465
UTR3	3871-3879	0.00274557698036903
UTR3	4584-4592	0.00434473562653041
>GGGGCTATAGCTC|ENST00000472091|0.719510183845191
UTR3	151-159	0.0195553246950429
CDS	362-370	0.0183053597410014
CDS	980-988	0.00920293799855878
>GGGGCTATAGCTC|ENST00000004982|0.719428613698134
UTR3	279-287	0.00404909244978106
UTR3	308-316	0.0220466241876319
>GGGGCTATAGCTC|ENST00000263812|0.718252789381761
UTR3	492-500	0.0260006310196897
>GGGGCTATAGCTC|ENST00000591662|0.717993828150617
UTR3	495-503	0.00502645054294494
UTR3	1182-1190	0.00395815083797489
UTR3	1822-1830	0.00417412048492608
UTR3	1828-1836	0.00319508689232869
UTR3	1834-1842	0.0047426389809222
UTR3	1846-1854	0.00264909931035091
UTR3	1852-1860	0.00223417495355291
>GGGGCTATAGCTC|ENST00000211076|0.717215721434546
UTR3	155-163	0.00317733260885283
UTR3	265-273	0.00217217741118454
UTR3	302-310	0.00204845164040208
UTR3	320-328	0.00245138011393951
UTR3	339-347	0.00256284417365187
UTR3	358-366	0.00231203610999421
UTR3	395-403	0.00238831159980528
UTR3	432-440	0.0025435391455131
UTR3	451-459	0.00363245878483303
UTR3	469-477	0.00262843463551396
>GGGGCTATAGCTC|ENST00000331163|0.716518335070827
UTR3	52-60	0.0258608095224837
>GGGGCTATAGCTC|ENST00000338957|0.716333844807173
UTR3	4480-4488	0.0258459675090047
>GGGGCTATAGCTC|ENST00000443656|0.714547395518605
UTR3	59-67	0.00383421968335327
UTR3	139-147	0.00324774439485928
UTR3	465-473	0.00254188461541445
UTR3	687-695	0.00475030378911875
UTR3	2594-2602	0.001882528655864
UTR3	2818-2826	0.00183667967637683
UTR3	2870-2878	0.00218339483727768
UTR3	3296-3304	0.00311478232238263
UTR3	3302-3310	0.00231101198394552
>GGGGCTATAGCTC|ENST00000495527|0.71399150763533
UTR3	348-356	0.00590717884158538
UTR3	1955-1963	0.0197508541483329
>GGGGCTATAGCTC|ENST00000442406|0.712080148300209
UTR3	653-661	0.00567499804755995
UTR3	2105-2113	0.00375812704299556
UTR3	2290-2298	0.00181205838114545
UTR3	3126-3134	0.0011976290695214
UTR3	3728-3736	0.00209138758519001
UTR3	4260-4268	0.00440597614346653
UTR3	4597-4605	0.00656518396087447
>GGGGCTATAGCTC|ENST00000380243|0.711749491556172
UTR3	84-92	0.00313445863946695
UTR3	1716-1724	0.00170618584193564
UTR3	1955-1963	0.00195811342147966
UTR3	2500-2508	0.00122771751299028
UTR3	3420-3428	0.000803357336515559
UTR3	3694-3702	0.00132504262999313
UTR3	4485-4493	0.00150948613724642
UTR3	4873-4881	0.00153925184192189
UTR3	5362-5370	0.00170550334832673
UTR3	5384-5392	0.000350063640644994
UTR3	6915-6923	0.00113570977691796
UTR3	7145-7153	0.00115147735028683
UTR3	9103-9111	0.00127314085547161
UTR3	10428-10436	0.0032438019227482
UTR3	12052-12060	0.000942580396924425
UTR3	12247-12255	0.00111204290179581
UTR3	13684-13692	0.00136107638039865
>GGGGCTATAGCTC|ENST00000369878|0.711727714648838
UTR3	1113-1121	0.00241577974467506
UTR3	1427-1435	0.00157970179709249
UTR3	1910-1918	0.00129125014960577
UTR3	2079-2087	0.00111016731222881
UTR3	2166-2174	0.00055798907390059
UTR3	3699-3707	0.00180457412847251
UTR3	5239-5247	0.0013999275035495
UTR3	5531-5539	0.00187141059599203
UTR3	7234-7242	0.00138302858810496
UTR3	11676-11684	0.00853151349414947
UTR3	12384-12392	0.00353193276005848
>GGGGCTATAGCTC|ENST00000504499|0.711669050475981
UTR3	27-35	0.0132964513012538
UTR3	106-114	0.0121761509419391
>GGGGCTATAGCTC|ENST00000630771|0.711016281807108
UTR3	67-75	0.0254206439339418
>GGGGCTATAGCTC|ENST00000303657|0.710961971677535
UTR3	1519-1527	0.0254163241629703
>GGGGCTATAGCTC|ENST00000460680|0.710921145073318
UTR3	501-509	0.004521099112489
UTR3	851-859	0.00343906992638992
UTR3	1007-1015	0.00391677833019357
UTR3	1083-1091	0.00474169303275517
UTR3	1217-1225	0.00879443677284438
>GGGGCTATAGCTC|ENST00000236192|0.710615853133625
UTR3	2848-2856	0.00136807762086348
UTR3	4293-4301	0.0240207279413713
>GGGGCTATAGCTC|ENST00000245912|0.710379230776161
UTR3	479-487	0.00258225199783674
UTR3	784-792	0.00162010697630747
UTR3	1847-1855	0.00228415532339594
UTR3	2905-2913	0.00431871477449404
UTR3	3418-3426	0.00389038179362905
UTR3	3586-3594	0.010674392959155
>GGGGCTATAGCTC|ENST00000555997|0.710353444896884
UTR3	159-167	0.00250637816805376
UTR3	598-606	0.00864881606853437
UTR3	984-992	0.00210905224046757
UTR3	1194-1202	0.0109604649614193
UTR3	1433-1441	0.00114324402033874
>GGGGCTATAGCTC|ENST00000240093|0.708975323586475
UTR3	8780-8788	0.00422705505286749
UTR3	10252-10260	0.0210315823838285
>GGGGCTATAGCTC|ENST00000329468|0.708795500255696
UTR3	524-532	0.0132372643193772
UTR3	692-700	0.00148793612724254
UTR3	2975-2983	0.0105191952497442
>GGGGCTATAGCTC|ENST00000252939|0.708407838449308
UTR3	103-111	0.00217578339981997
UTR3	377-385	0.00260249216900265
UTR3	455-463	0.00231369234550159
UTR3	809-817	0.00177320852870095
UTR3	829-837	0.00120984039219857
UTR3	849-857	0.0015069380588846
UTR3	945-953	0.00147140733215731
UTR3	978-986	0.00157313696328267
UTR3	1011-1019	0.00125394210759608
UTR3	1044-1052	0.00156695126258764
UTR3	1077-1085	0.00145692729803395
UTR3	1110-1118	0.00175557373906151
UTR3	1125-1133	0.00218423050726655
UTR3	1149-1157	0.00236958696472272
>GGGGCTATAGCTC|ENST00000505373|0.70839775211177
UTR3	991-999	0.00187456821647395
UTR3	2273-2281	0.00214853083535852
UTR3	2594-2602	0.00263076020891067
UTR3	2704-2712	0.000978948845222501
UTR3	3004-3012	0.00178345614528477
UTR3	3091-3099	0.00117322433884291
UTR3	3628-3636	0.00426224157369753
UTR3	3686-3694	0.00473136013462769
UTR3	4126-4134	0.0056298227262855
>GGGGCTATAGCTC|ENST00000262844|0.706874128664108
UTR3	2954-2962	0.0183742787631088
UTR3	3432-3440	0.00671826889323322
>GGGGCTATAGCTC|ENST00000332585|0.705713473680986
UTR3	194-202	0.00614568953342844
UTR3	316-324	0.00480137805430355
UTR3	485-493	0.00593031483948106
UTR3	765-773	0.00469830043005118
UTR3	1182-1190	0.00342541935274114
>GGGGCTATAGCTC|ENST00000296604|0.705231071327788
UTR3	923-931	0.0249631567013758
>GGGGCTATAGCTC|ENST00000585583|0.704913548289634
UTR3	260-268	0.0034800940419699
UTR3	464-472	0.00279349631269157
UTR3	497-505	0.00286327174515228
UTR3	561-569	0.00524204162192596
UTR3	853-861	0.0105592965135654
>GGGGCTATAGCTC|ENST00000371741|0.704037637142138
UTR3	230-238	0.010886101471993
UTR3	1117-1125	0.00431338082438265
UTR3	4250-4258	0.00124007831748783
UTR3	7070-7078	0.00195909206075101
UTR3	8197-8205	0.00271078677947664
UTR3	8621-8629	0.00375999727531396
>GGGGCTATAGCTC|ENST00000341267|0.703506334048757
UTR3	547-555	0.00391321863685706
UTR3	908-916	0.0151458874324719
UTR3	1637-1645	0.00156073277923006
UTR3	1752-1760	0.000855766381288546
UTR3	1801-1809	0.000617516827865894
UTR3	1876-1884	0.000979915393916482
UTR3	1937-1945	0.000942316713797608
UTR3	2005-2013	0.000812430037147284
>GGGGCTATAGCTC|ENST00000522677|0.703381847711214
UTR3	101-109	0.0136121051221051
UTR3	2019-2027	0.0112059259833262
>GGGGCTATAGCTC|ENST00000315962|0.703082247290395
UTR3	122-130	0.0247945680905759
>GGGGCTATAGCTC|ENST00000354192|0.702638499226774
UTR3	307-315	0.0247598413579902
>GGGGCTATAGCTC|ENST00000331830|0.701955096885291
UTR3	53-61	0.00640430070505188
UTR3	608-616	0.00312362866807753
UTR3	954-962	0.0024457682108627
UTR3	1255-1263	0.0022226439665888
UTR3	1937-1945	0.000978869329731407
UTR3	2414-2422	0.00180119399755602
UTR3	2770-2778	0.00259581878683145
UTR3	3504-3512	0.00145547600934391
UTR3	3940-3948	0.00367871854086464
>GGGGCTATAGCTC|ENST00000393077|0.699706893477414
UTR3	278-286	0.0192975648459058
UTR3	296-304	0.00309163442579844
UTR3	1809-1817	0.00214196642338172
>GGGGCTATAGCTC|ENST00000462775|0.699494351420935
UTR3	63-71	0.00813307409830362
UTR3	2409-2417	0.00204140549025594
UTR3	4320-4328	0.00207925253540437
UTR3	5921-5929	0.00479166565342694
UTR3	6431-6439	0.00171114324442772
UTR3	10268-10276	0.00259160027691373
UTR3	10397-10405	0.0031664951634365
>GGGGCTATAGCTC|ENST00000429967|0.69853532213364
UTR3	256-264	0.00590493291617557
UTR3	702-710	0.00305945338105062
UTR3	1638-1646	0.0108029043702133
UTR3	1669-1677	0.0010999731765961
UTR3	1866-1874	0.00357287237524561
>GGGGCTATAGCTC|ENST00000528516|0.698375183368007
UTR3	400-408	0.00181064476944794
UTR3	462-470	0.00390463810985226
UTR3	1107-1115	0.00307570445360803
UTR3	1638-1646	0.00169347050039279
UTR3	1895-1903	0.00132595164640868
UTR3	2376-2384	0.00443279977621142
UTR3	3098-3106	0.0058958395228493
UTR3	3117-3125	0.00228866053054406
>GGGGCTATAGCTC|ENST00000434837|0.697979823551933
UTR3	460-468	0.00328501251746645
UTR3	810-818	0.00242170614048885
UTR3	1236-1244	0.00159929751390778
UTR3	1273-1281	0.00148755245212493
UTR3	2357-2365	0.00988426413623168
UTR3	3286-3294	0.00122833323375849
UTR3	3384-3392	0.000947655916399969
UTR3	4703-4711	0.000954297560297652
UTR3	4782-4790	0.000988588244011847
UTR3	5079-5087	0.0016003373593868
>GGGGCTATAGCTC|ENST00000238647|0.697631952536185
UTR3	315-323	0.0243700829143756
>GGGGCTATAGCTC|ENST00000309519|0.697210492641122
UTR3	243-251	0.0025639196018747
UTR3	248-256	0.00379879052214619
UTR3	275-283	0.00616960340419855
UTR3	511-519	0.00546448784242908
UTR3	643-651	0.00634063932217552
>GGGGCTATAGCTC|ENST00000432854|0.697104758355684
UTR3	2037-2045	0.00258784693667418
UTR3	2204-2212	0.00557193026255789
UTR3	2233-2241	0.000479283494901984
UTR3	2784-2792	0.00162749451613991
UTR3	3704-3712	0.00118268589129389
UTR3	3802-3810	0.000832006395793698
UTR3	4690-4698	0.000940410410206371
UTR3	4812-4820	0.00501008784029061
UTR3	6002-6010	0.00178306180006424
UTR3	6619-6627	0.00120159546147879
UTR3	7050-7058	0.00133842803310995
UTR3	7329-7337	0.00177442452681779
>GGGGCTATAGCTC|ENST00000612467|0.696122455047407
UTR3	92-100	0.0204697932202522
UTR3	1527-1535	0.00166555232048865
UTR3	2002-2010	0.00211794479742188
>GGGGCTATAGCTC|ENST00000291825|0.693938047018561
UTR3	891-899	0.00323877926467912
UTR3	957-965	0.00195971320812958
UTR3	1029-1037	0.00155305361202273
UTR3	1406-1414	0.00193748597330678
UTR3	3992-4000	0.00198837697483772
UTR3	4183-4191	0.00399094031496939
UTR3	4252-4260	0.00275223481917315
UTR3	4392-4400	0.0020342203902924
UTR3	4588-4596	0.00463005102275225
>GGGGCTATAGCTC|ENST00000379612|0.69302432386804
UTR3	268-276	0.00369083658748236
UTR3	833-841	0.00677254206775641
UTR3	3012-3020	0.0111874979802315
UTR3	3090-3098	0.00236372348597942
>GGGGCTATAGCTC|ENST00000392445|0.691543009928008
UTR3	691-699	0.00151526939501024
UTR3	1284-1292	0.0159299996741189
UTR3	1390-1398	0.00645568087161862
>GGGGCTATAGCTC|ENST00000466995|0.69153709038657
UTR3	267-275	0.00706242765437727
UTR3	385-393	0.00352469422901444
UTR3	620-628	0.00306964087961244
UTR3	791-799	0.00365690852296301
UTR3	1132-1140	0.00272834085033433
UTR3	1246-1254	0.00385848425048188
>GGGGCTATAGCTC|ENST00000525964|0.691283519679071
UTR3	227-235	0.0238810723784115
>GGGGCTATAGCTC|ENST00000549185|0.69060348773985
UTR3	2691-2699	0.00187293966266582
UTR3	2741-2749	0.00379585133694355
UTR3	3333-3341	0.0181602331384958
>GGGGCTATAGCTC|ENST00000368184|0.690350796844316
UTR3	1864-1872	0.00469248576067192
UTR3	1993-2001	0.0038448396571103
UTR3	2159-2167	0.0152723743832961
>GGGGCTATAGCTC|ENST00000374792|0.689603890684969
UTR3	42-50	0.00201437419499917
UTR3	230-238	0.00316912171497011
UTR3	265-273	0.00292400177202018
UTR3	405-413	0.00276547778546615
UTR3	724-732	0.00352286022565705
UTR3	793-801	0.00230478132281634
UTR3	1151-1159	0.00298794011635314
UTR3	1347-1355	0.00406407436575932
>GGGGCTATAGCTC|ENST00000487727|0.689485644410266
UTR3	147-155	0.00358887655472498
UTR3	418-426	0.00597824160355551
UTR3	836-844	0.00378678721613768
UTR3	1435-1443	0.00129449784464021
UTR3	2093-2101	0.00145719844952745
UTR3	2571-2579	0.00463464938580344
UTR3	3096-3104	0.0030033526204953
>GGGGCTATAGCTC|ENST00000235307|0.68848028349664
UTR3	1162-1170	0.00359660438136416
UTR3	3007-3015	0.00257865798456731
UTR3	3340-3348	0.00137796850630984
UTR3	3370-3378	0.00052882642673332
UTR3	5621-5629	0.0043461852358232
UTR3	5772-5780	0.00433108064979616
UTR3	6559-6567	0.00214297405492082
UTR3	7165-7173	0.00190357849557167
UTR3	8223-8231	0.00286104713849471
>GGGGCTATAGCTC|ENST00000389341|0.688229759421126
UTR3	33-41	0.00241485640822032
UTR3	799-807	0.00174458719754991
UTR3	1646-1654	0.00138913790949164
UTR3	1895-1903	0.00111793696378834
UTR3	2094-2102	0.0027692848551336
UTR3	3390-3398	0.00178967072794051
UTR3	4044-4052	0.0019004040109989
UTR3	4241-4249	0.00315214444961078
UTR3	5238-5246	0.00736981351711348
>GGGGCTATAGCTC|ENST00000576965|0.687912843561035
UTR3	52-60	0.0140988543896954
UTR3	84-92	0.00952484859820835
>GGGGCTATAGCTC|ENST00000274605|0.68725926777193
UTR3	272-280	0.00631399169347242
UTR3	578-586	0.00234239331106929
UTR3	1464-1472	0.000934509109922118
UTR3	1506-1514	0.000772464753726548
UTR3	1820-1828	0.00136166656200972
UTR3	2485-2493	0.00176327409739678
UTR3	2547-2555	0.000813826980599843
UTR3	2767-2775	0.00291207109445855
UTR3	2796-2804	0.000759009270796045
UTR3	2874-2882	0.00160206533799394
UTR3	3839-3847	0.0039987033907869
>GGGGCTATAGCTC|ENST00000222256|0.687219160232835
UTR3	108-116	0.0044711772241818
UTR3	217-225	0.0166797081656986
UTR3	399-407	0.00242004047238863
>GGGGCTATAGCTC|ENST00000261837|0.687196673805323
UTR3	2615-2623	0.000690483657005747
UTR3	3766-3774	0.00214151011078079
UTR3	4515-4523	0.00146753684706036
UTR3	4639-4647	0.000538846541642912
UTR3	6655-6663	0.0133569330610887
UTR3	6671-6679	0.00194259502646413
UTR3	7305-7313	0.00343131086441676
>GGGGCTATAGCTC|ENST00000620110|0.686716125933019
UTR3	109-117	0.00349354769994259
UTR3	115-123	0.00342964152629979
UTR3	588-596	0.00294548217813111
UTR3	714-722	0.00375992987052839
UTR3	962-970	0.00335330635792922
UTR3	968-976	0.00157491501863723
UTR3	1478-1486	0.00497587102050234
>GGGGCTATAGCTC|ENST00000611077|0.686426943966141
UTR3	147-155	0.00599848150309843
UTR3	159-167	0.00378096298116892
UTR3	210-218	0.00392362941653922
UTR3	448-456	0.00362460230380188
UTR3	671-679	0.00331840059320136
UTR3	812-820	0.00286465324896608
>GGGGCTATAGCTC|ENST00000377024|0.685575754787227
UTR3	84-92	0.0077196170520514
UTR3	199-207	0.0157265281581236
>GGGGCTATAGCTC|ENST00000359546|0.685517874721715
UTR3	590-598	0.00191842259652866
UTR3	944-952	0.00589511528894949
UTR3	2100-2108	0.000967126915461441
UTR3	2296-2304	0.00151511891699568
UTR3	3482-3490	0.00565785435360812
UTR3	3491-3499	0.00424172867913175
UTR3	3860-3868	0.00324639019372779
>GGGGCTATAGCTC|ENST00000443339|0.684487699708962
UTR3	288-296	0.00868949867004339
UTR3	391-399	0.0106874795657136
UTR3	1939-1947	0.00398674733069961
>GGGGCTATAGCTC|ENST00000354828|0.684074084135442
UTR3	52-60	0.0124610887509546
UTR3	288-296	0.0108713458710035
>GGGGCTATAGCTC|ENST00000299413|0.683628320764816
UTR3	217-225	0.00600971989252696
UTR3	301-309	0.00567445188335995
UTR3	3538-3546	0.00307706472357867
UTR3	4103-4111	0.00167286020611066
UTR3	9237-9245	0.00202333791050268
UTR3	10554-10562	0.00484130168149311
>GGGGCTATAGCTC|ENST00000393614|0.683383901339437
UTR3	587-595	0.0154822837920026
UTR3	858-866	0.00481153999597002
UTR3	1770-1778	0.00298644599101617
>GGGGCTATAGCTC|ENST00000237536|0.682969449915923
UTR3	30-38	0.00369867974187842
UTR3	545-553	0.00346172894947137
UTR3	1374-1382	0.00147056050962738
UTR3	2397-2405	0.00121129195465451
UTR3	6286-6294	0.0014487955625415
UTR3	6463-6471	0.00334152489159899
UTR3	6995-7003	0.0014958907142242
UTR3	7751-7759	0.00139402200478723
UTR3	8060-8068	0.00238832752424232
UTR3	8688-8696	0.00333815252443991
>GGGGCTATAGCTC|ENST00000367701|0.681492861751243
UTR3	6086-6094	0.00248127894576145
UTR3	7071-7079	0.00169108005530039
UTR3	14741-14749	0.00282128836826524
UTR3	17095-17103	0.0161440067691102
>GGGGCTATAGCTC|ENST00000302649|0.681013004401256
UTR3	107-115	0.00832761773297163
UTR3	121-129	0.00392778201366089
UTR3	144-152	0.00586723450381801
UTR3	250-258	0.00274246458251897
UTR3	348-356	0.00223643805726269
>GGGGCTATAGCTC|ENST00000381086|0.680747007130376
UTR3	1131-1139	0.0230815286162319
>GGGGCTATAGCTC|ENST00000509705|0.680196881262091
UTR3	185-193	0.00535238236558317
UTR3	210-218	0.00330638951987537
UTR3	469-477	0.00466819707148063
UTR3	633-641	0.00406332304170678
UTR3	1752-1760	0.00564988429093224
>GGGGCTATAGCTC|ENST00000452722|0.680016984427677
UTR3	4339-4347	0.00118383280557413
UTR3	5785-5793	0.00334721518922057
UTR3	7085-7093	0.0114604401421557
UTR3	7174-7182	0.00703517369804814
>GGGGCTATAGCTC|ENST00000553851|0.679647254424577
UTR3	97-105	0.00515954569780255
UTR3	149-157	0.00673820013295679
UTR3	178-186	0.00437902814857926
UTR3	246-254	0.00672212511647271
>GGGGCTATAGCTC|ENST00000407418|0.679513998770038
UTR3	225-233	0.00344541761532911
UTR3	371-379	0.00237323566312969
UTR3	1131-1139	0.00151187861134197
UTR3	1272-1280	0.001780634754493
UTR3	1599-1607	0.000912611236211392
UTR3	3424-3432	0.00107602098105714
UTR3	3489-3497	0.000735374297053868
UTR3	3712-3720	0.00190116899458897
UTR3	4748-4756	0.00925255503316019
>GGGGCTATAGCTC|ENST00000262213|0.679274369584796
UTR3	746-754	0.0229709166133364
>GGGGCTATAGCTC|ENST00000574285|0.679212853306434
UTR3	1789-1797	0.0011665122416612
UTR3	3053-3061	0.00262298622035715
UTR3	4432-4440	0.00226734970488788
UTR3	6120-6128	0.00221331613808597
UTR3	8162-8170	0.00208937539647375
UTR3	9664-9672	0.0126067621828924
>GGGGCTATAGCTC|ENST00000462193|0.678490155058536
UTR3	134-142	0.00802757587962283
UTR3	364-372	0.00513031800291676
UTR3	579-587	0.00975422868984073
>GGGGCTATAGCTC|ENST00000271375|0.678471573435537
UTR3	348-356	0.00681994927592001
UTR3	496-504	0.00282541718067539
UTR3	4780-4788	0.00161728332931072
UTR3	5523-5531	0.00139402017465789
UTR3	6988-6996	0.00162571412835238
UTR3	10063-10071	0.00862834630074549
>GGGGCTATAGCTC|ENST00000409573|0.678103901439478
UTR3	4237-4245	0.00268659862180832
UTR3	4465-4473	0.0201965935373534
>GGGGCTATAGCTC|ENST00000309739|0.67715122640946
UTR3	465-473	0.0018228199955407
UTR3	543-551	0.0139503484565783
UTR3	617-625	0.00703874610540448
>GGGGCTATAGCTC|ENST00000488550|0.677075908954639
UTR3	984-992	0.00606424330245346
UTR3	1817-1825	0.00642128496327792
UTR3	2491-2499	0.00412752663992463
UTR3	2678-2686	0.00619322922466452
>GGGGCTATAGCTC|ENST00000378078|0.677071530643541
UTR3	243-251	0.00580059572973595
UTR3	269-277	0.00582954474833209
UTR3	498-506	0.00395945680270887
UTR3	5287-5295	0.00721635956590664
>GGGGCTATAGCTC|ENST00000603798|0.676739652928194
UTR3	375-383	0.0227811553665486
>GGGGCTATAGCTC|ENST00000355673|0.676717112306397
UTR3	57-65	0.00823206085730829
UTR3	249-257	0.0145474105136586
>GGGGCTATAGCTC|ENST00000477551|0.676553281406906
UTR3	305-313	0.0227672335100331
>GGGGCTATAGCTC|ENST00000593325|0.676328020616302
UTR3	76-84	0.00424189089817391
UTR3	199-207	0.0110880398241689
UTR3	409-417	0.00369849216045158
UTR3	417-425	0.00162486489284235
UTR3	530-538	0.00209712445638881
>GGGGCTATAGCTC|ENST00000284727|0.675614589785568
UTR3	1758-1766	0.0226971772274188
>GGGGCTATAGCTC|ENST00000288815|0.675563487504019
UTR3	349-357	0.00531202837394679
UTR3	607-615	0.002506798293325
UTR3	1415-1423	0.00240800526737906
UTR3	2183-2191	0.00132507399143958
UTR3	2311-2319	0.0026932473350827
UTR3	3203-3211	0.00165665104246973
UTR3	3909-3917	0.00408538194899797
UTR3	4051-4059	0.00270618014807572
>GGGGCTATAGCTC|ENST00000249700|0.675262750435833
UTR3	1469-1477	0.0061699781245879
UTR3	2368-2376	0.00236942702413203
UTR3	3520-3528	0.00299609015649756
UTR3	3988-3996	0.00713001106965258
UTR3	4050-4058	0.000659060823456862
UTR3	5943-5951	0.00174605956379573
UTR3	6126-6134	0.0016003192284383
>GGGGCTATAGCTC|ENST00000479475|0.675042275886497
UTR3	159-167	0.00392201295326468
UTR3	347-355	0.00456611690013789
UTR3	625-633	0.00204430298769729
UTR3	1272-1280	0.00289935194672538
UTR3	1401-1409	0.00219982130133378
UTR3	1420-1428	0.0034308470641755
UTR3	1619-1627	0.00359206296827831
>GGGGCTATAGCTC|ENST00000378302|0.674692052266665
UTR3	1511-1519	0.00266250937126229
UTR3	1517-1525	0.00128780441743272
UTR3	2055-2063	0.0186781153798378
>GGGGCTATAGCTC|ENST00000451519|0.674556549158029
UTR3	267-275	0.00800619308287326
UTR3	685-693	0.0146121468285139
>GGGGCTATAGCTC|ENST00000539397|0.673826778456168
UTR3	575-583	0.00601102156595299
UTR3	1501-1509	0.0165530185725983
>GGGGCTATAGCTC|ENST00000569673|0.673656075524264
UTR3	298-306	0.0092316958866152
UTR3	936-944	0.00214256638847719
UTR3	1982-1990	0.00105041901994712
UTR3	2162-2170	0.00101493887235484
UTR3	2404-2412	0.0017117021759803
UTR3	4462-4470	0.00740002542217743
>GGGGCTATAGCTC|ENST00000359236|0.673502371155027
CDS	1305-1313	0.0203686836522494
UTR3	2732-2740	0.0130999093886861
UTR3	2758-2766	0.00436388604348271
>GGGGCTATAGCTC|ENST00000373960|0.672400731847056
UTR3	161-169	0.00814027742077005
UTR3	340-348	0.00276824062522199
UTR3	382-390	0.00254119353997285
UTR3	400-408	0.00224896863003932
UTR3	407-415	0.00174267802211336
UTR3	448-456	0.00501675502828415
>GGGGCTATAGCTC|ENST00000298351|0.672331220546828
UTR3	263-271	0.00197128045116314
UTR3	427-435	0.00237456912112094
UTR3	609-617	0.0034965797301601
UTR3	871-879	0.0046937978346525
UTR3	1471-1479	0.00169715062875626
UTR3	1628-1636	0.00304982156577571
UTR3	1692-1700	0.00148287220988335
UTR3	2066-2074	0.00201805464113818
UTR3	2075-2083	0.00166882983936042
>GGGGCTATAGCTC|ENST00000282516|0.671807730680969
UTR3	366-374	0.0123824488609222
CDS	444-452	0.014004105324314
CDS	510-518	0.00696423602489336
CDS	5027-5035	0.0153191136060161
>GGGGCTATAGCTC|ENST00000303569|0.671745592957914
UTR3	560-568	0.00647437027289986
UTR3	778-786	0.00575730803574068
UTR3	974-982	0.00182443270555644
UTR3	1049-1057	0.00155607847602941
UTR3	1893-1901	0.00679733935899437
>GGGGCTATAGCTC|ENST00000303391|0.671604181033768
UTR3	577-585	0.00510140199171972
UTR3	1388-1396	0.00399881220166477
UTR3	1492-1500	0.00163148593485168
UTR3	3824-3832	0.00211459430122064
UTR3	4049-4057	0.0022593256997479
UTR3	5265-5273	0.00401873019918948
UTR3	6681-6689	0.00114706678988649
UTR3	7961-7969	0.00212763128296694
>GGGGCTATAGCTC|ENST00000613073|0.671162781798915
UTR3	648-656	0.00559825698995023
UTR3	913-921	0.00436359661210299
UTR3	1585-1593	0.00143194132008141
UTR3	1644-1652	0.00175011359305084
UTR3	1813-1821	0.00252724263940977
UTR3	2335-2343	0.0066951986882624
>GGGGCTATAGCTC|ENST00000392238|0.671024071374154
UTR3	902-910	0.00470636639681887
UTR3	995-1003	0.0176497124965969
>GGGGCTATAGCTC|ENST00000338008|0.67048685972188
UTR3	1270-1278	0.0136723791259054
UTR3	1955-1963	0.00864394220733031
>GGGGCTATAGCTC|ENST00000287020|0.670037234013849
UTR3	528-536	0.00872641903487612
UTR3	898-906	0.00197087073989111
UTR3	914-922	0.00119741261982884
UTR3	1275-1283	0.0103883687095321
>GGGGCTATAGCTC|ENST00000330634|0.669897308177381
UTR3	484-492	0.00389102502991542
UTR3	777-785	0.00216836124459835
UTR3	3390-3398	0.00584166686952945
UTR3	3490-3498	0.00386674993732198
UTR3	3554-3562	0.00308750719673811
UTR3	3561-3569	0.00341741787800581
>GGGGCTATAGCTC|ENST00000484069|0.669793248693486
UTR3	158-166	0.0119782642161664
UTR3	439-447	0.0029734525060682
UTR3	563-571	0.00245453035346262
UTR3	1560-1568	0.00220670455789827
UTR3	1703-1711	0.00139076870496193
UTR3	2327-2335	0.00126131745737549
>GGGGCTATAGCTC|ENST00000304788|0.669457668216293
UTR3	231-239	0.019534939826832
UTR3	911-919	0.00270530576102598
>GGGGCTATAGCTC|ENST00000382361|0.6693312725467
UTR3	95-103	0.00308024726054669
UTR3	410-418	0.00268688837645101
UTR3	557-565	0.0025620733111062
UTR3	862-870	0.00257927627866125
UTR3	889-897	0.0024865747525087
UTR3	929-937	0.00249343276834559
UTR3	1171-1179	0.006342418212818
>GGGGCTATAGCTC|ENST00000586569|0.669138116185453
UTR3	68-76	0.00242709950891152
UTR3	508-516	0.00904314771375138
UTR3	732-740	0.00163979075484085
UTR3	3553-3561	0.0019425660758825
UTR3	5555-5563	0.00215344435145263
UTR3	5995-6003	0.00501060097532923
>GGGGCTATAGCTC|ENST00000261177|0.668521314522106
UTR3	205-213	0.00382510072730961
UTR3	259-267	0.00351320383965216
UTR3	2052-2060	0.00233673952394367
UTR3	2739-2747	0.00260466654159796
UTR3	2754-2762	0.000602467551359962
UTR3	3445-3453	0.00302046377430373
UTR3	4306-4314	0.00626849439381342
>GGGGCTATAGCTC|ENST00000583465|0.667381960573644
UTR3	422-430	0.0113759840367439
UTR3	1903-1911	0.00488041879045728
UTR3	1976-1984	0.00209768949719953
UTR3	2152-2160	0.0037330845664141
>GGGGCTATAGCTC|ENST00000619757|0.666206369587194
UTR3	353-361	0.00227264938079691
UTR3	538-546	0.0116573992688846
UTR3	2937-2945	0.000781139577849572
UTR3	3090-3098	0.0021607098199409
UTR3	4257-4265	0.00512880012992362
>GGGGCTATAGCTC|ENST00000610283|0.666162452382567
UTR3	1302-1310	0.00127542021464418
UTR3	1986-1994	0.00407504795775611
UTR3	2774-2782	0.016647002323795
>GGGGCTATAGCTC|ENST00000327946|0.665925250597735
UTR3	298-306	0.00709551227913302
UTR3	350-358	0.00412670858110281
UTR3	1224-1232	0.0079575553221296
UTR3	1810-1818	0.0028002649023861
>GGGGCTATAGCTC|ENST00000505939|0.665816689139088
UTR3	1569-1577	0.0219720661267515
>GGGGCTATAGCTC|ENST00000559291|0.664964347751513
UTR3	177-185	0.00318147279007219
UTR3	498-506	0.00383880245714541
UTR3	530-538	0.00562259003792926
UTR3	2534-2542	0.00107841759798339
UTR3	2560-2568	0.000990629682105694
UTR3	2752-2760	0.00122900163386058
UTR3	3286-3294	0.00203515718853473
UTR3	4380-4388	0.00393342621291673
>GGGGCTATAGCTC|ENST00000558017|0.664956013417607
UTR3	338-346	0.00366483868704457
UTR3	948-956	0.00315724481988553
UTR3	1151-1159	0.00219356007755356
UTR3	1212-1220	0.0022755865258492
UTR3	1394-1402	0.00111703243848415
UTR3	2958-2966	0.00133571255998852
UTR3	3098-3106	0.00816491107707392
>GGGGCTATAGCTC|ENST00000594001|0.664815773510884
UTR3	274-282	0.00568924030285479
UTR3	589-597	0.00182993655996535
UTR3	1045-1053	0.00297712133499727
UTR3	1074-1082	0.00629375712086241
UTR3	1133-1141	0.00510854386545505
>GGGGCTATAGCTC|ENST00000264157|0.664733147000597
UTR3	762-770	0.0218925392903688
>GGGGCTATAGCTC|ENST00000291041|0.664390911992185
UTR3	146-154	0.00645285376427822
UTR3	531-539	0.00414842432225093
UTR3	841-849	0.00420219256146199
UTR3	949-957	0.00185925657546546
UTR3	1480-1488	0.00221130996489945
UTR3	1753-1761	0.00299341019099367
>GGGGCTATAGCTC|ENST00000373433|0.66410197660299
UTR3	73-81	0.0142728847153187
UTR3	102-110	0.00363427624692784
UTR3	1928-1936	0.00393911217266564
>GGGGCTATAGCTC|ENST00000451608|0.664073349971854
UTR3	74-82	0.00507614505174881
UTR3	1036-1044	0.00313738603717163
UTR3	1819-1827	0.00188416243978888
UTR3	2669-2677	0.00209385980734807
UTR3	3337-3345	0.00296538576662421
UTR3	3893-3901	0.00668723665813969
>GGGGCTATAGCTC|ENST00000414069|0.663540825843324
UTR3	97-105	0.00525629214336674
UTR3	413-421	0.0032812947078391
UTR3	912-920	0.00296382810051113
UTR3	1087-1095	0.000855121511436783
UTR3	1789-1797	0.00297330881005884
UTR3	2206-2214	0.00306732246797155
UTR3	2305-2313	0.00340800789965263
>GGGGCTATAGCTC|ENST00000563418|0.663296095499553
UTR3	426-434	0.00607343107539711
UTR3	1391-1399	0.00301593728193951
UTR3	2163-2171	0.00200135075704057
UTR3	6484-6492	0.00164734172525288
UTR3	7132-7140	0.00138229839724717
UTR3	7619-7627	0.00148548725098415
UTR3	9592-9600	0.00323480974548145
UTR3	9762-9770	0.00294660646164196
>GGGGCTATAGCTC|ENST00000298912|0.662753453503132
UTR3	301-309	0.00323907419310988
UTR3	419-427	0.00317479258329321
UTR3	1024-1032	0.00211966942494233
UTR3	1775-1783	0.00173839998299173
UTR3	2741-2749	0.001729635348697
UTR3	4037-4045	0.00167341043508196
UTR3	7461-7469	0.00187920016580439
UTR3	8203-8211	0.00619338492491168
>GGGGCTATAGCTC|ENST00000369686|0.661963172500788
UTR3	162-170	0.00532776377583913
UTR3	1875-1883	0.00181135548827511
UTR3	1891-1899	0.000709565277837649
UTR3	2548-2556	0.00184383113903592
UTR3	2861-2869	0.00151305069652257
UTR3	3144-3152	0.00317344209911816
UTR3	3376-3384	0.00164892531606298
UTR3	5228-5236	0.00221089747614613
UTR3	5241-5249	0.000475139987875242
UTR3	6957-6965	0.00297584079244283
>GGGGCTATAGCTC|ENST00000615680|0.661587049386836
UTR3	1747-1755	0.00650276279359729
UTR3	3223-3231	0.0023615255141673
UTR3	3631-3639	0.00189679561909052
UTR3	5770-5778	0.0109012636608641
>GGGGCTATAGCTC|ENST00000252699|0.660521245808044
UTR3	50-58	0.00390710129051209
UTR3	384-392	0.00569828822061322
UTR3	473-481	0.0024409906350975
UTR3	603-611	0.00206780834816655
UTR3	1303-1311	0.00408243067430635
UTR3	1986-1994	0.00338798437862886
>GGGGCTATAGCTC|ENST00000332129|0.660237033204763
UTR3	395-403	0.00293732675126332
UTR3	1111-1119	0.00434772939442811
UTR3	1424-1432	0.00114058376955358
UTR3	2111-2119	0.00129299821903294
UTR3	2724-2732	0.00182657527278363
UTR3	3342-3350	0.00134647546847832
UTR3	3392-3400	0.000949938554600637
UTR3	3680-3688	0.00208518110787709
UTR3	4340-4348	0.00563708345601315
>GGGGCTATAGCTC|ENST00000472325|0.659974170397139
UTR3	516-524	0.00531018014072602
UTR3	1104-1112	0.00517138233217503
UTR3	1208-1216	0.00461573465242693
UTR3	1389-1397	0.00644744663337325
>GGGGCTATAGCTC|ENST00000446856|0.659841815452748
UTR3	303-311	0.00696811162849697
UTR3	656-664	0.00411000365267025
UTR3	683-691	0.00216324455735519
UTR3	694-702	0.00156077463714002
UTR3	706-714	0.00138196513197304
UTR3	1001-1009	0.00219363879729834
UTR3	1011-1019	0.000870657567593763
UTR3	1041-1049	0.00130978353760678
UTR3	1790-1798	0.00097692557253568
>GGGGCTATAGCTC|ENST00000419748|0.659755587365542
UTR3	255-263	0.0189487003040431
CDS	2874-2882	0.0106947092683725
>GGGGCTATAGCTC|ENST00000436865|0.659204127227139
UTR3	1263-1271	0.00338812378529637
UTR3	1325-1333	0.00208392149031561
UTR3	1822-1830	0.00862919457912879
UTR3	2037-2045	0.00738745135877796
>GGGGCTATAGCTC|ENST00000287590|0.65906369131124
UTR3	39-47	0.00296004264136067
UTR3	541-549	0.00314835803165648
UTR3	766-774	0.00198345750822886
UTR3	983-991	0.00156172965754996
UTR3	1597-1605	0.00448457438198297
UTR3	2064-2072	0.00734031306613231
>GGGGCTATAGCTC|ENST00000336053|0.658559822483108
UTR3	1219-1227	0.0214418383484093
>GGGGCTATAGCTC|ENST00000587244|0.657984410641593
UTR3	376-384	0.0173794177053713
UTR3	469-477	0.00402061354536503
>GGGGCTATAGCTC|ENST00000233190|0.657477199075044
UTR3	8973-8981	0.0213632073123425
>GGGGCTATAGCTC|ENST00000534277|0.657213933227303
UTR3	3507-3515	0.00203782890916113
UTR3	4924-4932	0.0193062754078693
>GGGGCTATAGCTC|ENST00000435817|0.65689719429814
UTR3	1495-1503	0.0083268035458993
UTR3	1814-1822	0.00185215480327204
UTR3	2127-2135	0.00624507074390981
UTR3	2143-2151	0.00489710143475124
>GGGGCTATAGCTC|ENST00000444452|0.656155081887831
UTR3	139-147	0.00607740487084948
UTR3	603-611	0.0059268829567823
UTR3	1192-1200	0.00427721365570378
UTR3	1442-1450	0.00498584157289117
>GGGGCTATAGCTC|ENST00000349155|0.655647479270592
UTR3	90-98	0.0037061749663999
UTR3	157-165	0.00480693545999314
UTR3	688-696	0.011975350755977
CDS	1248-1256	0.0031850946562901
>GGGGCTATAGCTC|ENST00000369983|0.655193960520646
UTR3	147-155	0.0173208061777786
UTR3	369-377	0.00387695790783394
>GGGGCTATAGCTC|ENST00000591537|0.654834668435693
UTR3	1247-1255	0.00290478433389641
UTR3	4346-4354	0.0182669929497881
>GGGGCTATAGCTC|ENST00000322244|0.6547841217977
UTR3	5454-5462	0.00314175636360256
UTR3	6002-6010	0.0130576713119492
UTR3	6243-6251	0.00496869470871766
>GGGGCTATAGCTC|ENST00000332468|0.654653460737463
UTR3	127-135	0.00378358055602957
UTR3	2641-2649	0.000885432347245056
UTR3	3952-3960	0.00113149325537064
UTR3	5520-5528	0.0016056711334598
UTR3	5601-5609	0.000498404523122963
UTR3	5781-5789	0.000644950120793871
UTR3	6075-6083	0.00257680029434231
UTR3	6859-6867	0.00541656520368555
UTR3	7235-7243	0.00461577835175668
>GGGGCTATAGCTC|ENST00000357742|0.653960766081404
UTR3	402-410	0.0037959882836385
UTR3	1841-1849	0.00695991777323068
UTR3	2166-2174	0.0015507661007854
UTR3	2721-2729	0.00655424353410266
UTR3	3252-3260	0.00224770746609841
>GGGGCTATAGCTC|ENST00000400191|0.653751080459964
UTR3	501-509	0.00360309012801477
UTR3	1709-1717	0.00114402812568718
UTR3	2816-2824	0.00233414364535182
UTR3	3026-3034	0.0013536004626667
UTR3	4694-4702	0.00139368650793745
UTR3	6340-6348	0.00502501098633433
UTR3	6899-6907	0.00247021916015904
UTR3	7161-7169	0.00376970202052426
>GGGGCTATAGCTC|ENST00000375486|0.653357992967668
UTR3	87-95	0.00315239120660218
UTR3	236-244	0.00739843217920815
UTR3	957-965	0.00222672157599392
UTR3	1690-1698	0.00489767539550574
UTR3	1706-1714	0.00338988609093078
>GGGGCTATAGCTC|ENST00000558190|0.653322929476401
UTR3	7719-7727	0.0013624941471864
UTR3	15637-15645	0.00127450983931223
UTR3	16368-16376	0.00102031932159067
UTR3	17348-17356	0.00497136936457454
UTR3	17871-17879	0.00237335670407336
UTR3	18629-18637	0.00118304722984692
UTR3	19249-19257	0.00148226172449943
UTR3	20694-20702	0.00161773875367784
UTR3	23233-23241	0.00577747907830834
>GGGGCTATAGCTC|ENST00000450534|0.653250513176455
UTR3	271-279	0.00638822458135678
UTR3	297-305	0.00412354317786391
UTR3	605-613	0.00554340634740214
UTR3	1434-1442	0.00500217666235788
>GGGGCTATAGCTC|ENST00000301765|0.652829536717231
UTR3	204-212	0.00384566960464713
UTR3	381-389	0.0021884096417251
UTR3	423-431	0.00294700085618164
UTR3	743-751	0.00176568014322801
UTR3	909-917	0.00423992636466862
UTR3	1119-1127	0.00604029759158237
>GGGGCTATAGCTC|ENST00000564879|0.652811639988832
UTR3	264-272	0.00772538587820684
UTR3	574-582	0.00235715141124794
UTR3	629-637	0.00292877819193176
UTR3	688-696	0.00136715365258739
UTR3	1138-1146	0.00142863243411132
UTR3	1337-1345	0.00139924660683806
UTR3	1369-1377	0.000935760485860734
UTR3	1629-1637	0.000864636711311503
UTR3	2174-2182	0.000900959347126708
UTR3	3878-3886	0.00111798890894864
>GGGGCTATAGCTC|ENST00000273598|0.65206124385609
UTR3	1011-1019	0.00750241563946133
UTR3	1722-1730	0.0134691931807697
>GGGGCTATAGCTC|ENST00000563428|0.652008230650424
UTR3	634-642	0.00275275981980129
UTR3	800-808	0.00217722572626406
UTR3	1621-1629	0.00301641802719094
UTR3	1868-1876	0.00554811862980736
UTR3	1926-1934	0.00286573466226759
UTR3	1936-1944	0.00460753308849198
>GGGGCTATAGCTC|ENST00000331565|0.65143348810351
UTR3	166-174	0.00280840031331128
UTR3	224-232	0.00326057101708442
UTR3	578-586	0.00329398643223681
UTR3	1820-1828	0.00310167686033364
UTR3	1996-2004	0.00124093095397717
UTR3	2504-2512	0.00105013680797394
UTR3	2855-2863	0.00333179951659768
UTR3	3047-3055	0.00283890320476792
>GGGGCTATAGCTC|ENST00000295226|0.651309799666193
UTR3	554-562	0.0209175029631547
>GGGGCTATAGCTC|ENST00000263275|0.651051932821693
UTR3	189-197	0.00871034896093217
UTR3	1512-1520	0.0019689944729087
UTR3	1759-1767	0.00221984195681374
UTR3	3110-3118	0.00174075128735207
UTR3	4930-4938	0.0014460576518461
UTR3	6347-6355	0.0024463878555747
UTR3	6647-6655	0.00236656621971716
>GGGGCTATAGCTC|ENST00000249883|0.65091275710144
UTR3	70-78	0.0072207654376126
UTR3	213-221	0.00592388096528383
UTR3	1147-1155	0.00418340137824008
UTR3	1310-1318	0.00356088901458825
>GGGGCTATAGCTC|ENST00000265843|0.650856096913039
UTR3	3745-3753	0.0208848614736639
>GGGGCTATAGCTC|ENST00000264956|0.650814634313077
UTR3	696-704	0.00256073219518161
UTR3	812-820	0.00233862337583353
UTR3	983-991	0.00250045775851974
UTR3	1041-1049	0.0015140957148357
UTR3	1099-1107	0.00139568880399408
UTR3	1157-1165	0.0012778305471498
UTR3	1215-1223	0.00143254166316336
UTR3	1330-1338	0.000993927491884387
UTR3	1445-1453	0.00137030062419836
UTR3	1561-1569	0.000798343195874612
UTR3	1918-1926	0.00165845355519993
UTR3	3102-3110	0.00304088451677355
>GGGGCTATAGCTC|ENST00000610919|0.650615759086965
UTR3	316-324	0.0190921248366104
CDS	1803-1811	0.00738284172247945
>GGGGCTATAGCTC|ENST00000398776|0.650481358010437
UTR3	50-58	0.00406328221384583
UTR3	77-85	0.00640855193236993
UTR3	338-346	0.01038608169168
>GGGGCTATAGCTC|ENST00000314940|0.650437817423559
UTR3	1266-1274	0.00626385919426306
UTR3	1321-1329	0.00327122558044941
UTR3	1434-1442	0.00657101539241373
UTR3	4403-4411	0.00474868574823889
>GGGGCTATAGCTC|ENST00000344931|0.650358967124439
UTR3	362-370	0.00858320864684458
UTR3	686-694	0.00512182446024557
UTR3	1248-1256	0.0035367245846396
UTR3	1443-1451	0.00360736051534706
>GGGGCTATAGCTC|ENST00000419474|0.650291444358115
UTR3	233-241	0.0124925255870085
UTR3	726-734	0.00408734023951581
UTR3	874-882	0.00426439935770918
>GGGGCTATAGCTC|ENST00000586221|0.650015637586814
UTR3	103-111	0.00388253384730549
UTR3	114-122	0.0079290542911912
UTR3	1236-1244	0.00481057566182718
UTR3	1405-1413	0.00420228298574142
>GGGGCTATAGCTC|ENST00000618621|0.649850382976929
UTR3	9873-9881	0.000996728974910564
UTR3	15207-15215	0.00448779939060815
UTR3	15721-15729	0.0153280473234575
>GGGGCTATAGCTC|ENST00000342665|0.649758625689934
UTR3	209-217	0.00712218929003476
UTR3	253-261	0.00579972483087929
UTR3	747-755	0.00788407128124598
>GGGGCTATAGCTC|ENST00000320580|0.649731654966621
UTR3	189-197	0.0042686246048924
UTR3	401-409	0.0026448382613154
UTR3	853-861	0.0026698449688662
UTR3	1123-1131	0.00408322389880508
UTR3	1223-1231	0.00396188649575196
CDS	2436-2444	0.0127879512325707
>GGGGCTATAGCTC|ENST00000345136|0.64964515693488
UTR3	309-317	0.00226865794114406
UTR3	455-463	0.00708962270619095
UTR3	492-500	0.00182075926748189
UTR3	732-740	0.00282587521786634
UTR3	774-782	0.00364030293392893
UTR3	780-788	0.00315261876570422
>GGGGCTATAGCTC|ENST00000424122|0.649258457495395
UTR3	173-181	0.00430866976400361
UTR3	324-332	0.00379612263022303
UTR3	984-992	0.00254665602178572
UTR3	1026-1034	0.00100723599413527
UTR3	1266-1274	0.00329241301034138
UTR3	1539-1547	0.00284974457074686
UTR3	1571-1579	0.0029692337879926
>GGGGCTATAGCTC|ENST00000370078|0.648990605698107
UTR3	584-592	0.00987231467956103
UTR3	853-861	0.0031808816784762
UTR3	1263-1271	0.00769765866029616
>GGGGCTATAGCTC|ENST00000454468|0.648682386095617
UTR3	340-348	0.00570142830182186
UTR3	610-618	0.00272220975924459
UTR3	775-783	0.00427069669630425
UTR3	965-973	0.00162312842577003
UTR3	1075-1083	0.00361722599150647
UTR3	2229-2237	0.00211397905964262
UTR3	2260-2268	0.000680077603005793
>GGGGCTATAGCTC|ENST00000401399|0.648676317996261
UTR3	162-170	0.00815892636629473
UTR3	187-195	0.00293162777980053
UTR3	602-610	0.00249395789598019
UTR3	1914-1922	0.00326880237845757
UTR3	2455-2463	0.000868905852974298
UTR3	2634-2642	0.00167686882319652
UTR3	4355-4363	0.0013292215535484
>GGGGCTATAGCTC|ENST00000359650|0.648254027421257
UTR3	358-366	0.00494267480081784
UTR3	453-461	0.0157553588078906
>GGGGCTATAGCTC|ENST00000378856|0.64815406245681
UTR3	2475-2483	0.00264327293092578
UTR3	3019-3027	0.00327728270916193
UTR3	3557-3565	0.00575934383233032
UTR3	3801-3809	0.003990495407128
UTR3	3950-3958	0.00502047395900967
>GGGGCTATAGCTC|ENST00000395226|0.64791878894203
UTR3	29-37	0.00713148405524478
UTR3	187-195	0.0135425257395348
>GGGGCTATAGCTC|ENST00000597643|0.647653764954954
UTR3	729-737	0.00478932135024938
UTR3	826-834	0.00144771284990907
UTR3	2193-2201	0.001486424493101
UTR3	2365-2373	0.00279989200377789
UTR3	2457-2465	0.00255570679992277
UTR3	2463-2471	0.00215971507018246
UTR3	2469-2477	0.00235369276889986
UTR3	2592-2600	0.00306255973834159
>GGGGCTATAGCTC|ENST00000628067|0.647387855679729
UTR3	61-69	0.00294324803896158
UTR3	159-167	0.00371084176236085
UTR3	242-250	0.00491404683494579
UTR3	1041-1049	0.00380529197734424
UTR3	1091-1099	0.00526255486624859
>GGGGCTATAGCTC|ENST00000314392|0.647246519721474
UTR3	21-29	0.0055893707956716
UTR3	156-164	0.00300673997304429
UTR3	426-434	0.00424189143641208
UTR3	557-565	0.0049741080825633
UTR3	565-573	0.00281375487563746
>GGGGCTATAGCTC|ENST00000581396|0.647095442578898
UTR3	277-285	0.00348563551782615
UTR3	1422-1430	0.00130069686289219
UTR3	1751-1759	0.00138952159440794
UTR3	1816-1824	0.000896466582339246
UTR3	2216-2224	0.000795797447882054
UTR3	2515-2523	0.00285706188823815
UTR3	2545-2553	0.0003110913673659
UTR3	2968-2976	0.00135890040192571
UTR3	3239-3247	0.00267894140297597
UTR3	3469-3477	0.00170957894409385
UTR3	3662-3670	0.00383135949967525
>GGGGCTATAGCTC|ENST00000426431|0.647087842512462
UTR3	1424-1432	0.00757614895821708
UTR3	4077-4085	0.00316140334390235
UTR3	4308-4316	0.00378148081145431
UTR3	4646-4654	0.00609547446145832
>GGGGCTATAGCTC|ENST00000580890|0.6468803173229
UTR3	68-76	0.00933507052468036
UTR3	149-157	0.00638274417480677
UTR3	1458-1466	0.00488184241350204
>GGGGCTATAGCTC|ENST00000486828|0.646603287664983
UTR3	210-218	0.00674987469341194
UTR3	216-224	0.00453468409582639
UTR3	993-1001	0.00508273368168637
UTR3	1197-1205	0.00421254662836703
>GGGGCTATAGCTC|ENST00000469154|0.646055773762689
UTR3	222-230	0.0100428837616153
[truncated: 22,359 more rows]
