# Supplementary material for: RNA Sequencing Unveils Very Small RNAs With Potential Regulatory Functions in Bacteria
Source: Front Mol Biosci. 2022 Jun 3;9:914991. doi: 10.3389/fmolb.2022.914991 (PMC9203972; doi:10.3389/fmolb.2022.914991)
Supplement: Supplementary file 1 [file DataSheet1.ZIP › Supplementary_Files/Supplementary_File_E_Targets/DIANA-MICRO-T/human-GTGGGCGTAGCTC_His-tRF.txt]

>GTGGGCGTAGCTC|ENST00000381661|0.962945206881927
UTR3 	1545-1553	0.00357084031862254
UTR3 	1747-1755	0.0603769688654114
>GTGGGCGTAGCTC|ENST00000533777|0.924546590636005
UTR3 	144-152	0.041191482969882
UTR3 	492-500	0.00509920214709378
UTR3 	997-1005	0.00536956721066677
>GTGGGCGTAGCTC|ENST00000450965|0.893156058768843
UTR3 	358-366	0.0063297882766114
UTR3 	372-380	0.00605241972908818
UTR3 	386-394	0.00562904252368793
UTR3 	400-408	0.004551356528773
UTR3 	414-422	0.00444195079817103
UTR3 	428-436	0.00590013941763716
UTR3 	769-777	0.00313976044583015
UTR3 	776-784	0.00251616282605927
UTR3 	817-825	0.00684977026428658
>GTGGGCGTAGCTC|ENST00000304385|0.875157390901449
UTR3 	138-146	0.0322120955382769
UTR3 	1638-1646	0.00257198589948901
UTR3 	2998-3006	0.00358184582272092
UTR3 	4888-4896	0.00287115778044502
UTR3 	8531-8539	0.00129608220693543
>GTGGGCGTAGCTC|ENST00000401089|0.866804561980691
UTR3 	138-146	0.0210403386542565
UTR3 	665-673	0.00474435687886852
UTR3 	1900-1908	0.00226431653794942
UTR3 	2575-2583	0.00691997301216638
UTR3 	2663-2671	0.00241950737510589
UTR3 	2908-2916	0.00392943829702896
>GTGGGCGTAGCTC|ENST00000449891|0.855437523121534
UTR3 	1107-1115	0.00226298089460496
UTR3 	1712-1720	0.00443692759493004
UTR3 	1726-1734	0.0037875033804954
UTR3 	1740-1748	0.00404819145026793
UTR3 	1754-1762	0.00316788943137935
UTR3 	1768-1776	0.0035086348045452
UTR3 	1782-1790	0.00464426067307619
UTR3 	2123-2131	0.0036207704440547
UTR3 	2130-2138	0.00290868111217297
UTR3 	2171-2179	0.007377867247049
>GTGGGCGTAGCTC|ENST00000359786|0.845599428811451
UTR3 	24-32	0.0125023190635235
UTR3 	108-116	0.00563007787239399
UTR3 	534-542	0.00572468846401453
UTR3 	1067-1075	0.00258246803225542
UTR3 	1475-1483	0.0107496810716942
CDS 	2825-2833	0.00912598651837782
>GTGGGCGTAGCTC|ENST00000554557|0.831007760457357
UTR3 	1158-1166	0.0025663146913378
UTR3 	1663-1671	0.0027347136957171
UTR3 	5901-5909	0.0314371693117548
>GTGGGCGTAGCTC|ENST00000366788|0.828120754637213
UTR3 	257-265	0.0171016644925605
UTR3 	531-539	0.00347274689205011
UTR3 	540-548	0.00141703795172872
UTR3 	799-807	0.00328949478772262
UTR3 	1605-1613	0.00148415823915451
UTR3 	1667-1675	0.000452809466752516
UTR3 	2019-2027	0.00323435194810485
UTR3 	4377-4385	0.00139135344322381
UTR3 	5908-5916	0.00190443089311309
UTR3 	5984-5992	0.00122600304977578
UTR3 	6629-6637	0.00143041083673888
>GTGGGCGTAGCTC|ENST00000563637|0.809602006476655
UTR3 	176-184	0.0293811030777704
UTR3 	248-256	0.00498133566186379
>GTGGGCGTAGCTC|ENST00000276282|0.807094487040904
UTR3 	1978-1986	0.0305960153898177
UTR3 	2263-2271	0.00350188105987336
>GTGGGCGTAGCTC|ENST00000596851|0.800934647718101
UTR3 	25-33	0.013848995778235
UTR3 	302-310	0.00388232076949775
UTR3 	395-403	0.00455547815598466
UTR3 	756-764	0.00159267328616027
UTR3 	1733-1741	0.00446467042572134
UTR3 	2019-2027	0.00511480658136132
>GTGGGCGTAGCTC|ENST00000540269|0.795896197639932
UTR3 	361-369	0.0176126139548152
UTR3 	1044-1052	0.00322402494033749
UTR3 	1964-1972	0.00410859417195833
UTR3 	2749-2757	0.00800204646339995
>GTGGGCGTAGCTC|ENST00000340160|0.794043029991229
UTR3 	730-738	0.00285805423121434
UTR3 	1231-1239	0.00135934761283729
UTR3 	2242-2250	0.00180690129726716
UTR3 	3158-3166	0.0267371508655719
>GTGGGCGTAGCTC|ENST00000571739|0.78814179584549
UTR3 	24-32	0.0279589919948143
UTR3 	394-402	0.0042188265041649
>GTGGGCGTAGCTC|ENST00000366997|0.782755814393693
UTR3 	403-411	0.0266827152615782
UTR3 	1436-1444	0.0011754595525104
UTR3 	1873-1881	0.00235961912449915
UTR3 	3700-3708	0.00143763879299569
>GTGGGCGTAGCTC|ENST00000508278|0.770350426495182
UTR3 	81-89	0.00800090284934698
UTR3 	247-255	0.0224858094711266
>GTGGGCGTAGCTC|ENST00000597986|0.767204781207961
UTR3 	621-629	0.00181623236258868
UTR3 	802-810	0.00171473489260675
UTR3 	820-828	0.00120714891571113
UTR3 	889-897	0.0110706559596467
UTR3 	1240-1248	0.00638072996280051
UTR3 	1304-1312	0.00218097691498051
UTR3 	1327-1335	0.00350781707261149
UTR3 	1502-1510	0.00231918750255688
>GTGGGCGTAGCTC|ENST00000394065|0.766400906284673
UTR3 	173-181	0.0116039939571804
UTR3 	293-301	0.00569063923752071
UTR3 	442-450	0.00225697053378983
UTR3 	975-983	0.00532511996878761
UTR3 	1007-1015	0.00524728500741848
>GTGGGCGTAGCTC|ENST00000592705|0.75066660445079
UTR3 	97-105	0.00819363674451951
UTR3 	1222-1230	0.0067986444063481
UTR3 	2114-2122	0.00987607286233981
UTR3 	2607-2615	0.00385124589466802
>GTGGGCGTAGCTC|ENST00000521075|0.7434152690889
UTR3 	98-106	0.0151426702362358
UTR3 	1958-1966	0.00293790476183823
UTR3 	2324-2332	0.00329110900129655
UTR3 	2389-2397	0.00137295504357846
UTR3 	2506-2514	0.00276441697082682
UTR3 	2804-2812	0.00258334764823314
>GTGGGCGTAGCTC|ENST00000539302|0.740648470384417
UTR3 	365-373	0.010393225591277
UTR3 	4279-4287	0.00404391826567083
UTR3 	4585-4593	0.0037614930279256
UTR3 	4688-4696	0.00209375994084359
UTR3 	5292-5300	0.00756376914399441
>GTGGGCGTAGCTC|ENST00000330736|0.738734394621011
UTR3 	249-257	0.0156879491979138
UTR3 	4908-4916	0.0015170464398959
UTR3 	4962-4970	0.000769423277601283
UTR3 	5043-5051	0.000491384098263091
UTR3 	5376-5384	0.00268582805960012
UTR3 	5650-5658	0.00116973631598454
UTR3 	6545-6553	0.00223236742420202
UTR3 	6934-6942	0.00313995912616313
>GTGGGCGTAGCTC|ENST00000394945|0.737439536199355
UTR3 	1600-1608	0.00209151148688598
UTR3 	2926-2934	0.0254927073547226
>GTGGGCGTAGCTC|ENST00000519541|0.737056631272667
UTR3 	72-80	0.00801305482059152
UTR3 	199-207	0.00467212704915407
UTR3 	1138-1146	0.00174651432983712
UTR3 	1252-1260	0.00107426404502912
UTR3 	1329-1337	0.00218722812053813
UTR3 	1473-1481	0.001740880661263
UTR3 	1704-1712	0.00609760411409873
UTR3 	2157-2165	0.00202023930658778
>GTGGGCGTAGCTC|ENST00000390672|0.73129622581334
UTR3 	287-295	0.00428097248798341
UTR3 	492-500	0.0199283595328089
UTR3 	710-718	0.00286015607548883
>GTGGGCGTAGCTC|ENST00000588388|0.730602340849464
UTR3 	94-102	0.0106178954794437
UTR3 	578-586	0.00347284268303945
UTR3 	599-607	0.00370760111206379
UTR3 	692-700	0.00368911204429881
UTR3 	896-904	0.00552437031814456
>GTGGGCGTAGCTC|ENST00000521208|0.729658593886466
UTR3 	85-93	0.00433093188437718
UTR3 	246-254	0.00481235648701648
UTR3 	372-380	0.00280003684612575
UTR3 	474-482	0.00254363155653524
UTR3 	769-777	0.0010711131576131
UTR3 	1005-1013	0.00803409424887535
UTR3 	1039-1047	0.00118084964211524
UTR3 	1050-1058	0.00216052641121607
>GTGGGCGTAGCTC|ENST00000522251|0.729059306303521
UTR3 	1351-1359	0.00147474836416572
UTR3 	1606-1614	0.00759336575355001
UTR3 	3721-3729	0.0178158060370546
>GTGGGCGTAGCTC|ENST00000457196|0.725945257546585
UTR3 	2020-2028	0.0037077224078597
UTR3 	3154-3162	0.0141099948624907
UTR3 	3351-3359	0.00880946567246253
>GTGGGCGTAGCTC|ENST00000495759|0.72505304920519
UTR3 	1101-1109	0.0265539607051925
>GTGGGCGTAGCTC|ENST00000401392|0.723095264308577
UTR3 	2795-2803	0.0160346881888622
UTR3 	2904-2912	0.0103591147646235
>GTGGGCGTAGCTC|ENST00000370141|0.722844065352925
UTR3 	1643-1651	0.0263733041990527
>GTGGGCGTAGCTC|ENST00000514302|0.720158690255472
UTR3 	475-483	0.0261548781994043
>GTGGGCGTAGCTC|ENST00000310441|0.719446873484654
UTR3 	60-68	0.00416091834033058
UTR3 	252-260	0.00326410765463183
CDS 	377-385	0.0147913343286187
UTR3 	1611-1619	0.00688986708589437
CDS 	2720-2728	0.00165317544764837
CDS 	5901-5909	0.0278345795003309
>GTGGGCGTAGCTC|ENST00000611903|0.717913144375849
UTR3 	118-126	0.0115723097102615
UTR3 	382-390	0.00424467197867047
UTR3 	418-426	0.00532256669314086
UTR3 	1648-1656	0.00120187203892221
UTR3 	1843-1851	0.00363178940511142
>GTGGGCGTAGCTC|ENST00000524848|0.717245308829443
UTR3 	36-44	0.0133906571876186
UTR3 	375-383	0.00864911332578783
UTR3 	582-590	0.00387958007371393
>GTGGGCGTAGCTC|ENST00000253928|0.716564141170265
UTR3 	1394-1402	0.0036067123984745
UTR3 	1452-1460	0.00102963735249882
UTR3 	1638-1646	0.00634599672134555
UTR3 	2005-2013	0.00347937236301226
UTR3 	2358-2366	0.0114027766356248
>GTGGGCGTAGCTC|ENST00000615540|0.716253972283166
UTR3 	216-224	0.0149259264096586
CDS 	397-405	0.0331549880537436
UTR3 	3272-3280	0.00267543484999582
>GTGGGCGTAGCTC|ENST00000562556|0.714473521222757
UTR3 	636-644	0.0046740341232663
UTR3 	973-981	0.00291536187609863
UTR3 	1024-1032	0.00180940549558699
UTR3 	1315-1323	0.00212444641343771
UTR3 	1352-1360	0.000401757097626934
UTR3 	1629-1637	0.00212340116906217
UTR3 	2096-2104	0.000763728220951151
UTR3 	2261-2269	0.0016173926780127
UTR3 	2995-3003	0.00268305737571353
UTR3 	3038-3046	0.00658404646459685
>GTGGGCGTAGCTC|ENST00000356331|0.708603943507619
UTR3 	69-77	0.00436535272671076
CDS 	629-637	0.00527562645461488
UTR3 	657-665	0.00205956593846489
UTR3 	1348-1356	0.00193799818142078
UTR3 	1826-1834	0.000756330850242507
UTR3 	2031-2039	0.00136977894333354
UTR3 	3247-3255	0.00113198016713995
UTR3 	3434-3442	0.00247964958822548
UTR3 	3482-3490	0.00032564273773427
UTR3 	5108-5116	0.00175648463941361
UTR3 	5474-5482	0.00162410514053584
UTR3 	6631-6639	0.00629532235950667
>GTGGGCGTAGCTC|ENST00000377291|0.707630422424558
UTR3 	604-612	0.0251522484138994
>GTGGGCGTAGCTC|ENST00000523175|0.70721359703876
UTR3 	25-33	0.0251193336291412
>GTGGGCGTAGCTC|ENST00000393056|0.706551507880849
UTR3 	97-105	0.0042428106735619
UTR3 	570-578	0.0208242972030536
>GTGGGCGTAGCTC|ENST00000487109|0.70574914799081
UTR3 	21-29	0.00487834729245195
UTR3 	519-527	0.010169424837123
UTR3 	1734-1742	0.00151865326023709
UTR3 	1923-1931	0.00107809218945475
UTR3 	2679-2687	0.00173950269152878
UTR3 	2815-2823	0.00155536895631611
UTR3 	3787-3795	0.00406452054364547
>GTGGGCGTAGCTC|ENST00000215095|0.704508247255961
UTR3 	53-61	0.0153472467174634
UTR3 	1174-1182	0.00359537085495909
UTR3 	2699-2707	0.00302219579705871
UTR3 	2907-2915	0.00294155395306418
>GTGGGCGTAGCTC|ENST00000579197|0.703134066057588
UTR3 	696-704	0.00165225531225921
UTR3 	1585-1593	0.00122496241102867
UTR3 	3292-3300	0.00142117592228179
UTR3 	3424-3432	0.00116303504334567
UTR3 	3564-3572	0.00300138919895247
UTR3 	3631-3639	0.00103767890642157
UTR3 	4110-4118	0.00280503180109356
UTR3 	4308-4316	0.00425238353272875
UTR3 	4535-4543	0.00824071313706673
>GTGGGCGTAGCTC|ENST00000315601|0.702485466476678
UTR3 	242-250	0.00364482522506251
UTR3 	257-265	0.00362029906720236
UTR3 	690-698	0.00482704146933008
UTR3 	865-873	0.00537171760830407
UTR3 	982-990	0.00728398892130016
>GTGGGCGTAGCTC|ENST00000460750|0.702167587579953
UTR3 	569-577	0.00836047165682417
UTR3 	1071-1079	0.00601347884412896
UTR3 	1365-1373	0.006149859723126
UTR3 	2966-2974	0.00105982443372121
UTR3 	3092-3100	0.00313938688085817
>GTGGGCGTAGCTC|ENST00000397802|0.700364787316182
UTR3 	27-35	0.00391649807917678
UTR3 	86-94	0.00471253496050552
UTR3 	95-103	0.00772228406778568
UTR3 	1980-1988	0.00196281668699291
UTR3 	2846-2854	0.000945651533718318
UTR3 	3206-3214	0.00215464091777228
UTR3 	3446-3454	0.00316794574142212
>GTGGGCGTAGCTC|ENST00000593325|0.699706886190222
UTR3 	177-185	0.00420447305224528
UTR3 	555-563	0.00571606817597366
UTR3 	1231-1239	0.00354531132660966
UTR3 	1367-1375	0.00463876728176251
UTR3 	1597-1605	0.0064265452916611
>GTGGGCGTAGCTC|ENST00000531709|0.695538273086927
UTR3 	935-943	0.00926199510136671
UTR3 	989-997	0.00180050085067444
UTR3 	1796-1804	0.00278316145053999
UTR3 	2179-2187	0.00409304098018348
UTR3 	2406-2414	0.00626948058384976
>GTGGGCGTAGCTC|ENST00000270460|0.694642454979739
UTR3 	118-126	0.00602513026835055
CDS 	627-635	0.00382320338444718
UTR3 	786-794	0.00156344081657642
UTR3 	1402-1410	0.000961682065594619
UTR3 	3122-3130	0.00123868649714577
UTR3 	3138-3146	0.000342412139223751
UTR3 	3531-3539	0.00104608807007365
UTR3 	3543-3551	0.000810095743929867
UTR3 	4600-4608	0.000971825781721623
UTR3 	4806-4814	0.00117159416651111
UTR3 	6641-6649	0.000758220820619094
UTR3 	7580-7588	0.00153844821043603
UTR3 	7680-7688	0.00122709512377648
UTR3 	8121-8129	0.00180909947332784
UTR3 	8693-8701	0.00236021503511716
UTR3 	12363-12371	0.00148200447179374
>GTGGGCGTAGCTC|ENST00000421952|0.694503169418956
UTR3 	153-161	0.0171508853319755
UTR3 	1014-1022	0.00697748073318737
>GTGGGCGTAGCTC|ENST00000311841|0.694082067998275
UTR3 	21-29	0.024095939921056
>GTGGGCGTAGCTC|ENST00000329255|0.693318488272235
UTR3 	307-315	0.0066085498130002
CDS 	897-905	0.0536888976972099
UTR3 	1646-1654	0.00129826323040145
>GTGGGCGTAGCTC|ENST00000527849|0.692876674949694
UTR3 	135-143	0.024003258459679
>GTGGGCGTAGCTC|ENST00000381052|0.692371529748904
UTR3 	164-172	0.00952348511070537
UTR3 	533-541	0.00771218012686484
UTR3 	1964-1972	0.00295238307672935
UTR3 	2543-2551	0.00377643031388987
>GTGGGCGTAGCTC|ENST00000273317|0.691941189556491
UTR3 	775-783	0.00315902048029525
UTR3 	3496-3504	0.00158139840906157
UTR3 	6056-6064	0.00516237656971587
UTR3 	9021-9029	0.0140286740004821
>GTGGGCGTAGCTC|ENST00000458420|0.689986069854398
UTR3 	56-64	0.00621790604669678
UTR3 	126-134	0.00389255637386136
UTR3 	315-323	0.00356804810487517
UTR3 	3665-3673	0.00104960488747474
UTR3 	4489-4497	0.00222554591818588
UTR3 	6086-6094	0.00189625421893246
UTR3 	6304-6312	0.00109354790585787
UTR3 	8529-8537	0.00291752011358175
UTR3 	8772-8780	0.000920839348862997
>GTGGGCGTAGCTC|ENST00000594335|0.689651381845003
UTR3 	181-189	0.0076544964301663
UTR3 	1302-1310	0.00231974282337031
UTR3 	1656-1664	0.00300819366084713
UTR3 	2692-2700	0.00578117498031777
UTR3 	3310-3318	0.00499264997323549
>GTGGGCGTAGCTC|ENST00000574453|0.689573038373031
UTR3 	526-534	0.00284330288609775
UTR3 	606-614	0.00567505755970964
UTR3 	652-660	0.00681771834127689
UTR3 	1591-1599	0.00248523434164932
UTR3 	1663-1671	0.00134104815615996
UTR3 	1752-1760	0.00104625092664144
UTR3 	2445-2453	0.00103909618623528
UTR3 	2675-2683	0.00250256741700427
>GTGGGCGTAGCTC|ENST00000361171|0.688363869084844
UTR3 	31-39	0.00352514012276988
UTR3 	334-342	0.00372597305323688
UTR3 	344-352	0.00575885736396385
UTR3 	986-994	0.0018766338028898
UTR3 	1290-1298	0.00138458903679521
UTR3 	1829-1837	0.00185326114761445
UTR3 	3095-3103	0.00174914677732502
UTR3 	3484-3492	0.00378445118730677
>GTGGGCGTAGCTC|ENST00000420627|0.688021857095261
UTR3 	493-501	0.00311724190875318
UTR3 	501-509	0.00452911748229727
UTR3 	810-818	0.0019415712547805
UTR3 	1518-1526	0.00341198453122328
UTR3 	1591-1599	0.000805317755032295
UTR3 	3048-3056	0.00215198954710867
UTR3 	3427-3435	0.00384858582122727
UTR3 	3588-3596	0.000850279485515587
UTR3 	4849-4857	0.00297591503926897
>GTGGGCGTAGCTC|ENST00000361249|0.687802217613791
UTR3 	360-368	0.0236152820072263
>GTGGGCGTAGCTC|ENST00000474384|0.68714359288549
UTR3 	476-484	0.00864150131417525
UTR3 	614-622	0.0149236790561452
>GTGGGCGTAGCTC|ENST00000465603|0.684843481158032
UTR3 	22-30	0.00590183094973028
UTR3 	37-45	0.00577747442264326
UTR3 	67-75	0.00775918262506039
UTR3 	1320-1328	0.0039521709262628
>GTGGGCGTAGCTC|ENST00000558583|0.681378652968767
UTR3 	59-67	0.00686908758880984
UTR3 	519-527	0.00474451092150781
UTR3 	1274-1282	0.00226433032140291
UTR3 	2353-2361	0.00155588052369592
UTR3 	4248-4256	0.00769524604766408
>GTGGGCGTAGCTC|ENST00000558133|0.681110851735736
UTR3 	31-39	0.00367262237738907
UTR3 	486-494	0.00418951433621869
UTR3 	817-825	0.00531022552200373
UTR3 	943-951	0.00527618912466076
UTR3 	1156-1164	0.0021015904654896
UTR3 	1174-1182	0.00255875735678668
>GTGGGCGTAGCTC|ENST00000435817|0.680733859516873
UTR3 	303-311	0.00401202499622668
UTR3 	541-549	0.00650029033294319
UTR3 	1769-1777	0.00430358631351496
UTR3 	1847-1855	0.00826463824178602
>GTGGGCGTAGCTC|ENST00000558190|0.680414412568196
UTR3 	2187-2195	0.00193951426315129
UTR3 	7040-7048	0.00206616504315692
UTR3 	22094-22102	0.00172631764160702
UTR3 	22477-22485	0.00113650804761937
UTR3 	25067-25075	0.00882187216301051
UTR3 	25336-25344	0.00452069766106469
UTR3 	25345-25353	0.00284544853393649
>GTGGGCGTAGCTC|ENST00000369787|0.677055299551959
UTR3 	630-638	0.0148786582758116
UTR3 	3130-3138	0.00201514705002226
UTR3 	5550-5558	0.000949597219407448
UTR3 	9415-9423	0.00149258387893497
UTR3 	12795-12803	0.00110763927972485
UTR3 	13357-13365	0.00236111787083649
>GTGGGCGTAGCTC|ENST00000573150|0.676034242878709
UTR3 	163-171	0.0159646743299916
UTR3 	463-471	0.00676380931096212
>GTGGGCGTAGCTC|ENST00000444294|0.672420011226279
UTR3 	49-57	0.0167821986267594
UTR3 	1566-1574	0.00209254719762407
UTR3 	2307-2315	0.00169291428643177
UTR3 	3315-3323	0.00149904387370123
UTR3 	3398-3406	0.000392839774177485
>GTGGGCGTAGCTC|ENST00000451997|0.672219732857404
UTR3 	26-34	0.00968836222901951
UTR3 	1402-1410	0.00107591271360147
UTR3 	1901-1909	0.00233726918587436
UTR3 	1924-1932	0.00065283124798681
UTR3 	2831-2839	0.00869031022236255
>GTGGGCGTAGCTC|ENST00000434642|0.671982897902035
UTR3 	988-996	0.0224271213969977
>GTGGGCGTAGCTC|ENST00000380639|0.66876038090598
UTR3 	2293-2301	0.000810492362070368
UTR3 	3318-3326	0.00219456595471432
UTR3 	4122-4130	0.00177392013358457
UTR3 	5282-5290	0.00151784183606651
UTR3 	9065-9073	0.00368873546802932
UTR3 	9396-9404	0.0122032159309251
>GTGGGCGTAGCTC|ENST00000344785|0.668184967849029
UTR3 	134-142	0.0221463357452597
>GTGGGCGTAGCTC|ENST00000564275|0.667531938243201
UTR3 	719-727	0.00378107519222609
UTR3 	726-734	0.0131893674074679
UTR3 	751-759	0.00512777793755006
>GTGGGCGTAGCTC|ENST00000532170|0.666079147404109
UTR3 	478-486	0.00820814737076888
UTR3 	507-515	0.0137832012340148
>GTGGGCGTAGCTC|ENST00000263381|0.664002404654381
UTR3 	573-581	0.00757775042937745
UTR3 	1731-1739	0.0137026525614417
UTR3 	1750-1758	0.00055857523297899
>GTGGGCGTAGCTC|ENST00000310833|0.664000820709026
UTR3 	94-102	0.0169866538186258
UTR3 	2117-2125	0.00125726273581877
UTR3 	2965-2973	0.00206721450722199
UTR3 	6349-6357	0.00152773112662822
>GTGGGCGTAGCTC|ENST00000596148|0.663534350238393
UTR3 	436-444	0.00195970296336112
UTR3 	639-647	0.00555653829650531
UTR3 	857-865	0.00135285877139403
UTR3 	969-977	0.00117351608827492
UTR3 	1066-1074	0.00140595283899126
UTR3 	1115-1123	0.000543071165217138
UTR3 	1329-1337	0.00102155173484333
UTR3 	3734-3742	0.00146564918036995
UTR3 	4036-4044	0.00138417915444942
UTR3 	4397-4405	0.00274875776202834
UTR3 	4649-4657	0.00319292362324899
>GTGGGCGTAGCTC|ENST00000382361|0.663454668814339
UTR3 	22-30	0.0035038652122814
UTR3 	1117-1125	0.0182950034651557
>GTGGGCGTAGCTC|ENST00000254950|0.661970225156327
UTR3 	441-449	0.0216903271758631
>GTGGGCGTAGCTC|ENST00000337190|0.660399690614158
UTR3 	88-96	0.00358596684068678
UTR3 	254-262	0.00700972444023313
UTR3 	607-615	0.00191705739431559
UTR3 	820-828	0.00310974572051843
UTR3 	1797-1805	0.00122747432079012
UTR3 	2228-2236	0.0015050052760535
UTR3 	2358-2366	0.00104553551285241
UTR3 	2543-2551	0.00217523486498161
>GTGGGCGTAGCTC|ENST00000405846|0.659854149697102
UTR3 	311-319	0.0204817479049504
CDS 	678-686	0.00452402556527145
>GTGGGCGTAGCTC|ENST00000526909|0.659689797621184
UTR3 	1319-1327	0.000561447870693403
UTR3 	1807-1815	0.00107724003940171
UTR3 	2102-2110	0.00149975665601232
UTR3 	2886-2894	0.00198024863485274
UTR3 	2999-3007	0.00361835360734442
UTR3 	3034-3042	0.00237668490864953
UTR3 	3419-3427	0.0104103049923638
>GTGGGCGTAGCTC|ENST00000441787|0.659352684013842
UTR3 	458-466	0.02065612320806
UTR3 	3213-3221	0.000843376893416723
>GTGGGCGTAGCTC|ENST00000261657|0.658090632392934
UTR3 	201-209	0.0154083532766765
UTR3 	1435-1443	0.00155264716230274
UTR3 	1789-1797	0.00153076652546105
UTR3 	3032-3040	0.00291597938291525
>GTGGGCGTAGCTC|ENST00000444502|0.656423418829786
UTR3 	1089-1097	0.00374334248948447
UTR3 	1296-1304	0.00299070823227151
UTR3 	1402-1410	0.000916575379718141
UTR3 	2599-2607	0.00238905149331303
UTR3 	3219-3227	0.0112471078267912
>GTGGGCGTAGCTC|ENST00000584024|0.655794901495271
UTR3 	273-281	0.00676588279481273
UTR3 	321-329	0.00423023406924957
UTR3 	369-377	0.00378980441833224
UTR3 	417-425	0.00349079382010264
UTR3 	465-473	0.00296454241422872
>GTGGGCGTAGCTC|ENST00000369851|0.653735970813294
UTR3 	1832-1840	0.00205468869714847
UTR3 	2366-2374	0.000803687866105891
UTR3 	2467-2475	0.00117132575116699
UTR3 	5615-5623	0.00369556762729587
UTR3 	5817-5825	0.00907703704845557
UTR3 	9100-9108	0.000774362863575291
UTR3 	10589-10597	0.00125376935913038
UTR3 	21438-21446	0.00226195087082851
>GTGGGCGTAGCTC|ENST00000398532|0.65259317611166
UTR3 	2290-2298	0.0210099422091861
>GTGGGCGTAGCTC|ENST00000306796|0.652173499990415
UTR3 	105-113	0.00604834259753532
CDS 	134-142	0.00511151245159901
UTR3 	237-245	0.00296936421765105
CDS 	477-485	0.0355082422726415
>GTGGGCGTAGCTC|ENST00000603017|0.650634653523358
CDS 	359-367	0.00787382147111254
UTR3 	394-402	0.00377521934526469
UTR3 	663-671	0.00272914071722269
UTR3 	2150-2158	0.0124659073988031
>GTGGGCGTAGCTC|ENST00000524984|0.646680445006964
UTR3 	339-347	0.00869599054091804
UTR3 	474-482	0.00488018429629684
UTR3 	1681-1689	0.00168010408817551
UTR3 	2410-2418	0.0012536291444832
UTR3 	2461-2469	0.00160316019972711
UTR3 	2548-2556	0.00247228976585558
>GTGGGCGTAGCTC|ENST00000328528|0.646659178556859
UTR3 	1266-1274	0.0183819351238198
UTR3 	2258-2266	0.00220190170331493
>GTGGGCGTAGCTC|ENST00000480186|0.646157074534894
UTR3 	270-278	0.00787170350107863
UTR3 	356-364	0.00350752080858877
UTR3 	673-681	0.00916870861170462
>GTGGGCGTAGCTC|ENST00000371276|0.645495638962378
UTR3 	34-42	0.00296021539230982
UTR3 	45-53	0.00260492951597734
UTR3 	169-177	0.0101234466485376
UTR3 	804-812	0.00242902593154512
UTR3 	1142-1150	0.00238305337138536
>GTGGGCGTAGCTC|ENST00000414379|0.645182171278909
UTR3 	668-676	0.00341169926016668
UTR3 	1098-1106	0.00304736678585623
UTR3 	1289-1297	0.0140192202610349
>GTGGGCGTAGCTC|ENST00000634956|0.644022832605221
UTR3 	54-62	0.0166476972827733
UTR3 	1645-1653	0.00374787840292274
>GTGGGCGTAGCTC|ENST00000616381|0.64298568215673
UTR3 	105-113	0.00650929142950754
UTR3 	1557-1565	0.00253552838071817
UTR3 	2310-2318	0.00151093786002826
UTR3 	4576-4584	0.00156088428059067
UTR3 	5428-5436	0.00820504244614799
>GTGGGCGTAGCTC|ENST00000398951|0.642012075053363
UTR3 	453-461	0.00551494010629471
UTR3 	789-797	0.00791667765710573
UTR3 	975-983	0.00682078929795242
>GTGGGCGTAGCTC|ENST00000601417|0.641978237111893
UTR3 	193-201	0.020250000813806
>GTGGGCGTAGCTC|ENST00000262487|0.64173627661547
UTR3 	157-165	0.00312617646597758
UTR3 	563-571	0.0171066212408123
>GTGGGCGTAGCTC|ENST00000332853|0.641105566803278
UTR3 	613-621	0.00240765338592466
CDS 	927-935	0.0467591035056786
UTR3 	2454-2462	0.00222452874120976
UTR3 	3031-3039	0.000916288811732813
>GTGGGCGTAGCTC|ENST00000369878|0.638823686339107
UTR3 	31-39	0.00259867020559475
UTR3 	240-248	0.0091919683379938
UTR3 	875-883	0.00229008007311436
UTR3 	5546-5554	0.00174791467970997
UTR3 	7199-7207	0.00171412852031588
UTR3 	11361-11369	0.00248335340430554
>GTGGGCGTAGCTC|ENST00000361661|0.63844010955265
UTR3 	225-233	0.00271888926687713
UTR3 	368-376	0.00265138259214294
UTR3 	385-393	0.00121746695236722
UTR3 	680-688	0.00217515946690559
UTR3 	874-882	0.00400748009734348
UTR3 	945-953	0.00555367119672849
CDS 	1516-1524	0.00684748151414244
>GTGGGCGTAGCTC|ENST00000457014|0.638256565752022
UTR3 	279-287	0.0199859560983396
>GTGGGCGTAGCTC|ENST00000361972|0.63764759417474
UTR3 	685-693	0.0017548913882331
UTR3 	2650-2658	0.0013180320644121
CDS 	2664-2672	0.051692215294492
>GTGGGCGTAGCTC|ENST00000520626|0.637534885474967
UTR3 	1187-1195	0.0041276725558689
UTR3 	1935-1943	0.00381009803564753
UTR3 	2110-2118	0.000754130077144108
UTR3 	3157-3165	0.0112429909836718
>GTGGGCGTAGCTC|ENST00000531217|0.636405898696024
UTR3 	71-79	0.00579314072853207
UTR3 	328-336	0.00694692139204691
UTR3 	919-927	0.0071150328465163
>GTGGGCGTAGCTC|ENST00000524928|0.636396997161841
UTR3 	140-148	0.00422251640513833
UTR3 	395-403	0.00245824849078083
UTR3 	1842-1850	0.00168355933400095
UTR3 	2398-2406	0.00595368929316268
UTR3 	2415-2423	0.00553645270764325
>GTGGGCGTAGCTC|ENST00000382287|0.636282055642353
UTR3 	108-116	0.0198463482323612
>GTGGGCGTAGCTC|ENST00000600231|0.635783156607646
UTR3 	45-53	0.00858079184483646
UTR3 	177-185	0.00570194961773924
UTR3 	195-203	0.00552838364520497
>GTGGGCGTAGCTC|ENST00000331070|0.63421820493157
UTR3 	108-116	0.0197007700577406
>GTGGGCGTAGCTC|ENST00000382392|0.63398952861665
UTR3 	108-116	0.019684661376144
>GTGGGCGTAGCTC|ENST00000503362|0.63377721009807
UTR3 	2138-2146	0.0018439411273468
UTR3 	3294-3302	0.0104771584527572
UTR3 	3885-3893	0.00734860921747598
>GTGGGCGTAGCTC|ENST00000336095|0.633516691255432
UTR3 	479-487	0.00318041543164864
UTR3 	743-751	0.00260637937916179
UTR3 	790-798	0.00256582932532763
UTR3 	3793-3801	0.00179036422401075
UTR3 	5364-5372	0.00114850046886236
UTR3 	6296-6304	0.00835987787024787
>GTGGGCGTAGCTC|ENST00000237596|0.633135727333121
UTR3 	258-266	0.0196245544299624
>GTGGGCGTAGCTC|ENST00000616513|0.632500067345263
UTR3 	1780-1788	0.0195798426743791
>GTGGGCGTAGCTC|ENST00000567617|0.63213114112042
UTR3 	48-56	0.00768330697974378
UTR3 	218-226	0.00631840914860908
UTR3 	291-299	0.00192245872519299
UTR3 	338-346	0.00223757440588029
CDS 	2006-2014	0.00567137645909217
>GTGGGCGTAGCTC|ENST00000614923|0.632031048906945
UTR3 	144-152	0.0129532335766597
UTR3 	968-976	0.00659363953770225
>GTGGGCGTAGCTC|ENST00000369864|0.631180476773235
UTR3 	385-393	0.005962094132503
UTR3 	920-928	0.00258074532529088
CDS 	1463-1471	0.0368454229271675
>GTGGGCGTAGCTC|ENST00000352732|0.6302510760113
CDS 	444-452	0.056652415979528
>GTGGGCGTAGCTC|ENST00000602229|0.630056887130328
UTR3 	37-45	0.00256614377525797
UTR3 	48-56	0.0106386284761535
UTR3 	78-86	0.00620351902661551
>GTGGGCGTAGCTC|ENST00000422611|0.629730362500106
UTR3 	845-853	0.0178925375959062
CDS 	1341-1349	0.00604607875220015
>GTGGGCGTAGCTC|ENST00000568470|0.629566202105972
UTR3 	53-61	0.00271371217082216
UTR3 	721-729	0.012002275281342
UTR3 	1678-1686	0.00465790636486321
>GTGGGCGTAGCTC|ENST00000254528|0.629221581058895
UTR3 	544-552	0.00147006774535042
UTR3 	1281-1289	0.00181946151945855
UTR3 	1666-1674	0.00135663230647423
UTR3 	1923-1931	0.00249613544331683
UTR3 	2154-2162	0.00179166183954925
UTR3 	2358-2366	0.00675603669640144
UTR3 	2407-2415	0.00365975123503596
>GTGGGCGTAGCTC|ENST00000582266|0.629214080747439
UTR3 	832-840	0.00508075846414895
UTR3 	908-916	0.00227368807283082
UTR3 	1171-1179	0.0044007974042769
UTR3 	1234-1242	0.00175620149856709
UTR3 	1274-1282	0.00268718045102236
UTR3 	1406-1414	0.00315059546281263
>GTGGGCGTAGCTC|ENST00000506830|0.626084958462057
UTR3 	56-64	0.00237060066759028
UTR3 	61-69	0.0133672324367284
UTR3 	667-675	0.00339255546881467
>GTGGGCGTAGCTC|ENST00000354700|0.625763317836251
UTR3 	64-72	0.00295421868527972
UTR3 	144-152	0.00190529212862094
CDS 	582-590	0.00813835824143908
UTR3 	1165-1173	0.0122027292061474
>GTGGGCGTAGCTC|ENST00000587339|0.624690032651536
UTR3 	682-690	0.00300070890182636
UTR3 	848-856	0.0120640556480083
UTR3 	934-942	0.00396830963631116
>GTGGGCGTAGCTC|ENST00000622502|0.624071481773108
UTR3 	116-124	0.0149128271846052
UTR3 	2013-2021	0.00407714125382807
>GTGGGCGTAGCTC|ENST00000381908|0.622937485261525
UTR3 	5363-5371	0.00369051342870972
UTR3 	8379-8387	0.00262459431795345
UTR3 	9222-9230	0.00304496266810141
UTR3 	11284-11292	0.00454203760258692
UTR3 	11564-11572	0.00500890724560046
>GTGGGCGTAGCTC|ENST00000613073|0.622716147788911
UTR3 	301-309	0.00406731541019877
UTR3 	602-610	0.0062778358549351
UTR3 	1015-1023	0.00682754629007326
UTR3 	1601-1609	0.00172291830531745
>GTGGGCGTAGCTC|ENST00000487794|0.622384398060372
UTR3 	204-212	0.00312031728023906
UTR3 	554-562	0.012983290604327
UTR3 	805-813	0.0027689333814962
>GTGGGCGTAGCTC|ENST00000409514|0.622353908426219
UTR3 	579-587	0.00443547731563746
UTR3 	2101-2109	0.0144349436679937
>GTGGGCGTAGCTC|ENST00000467261|0.622262595059881
UTR3 	820-828	0.0188640713550508
>GTGGGCGTAGCTC|ENST00000396251|0.622067462372103
UTR3 	20-28	0.00263546270050666
UTR3 	430-438	0.00307278751711823
UTR3 	743-751	0.00238860778524574
UTR3 	950-958	0.00323198536499857
UTR3 	1737-1745	0.0020644825158954
UTR3 	1937-1945	0.0029347361503727
UTR3 	2038-2046	0.00252244246200766
>GTGGGCGTAGCTC|ENST00000616918|0.620882806870993
UTR3 	189-197	0.00635846386428688
UTR3 	557-565	0.00386510046603531
UTR3 	868-876	0.0085446342222953
>GTGGGCGTAGCTC|ENST00000352410|0.620281059274148
UTR3 	949-957	0.0022107950955827
UTR3 	961-969	0.00113699230663164
UTR3 	1048-1056	0.00180083611327016
UTR3 	1588-1596	0.00176456880325249
UTR3 	1976-1984	0.00259410627690655
UTR3 	3418-3426	0.00453014115583573
UTR3 	3930-3938	0.00468898977764658
>GTGGGCGTAGCTC|ENST00000300682|0.620226857641074
UTR3 	759-767	0.0079898384856297
UTR3 	874-882	0.00222742068083469
UTR3 	1098-1106	0.00238654663670789
UTR3 	1910-1918	0.00139235938896507
UTR3 	3180-3188	0.00200962970152594
UTR3 	3962-3970	0.00271687360721358
>GTGGGCGTAGCTC|ENST00000436747|0.619767009685184
UTR3 	214-222	0.00682483254825323
UTR3 	383-391	0.00348699332096349
UTR3 	908-916	0.002716956458679
UTR3 	1740-1748	0.00112369893484486
UTR3 	1767-1775	0.000441725298459244
UTR3 	1798-1806	0.000451541996422335
UTR3 	2822-2830	0.001686650501051
UTR3 	3069-3077	0.00195836914853212
>GTGGGCGTAGCTC|ENST00000620002|0.619561480680743
CDS 	356-364	0.015310443070888
UTR3 	428-436	0.0018255625022371
UTR3 	579-587	0.00869477658276442
UTR3 	705-713	0.00218342196036615
UTR3 	762-770	0.00192448829311543
>GTGGGCGTAGCTC|ENST00000246166|0.619498930116642
UTR3 	221-229	0.0036032909103149
UTR3 	756-764	0.00258643121725628
UTR3 	876-884	0.00320202380548637
CDS 	945-953	0.00525033226076654
UTR3 	976-984	0.0079690868651095
>GTGGGCGTAGCTC|ENST00000587391|0.618528412758452
UTR3 	2204-2212	0.00132849240994654
UTR3 	3362-3370	0.00163017100150188
UTR3 	3420-3428	0.00138667770372576
UTR3 	3444-3452	0.00554307880869483
UTR3 	3890-3898	0.00218405962828203
UTR3 	3928-3936	0.00264531898861635
UTR3 	3999-4007	0.00388712042311733
>GTGGGCGTAGCTC|ENST00000263966|0.617934224547461
UTR3 	408-416	0.00894415660946414
UTR3 	1941-1949	0.00167303472413169
UTR3 	3614-3622	0.00467162579491391
UTR3 	5075-5083	0.00327495562700186
>GTGGGCGTAGCTC|ENST00000376959|0.617791917232639
UTR3 	2895-2903	0.00525600867100002
UTR3 	2955-2963	0.0132979132504555
>GTGGGCGTAGCTC|ENST00000422005|0.617296408404881
UTR3 	162-170	0.0185196325794815
>GTGGGCGTAGCTC|ENST00000574330|0.616707583806951
UTR3 	96-104	0.00607145917621889
UTR3 	154-162	0.00417841648194354
UTR3 	184-192	0.00485675069937429
UTR3 	346-354	0.00337228132883279
>GTGGGCGTAGCTC|ENST00000564804|0.616425022085649
UTR3 	1082-1090	0.0184593732761783
>GTGGGCGTAGCTC|ENST00000417238|0.615810952245028
UTR3 	394-402	0.0184169393505661
>GTGGGCGTAGCTC|ENST00000381913|0.61564133120123
UTR3 	1025-1033	0.00301622614007544
UTR3 	3045-3053	0.0122265202126755
UTR3 	3319-3327	0.00316247621644442
>GTGGGCGTAGCTC|ENST00000419735|0.613871226896961
CDS 	497-505	0.0362861862888752
UTR3 	860-868	0.00269063160174504
UTR3 	2459-2467	0.00456361409032083
>GTGGGCGTAGCTC|ENST00000555147|0.611735168034431
UTR3 	303-311	0.0109372870833451
UTR3 	442-450	0.00331592058152739
CDS 	648-656	0.00359671264835661
UTR3 	657-665	0.00298196941608965
>GTGGGCGTAGCTC|ENST00000534824|0.611181306137987
UTR3 	79-87	0.00402737709438926
UTR3 	719-727	0.00316350064863821
UTR3 	833-841	0.00192447369024043
UTR3 	974-982	0.00306886729360834
UTR3 	1259-1267	0.00364624790705652
UTR3 	1270-1278	0.00226736072436999
>GTGGGCGTAGCTC|ENST00000626839|0.610399428676399
UTR3 	562-570	0.00299938409909278
UTR3 	2033-2041	0.00110721038154132
UTR3 	2858-2866	0.00217198305437472
UTR3 	5860-5868	0.0027792695984936
UTR3 	6195-6203	0.00898622507576568
>GTGGGCGTAGCTC|ENST00000432191|0.61036675117292
UTR3 	1872-1880	0.0180418264375842
>GTGGGCGTAGCTC|ENST00000480393|0.609771425762345
UTR3 	107-115	0.0107925644797159
UTR3 	596-604	0.00720835993164266
>GTGGGCGTAGCTC|ENST00000404056|0.608922231211236
UTR3 	294-302	0.00326447585493193
UTR3 	331-339	0.00324953641125157
UTR3 	438-446	0.00223548844161382
UTR3 	577-585	0.00205237093825578
UTR3 	2097-2105	0.00325060488768731
UTR3 	2395-2403	0.00389014252260603
>GTGGGCGTAGCTC|ENST00000511685|0.608763163424476
UTR3 	32-40	0.00382393781162311
UTR3 	75-83	0.00985729888061661
UTR3 	1356-1364	0.00425046588162643
>GTGGGCGTAGCTC|ENST00000465271|0.608709360814745
UTR3 	2268-2276	0.00106131399653258
UTR3 	2512-2520	0.00233446819198157
UTR3 	3532-3540	0.014532228386199
>GTGGGCGTAGCTC|ENST00000402157|0.60861274463734
UTR3 	2001-2009	0.0017104560078538
UTR3 	4694-4702	0.00264827768385937
UTR3 	5712-5720	0.0135626474209277
>GTGGGCGTAGCTC|ENST00000415496|0.608086172191702
CDS 	645-653	0.00376408247800501
UTR3 	807-815	0.00251197404289338
UTR3 	1179-1187	0.00161708419407501
UTR3 	4273-4281	0.0128075079112562
>GTGGGCGTAGCTC|ENST00000444864|0.607597111095394
UTR3 	815-823	0.0178517271352735
>GTGGGCGTAGCTC|ENST00000229134|0.607470350101096
UTR3 	429-437	0.0178430381326024
>GTGGGCGTAGCTC|ENST00000371520|0.607140975827064
UTR3 	808-816	0.00210169592714826
UTR3 	1003-1011	0.0157187694410498
>GTGGGCGTAGCTC|ENST00000436072|0.606329559156367
UTR3 	1206-1214	0.0177648855877093
>GTGGGCGTAGCTC|ENST00000297477|0.60601288664651
UTR3 	106-114	0.00237778240306402
UTR3 	128-136	0.00328149793767033
UTR3 	553-561	0.00219980644411574
UTR3 	599-607	0.00100021613461471
UTR3 	1190-1198	0.00112071459702231
UTR3 	1702-1710	0.00267667412520388
UTR3 	4024-4032	0.00284477215383115
UTR3 	4441-4449	0.00224174152433666
>GTGGGCGTAGCTC|ENST00000343939|0.605876774732811
UTR3 	100-108	0.00364482703927905
UTR3 	312-320	0.00388899382974868
CDS 	526-534	0.0337257809814431
>GTGGGCGTAGCTC|ENST00000393189|0.605110097171838
UTR3 	308-316	0.00258403195499433
UTR3 	697-705	0.00313442321171568
UTR3 	775-783	0.00110189844065657
UTR3 	1235-1243	0.00315180324112475
UTR3 	1258-1266	0.00264385488734632
UTR3 	1315-1323	0.00506541953064389
>GTGGGCGTAGCTC|ENST00000329016|0.605018264744817
UTR3 	156-164	0.00231603357892501
UTR3 	162-170	0.00241817081600915
UTR3 	173-181	0.00253977309037076
UTR3 	1810-1818	0.0025395414136861
UTR3 	2083-2091	0.00166191246819292
CDS 	2817-2825	0.022038545463403
>GTGGGCGTAGCTC|ENST00000369700|0.604443316935327
CDS 	1185-1193	0.0514425645007073
>GTGGGCGTAGCTC|ENST00000252939|0.603687317043226
UTR3 	326-334	0.00336488459298665
UTR3 	612-620	0.00349667108995405
UTR3 	951-959	0.00271490744954654
UTR3 	984-992	0.00149258772015131
UTR3 	1017-1025	0.0017381947691682
UTR3 	1050-1058	0.00179800723784873
UTR3 	1083-1091	0.00123026770705834
UTR3 	1116-1124	0.0017486552498333
>GTGGGCGTAGCTC|ENST00000547439|0.603449865081196
UTR3 	319-327	0.0142650442906154
UTR3 	2151-2159	0.00330291200180557
>GTGGGCGTAGCTC|ENST00000338758|0.603229691792365
UTR3 	1662-1670	0.00213864547183783
UTR3 	3884-3892	0.0117581909972698
UTR3 	4109-4117	0.00365608352089657
>GTGGGCGTAGCTC|ENST00000601844|0.602992884989009
UTR3 	166-174	0.0175367509213748
>GTGGGCGTAGCTC|ENST00000317775|0.60228226648407
UTR3 	614-622	0.00470789094327496
UTR3 	3380-3388	0.00199596615347129
UTR3 	3514-3522	0.00119131177187131
UTR3 	5493-5501	0.00119239555804729
UTR3 	7014-7022	0.00840068550270054
>GTGGGCGTAGCTC|ENST00000292431|0.602270508931576
UTR3 	289-297	0.00318816297345165
UTR3 	1361-1369	0.00128489348844126
UTR3 	2150-2158	0.00332006718860781
UTR3 	2516-2524	0.00735493337925538
UTR3 	2554-2562	0.00233939067360173
>GTGGGCGTAGCTC|ENST00000266383|0.602217798478453
UTR3 	328-336	0.00949638212647549
UTR3 	496-504	0.00378543997938448
UTR3 	1876-1884	0.00420202922548983
>GTGGGCGTAGCTC|ENST00000602307|0.60184686592962
UTR3 	766-774	0.00241482113579233
UTR3 	1537-1545	0.00104330665886016
UTR3 	1937-1945	0.00131250343327639
UTR3 	2340-2348	0.00112058843361806
UTR3 	2758-2766	0.00144901598296486
UTR3 	3099-3107	0.00146316797670685
UTR3 	3831-3839	0.00403099920234038
UTR3 	4640-4648	0.0046241447870731
>GTGGGCGTAGCTC|ENST00000264025|0.600430983128396
UTR3 	58-66	0.00253094493810833
UTR3 	655-663	0.00346395995171954
UTR3 	745-753	0.00139900219041922
UTR3 	865-873	0.00217020340530281
UTR3 	1143-1151	0.00213108691770987
UTR3 	1566-1574	0.00124234350595999
UTR3 	2485-2493	0.00158034091501824
UTR3 	2840-2848	0.00284415226140282
>GTGGGCGTAGCTC|ENST00000323469|0.598969049783246
UTR3 	21-29	0.00357785979883993
UTR3 	152-160	0.00216469722665595
UTR3 	501-509	0.00254140282680881
UTR3 	533-541	0.00204020412784037
UTR3 	747-755	0.00222571553755489
UTR3 	2216-2224	0.00314673784741503
UTR3 	2360-2368	0.00156588412309988
>GTGGGCGTAGCTC|ENST00000434410|0.598816843776162
UTR3 	2485-2493	0.000877135552224178
UTR3 	2653-2661	0.00119430898227747
UTR3 	3573-3581	0.00174095577369176
UTR3 	7866-7874	0.00248593098278908
UTR3 	8162-8170	0.00679008651772475
UTR3 	8845-8853	0.0016299446112887
UTR3 	12792-12800	0.00103348388898095
UTR3 	14717-14725	0.00150029948252214
>GTGGGCGTAGCTC|ENST00000334801|0.598291208297261
UTR3 	456-464	0.00353244393306573
UTR3 	952-960	0.0030754049139218
UTR3 	1323-1331	0.00100825683928269
UTR3 	1387-1395	0.000784976099337618
UTR3 	4336-4344	0.00282805530633162
UTR3 	4525-4533	0.00598725579912424
>GTGGGCGTAGCTC|ENST00000545257|0.598222369044063
UTR3 	77-85	0.00689080880447649
UTR3 	214-222	0.0103209028887905
>GTGGGCGTAGCTC|ENST00000344327|0.598082124949512
UTR3 	81-89	0.00596947904417769
UTR3 	211-219	0.0112326966033246
>GTGGGCGTAGCTC|ENST00000446190|0.597978968387
UTR3 	94-102	0.00482915079737383
CDS 	605-613	0.0058443781287114
UTR3 	635-643	0.00381612908805962
UTR3 	807-815	0.0023527229063208
UTR3 	1599-1607	0.00468487503646025
>GTGGGCGTAGCTC|ENST00000586683|0.597553798607338
CDS 	173-181	0.0115245035040906
UTR3 	742-750	0.00173547183371554
UTR3 	851-859	0.00216911170249213
UTR3 	1047-1055	0.00302982149089619
UTR3 	1631-1639	0.00380206471440371
UTR3 	1640-1648	0.00334904572212943
>GTGGGCGTAGCTC|ENST00000610121|0.597300175153411
UTR3 	297-305	0.00819911786413588
UTR3 	813-821	0.0055914631043312
UTR3 	3534-3542	0.00335844512939649
>GTGGGCGTAGCTC|ENST00000441517|0.596994250299191
UTR3 	165-173	0.0132071114242471
UTR3 	289-297	0.00323549862063931
UTR3 	1586-1594	0.000685631340610189
>GTGGGCGTAGCTC|ENST00000377403|0.596927544954045
UTR3 	316-324	0.00398264908524876
UTR3 	458-466	0.00179112125390667
UTR3 	913-921	0.00322220704214367
UTR3 	1321-1329	0.0012604793836675
UTR3 	1987-1995	0.000906263016782417
UTR3 	2239-2247	0.000657505558731163
UTR3 	2330-2338	0.000587604816089129
UTR3 	3572-3580	0.00147664856665334
UTR3 	6108-6116	0.00323923134374638
>GTGGGCGTAGCTC|ENST00000360835|0.596647683908002
CDS 	155-163	0.00911044128467653
CDS 	536-544	0.0121334638989339
UTR3 	1065-1073	0.00285091585908728
UTR3 	1855-1863	0.00181837683904417
UTR3 	2915-2923	0.00219618851350767
UTR3 	2964-2972	0.000426543144397505
UTR3 	3236-3244	0.00103955255286033
UTR3 	4404-4412	0.000966173176175745
UTR3 	5796-5804	0.00178619364449711
>GTGGGCGTAGCTC|ENST00000466590|0.595492904395283
UTR3 	54-62	0.00542382270391012
UTR3 	1380-1388	0.00437809467803005
UTR3 	1707-1715	0.00722439564749732
>GTGGGCGTAGCTC|ENST00000458257|0.595318608682694
UTR3 	184-192	0.0170144877611123
>GTGGGCGTAGCTC|ENST00000449592|0.595226588949153
UTR3 	170-178	0.00891766798480259
UTR3 	481-489	0.00204952149780939
UTR3 	692-700	0.0024147674831502
UTR3 	1020-1028	0.00220811966748672
UTR3 	2080-2088	0.0014181686142848
>GTGGGCGTAGCTC|ENST00000329627|0.594705905544618
UTR3 	997-1005	0.00447891645514376
UTR3 	1010-1018	0.00136647353819247
UTR3 	1768-1776	0.000968303512041578
UTR3 	2132-2140	0.00182461411131602
UTR3 	2294-2302	0.000980303464140233
UTR3 	5881-5889	0.00129674082283117
UTR3 	7150-7158	0.00108689010875733
UTR3 	8379-8387	0.000682044531409222
UTR3 	8582-8590	0.0014297370331943
UTR3 	9224-9232	0.000740292869414798
UTR3 	15594-15602	0.000865984570577336
UTR3 	16161-16169	0.00125263020217417
>GTGGGCGTAGCTC|ENST00000489923|0.594443581458672
UTR3 	218-226	0.00974534379441911
UTR3 	328-336	0.00720980143878345
>GTGGGCGTAGCTC|ENST00000570670|0.594031600394309
CDS 	56-64	0.00581810836373067
UTR3 	219-227	0.00534650348839281
UTR3 	696-704	0.00354397810720828
UTR3 	1004-1012	0.00652284464394099
>GTGGGCGTAGCTC|ENST00000361660|0.593615732315058
UTR3 	425-433	0.0145421206473825
UTR3 	643-651	0.00235691902491379
>GTGGGCGTAGCTC|ENST00000586659|0.593581122585944
UTR3 	78-86	0.0044160247688035
UTR3 	103-111	0.00278800686315275
UTR3 	2129-2137	0.00969266323334006
>GTGGGCGTAGCTC|ENST00000579055|0.593213786353834
UTR3 	264-272	0.0058591736330627
UTR3 	354-362	0.00262034670509843
UTR3 	472-480	0.00839229139527001
>GTGGGCGTAGCTC|ENST00000309955|0.592866378852192
UTR3 	632-640	0.00239902977615003
CDS 	1306-1314	0.0381793147464927
UTR3 	9094-9102	0.00079180226740756
UTR3 	9522-9530	0.000751875725091735
UTR3 	9734-9742	0.000784100806014765
>GTGGGCGTAGCTC|ENST00000394510|0.592790461338471
UTR3 	41-49	0.00373483558590216
UTR3 	89-97	0.0122029594480201
UTR3 	2315-2323	0.000905349676508437
>GTGGGCGTAGCTC|ENST00000541430|0.592696820248173
UTR3 	113-121	0.00456723912294919
UTR3 	175-183	0.00238998929795315
UTR3 	560-568	0.00224318670515902
CDS 	738-746	0.0201039472691813
CDS 	1049-1057	0.00591374246152047
>GTGGGCGTAGCTC|ENST00000268712|0.592002349303957
UTR3 	122-130	0.00323047899491683
UTR3 	2863-2871	0.013559320598925
>GTGGGCGTAGCTC|ENST00000426981|0.591753332568454
UTR3 	259-267	0.0048754070955447
UTR3 	272-280	0.00796842771348628
UTR3 	533-541	0.00392911620448845
>GTGGGCGTAGCTC|ENST00000448404|0.591605801657001
UTR3 	681-689	0.00772036275799013
UTR3 	1127-1135	0.0046181618104065
UTR3 	1227-1235	0.00442444594354943
>GTGGGCGTAGCTC|ENST00000331565|0.589745288695819
UTR3 	40-48	0.00728467492871458
UTR3 	820-828	0.00252071964936012
UTR3 	1122-1130	0.00132732906472369
UTR3 	1177-1185	0.00100059398237104
CDS 	1445-1453	0.0078514813740801
UTR3 	2959-2967	0.00242491047499259
>GTGGGCGTAGCTC|ENST00000564819|0.589605645739643
UTR3 	667-675	0.00422892486856517
UTR3 	845-853	0.00219946648983595
UTR3 	906-914	0.00155996109122165
UTR3 	2097-2105	0.00440082316629923
UTR3 	2182-2190	0.00423859320094968
>GTGGGCGTAGCTC|ENST00000342878|0.589354880298281
UTR3 	56-64	0.01661083240494
>GTGGGCGTAGCTC|ENST00000220496|0.589164605919926
UTR3 	533-541	0.002721633175065
UTR3 	620-628	0.00530544730753635
UTR3 	2086-2094	0.00582529219746027
UTR3 	2101-2109	0.00274561090329963
>GTGGGCGTAGCTC|ENST00000576863|0.588417329653841
UTR3 	145-153	0.00320017868248298
UTR3 	1659-1667	0.00154110847357465
UTR3 	2191-2199	0.00536713211825641
UTR3 	2279-2287	0.00643911972771798
>GTGGGCGTAGCTC|ENST00000215071|0.587995910347835
UTR3 	60-68	0.00606850589551674
UTR3 	242-250	0.0104505975185908
>GTGGGCGTAGCTC|ENST00000436881|0.587856181231117
UTR3 	47-55	0.00307159825504587
CDS 	716-724	0.0047379139990514
UTR3 	967-975	0.00157474511903051
UTR3 	1101-1109	0.00193895747599526
UTR3 	1261-1269	0.0020442855369267
UTR3 	1306-1314	0.00223617524126305
CDS 	2109-2117	0.00515231456422406
CDS 	2801-2809	0.00994216674463538
>GTGGGCGTAGCTC|ENST00000317951|0.587631993894151
UTR3 	106-114	0.0030331280885154
UTR3 	334-342	0.00414659596362503
UTR3 	466-474	0.00277645411063118
UTR3 	2038-2046	0.00653837671745353
>GTGGGCGTAGCTC|ENST00000357503|0.587530182993904
UTR3 	906-914	0.00207319247745494
UTR3 	915-923	0.00112694806162974
UTR3 	1409-1417	0.00126194657906272
UTR3 	1932-1940	0.00301238854497298
UTR3 	2051-2059	0.00217712726179448
UTR3 	2479-2487	0.00683608530515497
>GTGGGCGTAGCTC|ENST00000514247|0.587474788378171
UTR3 	100-108	0.0123339560837197
UTR3 	920-928	0.00414999626105512
>GTGGGCGTAGCTC|ENST00000398106|0.587468225028749
UTR3 	554-562	0.0164835097138112
>GTGGGCGTAGCTC|ENST00000428120|0.586984819313205
UTR3 	187-195	0.00322563548010114
UTR3 	197-205	0.00295434976302491
UTR3 	1380-1388	0.0102709294398314
>GTGGGCGTAGCTC|ENST00000554341|0.586938672809155
UTR3 	567-575	0.00900861344835832
UTR3 	703-711	0.00743919026508821
>GTGGGCGTAGCTC|ENST00000589272|0.5868846720802
UTR3 	135-143	0.00472727562420408
UTR3 	637-645	0.0117168877573903
>GTGGGCGTAGCTC|ENST00000448962|0.586558581335205
UTR3 	276-284	0.00689132160426049
UTR3 	1561-1569	0.00953086212909195
>GTGGGCGTAGCTC|ENST00000327451|0.586422106817734
UTR3 	714-722	0.0164129863969394
>GTGGGCGTAGCTC|ENST00000293968|0.586054095765127
UTR3 	2483-2491	0.00133232634269055
UTR3 	2651-2659	0.00133892831292767
UTR3 	3156-3164	0.00143399612162391
UTR3 	3457-3465	0.00570341701376805
UTR3 	3543-3551	0.00657952193544977
>GTGGGCGTAGCTC|ENST00000440217|0.585981699804744
UTR3 	2159-2167	0.016383312432723
>GTGGGCGTAGCTC|ENST00000432615|0.585177240525621
UTR3 	555-563	0.0116344571358063
UTR3 	1073-1081	0.00153885478151468
UTR3 	1141-1149	0.0031558211276914
>GTGGGCGTAGCTC|ENST00000372702|0.58516322270604
UTR3 	379-387	0.00896866028769711
UTR3 	812-820	0.00735952894562958
>GTGGGCGTAGCTC|ENST00000530887|0.585012569957247
UTR3 	336-344	0.00961156324907041
UTR3 	384-392	0.00670648320744767
>GTGGGCGTAGCTC|ENST00000421422|0.584838978596448
UTR3 	230-238	0.00368253916465229
UTR3 	4011-4019	0.00248088562996663
UTR3 	4047-4055	0.000457768547671492
UTR3 	4690-4698	0.00151896707417797
UTR3 	6072-6080	0.00816620023570365
>GTGGGCGTAGCTC|ENST00000258149|0.584177289003375
UTR3 	534-542	0.00488639510496725
UTR3 	700-708	0.00133915459928904
UTR3 	4459-4467	0.00163707343769385
UTR3 	5207-5215	0.00131690085541505
UTR3 	5950-5958	0.000900982013666538
UTR3 	6343-6351	0.00266921142994536
UTR3 	6648-6656	0.00167237597249214
UTR3 	7892-7900	0.000602236832791999
UTR3 	9276-9284	0.00123749982969258
>GTGGGCGTAGCTC|ENST00000435676|0.583511719294461
UTR3 	1269-1277	0.0125650059721401
UTR3 	3200-3208	0.0036520529987316
>GTGGGCGTAGCTC|ENST00000306317|0.583468436330527
UTR3 	124-132	0.00653666055871462
UTR3 	221-229	0.0081184011023958
CDS 	1566-1574	0.00589963405300188
>GTGGGCGTAGCTC|ENST00000599174|0.583321518120843
UTR3 	208-216	0.00440458464407272
UTR3 	529-537	0.00869139659708801
UTR3 	825-833	0.00310828717190321
>GTGGGCGTAGCTC|ENST00000434618|0.583253352317094
UTR3 	204-212	0.00239717884413891
UTR3 	408-416	0.00237824933539449
UTR3 	812-820	0.00132019671665424
UTR3 	1654-1662	0.00496016509002723
UTR3 	1910-1918	0.00514389485158621
>GTGGGCGTAGCTC|ENST00000318673|0.582897726206118
UTR3 	283-291	0.00930934053541373
UTR3 	1360-1368	0.00397637425810444
UTR3 	2170-2178	0.00289006065482749
>GTGGGCGTAGCTC|ENST00000375290|0.582743177296267
UTR3 	1218-1226	0.00455858652142838
UTR3 	3785-3793	0.00170645277895246
UTR3 	4261-4269	0.00194192105644333
UTR3 	5420-5428	0.0032143094351679
UTR3 	5592-5600	0.00177945825031197
UTR3 	5634-5642	0.00135642916417672
UTR3 	7346-7354	0.00160822944677242
>GTGGGCGTAGCTC|ENST00000294053|0.582737384480705
UTR3 	588-596	0.0110894799683157
UTR3 	833-841	0.00507551731248378
>GTGGGCGTAGCTC|ENST00000616743|0.582726036402012
UTR3 	419-427	0.00635908828224737
UTR3 	551-559	0.00980514622552283
>GTGGGCGTAGCTC|ENST00000594385|0.582722355754939
UTR3 	331-339	0.016163987110476
>GTGGGCGTAGCTC|ENST00000612501|0.582662977474142
CDS 	1836-1844	0.0471376322644849
>GTGGGCGTAGCTC|ENST00000582970|0.582343544631891
UTR3 	2224-2232	0.00192007320479209
UTR3 	3859-3867	0.0119997215885682
UTR3 	4568-4576	0.00221873356742792
>GTGGGCGTAGCTC|ENST00000436106|0.582159915507751
UTR3 	96-104	0.00243418691086322
UTR3 	417-425	0.00271799348819623
UTR3 	1636-1644	0.00301571504984177
UTR3 	1747-1755	0.00795829410566477
>GTGGGCGTAGCTC|ENST00000486828|0.582152712351999
UTR3 	372-380	0.00402328774291521
UTR3 	605-613	0.00319782028805166
UTR3 	735-743	0.00465637258485705
UTR3 	1003-1011	0.00424822495990407
>GTGGGCGTAGCTC|ENST00000371072|0.581372420986686
UTR3 	519-527	0.0160732918235811
>GTGGGCGTAGCTC|ENST00000615468|0.580823686878405
UTR3 	517-525	0.0138691335574589
UTR3 	1589-1597	0.000986621585393136
UTR3 	1870-1878	0.001180693490393
>GTGGGCGTAGCTC|ENST00000377918|0.580650963652932
UTR3 	135-143	0.013698649471206
UTR3 	3077-3085	0.00232620493429581
>GTGGGCGTAGCTC|ENST00000263335|0.58015113965827
UTR3 	40-48	0.0111326830563029
UTR3 	515-523	0.00485862760144409
>GTGGGCGTAGCTC|ENST00000626012|0.579724469603739
UTR3 	455-463	0.00651897246643534
UTR3 	1169-1177	0.00208831580569634
UTR3 	1698-1706	0.00219518490247159
UTR3 	1734-1742	0.00516021190951138
>GTGGGCGTAGCTC|ENST00000409229|0.579657741669199
UTR3 	1153-1161	0.00674366367736454
UTR3 	1202-1210	0.00921454530975828
>GTGGGCGTAGCTC|ENST00000303714|0.579336898654617
UTR3 	86-94	0.0115055925263056
UTR3 	2372-2380	0.00443109709698204
>GTGGGCGTAGCTC|ENST00000002501|0.579128239613881
UTR3 	88-96	0.00528611854219785
UTR3 	279-287	0.00679963020415947
UTR3 	358-366	0.00178898792891381
UTR3 	838-846	0.00204796032457134
>GTGGGCGTAGCTC|ENST00000496455|0.578721130920072
UTR3 	369-377	0.015895401844086
>GTGGGCGTAGCTC|ENST00000388950|0.578702791795424
UTR3 	81-89	0.0158941724417388
>GTGGGCGTAGCTC|ENST00000550412|0.578512512812865
UTR3 	277-285	0.00440433640040447
UTR3 	681-689	0.0042712064181979
UTR3 	2309-2317	0.00288347841086228
UTR3 	2352-2360	0.00144125013435606
UTR3 	2492-2500	0.00288114617869024
>GTGGGCGTAGCTC|ENST00000377264|0.578059399957265
UTR3 	27-35	0.00316647358053102
UTR3 	236-244	0.00880000865347658
CDS 	5763-5771	0.0139391570544051
>GTGGGCGTAGCTC|ENST00000394807|0.577945316465474
UTR3 	386-394	0.00367573081990273
UTR3 	435-443	0.00138348765490771
UTR3 	613-621	0.0018238365722336
UTR3 	825-833	0.00591925025646692
UTR3 	911-919	0.00304110083660273
>GTGGGCGTAGCTC|ENST00000324288|0.576933768538146
UTR3 	219-227	0.004958986728835
UTR3 	1488-1496	0.00117411238301299
UTR3 	1748-1756	0.00161305743615936
UTR3 	1883-1891	0.00190102413800143
UTR3 	2258-2266	0.00141413288985003
UTR3 	2721-2729	0.00131135644764509
CDS 	3323-3331	0.0123072109292164
>GTGGGCGTAGCTC|ENST00000489635|0.576041830098346
UTR3 	930-938	0.00140839041276001
UTR3 	1250-1258	0.00275565442916807
UTR3 	1601-1609	0.00334604995150228
UTR3 	1934-1942	0.00187223832553847
UTR3 	2190-2198	0.0063336084639094
>GTGGGCGTAGCTC|ENST00000590965|0.575886725088445
UTR3 	184-192	0.002240344224444
UTR3 	210-218	0.003858237228859
UTR3 	317-325	0.00688341106819578
UTR3 	520-528	0.00272356935999233
>GTGGGCGTAGCTC|ENST00000622754|0.575367378097345
UTR3 	604-612	0.00626157667246941
UTR3 	737-745	0.00799945710139246
CDS 	1348-1356	0.00529235600207511
>GTGGGCGTAGCTC|ENST00000331628|0.575275508807413
UTR3 	28-36	0.00404442107094876
UTR3 	251-259	0.00446131572528426
UTR3 	328-336	0.00319145934019969
UTR3 	431-439	0.00396747257656475
>GTGGGCGTAGCTC|ENST00000262811|0.574880244969694
UTR3 	402-410	0.00483404189551211
UTR3 	414-422	0.00563689724907068
UTR3 	1186-1194	0.00432076947440577
CDS 	1824-1832	0.00321217524333423
>GTGGGCGTAGCTC|ENST00000316368|0.574759491882823
CDS 	839-847	0.0455921265080459
>GTGGGCGTAGCTC|ENST00000405256|0.574221895098218
UTR3 	56-64	0.00530944988723292
UTR3 	851-859	0.00170212146452725
UTR3 	908-916	0.00116742249791344
UTR3 	1032-1040	0.0027119281898853
UTR3 	1346-1354	0.00153446801009613
UTR3 	2277-2285	0.00168431566924125
UTR3 	2352-2360	0.00148450748323028
>GTGGGCGTAGCTC|ENST00000461934|0.574191049968783
UTR3 	196-204	0.0155921512599542
>GTGGGCGTAGCTC|ENST00000522208|0.574097552959188
UTR3 	214-222	0.00458226230163345
UTR3 	240-248	0.00183161136544318
UTR3 	2408-2416	0.0015526851129103
UTR3 	3262-3270	0.00194613396824308
UTR3 	5006-5014	0.00115765330495795
UTR3 	5124-5132	0.00122719015844332
UTR3 	8134-8142	0.00328836517487719
>GTGGGCGTAGCTC|ENST00000612156|0.573895133576903
UTR3 	21-29	0.00277504769864901
UTR3 	40-48	0.00426582324289823
UTR3 	424-432	0.00263734296280755
CDS 	1101-1109	0.00572309293281478
UTR3 	2802-2810	0.00208817823393189
UTR3 	3359-3367	0.00227471219826833
>GTGGGCGTAGCTC|ENST00000479668|0.573789007670016
UTR3 	59-67	0.00743397931900271
UTR3 	461-469	0.00295925979227182
UTR3 	907-915	0.00165260566633777
UTR3 	1055-1063	0.00178507394817355
UTR3 	1559-1567	0.00173436024375757
>GTGGGCGTAGCTC|ENST00000532881|0.573741158989854
UTR3 	396-404	0.0155620812244073
>GTGGGCGTAGCTC|ENST00000487649|0.57360115416447
UTR3 	55-63	0.00745702784987991
UTR3 	98-106	0.00809569732957342
>GTGGGCGTAGCTC|ENST00000450849|0.573415994711222
UTR3 	61-69	0.0123630792088635
UTR3 	3003-3011	0.00317727360630407
>GTGGGCGTAGCTC|ENST00000593417|0.573155936342751
UTR3 	584-592	0.00676360239187716
UTR3 	814-822	0.00680396850478328
UTR3 	840-848	0.00195540712584982
>GTGGGCGTAGCTC|ENST00000357303|0.572600776322751
UTR3 	95-103	0.00657332928524151
UTR3 	111-119	0.00414898304087877
UTR3 	135-143	0.00476358385759504
>GTGGGCGTAGCTC|ENST00000321613|0.572234705133526
UTR3 	175-183	0.00443797437417354
UTR3 	322-330	0.00310397303920711
UTR3 	620-628	0.00272585194550984
UTR3 	906-914	0.00167018979459572
UTR3 	1527-1535	0.00352346204203865
>GTGGGCGTAGCTC|ENST00000377075|0.57203606419283
UTR3 	46-54	0.0114848497976497
UTR3 	2095-2103	0.00396333904397079
>GTGGGCGTAGCTC|ENST00000375180|0.571898650925068
UTR3 	764-772	0.00296733451733237
CDS 	2246-2254	0.00793095882572262
UTR3 	4482-4490	0.0103175276739128
>GTGGGCGTAGCTC|ENST00000563969|0.571891286527749
UTR3 	218-226	0.00565260029519951
UTR3 	526-534	0.00272540947722583
UTR3 	1391-1399	0.00253962159371134
UTR3 	1583-1591	0.000921194966342324
UTR3 	1907-1915	0.00135495680046283
UTR3 	2464-2472	0.00224474053816826
>GTGGGCGTAGCTC|ENST00000300935|0.57186072554206
UTR3 	96-104	0.003416500286769
UTR3 	116-124	0.00314481697242027
UTR3 	238-246	0.00346234321526293
UTR3 	501-509	0.00541282308970004
>GTGGGCGTAGCTC|ENST00000231461|0.571350002294069
UTR3 	318-326	0.00305141557837615
UTR3 	2521-2529	0.00138518686110396
UTR3 	2852-2860	0.00230677651394264
UTR3 	3454-3462	0.00341892232562694
UTR3 	3928-3936	0.00524009421830614
>GTGGGCGTAGCTC|ENST00000358438|0.571237770804031
UTR3 	192-200	0.0153949060029523
>GTGGGCGTAGCTC|ENST00000396720|0.571097177391508
UTR3 	597-605	0.0122713554141745
CDS 	737-745	0.00652473620567158
CDS 	1043-1051	0.00471588360320715
>GTGGGCGTAGCTC|ENST00000382051|0.570327196466445
UTR3 	1699-1707	0.00722841959825647
UTR3 	1871-1879	0.00810573945323569
>GTGGGCGTAGCTC|ENST00000505658|0.570115448287748
UTR3 	259-267	0.0153200373054997
>GTGGGCGTAGCTC|ENST00000409687|0.570081079904156
UTR3 	847-855	0.00239367753044046
UTR3 	976-984	0.00143098393463193
UTR3 	1330-1338	0.00216326318969172
UTR3 	1611-1619	0.00276085141656078
UTR3 	1740-1748	0.00656896932600423
>GTGGGCGTAGCTC|ENST00000529230|0.570014865856923
UTR3 	814-822	0.0119867132168832
CDS 	5738-5746	0.01194168352878
>GTGGGCGTAGCTC|ENST00000578317|0.569897785441762
UTR3 	123-131	0.0153055228862261
>GTGGGCGTAGCTC|ENST00000357036|0.569879474371111
UTR3 	424-432	0.00640211808493631
UTR3 	632-640	0.0036288562096285
UTR3 	916-924	0.00527332763613249
>GTGGGCGTAGCTC|ENST00000221561|0.569277747054622
UTR3 	521-529	0.00812112948540305
UTR3 	543-551	0.00714305721485002
>GTGGGCGTAGCTC|ENST00000424280|0.569263335490236
UTR3 	164-172	0.0021850226971661
UTR3 	369-377	0.00354531440739705
CDS 	1207-1215	0.0305434889376528
>GTGGGCGTAGCTC|ENST00000614987|0.568963785872065
UTR3 	4136-4144	0.00349717124237503
UTR3 	6369-6377	0.00145684752182103
UTR3 	6535-6543	0.00510751148457764
UTR3 	10396-10404	0.00131953750399837
UTR3 	10570-10578	0.000605487843930748
UTR3 	11762-11770	0.00132966711742088
UTR3 	21949-21957	0.00192703862321956
>GTGGGCGTAGCTC|ENST00000374181|0.568844846759205
UTR3 	770-778	0.00132216162048549
UTR3 	1503-1511	0.0015637361514356
CDS 	1700-1708	0.00587621308811403
UTR3 	2007-2015	0.00186531055076515
UTR3 	2919-2927	0.00120339037146967
UTR3 	3427-3435	0.00280220533941449
UTR3 	3862-3870	0.00489400084185279
>GTGGGCGTAGCTC|ENST00000622892|0.568360020798553
UTR3 	646-654	0.0152030310517605
>GTGGGCGTAGCTC|ENST00000521400|0.568292930447402
UTR3 	945-953	0.0115051396516507
UTR3 	995-1003	0.00369342185023902
>GTGGGCGTAGCTC|ENST00000262519|0.568158069979407
UTR3 	87-95	0.00719019677918382
UTR3 	186-194	0.0031866625138504
UTR3 	1013-1021	0.00481271832809498
>GTGGGCGTAGCTC|ENST00000540419|0.568006847656376
UTR3 	845-853	0.00561999439911567
UTR3 	1241-1249	0.00579717026722362
UTR3 	1960-1968	0.00376233991126574
>GTGGGCGTAGCTC|ENST00000323327|0.56781480718794
UTR3 	1994-2002	0.0151667138204626
>GTGGGCGTAGCTC|ENST00000396057|0.567747242055548
UTR3 	347-355	0.00422165648933861
UTR3 	542-550	0.00401496386364785
UTR3 	757-765	0.00399978877924609
UTR3 	817-825	0.00292580487019262
>GTGGGCGTAGCTC|ENST00000367800|0.567152377337344
UTR3 	413-421	0.0117592873557418
UTR3 	1485-1493	0.0033633160551193
>GTGGGCGTAGCTC|ENST00000348520|0.566957240160338
UTR3 	696-704	0.0018675135985682
UTR3 	1276-1284	0.00124969513622761
UTR3 	1368-1376	0.00075238217613523
UTR3 	1502-1510	0.00100848064842513
UTR3 	3243-3251	0.000848812897673416
UTR3 	3362-3370	0.00120770996374374
UTR3 	3706-3714	0.000736803776156024
UTR3 	5760-5768	0.00116563639678046
UTR3 	6718-6726	0.00106267135645304
UTR3 	6751-6759	0.00036603341827394
UTR3 	7309-7317	0.00119263772215666
UTR3 	7867-7875	0.00154601935581145
UTR3 	12252-12260	0.00210521606896397
>GTGGGCGTAGCTC|ENST00000412735|0.566670960247121
UTR3 	142-150	0.00271168200487376
UTR3 	716-724	0.00286519047072421
UTR3 	976-984	0.0028956570572189
UTR3 	1037-1045	0.00143420947045942
UTR3 	1315-1323	0.00189575455376575
UTR3 	1746-1754	0.00328806290516508
>GTGGGCGTAGCTC|ENST00000317811|0.565897024713478
UTR3 	94-102	0.0150390546906821
>GTGGGCGTAGCTC|ENST00000532414|0.565836098994304
UTR3 	20-28	0.0050711847809135
UTR3 	34-42	0.00351753885797152
UTR3 	328-336	0.00357051928176458
CDS 	1193-1201	0.0103576063196787
>GTGGGCGTAGCTC|ENST00000370328|0.565462737583825
UTR3 	380-388	0.00427688169599154
UTR3 	938-946	0.00355624298130894
UTR3 	1232-1240	0.00717703962825279
>GTGGGCGTAGCTC|ENST00000369797|0.56526396157357
UTR3 	603-611	0.0131734006420467
CDS 	1057-1065	0.00669901186432352
>GTGGGCGTAGCTC|ENST00000420054|0.565072580613789
UTR3 	21-29	0.0102808119407579
UTR3 	494-502	0.0047034033825732
>GTGGGCGTAGCTC|ENST00000395003|0.564741352443696
UTR3 	254-262	0.00286041023037867
UTR3 	319-327	0.00234184439633575
UTR3 	614-622	0.00247516654908593
UTR3 	811-819	0.00370449543526238
UTR3 	2814-2822	0.00358027323917899
>GTGGGCGTAGCTC|ENST00000601769|0.564601712432314
UTR3 	2277-2285	0.0149529054481648
>GTGGGCGTAGCTC|ENST00000567530|0.563935155240981
CDS 	209-217	0.0174849030329235
UTR3 	340-348	0.00301890291620775
UTR3 	378-386	0.00681733544953986
>GTGGGCGTAGCTC|ENST00000392122|0.563914138370495
UTR3 	38-46	0.0149071998478279
>GTGGGCGTAGCTC|ENST00000619929|0.563308534116908
UTR3 	99-107	0.00240468976159008
UTR3 	112-120	0.00374320014060046
UTR3 	259-267	0.00471054266764156
UTR3 	596-604	0.00175921321463374
UTR3 	2662-2670	0.00224931083459135
>GTGGGCGTAGCTC|ENST00000305747|0.563164602864077
UTR3 	1599-1607	0.00275570533478436
UTR3 	4758-4766	0.00497683219435546
UTR3 	5137-5145	0.00712485651130005
>GTGGGCGTAGCTC|ENST00000452831|0.563159890912538
UTR3 	1061-1069	0.00459707102579714
UTR3 	1392-1400	0.0102600099715391
>GTGGGCGTAGCTC|ENST00000281806|0.562943051603449
UTR3 	83-91	0.0148426758844403
>GTGGGCGTAGCTC|ENST00000436629|0.562929067204497
UTR3 	360-368	0.00379134205833107
UTR3 	414-422	0.00718730541100467
UTR3 	466-474	0.00386309945559996
>GTGGGCGTAGCTC|ENST00000369449|0.562912439871584
UTR3 	1573-1581	0.0148406424085338
>GTGGGCGTAGCTC|ENST00000083182|0.562806537795559
UTR3 	215-223	0.00649934966821644
UTR3 	4299-4307	0.00833425812341987
>GTGGGCGTAGCTC|ENST00000474839|0.562797032980424
UTR3 	448-456	0.00386909334126923
UTR3 	965-973	0.007699283280447
UTR3 	988-996	0.00170458931217435
UTR3 	2288-2296	0.0015600105125918
>GTGGGCGTAGCTC|ENST00000367311|0.562622663362939
CDS 	282-290	0.0119786161025693
UTR3 	476-484	0.00369698962025467
UTR3 	534-542	0.0035639555850452
UTR3 	767-775	0.00418908360836618
>GTGGGCGTAGCTC|ENST00000360535|0.562424800077383
UTR3 	600-608	0.00554962385691478
UTR3 	717-725	0.00540973629559528
UTR3 	731-739	0.00384889360472976
>GTGGGCGTAGCTC|ENST00000263116|0.562262568305142
UTR3 	361-369	0.0043369298549934
UTR3 	736-744	0.00300745104038203
UTR3 	861-869	0.00166446642379212
UTR3 	1586-1594	0.00127954575072362
UTR3 	2334-2342	0.00450908716001841
>GTGGGCGTAGCTC|ENST00000166244|0.561817070255859
UTR3 	29-37	0.00308294008091673
UTR3 	623-631	0.00504141840617176
UTR3 	649-657	0.0020639291942275
UTR3 	1007-1015	0.00183502153874759
CDS 	2895-2903	0.00985930572134513
>GTGGGCGTAGCTC|ENST00000458362|0.561685255869409
UTR3 	162-170	0.00369924529308239
UTR3 	1476-1484	0.0053835314319293
UTR3 	1719-1727	0.00567637235431971
>GTGGGCGTAGCTC|ENST00000595228|0.561134563058603
UTR3 	56-64	0.0147225956953889
>GTGGGCGTAGCTC|ENST00000545081|0.56111301035052
UTR3 	274-282	0.00489607547269397
UTR3 	409-417	0.00248914007375997
UTR3 	598-606	0.00261242235130248
UTR3 	1725-1733	0.00472352739550485
>GTGGGCGTAGCTC|ENST00000314134|0.560429370165824
UTR3 	484-492	0.00241047624664918
UTR3 	1153-1161	0.0122653253782623
>GTGGGCGTAGCTC|ENST00000581852|0.560360414805645
UTR3 	413-421	0.0146712268665762
>GTGGGCGTAGCTC|ENST00000428334|0.560155346166122
UTR3 	123-131	0.00485700805388524
CDS 	743-751	0.00794941159874611
UTR3 	2958-2966	0.000971450254007267
UTR3 	3150-3158	0.000732497579262718
UTR3 	4069-4077	0.0019188111841014
UTR3 	4519-4527	0.000881609083836512
UTR3 	6035-6043	0.00146840922521175
UTR3 	6473-6481	0.00163367025658299
>GTGGGCGTAGCTC|ENST00000612220|0.560127675993441
UTR3 	323-331	0.00243121474160449
UTR3 	353-361	0.00225238258930009
UTR3 	784-792	0.00553669191758779
UTR3 	826-834	0.00443549798885241
>GTGGGCGTAGCTC|ENST00000512465|0.560119269095666
UTR3 	756-764	0.00262610295655957
UTR3 	948-956	0.0014646633150345
UTR3 	1237-1245	0.00511286309566698
UTR3 	1800-1808	0.00545160019886765
>GTGGGCGTAGCTC|ENST00000338146|0.559619868561811
UTR3 	987-995	0.00184244601549577
UTR3 	4008-4016	0.00392947810570702
UTR3 	7052-7060	0.000657383947214938
UTR3 	7159-7167	0.000651531630473409
UTR3 	7256-7264	0.000619187693328727
UTR3 	8401-8409	0.00517164558144747
UTR3 	8503-8511	0.00175043297164689
>GTGGGCGTAGCTC|ENST00000351677|0.559519154014379
UTR3 	2676-2684	0.00119039336983992
UTR3 	3892-3900	0.0134250334775409
>GTGGGCGTAGCTC|ENST00000380067|0.559160035250375
UTR3 	485-493	0.00859667742163547
UTR3 	1193-1201	0.00195116446174655
UTR3 	1539-1547	0.00404377188526941
>GTGGGCGTAGCTC|ENST00000551177|0.559010398608969
UTR3 	1516-1524	0.000759043295703402
UTR3 	1716-1724	0.010471925037389
UTR3 	2305-2313	0.00335072427885626
>GTGGGCGTAGCTC|ENST00000451334|0.55886910452821
UTR3 	172-180	0.00598073975602386
UTR3 	340-348	0.00478271401568065
UTR3 	592-600	0.00380887146151967
>GTGGGCGTAGCTC|ENST00000450950|0.5587410163628
UTR3 	808-816	0.011401900338722
UTR3 	1010-1018	0.00316193357508264
>GTGGGCGTAGCTC|ENST00000400191|0.558436925923488
UTR3 	488-496	0.00231347462660487
UTR3 	879-887	0.00292756939702933
UTR3 	1041-1049	0.0013636346016942
UTR3 	2226-2234	0.00140447210217026
UTR3 	2348-2356	0.00125891771725808
UTR3 	5126-5134	0.00276675726037315
UTR3 	6360-6368	0.00250885128428458
>GTGGGCGTAGCTC|ENST00000602840|0.558011244867394
UTR3 	2325-2333	0.00918330056939151
UTR3 	2374-2382	0.00533216462179917
>GTGGGCGTAGCTC|ENST00000263277|0.557715049838538
UTR3 	673-681	0.0035081719750702
UTR3 	876-884	0.00128162993162341
UTR3 	994-1002	0.00259613590653427
UTR3 	1609-1617	0.00710990053652463
>GTGGGCGTAGCTC|ENST00000392176|0.557509747187735
UTR3 	591-599	0.0144822359285747
>GTGGGCGTAGCTC|ENST00000615164|0.55735646387791
UTR3 	57-65	0.0144720809218678
>GTGGGCGTAGCTC|ENST00000396425|0.557185120446688
UTR3 	859-867	0.00853502535501026
UTR3 	3183-3191	0.00351673253351321
UTR3 	3279-3287	0.00240897240165767
>GTGGGCGTAGCTC|ENST00000470721|0.557143346600305
UTR3 	164-172	0.0144579631219132
>GTGGGCGTAGCTC|ENST00000366553|0.557102691785508
UTR3 	1945-1953	0.0017669582443649
UTR3 	4553-4561	0.0126883118871836
>GTGGGCGTAGCTC|ENST00000300305|0.557097585725433
UTR3 	176-184	0.00783516229421042
UTR3 	184-192	0.00221486767769607
CDS 	734-742	0.00469264917118249
CDS 	896-904	0.00547565328269602
UTR3 	1337-1345	0.00155129296768056
>GTGGGCGTAGCTC|ENST00000380530|0.556971771772525
UTR3 	208-216	0.00553631839477758
UTR3 	660-668	0.00198853565503325
UTR3 	697-705	0.0069217442345365
>GTGGGCGTAGCTC|ENST00000609686|0.55677213452821
UTR3 	1096-1104	0.00332460321552318
UTR3 	11494-11502	0.00221275879642897
UTR3 	13235-13243	0.0023335021587407
UTR3 	16086-16094	0.00139546339914492
UTR3 	18696-18704	0.00167906259079182
UTR3 	21433-21441	0.00348798561043836
>GTGGGCGTAGCTC|ENST00000580900|0.556579801642971
UTR3 	545-553	0.0144206381939033
>GTGGGCGTAGCTC|ENST00000420570|0.556558411304241
UTR3 	140-148	0.0123266657252587
CDS 	204-212	0.00756119011300468
>GTGGGCGTAGCTC|ENST00000395925|0.55634118599296
UTR3 	1136-1144	0.00222953594485018
UTR3 	1640-1648	0.00147034859367742
UTR3 	3243-3251	0.0107049524830073
>GTGGGCGTAGCTC|ENST00000487292|0.556332936012279
UTR3 	455-463	0.00528034359117944
UTR3 	1371-1379	0.00263860886476018
UTR3 	2187-2195	0.00418280779500003
UTR3 	2307-2315	0.0023025304861799
>GTGGGCGTAGCTC|ENST00000258711|0.556089627006387
UTR3 	220-228	0.00190440532732938
UTR3 	8621-8629	0.000808416505736075
UTR3 	10798-10806	0.00370624578171186
UTR3 	11607-11615	0.0012568877279636
UTR3 	11785-11793	0.00144665347684235
UTR3 	11887-11895	0.00101868986133562
UTR3 	12950-12958	0.00112546648150966
UTR3 	13624-13632	0.00137983892910188
UTR3 	14023-14031	0.00174157651112435
>GTGGGCGTAGCTC|ENST00000309519|0.555685576377348
CDS 	189-197	0.0275161333572096
CDS 	976-984	0.0143752052422243
>GTGGGCGTAGCTC|ENST00000335494|0.555504344747386
UTR3 	466-474	0.00283335890024562
UTR3 	818-826	0.00322335434244255
UTR3 	1849-1857	0.00829272154969381
>GTGGGCGTAGCTC|ENST00000520579|0.555444319770445
UTR3 	345-353	0.00803877709322576
UTR3 	1440-1448	0.00154475012002921
UTR3 	2417-2425	0.00476193449110309
>GTGGGCGTAGCTC|ENST00000441564|0.55533653787101
UTR3 	236-244	0.00331501045671208
UTR3 	581-589	0.00322680099970178
UTR3 	1823-1831	0.00175574641426123
UTR3 	1901-1909	0.000834002350175863
UTR3 	4680-4688	0.00222615776149925
UTR3 	6077-6085	0.000771302446938012
UTR3 	7284-7292	0.00220930739738183
>GTGGGCGTAGCTC|ENST00000450765|0.555169978336933
UTR3 	473-481	0.00576836099815212
UTR3 	824-832	0.00486716100245962
UTR3 	2334-2342	0.00212737079020462
UTR3 	2734-2742	0.00156441145647174
>GTGGGCGTAGCTC|ENST00000422132|0.555118115337435
CDS 	1452-1460	0.00749504180316472
UTR3 	2728-2736	0.00119475519932584
UTR3 	5566-5574	0.00412702518590323
UTR3 	5890-5898	0.00692461721149321
>GTGGGCGTAGCTC|ENST00000459889|0.555113119260472
UTR3 	379-387	0.00175387142016683
UTR3 	930-938	0.00123285226944375
UTR3 	3650-3658	0.000791020360512169
UTR3 	6355-6363	0.0105457972229131
>GTGGGCGTAGCTC|ENST00000373313|0.555102007959608
UTR3 	567-575	0.00333528774463462
CDS 	750-758	0.0338132406191433
>GTGGGCGTAGCTC|ENST00000354537|0.55498684897389
UTR3 	85-93	0.014315184956733
>GTGGGCGTAGCTC|ENST00000377184|0.554907555714452
UTR3 	210-218	0.00776877203548852
UTR3 	261-269	0.00453060194895494
UTR3 	841-849	0.00201056374238863
>GTGGGCGTAGCTC|ENST00000593383|0.554820626465363
UTR3 	51-59	0.00375627488165219
UTR3 	350-358	0.0105479105163727
>GTGGGCGTAGCTC|ENST00000541682|0.554323293163753
UTR3 	348-356	0.0142712798489617
>GTGGGCGTAGCTC|ENST00000312943|0.554080908007041
UTR3 	159-167	0.00382818850488405
UTR3 	283-291	0.00323628502242775
UTR3 	612-620	0.00719077176827692
>GTGGGCGTAGCTC|ENST00000593647|0.553940571026807
UTR3 	515-523	0.0087704476856164
UTR3 	898-906	0.00547551464805679
>GTGGGCGTAGCTC|ENST00000515494|0.553856360410319
UTR3 	832-840	0.00605202237730409
UTR3 	1129-1137	0.00143606666845048
UTR3 	1820-1828	0.00296087944711852
UTR3 	2135-2143	0.00134844544791626
UTR3 	2694-2702	0.00244297833136442
>GTGGGCGTAGCTC|ENST00000572252|0.553717715369645
UTR3 	951-959	0.00476974286530216
UTR3 	966-974	0.0094614792577479
>GTGGGCGTAGCTC|ENST00000252998|0.553234464480552
UTR3 	44-52	0.00408624826578543
CDS 	105-113	0.00486906953444644
UTR3 	240-248	0.00393178007281986
UTR3 	441-449	0.00245049424554868
CDS 	1537-1545	0.00814317675851316
>GTGGGCGTAGCTC|ENST00000474237|0.55322166055153
UTR3 	43-51	0.00498169851760785
UTR3 	209-217	0.00358651309491384
UTR3 	237-245	0.00309835146828905
UTR3 	827-835	0.00253185389837662
>GTGGGCGTAGCTC|ENST00000376030|0.552979664078656
UTR3 	158-166	0.00251727619643735
UTR3 	180-188	0.00279996902485547
UTR3 	363-371	0.00303832722244323
UTR3 	427-435	0.00240750129498304
UTR3 	3081-3089	0.00341934205428031
>GTGGGCGTAGCTC|ENST00000257181|0.552871960409069
UTR3 	630-638	0.00332207897210635
UTR3 	2822-2830	0.00153581208214321
UTR3 	3954-3962	0.00931740373745832
>GTGGGCGTAGCTC|ENST00000374316|0.552845327009144
UTR3 	639-647	0.0132433657566841
CDS 	2154-2162	0.00342180364279937
>GTGGGCGTAGCTC|ENST00000317977|0.552827415129896
CDS 	432-440	0.0148153151462026
UTR3 	482-490	0.00246930942564848
UTR3 	1397-1405	0.00235640664979058
UTR3 	1881-1889	0.00284892515774902
UTR3 	1945-1953	0.00220309107001684
>GTGGGCGTAGCTC|ENST00000462833|0.55226437970107
UTR3 	534-542	0.00342562128772841
CDS 	1104-1112	0.00525017073009754
UTR3 	1303-1311	0.00516346416758897
CDS 	2112-2120	0.00524032659711776
CDS 	2966-2974	0.0051367304332588
CDS 	3009-3017	0.00305987566603557
>GTGGGCGTAGCTC|ENST00000379090|0.55160264990923
UTR3 	433-441	0.00199545916950137
UTR3 	1057-1065	0.0026818489117548
UTR3 	3264-3272	0.00104088160636622
UTR3 	5095-5103	0.00837320712628632
>GTGGGCGTAGCTC|ENST00000307358|0.551471352939691
UTR3 	405-413	0.0109072473969972
UTR3 	806-814	0.00317547359841124
>GTGGGCGTAGCTC|ENST00000281282|0.551405991215851
CDS 	321-329	0.0148169895161594
UTR3 	799-807	0.00207081770455525
UTR3 	1930-1938	0.00162063283623592
UTR3 	2418-2426	0.00301045230000047
UTR3 	2828-2836	0.00307324911732533
>GTGGGCGTAGCTC|ENST00000471971|0.550880832545925
UTR3 	673-681	0.00257245941789808
UTR3 	974-982	0.00545818128796165
UTR3 	1157-1165	0.00267469340525981
UTR3 	1242-1250	0.00333837242224564
>GTGGGCGTAGCTC|ENST00000533518|0.550733310978142
UTR3 	155-163	0.00359608759826107
UTR3 	206-214	0.0026109031503689
UTR3 	425-433	0.00174930421598118
UTR3 	998-1006	0.00162784357082669
UTR3 	1103-1111	0.00126138230834196
UTR3 	1248-1256	0.000877820133822453
UTR3 	1797-1805	0.00231062059426269
>GTGGGCGTAGCTC|ENST00000369705|0.550515249720125
UTR3 	1092-1100	0.0140195579874508
>GTGGGCGTAGCTC|ENST00000437089|0.550487017400218
UTR3 	433-441	0.00275903435808901
UTR3 	978-986	0.00340871099689467
UTR3 	1026-1034	0.00335935600709506
UTR3 	1245-1253	0.00449059189187965
>GTGGGCGTAGCTC|ENST00000471308|0.550130639976601
UTR3 	525-533	0.00243920997653166
UTR3 	582-590	0.00439019153701692
UTR3 	847-855	0.00235410151098819
UTR3 	888-896	0.00481065348536857
>GTGGGCGTAGCTC|ENST00000482914|0.549529490805161
UTR3 	115-123	0.0110564363434409
UTR3 	1383-1391	0.00289802529861239
>GTGGGCGTAGCTC|ENST00000371316|0.549470259186966
UTR3 	1151-1159	0.0139505509996281
>GTGGGCGTAGCTC|ENST00000402918|0.548986440396737
CDS 	425-433	0.00715482832162662
UTR3 	648-656	0.00172910793946334
CDS 	789-797	0.00504426530265023
UTR3 	870-878	0.00256586512057014
UTR3 	992-1000	0.00126064341150613
UTR3 	1135-1143	0.0013809540789897
UTR3 	1732-1740	0.00121810481045123
UTR3 	3034-3042	0.00100599523179904
UTR3 	3576-3584	0.00125701428981059
>GTGGGCGTAGCTC|ENST00000368407|0.548705827487068
UTR3 	672-680	0.01390008927819
>GTGGGCGTAGCTC|ENST00000346246|0.54865314634148
UTR3 	80-88	0.00733904299867883
UTR3 	506-514	0.00404430101646279
UTR3 	638-646	0.00251326823305581
>GTGGGCGTAGCTC|ENST00000480687|0.548609749773451
UTR3 	633-641	0.00320760793067763
UTR3 	1085-1093	0.00227183784730048
UTR3 	1560-1568	0.0028697526862261
UTR3 	3406-3414	0.0010278185958339
UTR3 	4285-4293	0.00185401816763755
UTR3 	4324-4332	0.00266271283982771
>GTGGGCGTAGCTC|ENST00000361740|0.548431838710225
UTR3 	242-250	0.00419672775020409
UTR3 	325-333	0.00237287040732498
UTR3 	403-411	0.0023532612781097
UTR3 	676-684	0.00148641336392617
UTR3 	1184-1192	0.00254873559347493
UTR3 	1254-1262	0.000923998024359681
>GTGGGCGTAGCTC|ENST00000438844|0.548150736377225
UTR3 	687-695	0.0138634560859858
>GTGGGCGTAGCTC|ENST00000573076|0.548134620186305
UTR3 	34-42	0.0041349062055973
UTR3 	165-173	0.00452395916013801
UTR3 	234-242	0.00273905116927611
UTR3 	251-259	0.00246447608282976
>GTGGGCGTAGCTC|ENST00000334651|0.548034220828781
UTR3 	99-107	0.00604428032183426
CDS 	621-629	0.0251637792613757
>GTGGGCGTAGCTC|ENST00000568107|0.547813576122243
CDS 	1440-1448	0.00462359315391448
UTR3 	7406-7414	0.00826652920551907
UTR3 	8307-8315	0.00278460995874894
UTR3 	11887-11895	0.00151646412632211
>GTGGGCGTAGCTC|ENST00000382349|0.547716238729657
UTR3 	295-303	0.00498530409982141
UTR3 	692-700	0.00149863520426389
UTR3 	871-879	0.002121583797187
UTR3 	2226-2234	0.00136575354734523
UTR3 	4844-4852	0.00386351032146763
>GTGGGCGTAGCTC|ENST00000544117|0.547579434476889
UTR3 	825-833	0.00372980003870898
UTR3 	4482-4490	0.00249045107586263
UTR3 	5268-5276	0.00600022690193418
UTR3 	5423-5431	0.00160528330175364
>GTGGGCGTAGCTC|ENST00000374908|0.547545367392609
UTR3 	937-945	0.0138235138183649
>GTGGGCGTAGCTC|ENST00000233607|0.547436126351822
UTR3 	105-113	0.0033686081937205
UTR3 	138-146	0.00229461380869228
UTR3 	608-616	0.00237023756589594
UTR3 	1704-1712	0.00104928599945437
UTR3 	2746-2754	0.00254844932585838
CDS 	4496-4504	0.00779068428469652
>GTGGGCGTAGCTC|ENST00000298351|0.547144580467882
UTR3 	109-117	0.00378771110388002
UTR3 	1706-1714	0.00258141940165965
CDS 	2204-2212	0.00875555802505931
UTR3 	2367-2375	0.0049579328838083
>GTGGGCGTAGCTC|ENST00000264039|0.54714028494389
UTR3 	351-359	0.00177333251676892
UTR3 	408-416	0.00291349745012476
UTR3 	426-434	0.00136775256755219
UTR3 	1150-1158	0.00286842166071521
UTR3 	1628-1636	0.00487378745848839
>GTGGGCGTAGCTC|ENST00000372977|0.546792182656106
UTR3 	499-507	0.0052422346056139
UTR3 	2863-2871	0.000894993580485191
UTR3 	3698-3706	0.0010624788959978
UTR3 	3840-3848	0.000607332359695665
UTR3 	3977-3985	0.00147624214795867
UTR3 	5033-5041	0.00449055001388958
>GTGGGCGTAGCTC|ENST00000378024|0.546746756287096
UTR3 	478-486	0.0137708356048461
>GTGGGCGTAGCTC|ENST00000558658|0.546739450363441
UTR3 	288-296	0.00429228604682864
UTR3 	863-871	0.00432371413494102
UTR3 	1841-1849	0.00515435358133666
>GTGGGCGTAGCTC|ENST00000629768|0.546584858087553
UTR3 	216-224	0.0048423346125597
CDS 	417-425	0.00525015098395932
UTR3 	908-916	0.00746428263727515
>GTGGGCGTAGCTC|ENST00000339656|0.546537407503304
UTR3 	282-290	0.00559654273239054
UTR3 	1295-1303	0.00144834224520451
UTR3 	2953-2961	0.00207199295149089
UTR3 	4147-4155	0.00464015118823278
>GTGGGCGTAGCTC|ENST00000361354|0.546171516766684
UTR3 	2824-2832	0.00977153037615252
UTR3 	2960-2968	0.000750897364153651
UTR3 	5240-5248	0.00142343892581438
UTR3 	14900-14908	0.00178703467365909
>GTGGGCGTAGCTC|ENST00000511945|0.546081425379946
UTR3 	250-258	0.00430104691855583
UTR3 	723-731	0.00360958751130468
UTR3 	753-761	0.00303109344219124
UTR3 	1334-1342	0.00278523311526092
>GTGGGCGTAGCTC|ENST00000534111|0.54579552800239
UTR3 	43-51	0.00476870046856954
UTR3 	105-113	0.00588989856855062
UTR3 	178-186	0.00304951206099369
>GTGGGCGTAGCTC|ENST00000458198|0.545477718502117
UTR3 	314-322	0.00225123307028702
UTR3 	529-537	0.0114359264332018
>GTGGGCGTAGCTC|ENST00000327925|0.545417389650103
UTR3 	800-808	0.0049803774163056
UTR3 	1794-1802	0.00870280518336839
>GTGGGCGTAGCTC|ENST00000389805|0.545352682795117
UTR3 	880-888	0.00291934084540639
UTR3 	1137-1145	0.0107595763483115
>GTGGGCGTAGCTC|ENST00000552941|0.54532841799874
UTR3 	664-672	0.00442434371842107
UTR3 	900-908	0.00561443944198127
UTR3 	1254-1262	0.00363853455019839
>GTGGGCGTAGCTC|ENST00000360265|0.545256394302673
UTR3 	150-158	0.00493551257585534
UTR3 	3787-3795	0.00293998643565427
UTR3 	4803-4811	0.00579707113570908
>GTGGGCGTAGCTC|ENST00000316418|0.545191680835454
UTR3 	36-44	0.00994584916991026
UTR3 	583-591	0.00281201569550212
CDS 	635-643	0.00331746789134444
>GTGGGCGTAGCTC|ENST00000553191|0.545188015252101
UTR3 	51-59	0.00897127848136337
UTR3 	387-395	0.00469678446093543
>GTGGGCGTAGCTC|ENST00000359499|0.545132097372472
UTR3 	33-41	0.00430218641921888
UTR3 	82-90	0.00512618583805481
UTR3 	99-107	0.00423600494164983
>GTGGGCGTAGCTC|ENST00000355797|0.544989473488472
UTR3 	517-525	0.00494144496933116
UTR3 	2338-2346	0.00187931582445772
UTR3 	4194-4202	0.00291334550199833
UTR3 	4410-4418	0.00173097885694519
UTR3 	4591-4599	0.00218989154574977
>GTGGGCGTAGCTC|ENST00000296318|0.544901690354568
UTR3 	75-83	0.00829869740515108
CDS 	228-236	0.0128731402898682
UTR3 	3928-3936	0.00162182027566797
>GTGGGCGTAGCTC|ENST00000626996|0.544723304615211
UTR3 	641-649	0.0136374345088543
>GTGGGCGTAGCTC|ENST00000404284|0.544554516993007
UTR3 	495-503	0.00257745387458332
UTR3 	516-524	0.00351898259638131
UTR3 	908-916	0.00215299805179042
UTR3 	1945-1953	0.00537687670174219
>GTGGGCGTAGCTC|ENST00000223073|0.544454342952035
UTR3 	1182-1190	0.00102724205856136
UTR3 	1386-1394	0.00216057357927548
UTR3 	2039-2047	0.00148323094081726
UTR3 	4151-4159	0.00155980667794619
UTR3 	6765-6773	0.00154270334356653
UTR3 	9407-9415	0.00193757710492578
UTR3 	9654-9662	0.00245253330995187
UTR3 	11380-11388	0.00145604295242321
>GTGGGCGTAGCTC|ENST00000439117|0.544450720259935
UTR3 	211-219	0.00495122784190812
UTR3 	2766-2774	0.0031579982347075
UTR3 	3519-3527	0.000988242804584329
UTR3 	4512-4520	0.00452200236297941
>GTGGGCGTAGCTC|ENST00000557924|0.544434484903642
UTR3 	1433-1441	0.0136184013923282
>GTGGGCGTAGCTC|ENST00000413197|0.544420677681621
UTR3 	475-483	0.00625005302060753
UTR3 	1311-1319	0.00268074948622681
UTR3 	2004-2012	0.00468668904389468
>GTGGGCGTAGCTC|ENST00000356387|0.54440868407032
UTR3 	3358-3366	0.00107922261761766
UTR3 	3955-3963	0.0014207831564089
UTR3 	4910-4918	0.00147845952087281
UTR3 	5316-5324	0.0012266928940026
UTR3 	6534-6542	0.00139080022704416
UTR3 	6818-6826	0.0022934444885977
UTR3 	7027-7035	0.00100109707465286
UTR3 	9354-9362	0.00372620124339505
>GTGGGCGTAGCTC|ENST00000226247|0.544233474392209
UTR3 	54-62	0.00931995137713295
UTR3 	1324-1332	0.00428520465697717
>GTGGGCGTAGCTC|ENST00000590947|0.544126083322908
UTR3 	247-255	0.00593428427588092
UTR3 	1428-1436	0.00463219929063984
UTR3 	1519-1527	0.00303159644510519
>GTGGGCGTAGCTC|ENST00000451194|0.543690740035996
UTR3 	208-216	0.00541547882709696
UTR3 	641-649	0.00815391907660959
>GTGGGCGTAGCTC|ENST00000330753|0.543686921725011
UTR3 	3147-3155	0.00148723405924124
UTR3 	8617-8625	0.0020590944073346
UTR3 	14789-14797	0.00108552851455073
UTR3 	20272-20280	0.00169667524291586
UTR3 	23261-23269	0.000930976556877748
UTR3 	24829-24837	0.00254535861472519
UTR3 	29748-29756	0.00206993554341058
UTR3 	30148-30156	0.00169434341900163
>GTGGGCGTAGCTC|ENST00000419037|0.543446021699767
UTR3 	422-430	0.0135532768421987
>GTGGGCGTAGCTC|ENST00000375486|0.543415826942565
UTR3 	56-64	0.00541397643479533
UTR3 	1431-1439	0.00406879201215833
UTR3 	1981-1989	0.00406851938177697
>GTGGGCGTAGCTC|ENST00000473758|0.543363686717562
UTR3 	275-283	0.00494536448914137
UTR3 	1162-1170	0.00860248876599111
>GTGGGCGTAGCTC|ENST00000625158|0.543306767647059
UTR3 	45-53	0.0135441039615531
>GTGGGCGTAGCTC|ENST00000560600|0.543261612528813
UTR3 	145-153	0.0046905400936593
UTR3 	415-423	0.00885058952595581
>GTGGGCGTAGCTC|ENST00000374708|0.54279056470303
UTR3 	33-41	0.0101215156974653
UTR3 	638-646	0.003388589053026
>GTGGGCGTAGCTC|ENST00000504800|0.542728361065533
UTR3 	347-355	0.0103826721416406
UTR3 	559-567	0.00312333603606865
>GTGGGCGTAGCTC|ENST00000415485|0.542571619559499
UTR3 	53-61	0.00259952000637467
UTR3 	936-944	0.00245703408258995
UTR3 	1843-1851	0.0052862271273291
UTR3 	1896-1904	0.00315290475475334
>GTGGGCGTAGCTC|ENST00000301886|0.542499027305733
UTR3 	1002-1010	0.00218053641139394
UTR3 	1491-1499	0.00256757360694035
UTR3 	1609-1617	0.00475609961330059
UTR3 	1857-1865	0.0039866959671352
>GTGGGCGTAGCTC|ENST00000333039|0.542425496457463
UTR3 	74-82	0.00355275248510638
UTR3 	228-236	0.00217146454877946
UTR3 	2276-2284	0.00107901265523245
UTR3 	2613-2621	0.00261167825096692
UTR3 	3079-3087	0.00235670983571008
UTR3 	3161-3169	0.00171444576317548
>GTGGGCGTAGCTC|ENST00000263119|0.542421963650328
UTR3 	83-91	0.00515695345252914
UTR3 	127-135	0.00214002293703218
UTR3 	289-297	0.00470070349527484
CDS 	2642-2650	0.00203424183974606
CDS 	5014-5022	0.0033089584593681
>GTGGGCGTAGCTC|ENST00000598987|0.542280440483242
UTR3 	243-251	0.00983052720327235
UTR3 	871-879	0.00364598465106031
>GTGGGCGTAGCTC|ENST00000370275|0.542214555339242
UTR3 	31-39	0.00416592107419236
UTR3 	208-216	0.00307696561684894
UTR3 	246-254	0.00373173034785053
UTR3 	1878-1886	0.00249755654881693
>GTGGGCGTAGCTC|ENST00000391959|0.542199207711751
UTR3 	4472-4480	0.00071610517854295
UTR3 	4719-4727	0.0010900980997937
UTR3 	7138-7146	0.00168505979750525
UTR3 	8100-8108	0.000790394298104877
UTR3 	9720-9728	0.000799739346080274
UTR3 	11013-11021	0.00118613643722697
UTR3 	11317-11325	0.00178604599695035
UTR3 	11790-11798	0.00541758386912155
>GTGGGCGTAGCTC|ENST00000470019|0.542183120287274
UTR3 	254-262	0.00430444692601679
UTR3 	420-428	0.00187005702923725
UTR3 	924-932	0.00400439609870295
UTR3 	2986-2994	0.00329120369872177
>GTGGGCGTAGCTC|ENST00000377413|0.542149858829786
UTR3 	85-93	0.00746907711451967
UTR3 	91-99	0.00599883656788315
>GTGGGCGTAGCTC|ENST00000436674|0.542049209850377
UTR3 	560-568	0.0101366100624164
UTR3 	1016-1024	0.00244876329157338
UTR3 	1276-1284	0.000875913338940878
>GTGGGCGTAGCTC|ENST00000437205|0.542012163312696
UTR3 	216-224	0.00848959290203691
UTR3 	1444-1452	0.00496925460783072
>GTGGGCGTAGCTC|ENST00000013222|0.541963455519362
UTR3 	592-600	0.00131697529479963
UTR3 	1493-1501	0.00487740055414626
UTR3 	1576-1584	0.00726126473504266
>GTGGGCGTAGCTC|ENST00000441989|0.541951179877661
UTR3 	1366-1374	0.0134548323628722
>GTGGGCGTAGCTC|ENST00000225873|0.541805507148969
UTR3 	146-154	0.013445241610791
>GTGGGCGTAGCTC|ENST00000329468|0.541574184893141
UTR3 	289-297	0.00608442335261409
UTR3 	388-396	0.00431273318463747
UTR3 	487-495	0.00303285632288503
>GTGGGCGTAGCTC|ENST00000306507|0.54154359295555
UTR3 	57-65	0.00760756429053878
UTR3 	63-71	0.00582043468415402
>GTGGGCGTAGCTC|ENST00000343619|0.541482575382445
UTR3 	517-525	0.00330970571504089
UTR3 	773-781	0.00275240321898255
UTR3 	1281-1289	0.0026426792989214
UTR3 	1474-1482	0.00471919398018298
>GTGGGCGTAGCTC|ENST00000556418|0.541297840274017
UTR3 	270-278	0.00383703733643106
UTR3 	359-367	0.00251713970392261
UTR3 	1067-1075	0.00219961048952442
UTR3 	1923-1931	0.00188653628940485
UTR3 	2155-2163	0.00297149785699383
>GTGGGCGTAGCTC|ENST00000464489|0.54123931881643
UTR3 	51-59	0.00596125821134108
UTR3 	559-567	0.00310227349590387
UTR3 	1049-1057	0.00321293535295583
UTR3 	1432-1440	0.001131502486803
>GTGGGCGTAGCTC|ENST00000372890|0.540665417721284
UTR3 	410-418	0.00498386462480158
UTR3 	1140-1148	0.00122757582473735
UTR3 	1152-1160	0.00115062859348726
UTR3 	1542-1550	0.00264187947445215
UTR3 	1836-1844	0.00100267478832205
UTR3 	2429-2437	0.00179631019211538
UTR3 	2569-2577	0.000567263408330324
>GTGGGCGTAGCTC|ENST00000625662|0.540618771497346
UTR3 	1005-1013	0.00611117108471466
UTR3 	3909-3917	0.00725595600468932
>GTGGGCGTAGCTC|ENST00000396504|0.540030928277218
UTR3 	127-135	0.00344868934638382
UTR3 	2954-2962	0.00635842289972781
UTR3 	3265-3273	0.00352133251375894
>GTGGGCGTAGCTC|ENST00000629020|0.539999842031892
UTR3 	272-280	0.00993935691741232
UTR3 	2650-2658	0.00338704245374983
>GTGGGCGTAGCTC|ENST00000558084|0.539564200340163
UTR3 	77-85	0.0105525887635327
UTR3 	7540-7548	0.0013420644039268
UTR3 	11339-11347	0.00140308433571475
>GTGGGCGTAGCTC|ENST00000465682|0.539394973269167
UTR3 	637-645	0.0102518733607312
UTR3 	950-958	0.00303473137945549
>GTGGGCGTAGCTC|ENST00000577934|0.539387328643526
UTR3 	79-87	0.00574940701058532
UTR3 	345-353	0.00753669483479399
>GTGGGCGTAGCTC|ENST00000250894|0.539294001370458
UTR3 	396-404	0.00292952855916112
CDS 	821-829	0.0173217460166329
UTR3 	1158-1166	0.00302327270488581
CDS 	3243-3251	0.00624460735520368
>GTGGGCGTAGCTC|ENST00000558480|0.539279648239374
UTR3 	176-184	0.00614798794871765
UTR3 	1846-1854	0.00342360544853057
CDS 	3560-3568	0.0127176569515998
>GTGGGCGTAGCTC|ENST00000542526|0.539139948363508
UTR3 	53-61	0.00588696187291827
UTR3 	2686-2694	0.00488647662287718
UTR3 	2738-2746	0.000795378709858661
UTR3 	4412-4420	0.00170101160755278
>GTGGGCGTAGCTC|ENST00000254695|0.539037648552427
UTR3 	127-135	0.00729440157036411
CDS 	1032-1040	0.00375415274683452
UTR3 	2333-2341	0.0019767757277522
UTR3 	2496-2504	0.00295085679687258
>GTGGGCGTAGCTC|ENST00000367975|0.538985793805164
UTR3 	227-235	0.00562050626284998
UTR3 	6005-6013	0.00213871366697197
UTR3 	9059-9067	0.00147911096699457
UTR3 	11627-11635	0.00402135804876114
>GTGGGCGTAGCTC|ENST00000382387|0.53892734920052
UTR3 	107-115	0.0108918193921715
UTR3 	877-885	0.00236402535458741
>GTGGGCGTAGCTC|ENST00000477196|0.538614289444723
UTR3 	499-507	0.00364172195187025
UTR3 	559-567	0.00155284337197834
UTR3 	2068-2076	0.0031532958768577
UTR3 	2400-2408	0.00240102500229408
UTR3 	2415-2423	0.00248636820754518
>GTGGGCGTAGCTC|ENST00000398473|0.538601806104645
UTR3 	111-119	0.0132344334071152
>GTGGGCGTAGCTC|ENST00000585201|0.538438154494164
UTR3 	2015-2023	0.00116687680218041
UTR3 	2960-2968	0.00184296657563104
UTR3 	3469-3477	0.00132037041928002
UTR3 	3853-3861	0.00234538151466986
UTR3 	4722-4730	0.00219739078126343
UTR3 	8298-8306	0.00184373890679312
UTR3 	8592-8600	0.00250694567379274
>GTGGGCGTAGCTC|ENST00000219789|0.538325186443071
UTR3 	20-28	0.00438728030987758
UTR3 	647-655	0.00882896120990897
>GTGGGCGTAGCTC|ENST00000434391|0.538259868151332
UTR3 	671-679	0.00568972424188942
UTR3 	1468-1476	0.00482352125621291
UTR3 	2763-2771	0.00269870059226402
>GTGGGCGTAGCTC|ENST00000573186|0.538111056395744
UTR3 	329-337	0.00624695545145116
UTR3 	1244-1252	0.00695520487567214
>GTGGGCGTAGCTC|ENST00000601372|0.537782576044826
UTR3 	3109-3117	0.00194328629190117
UTR3 	3691-3699	0.00239089239093026
UTR3 	4718-4726	0.00558697145787531
UTR3 	4804-4812	0.00325941111270846
>GTGGGCGTAGCTC|ENST00000289816|0.537771123548235
UTR3 	492-500	0.0057096355827726
UTR3 	2101-2109	0.00396711507049785
UTR3 	2509-2517	0.00350305758554188
>GTGGGCGTAGCTC|ENST00000599460|0.537477558351113
UTR3 	441-449	0.00353838269176821
UTR3 	1136-1144	0.00260316612888662
UTR3 	1752-1760	0.00355551662430255
UTR3 	2084-2092	0.00346344144247945
>GTGGGCGTAGCTC|ENST00000381769|0.537466972179434
UTR3 	52-60	0.010467712601997
UTR3 	450-458	0.00269209829685348
>GTGGGCGTAGCTC|ENST00000261868|0.537432822099447
UTR3 	30-38	0.0131575657146235
>GTGGGCGTAGCTC|ENST00000298743|0.537326979913467
UTR3 	562-570	0.0131506073063065
>GTGGGCGTAGCTC|ENST00000257549|0.537034664825416
UTR3 	132-140	0.00527838357848334
UTR3 	246-254	0.00417449225946028
UTR3 	416-424	0.00367851487403324
>GTGGGCGTAGCTC|ENST00000369295|0.536999951374536
UTR3 	88-96	0.00787116315854162
UTR3 	1190-1198	0.00525794562629584
>GTGGGCGTAGCTC|ENST00000513432|0.536944972118947
UTR3 	6599-6607	0.0131254947108113
>GTGGGCGTAGCTC|ENST00000374115|0.536913760702728
UTR3 	56-64	0.00302660579009177
UTR3 	81-89	0.00424026691039744
UTR3 	346-354	0.00585657034697182
>GTGGGCGTAGCTC|ENST00000407418|0.536837012322941
UTR3 	1582-1590	0.0012630641671025
UTR3 	1729-1737	0.00160466862968595
UTR3 	2415-2423	0.0019106253686291
UTR3 	2994-3002	0.000966556011742351
UTR3 	3135-3143	0.000744734060702652
UTR3 	3471-3479	0.000639595089193128
UTR3 	3579-3587	0.00124820631311215
UTR3 	3694-3702	0.0047409484803298
>GTGGGCGTAGCTC|ENST00000358849|0.536537355247738
UTR3 	880-888	0.00201619599956415
UTR3 	1542-1550	0.00206156011370161
UTR3 	2154-2162	0.00435297362198343
UTR3 	2301-2309	0.0046679720224813
>GTGGGCGTAGCTC|ENST00000297784|0.53616811522195
UTR3 	65-73	0.0130744341137943
>GTGGGCGTAGCTC|ENST00000538125|0.536031889502244
UTR3 	341-349	0.00745551265183628
UTR3 	1023-1031	0.00560996892840366
>GTGGGCGTAGCTC|ENST00000377663|0.535908108667306
UTR3 	607-615	0.00285662873947961
UTR3 	795-803	0.00333849048219809
UTR3 	938-946	0.00134104287062348
UTR3 	1695-1703	0.00182536163175459
UTR3 	3811-3819	0.00369582348675166
>GTGGGCGTAGCTC|ENST00000602850|0.535840617136185
UTR3 	154-162	0.0130529120663901
>GTGGGCGTAGCTC|ENST00000378378|0.535479742547026
CDS 	1650-1658	0.0380053057355229
>GTGGGCGTAGCTC|ENST00000341267|0.535305643252087
UTR3 	641-649	0.00391008431492933
UTR3 	883-891	0.00262190269439828
UTR3 	978-986	0.00105418912427772
UTR3 	1178-1186	0.00140354621158923
UTR3 	2937-2945	0.00402803743879282
>GTGGGCGTAGCTC|ENST00000595196|0.535270414984796
UTR3 	2030-2038	0.00853858679907777
UTR3 	2274-2282	0.00447685837976014
>GTGGGCGTAGCTC|ENST00000357461|0.535225843024521
UTR3 	1490-1498	0.00107442551996117
UTR3 	2166-2174	0.00203114889181026
UTR3 	3059-3067	0.00990694228577792
>GTGGGCGTAGCTC|ENST00000359534|0.535174716849652
UTR3 	1034-1042	0.00347776124109367
CDS 	1215-1223	0.0048942087397263
UTR3 	1288-1296	0.00236005113702542
UTR3 	1664-1672	0.00275087833876351
UTR3 	1703-1711	0.00304789251172642
>GTGGGCGTAGCTC|ENST00000508624|0.5351393710817
UTR3 	5809-5817	0.00550047106200446
UTR3 	6067-6075	0.00750636433349341
>GTGGGCGTAGCTC|ENST00000429989|0.535073473364864
UTR3 	67-75	0.00576248256476342
UTR3 	920-928	0.00312665123649352
UTR3 	2140-2148	0.00110507344151131
UTR3 	2417-2425	0.00114364701460241
UTR3 	3350-3358	0.00186465167862574
>GTGGGCGTAGCTC|ENST00000318584|0.535027461094756
UTR3 	566-574	0.00233213212678127
UTR3 	595-603	0.00391208843665422
UTR3 	1311-1319	0.00675526242843027
>GTGGGCGTAGCTC|ENST00000635193|0.534866075675463
UTR3 	398-406	0.00784974097450404
UTR3 	857-865	0.00304587581313506
UTR3 	1307-1315	0.00209326370896672
>GTGGGCGTAGCTC|ENST00000548602|0.534402074241675
UTR3 	313-321	0.00715883478549664
UTR3 	395-403	0.00579956499527009
>GTGGGCGTAGCTC|ENST00000335681|0.534256167192229
UTR3 	350-358	0.00216945847470443
UTR3 	590-598	0.0052541475711887
CDS 	2112-2120	0.0182330865098656
>GTGGGCGTAGCTC|ENST00000528516|0.534105055120159
UTR3 	451-459	0.00230720044956345
UTR3 	783-791	0.00330244317547751
UTR3 	2609-2617	0.00451712726855134
UTR3 	3014-3022	0.00281211946183448
>GTGGGCGTAGCTC|ENST00000397799|0.533880573085195
UTR3 	1598-1606	0.00297449620921922
UTR3 	1730-1738	0.00789503048219272
UTR3 	1875-1883	0.00205461982450723
>GTGGGCGTAGCTC|ENST00000302259|0.533440307020977
UTR3 	437-445	0.0128952327277786
>GTGGGCGTAGCTC|ENST00000315796|0.533331142980961
UTR3 	706-714	0.00440283295588972
UTR3 	832-840	0.001469053656542
UTR3 	1097-1105	0.00301971294615172
UTR3 	1703-1711	0.00399646452186308
>GTGGGCGTAGCTC|ENST00000611951|0.533235142483453
UTR3 	285-293	0.00360121621038045
UTR3 	975-983	0.0037182659060067
UTR3 	2500-2508	0.00556227792108463
>GTGGGCGTAGCTC|ENST00000378004|0.533130758380361
UTR3 	312-320	0.011503473506912
UTR3 	2982-2990	0.00137143214664453
>GTGGGCGTAGCTC|ENST00000425217|0.533095374889867
CDS 	890-898	0.00765538514560924
UTR3 	988-996	0.00309158671343547
UTR3 	3742-3750	0.00157599335877979
UTR3 	4827-4835	0.0017483448624364
UTR3 	7333-7341	0.00139048721518266
UTR3 	8151-8159	0.00288024611185064
>GTGGGCGTAGCTC|ENST00000621309|0.532940269105515
UTR3 	502-510	0.00708857757308562
UTR3 	3339-3347	0.00577382008949577
>GTGGGCGTAGCTC|ENST00000284292|0.532730675650003
UTR3 	283-291	0.0128486359729413
>GTGGGCGTAGCTC|ENST00000378078|0.532668502676904
UTR3 	460-468	0.00480547358127999
UTR3 	793-801	0.00663849117800266
UTR3 	2855-2863	0.00140058914660136
>GTGGGCGTAGCTC|ENST00000358295|0.532590898720405
UTR3 	46-54	0.00435815676349483
UTR3 	105-113	0.00709983971775644
UTR3 	262-270	0.00138146230486321
>GTGGGCGTAGCTC|ENST00000223095|0.532578559423796
UTR3 	309-317	0.00411060355130591
UTR3 	950-958	0.00428725912961112
UTR3 	1587-1595	0.00444078597313564
>GTGGGCGTAGCTC|ENST00000263326|0.532461501182276
CDS 	256-264	0.037427065650744
>GTGGGCGTAGCTC|ENST00000291439|0.532412653139474
UTR3 	1199-1207	0.00172907357250871
UTR3 	1554-1562	0.00299143352319627
UTR3 	6303-6311	0.00167731994052945
UTR3 	6572-6580	0.00126999263439649
UTR3 	8354-8362	0.000643800839644276
UTR3 	10749-10757	0.00298525894712791
UTR3 	10882-10890	0.00153087693316248
>GTGGGCGTAGCTC|ENST00000325602|0.532318200363408
UTR3 	420-428	0.0105870010752361
UTR3 	1245-1253	0.00223455440721855
>GTGGGCGTAGCTC|ENST00000366711|0.532190418379709
UTR3 	223-231	0.00264353052227357
UTR3 	967-975	0.0056711494197849
UTR3 	1480-1488	0.00108031403267903
UTR3 	2638-2646	0.0013240805174617
UTR3 	5846-5854	0.00209409223217799
>GTGGGCGTAGCTC|ENST00000368039|0.532114243818563
UTR3 	469-477	0.00611671026401196
UTR3 	528-536	0.00669145580936311
>GTGGGCGTAGCTC|ENST00000535230|0.532100359927363
UTR3 	2631-2639	0.00165930742780784
UTR3 	3213-3221	0.00666232304812718
UTR3 	3552-3560	0.00448562416865919
>GTGGGCGTAGCTC|ENST00000621332|0.531881725836111
UTR3 	80-88	0.00643648473536096
UTR3 	548-556	0.00473027321472456
UTR3 	2275-2283	0.00162614456228844
>GTGGGCGTAGCTC|ENST00000379558|0.531856147230106
UTR3 	2135-2143	0.00122818737903232
UTR3 	3579-3587	0.0017433258562463
UTR3 	4232-4240	0.0019038441613997
UTR3 	6717-6725	0.00328039818014819
UTR3 	8510-8518	0.00463546789258438
>GTGGGCGTAGCTC|ENST00000537971|0.531737552681484
UTR3 	471-479	0.00262002115744666
UTR3 	1960-1968	0.00125264655783826
UTR3 	3014-3022	0.00673369997425299
UTR3 	3259-3267	0.00217707108383255
>GTGGGCGTAGCTC|ENST00000413366|0.531699437646278
UTR3 	936-944	0.00619072780918321
UTR3 	3428-3436	0.00171392481191121
UTR3 	4960-4968	0.00150694096734574
UTR3 	5925-5933	0.00336934331587062
>GTGGGCGTAGCTC|ENST00000540717|0.531650428477796
UTR3 	1341-1349	0.00361689503639959
UTR3 	1578-1586	0.000747031946111095
UTR3 	2184-2192	0.00145694414335398
UTR3 	3174-3182	0.00143427063230157
UTR3 	3907-3915	0.000873327527754251
UTR3 	4297-4305	0.00171560005689598
UTR3 	4692-4700	0.00293365063773287
>GTGGGCGTAGCTC|ENST00000442488|0.531516799786818
UTR3 	526-534	0.0127689489004841
>GTGGGCGTAGCTC|ENST00000548176|0.53149237441521
UTR3 	26-34	0.0127673457073548
>GTGGGCGTAGCTC|ENST00000518641|0.531478115256632
UTR3 	1451-1459	0.00529045622533054
UTR3 	1817-1825	0.00747595356696124
>GTGGGCGTAGCTC|ENST00000447647|0.531442605138638
UTR3 	26-34	0.00635864805548319
UTR3 	40-48	0.00640543100704708
>GTGGGCGTAGCTC|ENST00000622588|0.531427656877953
UTR3 	85-93	0.00736069680205148
UTR3 	91-99	0.00540240112788902
>GTGGGCGTAGCTC|ENST00000342833|0.531410338810024
UTR3 	85-93	0.00731297188133389
UTR3 	91-99	0.00544898937779222
>GTGGGCGTAGCTC|ENST00000342745|0.531404543616682
UTR3 	145-153	0.00659236716847856
UTR3 	932-940	0.00174622889322799
UTR3 	1359-1367	0.00119531366272567
UTR3 	1942-1950	0.00135736696203235
UTR3 	2330-2338	0.00104192764125223
UTR3 	2423-2431	0.000828376565195528
>GTGGGCGTAGCTC|ENST00000292524|0.531299412572258
UTR3 	966-974	0.00208347815495593
UTR3 	1335-1343	0.00108156625733897
UTR3 	1581-1589	0.00154442903390522
UTR3 	1788-1796	0.00233128955933972
UTR3 	3328-3336	0.0057139177313053
>GTGGGCGTAGCTC|ENST00000615425|0.531275163469539
UTR3 	645-653	0.00361533103139117
UTR3 	732-740	0.00237543165416658
UTR3 	1235-1243	0.00676232651502087
>GTGGGCGTAGCTC|ENST00000405510|0.531247904933573
UTR3 	738-746	0.00191170161695572
UTR3 	1522-1530	0.010839598541429
>GTGGGCGTAGCTC|ENST00000630992|0.531235637462691
UTR3 	465-473	0.0100290960116017
UTR3 	2426-2434	0.00141299219479569
UTR3 	8071-8079	0.00130840681284923
>GTGGGCGTAGCTC|ENST00000369774|0.531192984760506
UTR3 	40-48	0.00665552921741382
UTR3 	193-201	0.00306953684998131
UTR3 	6764-6772	0.00302262958727912
>GTGGGCGTAGCTC|ENST00000380817|0.530606861865978
UTR3 	411-419	0.00324303729965218
UTR3 	867-875	0.00301506441364486
UTR3 	1966-1974	0.00346147966668075
CDS 	5531-5539	0.0102834389622523
>GTGGGCGTAGCTC|ENST00000372163|0.530521473836031
UTR3 	125-133	0.00721916815279171
UTR3 	302-310	0.00291765019821012
UTR3 	1528-1536	0.00256680889101093
>GTGGGCGTAGCTC|ENST00000219235|0.530495310260299
UTR3 	347-355	0.00384719070851312
UTR3 	504-512	0.00330146239052421
UTR3 	1044-1052	0.00248857104418954
UTR3 	1130-1138	0.00237281908396774
UTR3 	1250-1258	0.000691867158191438
>GTGGGCGTAGCTC|ENST00000528248|0.530296138364962
UTR3 	224-232	0.00711354952846923
UTR3 	1793-1801	0.00557529153581818
>GTGGGCGTAGCTC|ENST00000303391|0.530254907060242
UTR3 	324-332	0.00388992107071373
UTR3 	2853-2861	0.000804020540297899
UTR3 	4919-4927	0.00124373011781221
UTR3 	5255-5263	0.00234767733089385
UTR3 	6468-6476	0.00156941846833884
UTR3 	6703-6711	0.00107899038127831
UTR3 	7430-7438	0.00175237770609541
>GTGGGCGTAGCTC|ENST00000482873|0.52994093394212
UTR3 	330-338	0.00247777483767201
UTR3 	1196-1204	0.00558190122464032
UTR3 	1258-1266	0.00460585866060357
>GTGGGCGTAGCTC|ENST00000399469|0.529487519488235
UTR3 	1332-1340	0.00511636025387548
UTR3 	1746-1754	0.00429928763140559
UTR3 	1770-1778	0.00322013944294908
>GTGGGCGTAGCTC|ENST00000356613|0.529439293310182
UTR3 	21-29	0.00360762241442339
UTR3 	47-55	0.00345350744906148
UTR3 	1302-1310	0.00557149365386595
>GTGGGCGTAGCTC|ENST00000249075|0.529404511970198
UTR3 	1523-1531	0.0013604286043211
UTR3 	2360-2368	0.00145442132362786
UTR3 	2404-2412	0.00097079970430739
UTR3 	2950-2958	0.00529577072574159
UTR3 	2971-2979	0.0035489214006328
>GTGGGCGTAGCTC|ENST00000487932|0.529362934131494
UTR3 	80-88	0.00357517832610591
UTR3 	1861-1869	0.00259964847851301
UTR3 	2371-2379	0.00219915231308628
CDS 	2807-2815	0.0061957543600001
UTR3 	3049-3057	0.00249039740845076
>GTGGGCGTAGCTC|ENST00000573314|0.529237488170387
UTR3 	1418-1426	0.0126193847642095
>GTGGGCGTAGCTC|ENST00000401450|0.529141125115637
UTR3 	140-148	0.0051195252495426
UTR3 	308-316	0.00345801462181774
UTR3 	628-636	0.00403552353748856
>GTGGGCGTAGCTC|ENST00000519716|0.528919894089509
UTR3 	199-207	0.00353350798618128
UTR3 	617-625	0.00386831860742342
CDS 	1685-1693	0.00555072169473878
UTR3 	3197-3205	0.00362179388264025
>GTGGGCGTAGCTC|ENST00000568746|0.528863018004251
UTR3 	132-140	0.00616549984741207
UTR3 	250-258	0.00270971260773437
UTR3 	935-943	0.00371960810068863
>GTGGGCGTAGCTC|ENST00000296824|0.528813944040442
UTR3 	1701-1709	0.00161471878678333
UTR3 	3170-3178	0.00137279238084727
UTR3 	6756-6764	0.0024303672194881
UTR3 	6868-6876	0.000658003892589677
UTR3 	7122-7130	0.00226108844987344
UTR3 	8405-8413	0.00425463086833342
>GTGGGCGTAGCTC|ENST00000457010|0.528593308732528
UTR3 	421-429	0.00520189009606946
UTR3 	840-848	0.00167034184031459
UTR3 	1520-1528	0.00570489775809532
>GTGGGCGTAGCTC|ENST00000357988|0.528484768790785
UTR3 	425-433	0.00306629828395459
UTR3 	1162-1170	0.00272693808851147
UTR3 	2257-2265	0.00677677424319691
>GTGGGCGTAGCTC|ENST00000392845|0.528479342345701
UTR3 	2094-2102	0.00186571103056603
UTR3 	3106-3114	0.00309844494848871
UTR3 	4676-4684	0.00684713884719659
UTR3 	5650-5658	0.000758359876318749
>GTGGGCGTAGCTC|ENST00000380243|0.528453672008698
UTR3 	5784-5792	0.0112899886243312
UTR3 	6396-6404	0.00127798240201369
>GTGGGCGTAGCTC|ENST00000540108|0.528378651246133
UTR3 	1047-1055	0.0125630505914114
>GTGGGCGTAGCTC|ENST00000449313|0.528257753575942
UTR3 	236-244	0.00568022047196276
UTR3 	891-899	0.00282606363455976
UTR3 	1439-1447	0.00180112125801391
UTR3 	1461-1469	0.00224771601055686
>GTGGGCGTAGCTC|ENST00000270458|0.528237389681884
UTR3 	127-135	0.00275737997137738
UTR3 	402-410	0.00866260746593733
UTR3 	2254-2262	0.00113379836918328
>GTGGGCGTAGCTC|ENST00000332065|0.528190051441949
UTR3 	294-302	0.00395167234108358
UTR3 	481-489	0.00359617660960313
UTR3 	1055-1063	0.00226643137921201
UTR3 	1589-1597	0.00273640081589036
>GTGGGCGTAGCTC|ENST00000336418|0.528046805241925
UTR3 	227-235	0.00442083031837513
UTR3 	344-352	0.00189355927366987
UTR3 	1699-1707	0.00146436139470327
UTR3 	2575-2583	0.00212807959242062
UTR3 	3828-3836	0.00263445602063198
>GTGGGCGTAGCTC|ENST00000415383|0.527423664756867
UTR3 	1444-1452	0.00194688958145795
UTR3 	2542-2550	0.00449122953743839
UTR3 	2761-2769	0.00606230343042626
>GTGGGCGTAGCTC|ENST00000393733|0.527281661877339
UTR3 	156-164	0.00344441551084597
CDS 	175-183	0.00704246503294175
UTR3 	359-367	0.00260292172520521
UTR3 	365-373	0.00442476387954331
>GTGGGCGTAGCTC|ENST00000445186|0.527174400476863
UTR3 	106-114	0.00920998064725063
UTR3 	1798-1806	0.00206291523970212
UTR3 	1887-1895	0.000549873268398358
UTR3 	1893-1901	0.000661308819646646
>GTGGGCGTAGCTC|ENST00000395530|0.526905004373221
UTR3 	82-90	0.00586177145136438
UTR3 	2131-2139	0.00146599780511505
CDS 	2245-2253	0.00475865682038199
UTR3 	2667-2675	0.000818148514993117
UTR3 	4446-4454	0.00297272566725966
>GTGGGCGTAGCTC|ENST00000251473|0.526401785469407
UTR3 	109-117	0.00531488933388379
UTR3 	196-204	0.00711853290432153
>GTGGGCGTAGCTC|ENST00000368008|0.526370134030003
UTR3 	202-210	0.0124313472213782
>GTGGGCGTAGCTC|ENST00000439365|0.526180264589592
UTR3 	21-29	0.0100552380055133
UTR3 	276-284	0.00236366197559978
>GTGGGCGTAGCTC|ENST00000347617|0.526047462664582
UTR3 	91-99	0.00453294747462558
UTR3 	238-246	0.00326203753761389
UTR3 	1063-1071	0.00461520918970853
>GTGGGCGTAGCTC|ENST00000451608|0.52595828758225
UTR3 	3285-3293	0.0097637730757211
UTR3 	3871-3879	0.0026405754236137
>GTGGGCGTAGCTC|ENST00000318833|0.525640649349134
UTR3 	3270-3278	0.0123835272094695
>GTGGGCGTAGCTC|ENST00000328194|0.52563140376278
UTR3 	813-821	0.01238292117872
>GTGGGCGTAGCTC|ENST00000460547|0.525507714674967
UTR3 	714-722	0.0123748137028999
>GTGGGCGTAGCTC|ENST00000289004|0.525342739439575
UTR3 	56-64	0.0064978961918045
UTR3 	92-100	0.0058661041622314
>GTGGGCGTAGCTC|ENST00000341983|0.525297194111186
UTR3 	297-305	0.0103210265540037
UTR3 	534-542	0.00203998858246318
>GTGGGCGTAGCTC|ENST00000375571|0.525256863891792
UTR3 	828-836	0.00438047589361016
UTR3 	919-927	0.00226002062249071
UTR3 	1267-1275	0.00571787524430922
>GTGGGCGTAGCTC|ENST00000491718|0.525208906422824
UTR3 	4716-4724	0.00509062139297965
UTR3 	6075-6083	0.00207460387698965
UTR3 	6811-6819	0.00519000322730892
>GTGGGCGTAGCTC|ENST00000633930|0.525172386046648
UTR3 	849-857	0.00358235585501505
UTR3 	1821-1829	0.00167101030982288
UTR3 	2392-2400	0.00114240709552477
UTR3 	2529-2537	0.000810794655490051
UTR3 	7689-7697	0.00221021945150248
UTR3 	8422-8430	0.00293604750544743
>GTGGGCGTAGCTC|ENST00000389005|0.525056294587808
UTR3 	541-549	0.0029660976224397
UTR3 	2389-2397	0.00146674321396985
UTR3 	3560-3568	0.00143168405364695
UTR3 	4492-4500	0.00102203087377312
UTR3 	6632-6640	0.00126517891986618
UTR3 	8516-8524	0.000927139311679998
UTR3 	9016-9024	0.00222261630439918
UTR3 	9244-9252	0.00104373580471554
>GTGGGCGTAGCTC|ENST00000482099|0.524856392731505
UTR3 	545-553	0.00589447654307134
UTR3 	1527-1535	0.00299644411860874
UTR3 	1624-1632	0.00344120405974915
>GTGGGCGTAGCTC|ENST00000392580|0.524736245209802
CDS 	266-274	0.00988087377487901
UTR3 	334-342	0.00368169303565949
UTR3 	484-492	0.00186631294908172
UTR3 	835-843	0.00224584380753283
UTR3 	1299-1307	0.00164280174251862
>GTGGGCGTAGCTC|ENST00000454677|0.52465247877222
CDS 	570-578	0.0269179796818596
CDS 	681-689	0.00901502555979792
>GTGGGCGTAGCTC|ENST00000633844|0.524531084075891
UTR3 	412-420	0.00357090236787306
UTR3 	483-491	0.00156675503990779
UTR3 	494-502	0.00419597435750587
UTR3 	542-550	0.00297717364144199
>GTGGGCGTAGCTC|ENST00000230381|0.524520343411439
UTR3 	1628-1636	0.0123101015336521
>GTGGGCGTAGCTC|ENST00000382097|0.524491148438706
UTR3 	35-43	0.0123081882931162
>GTGGGCGTAGCTC|ENST00000292246|0.524297386727778
UTR3 	400-408	0.00259819941626341
UTR3 	738-746	0.00212674001020044
UTR3 	878-886	0.00310146501581528
UTR3 	950-958	0.00446908629962175
>GTGGGCGTAGCTC|ENST00000450689|0.524250631494379
UTR3 	280-288	0.0122924268598301
>GTGGGCGTAGCTC|ENST00000597928|0.524036258736438
UTR3 	1083-1091	0.00194509467557338
UTR3 	3031-3039	0.00519801799731585
UTR3 	3064-3072	0.00513526664264918
>GTGGGCGTAGCTC|ENST00000344051|0.523990324247019
UTR3 	99-107	0.00432546852036699
UTR3 	384-392	0.00387864293732756
UTR3 	647-655	0.00407125791126138
>GTGGGCGTAGCTC|ENST00000608382|0.523794978239811
UTR3 	639-647	0.00173788973279734
UTR3 	757-765	0.00244741007559123
UTR3 	2517-2525	0.00131520278524688
UTR3 	6870-6878	0.000711080577115574
UTR3 	8765-8773	0.00605098606833306
>GTGGGCGTAGCTC|ENST00000261326|0.523576031289539
UTR3 	416-424	0.00781466619435145
UTR3 	711-719	0.00303972107264198
UTR3 	1129-1137	0.0013938359472316
>GTGGGCGTAGCTC|ENST00000398411|0.523455623490439
UTR3 	509-517	0.0029370434800359
UTR3 	2349-2357	0.0093032905272525
>GTGGGCGTAGCTC|ENST00000422725|0.523277763795865
UTR3 	479-487	0.00471572157531345
UTR3 	1010-1018	0.00229778767700041
UTR3 	1247-1255	0.00521517158444677
>GTGGGCGTAGCTC|ENST00000605587|0.523041092096421
UTR3 	150-158	0.00555313136095904
UTR3 	235-243	0.00666004360703439
>GTGGGCGTAGCTC|ENST00000203630|0.522919980595225
UTR3 	372-380	0.00810694153717095
UTR3 	466-474	0.00409829890849334
>GTGGGCGTAGCTC|ENST00000619641|0.522686270361199
UTR3 	389-397	0.00818680343564225
UTR3 	670-678	0.00400312617081552
>GTGGGCGTAGCTC|ENST00000354449|0.522641530118697
UTR3 	411-419	0.00206290237637848
UTR3 	543-551	0.00396509956332306
UTR3 	1181-1189	0.00250560720922632
UTR3 	2210-2218	0.00365338950643523
>GTGGGCGTAGCTC|ENST00000460129|0.522238272407921
UTR3 	730-738	0.00220295240961138
UTR3 	1083-1091	0.00830323840862072
UTR3 	2631-2639	0.00165439133232038
>GTGGGCGTAGCTC|ENST00000540176|0.522179690120039
UTR3 	75-83	0.00627332176979389
CDS 	351-359	0.0190280060827088
>GTGGGCGTAGCTC|ENST00000320031|0.521964981850548
UTR3 	129-137	0.0042621718328974
UTR3 	428-436	0.00284703362005466
UTR3 	1280-1288	0.00503347513004143
>GTGGGCGTAGCTC|ENST00000530830|0.52194414075542
UTR3 	145-153	0.0121413154477366
>GTGGGCGTAGCTC|ENST00000622290|0.521912017827387
UTR3 	788-796	0.00270359806180651
UTR3 	931-939	0.0042712097910601
UTR3 	955-963	0.00157889327220588
UTR3 	1196-1204	0.00185564757422774
UTR3 	1574-1582	0.00172986263936169
>GTGGGCGTAGCTC|ENST00000355300|0.521904172866124
UTR3 	551-559	0.00198029642554305
UTR3 	807-815	0.00210069255754114
CDS 	1455-1463	0.0251058117266624
>GTGGGCGTAGCTC|ENST00000608192|0.52176768335259
UTR3 	169-177	0.00740088757570963
UTR3 	522-530	0.00472886974369327
>GTGGGCGTAGCTC|ENST00000222248|0.521733887999559
UTR3 	412-420	0.00219486555999688
UTR3 	603-611	0.00476401837901804
UTR3 	819-827	0.00516865979319322
>GTGGGCGTAGCTC|ENST00000581347|0.521624213929683
UTR3 	396-404	0.00303136057962627
UTR3 	1463-1471	0.00117667051692081
UTR3 	3815-3823	0.00602907440580127
UTR3 	4609-4617	0.00188325469529905
>GTGGGCGTAGCTC|ENST00000615245|0.521251884191702
UTR3 	629-637	0.00294556881587924
UTR3 	820-828	0.00302284878375177
UTR3 	863-871	0.00385024149607045
UTR3 	970-978	0.00227731491585065
>GTGGGCGTAGCTC|ENST00000555774|0.52124825685142
UTR3 	440-448	0.00734085024672965
UTR3 	1217-1225	0.00475488619543815
>GTGGGCGTAGCTC|ENST00000321341|0.521056992524608
UTR3 	177-185	0.00687459641248256
UTR3 	1513-1521	0.00157751201947642
UTR3 	1597-1605	0.00125830498716471
UTR3 	1698-1706	0.000856311665912181
UTR3 	6068-6076	0.00151648487959255
>GTGGGCGTAGCTC|ENST00000392806|0.520901028887971
UTR3 	959-967	0.00179759419967832
UTR3 	971-979	0.00289730823661929
UTR3 	1443-1451	0.00737809329887535
>GTGGGCGTAGCTC|ENST00000542946|0.520640167032265
UTR3 	387-395	0.00567456399975919
UTR3 	2026-2034	0.00191168954217779
UTR3 	2145-2153	0.00446965865985791
>GTGGGCGTAGCTC|ENST00000621209|0.520396802041967
UTR3 	241-249	0.00435904107240171
UTR3 	643-651	0.00547051344210104
UTR3 	835-843	0.00221042066764905
>GTGGGCGTAGCTC|ENST00000414069|0.520112347247068
UTR3 	83-91	0.00330184517762996
UTR3 	155-163	0.00326703661416429
UTR3 	299-307	0.00410123273502134
UTR3 	1058-1066	0.00135123362834588
>GTGGGCGTAGCTC|ENST00000338754|0.520100757314629
UTR3 	345-353	0.00537432875294493
CDS 	663-671	0.0211652840025751
>GTGGGCGTAGCTC|ENST00000339852|0.520087592589503
UTR3 	794-802	0.00334006668114879
UTR3 	843-851	0.00419800510258485
UTR3 	978-986	0.00448165539633988
>GTGGGCGTAGCTC|ENST00000560809|0.520081191167315
UTR3 	3357-3365	0.0034583699589809
UTR3 	4728-4736	0.00430225978671423
UTR3 	4811-4819	0.0042586782599325
>GTGGGCGTAGCTC|ENST00000505907|0.520028133001498
CDS 	469-477	0.00741624349954499
UTR3 	1100-1108	0.00140592809369295
UTR3 	2796-2804	0.0012684701953976
UTR3 	3396-3404	0.00133657362253745
UTR3 	4264-4272	0.00585457999968317
>GTGGGCGTAGCTC|ENST00000497792|0.52001614983362
UTR3 	486-494	0.00275719749076963
UTR3 	573-581	0.00925785153807849
>GTGGGCGTAGCTC|ENST00000409262|0.519866837752583
UTR3 	481-489	0.00206012117032405
UTR3 	912-920	0.00165472109794657
CDS 	3222-3230	0.0074506979180852
CDS 	4041-4049	0.0045277266971715
UTR3 	4797-4805	0.00472589247252325
>GTGGGCGTAGCTC|ENST00000515606|0.519815886696979
UTR3 	620-628	0.0120019358607252
>GTGGGCGTAGCTC|ENST00000330634|0.51979515899005
UTR3 	235-243	0.00355152405337718
CDS 	1194-1202	0.00421955488309014
CDS 	2697-2705	0.00341925215633999
UTR3 	3269-3277	0.00433882067310138
UTR3 	3287-3295	0.00189201507994909
>GTGGGCGTAGCTC|ENST00000336138|0.519705650001488
UTR3 	47-55	0.00314731239289177
UTR3 	110-118	0.00346804188634072
UTR3 	816-824	0.00191788270933645
UTR3 	1334-1342	0.00346148078569818
>GTGGGCGTAGCTC|ENST00000594635|0.519465660752578
UTR3 	929-937	0.00205498260697938
UTR3 	940-948	0.00111362066602071
UTR3 	1008-1016	0.00103617560203318
UTR3 	1638-1646	0.00327854024598662
UTR3 	1861-1869	0.000699126287630876
UTR3 	1923-1931	0.000526543815828451
UTR3 	3121-3129	0.0032700149495993
>GTGGGCGTAGCTC|ENST00000258888|0.519331683357979
UTR3 	775-783	0.00260571904577946
UTR3 	1377-1385	0.00166427232086071
UTR3 	1641-1649	0.00114591443456398
UTR3 	4009-4017	0.00305207223230604
UTR3 	4642-4650	0.0035022540571632
>GTGGGCGTAGCTC|ENST00000590071|0.519305475570997
UTR3 	2022-2030	0.000875936243133208
UTR3 	2140-2148	0.00158609260600979
UTR3 	2191-2199	0.000321227064419777
UTR3 	2524-2532	0.00128254090957805
UTR3 	5293-5301	0.00267836397210821
UTR3 	7840-7848	0.00084610076341176
UTR3 	10192-10200	0.00175585942168334
UTR3 	11328-11336	0.00262239519372445
>GTGGGCGTAGCTC|ENST00000452106|0.519182010043032
UTR3 	158-166	0.0119604325422249
>GTGGGCGTAGCTC|ENST00000356401|0.51915486050825
UTR3 	756-764	0.00428752903690083
UTR3 	2311-2319	0.00282209171945196
UTR3 	3093-3101	0.00484903425085245
>GTGGGCGTAGCTC|ENST00000361452|0.518710190591253
UTR3 	465-473	0.00185111800381996
UTR3 	583-591	0.00210880154600522
UTR3 	853-861	0.00344633108339278
UTR3 	2110-2118	0.000914746775488594
UTR3 	2860-2868	0.00147782927262669
UTR3 	3063-3071	0.00213071593226537
>GTGGGCGTAGCTC|ENST00000306503|0.518676521939807
UTR3 	805-813	0.00573918138262828
UTR3 	851-859	0.00444745403818978
CDS 	1317-1325	0.00603947252485559
>GTGGGCGTAGCTC|ENST00000522591|0.518549033088622
UTR3 	734-742	0.00530548944210466
UTR3 	774-782	0.00180277323216742
UTR3 	851-859	0.00265245643465441
UTR3 	955-963	0.00215827305731065
>GTGGGCGTAGCTC|ENST00000311485|0.518531892491223
UTR3 	516-524	0.0119178700430608
>GTGGGCGTAGCTC|ENST00000550779|0.518485321021911
UTR3 	1339-1347	0.00769369880760963
UTR3 	1380-1388	0.0042211224106734
>GTGGGCGTAGCTC|ENST00000327423|0.518375454098367
UTR3 	946-954	0.00458606232200365
UTR3 	1826-1834	0.00377999576438226
UTR3 	3334-3342	0.00354157072143121
>GTGGGCGTAGCTC|ENST00000613958|0.518193571480942
UTR3 	281-289	0.00576591448272157
UTR3 	330-338	0.00294277710631301
UTR3 	426-434	0.00318703057440343
>GTGGGCGTAGCTC|ENST00000540849|0.518064545305249
UTR3 	510-518	0.00202283806544298
UTR3 	571-579	0.00191024080220575
UTR3 	837-845	0.0079541970023944
>GTGGGCGTAGCTC|ENST00000561311|0.517586566946274
UTR3 	89-97	0.00757881255924867
UTR3 	1922-1930	0.000966993192352275
UTR3 	3778-3786	0.00331018213149768
>GTGGGCGTAGCTC|ENST00000561220|0.517250823529765
UTR3 	3211-3219	0.00567319700013287
UTR3 	3240-3248	0.00616081471654695
>GTGGGCGTAGCTC|ENST00000619501|0.517166414319942
CDS 	232-240	0.00387240655963009
CDS 	422-430	0.00323015544232246
UTR3 	1337-1345	0.00340812744876693
UTR3 	2900-2908	0.00180338584211448
UTR3 	3448-3456	0.00234763567271711
UTR3 	4004-4012	0.0022061902216609
>GTGGGCGTAGCTC|ENST00000422202|0.516901738418036
UTR3 	149-157	0.00400949904198609
UTR3 	501-509	0.00225908947071182
CDS 	1454-1462	0.00389518541785078
UTR3 	1788-1796	0.00190444095820899
CDS 	2658-2666	0.00411347273855966
UTR3 	2926-2934	0.00129920085454326
>GTGGGCGTAGCTC|ENST00000515098|0.516867452456481
UTR3 	174-182	0.00263949087561747
UTR3 	408-416	0.00309881205126707
UTR3 	1363-1371	0.00241701271731774
UTR3 	1893-1901	0.00365360367176248
>GTGGGCGTAGCTC|ENST00000463678|0.51678092685456
UTR3 	1722-1730	0.00443437997809479
UTR3 	2141-2149	0.00736887624560577
>GTGGGCGTAGCTC|ENST00000419474|0.516649546044713
UTR3 	101-109	0.00744244570050085
UTR3 	624-632	0.00435221178772292
>GTGGGCGTAGCTC|ENST00000329524|0.516593814507658
UTR3 	619-627	0.00683968188358431
UTR3 	1961-1969	0.00495132807987536
>GTGGGCGTAGCTC|ENST00000495632|0.516488054209574
UTR3 	556-564	0.00900480764530822
UTR3 	921-929	0.00277928057883979
>GTGGGCGTAGCTC|ENST00000566625|0.516455772080013
UTR3 	815-823	0.00709269745507938
UTR3 	1083-1091	0.00468927800605894
>GTGGGCGTAGCTC|ENST00000398733|0.516215999193275
UTR3 	89-97	0.0117662833661746
>GTGGGCGTAGCTC|ENST00000372216|0.516142930335155
UTR3 	178-186	0.00757980580900631
UTR3 	493-501	0.00418169561495303
>GTGGGCGTAGCTC|ENST00000391834|0.516068943412093
UTR3 	46-54	0.00481842004903529
UTR3 	158-166	0.004350439828789
UTR3 	556-564	0.00258779956780291
>GTGGGCGTAGCTC|ENST00000597774|0.51598681896282
UTR3 	1118-1126	0.00208820923179692
UTR3 	1254-1262	0.00158850265778109
UTR3 	1271-1279	0.00178292302230498
UTR3 	1651-1659	0.00629165005952647
>GTGGGCGTAGCTC|ENST00000316948|0.51587331927427
UTR3 	483-491	0.00526167975668714
UTR3 	511-519	0.00211698462457391
UTR3 	754-762	0.00176267782956278
UTR3 	1939-1947	0.00260251508805216
>GTGGGCGTAGCTC|ENST00000294785|0.515823089273438
UTR3 	553-561	0.0117405701699448
>GTGGGCGTAGCTC|ENST00000570587|0.515793985683395
UTR3 	2229-2237	0.0117386655955832
>GTGGGCGTAGCTC|ENST00000368517|0.515457508918184
UTR3 	233-241	0.0117166466522083
>GTGGGCGTAGCTC|ENST00000527996|0.515201450712642
UTR3 	666-674	0.006171437031319
UTR3 	973-981	0.00336122557406326
UTR3 	1571-1579	0.0021672282865568
>GTGGGCGTAGCTC|ENST00000526760|0.515135822421267
UTR3 	1649-1657	0.00212505301767906
UTR3 	1762-1770	0.000758966781895918
UTR3 	1936-1944	0.00162058143457467
UTR3 	2714-2722	0.00719099520334927
>GTGGGCGTAGCTC|ENST00000531225|0.514587270192329
UTR3 	30-38	0.0025160840264696
UTR3 	246-254	0.00441206075902078
UTR3 	345-353	0.00216568684841048
UTR3 	712-720	0.00256587104855882
>GTGGGCGTAGCTC|ENST00000294008|0.514496177077112
UTR3 	435-443	0.0045328381175441
UTR3 	686-694	0.00311860215572148
CDS 	3869-3877	0.00261147994491333
CDS 	5076-5084	0.0106494851227002
>GTGGGCGTAGCTC|ENST00000409134|0.514486690830041
UTR3 	723-731	0.00887781380484164
UTR3 	2318-2326	0.00277530785844796
>GTGGGCGTAGCTC|ENST00000379803|0.514471620268338
UTR3 	377-385	0.00345746961853232
UTR3 	689-697	0.00207650580151581
UTR3 	949-957	0.00294350051346971
UTR3 	1396-1404	0.00317465965284016
>GTGGGCGTAGCTC|ENST00000581104|0.514456705280711
UTR3 	346-354	0.00876570925128774
UTR3 	487-495	0.00288545043914983
>GTGGGCGTAGCTC|ENST00000367588|0.514081629117404
UTR3 	323-331	0.00304663694574662
UTR3 	899-907	0.00192520279872577
UTR3 	905-913	0.00170290836880271
UTR3 	2371-2379	0.00163861336729786
UTR3 	4885-4893	0.00331325731758275
>GTGGGCGTAGCTC|ENST00000309575|0.513896877665016
UTR3 	92-100	0.0116145310618286
>GTGGGCGTAGCTC|ENST00000369051|0.513668625414944
UTR3 	236-244	0.00825452647581123
UTR3 	974-982	0.00334507106503341
>GTGGGCGTAGCTC|ENST00000315901|0.513606457965948
UTR3 	27-35	0.00612124714859913
UTR3 	455-463	0.00547428311977948
>GTGGGCGTAGCTC|ENST00000310954|0.513470179622287
UTR3 	187-195	0.00529395081871442
UTR3 	344-352	0.00629266360730994
>GTGGGCGTAGCTC|ENST00000483993|0.513417500371869
UTR3 	49-57	0.00860741030732562
UTR3 	110-118	0.00297575767897694
>GTGGGCGTAGCTC|ENST00000587279|0.513367212439476
UTR3 	487-495	0.00227271176379525
UTR3 	875-883	0.00339244740859452
UTR3 	1094-1102	0.00591471883981812
>GTGGGCGTAGCTC|ENST00000279242|0.513125210947991
UTR3 	404-412	0.00351673512579057
UTR3 	502-510	0.0050228313230507
UTR3 	845-853	0.00302447941024709
>GTGGGCGTAGCTC|ENST00000543283|0.513028882729312
UTR3 	107-115	0.0115577440140453
>GTGGGCGTAGCTC|ENST00000634730|0.512992010954397
UTR3 	842-850	0.0115553318590338
>GTGGGCGTAGCTC|ENST00000528251|0.512990002684155
UTR3 	165-173	0.01155520047807
>GTGGGCGTAGCTC|ENST00000484722|0.512967352192634
UTR3 	1099-1107	0.0042632386960513
UTR3 	1277-1285	0.00240372554692529
UTR3 	1521-1529	0.0048867544426878
>GTGGGCGTAGCTC|ENST00000487042|0.512806659733695
UTR3 	60-68	0.0115432063041915
>GTGGGCGTAGCTC|ENST00000345617|0.512780016886659
UTR3 	151-159	0.00205651975217754
UTR3 	157-165	0.00378971944673313
CDS 	1416-1424	0.00378532659276407
UTR3 	3258-3266	0.00091855710463195
UTR3 	3266-3274	0.000384802496260815
UTR3 	3572-3580	0.00330631781344612
>GTGGGCGTAGCTC|ENST00000369888|0.512052844601214
UTR3 	610-618	0.00217526670221953
UTR3 	2242-2250	0.00251475036345631
UTR3 	2455-2463	0.00471185535543365
UTR3 	2472-2480	0.00209202213218626
>GTGGGCGTAGCTC|ENST00000598259|0.512011478345985
UTR3 	1219-1227	0.00588631792168485
UTR3 	1630-1638	0.00560487071261772
>GTGGGCGTAGCTC|ENST00000442677|0.511998499274915
UTR3 	137-145	0.00267687371795492
UTR3 	1544-1552	0.000867740379138572
CDS 	1687-1695	0.00530015951889936
CDS 	1747-1755	0.00589850386271717
UTR3 	3468-3476	0.00160689120281781
UTR3 	3704-3712	0.00298827180269736
>GTGGGCGTAGCTC|ENST00000415995|0.511853992974226
UTR3 	230-238	0.0046809669009229
UTR3 	347-355	0.0032710948581999
UTR3 	471-479	0.00352882527558665
>GTGGGCGTAGCTC|ENST00000265381|0.511750077185092
UTR3 	95-103	0.0034452119772679
UTR3 	457-465	0.00266772900768842
UTR3 	2221-2229	0.00135893156644818
UTR3 	2944-2952	0.00400221711829698
>GTGGGCGTAGCTC|ENST00000357816|0.511707481499596
CDS 	719-727	0.00424892397933396
UTR3 	5720-5728	0.00177358749003309
UTR3 	7305-7313	0.00847448598742416
>GTGGGCGTAGCTC|ENST00000487137|0.511631445221537
UTR3 	385-393	0.00599289688717029
UTR3 	483-491	0.00547343288070205
>GTGGGCGTAGCTC|ENST00000280285|0.511429255030031
UTR3 	276-284	0.00564968153695006
UTR3 	523-531	0.00580342285207636
>GTGGGCGTAGCTC|ENST00000369563|0.511415907995831
CDS 	23-31	0.00804185510678065
UTR3 	27-35	0.00588810253021881
UTR3 	121-129	0.00319889403636576
>GTGGGCGTAGCTC|ENST00000332129|0.511190853714683
UTR3 	463-471	0.00325552294461139
UTR3 	2044-2052	0.00101925980937497
UTR3 	2230-2238	0.00105227568026715
UTR3 	2914-2922	0.00208244713469271
UTR3 	4473-4481	0.00402800516434633
>GTGGGCGTAGCTC|ENST00000359142|0.511063315779931
UTR3 	251-259	0.00876986947858044
UTR3 	2397-2405	0.00265929922881692
>GTGGGCGTAGCTC|ENST00000366522|0.510939987332599
UTR3 	664-672	0.00487897232309095
UTR3 	3248-3256	0.0031229035407461
UTR3 	3853-3861	0.00258959996840376
UTR3 	4015-4023	0.000829626273836839
>GTGGGCGTAGCTC|ENST00000555188|0.510935545413291
UTR3 	1199-1207	0.00375487487088931
UTR3 	1561-1569	0.00147559041415095
UTR3 	4471-4479	0.00619034628797898
>GTGGGCGTAGCTC|ENST00000372017|0.510926637535884
UTR3 	97-105	0.00291238266857169
UTR3 	260-268	0.00850784626636351
>GTGGGCGTAGCTC|ENST00000366911|0.510852798856897
UTR3 	360-368	0.00337124185972663
UTR3 	2280-2288	0.00106076612913063
UTR3 	2293-2301	0.000360917613683822
UTR3 	2812-2820	0.00127263029462428
UTR3 	3539-3547	0.00146079833322268
UTR3 	6457-6465	0.00388904515098109
>GTGGGCGTAGCTC|ENST00000373755|0.51072521428827
UTR3 	121-129	0.00391884698827819
CDS 	134-142	0.0157777092806215
UTR3 	775-783	0.00263335667658343
>GTGGGCGTAGCTC|ENST00000374183|0.510691767525678
UTR3 	25-33	0.00561354722963056
UTR3 	897-905	0.00579131971076495
>GTGGGCGTAGCTC|ENST00000373314|0.510623126844915
UTR3 	137-145	0.00387911540957301
UTR3 	383-391	0.00565601248980083
UTR3 	797-805	0.0018652495619358
>GTGGGCGTAGCTC|ENST00000509505|0.510595496334066
UTR3 	3400-3408	0.0113985702809193
>GTGGGCGTAGCTC|ENST00000420022|0.510488621010559
UTR3 	44-52	0.0113915801137402
>GTGGGCGTAGCTC|ENST00000344063|0.510288227131344
UTR3 	1508-1516	0.000901195605734375
UTR3 	1725-1733	0.00131459834249503
UTR3 	1845-1853	0.00116561848968813
UTR3 	2943-2951	0.00308406807402989
UTR3 	3389-3397	0.00491299303369696
>GTGGGCGTAGCTC|ENST00000345988|0.510252193716381
UTR3 	140-148	0.00849389303455208
UTR3 	347-355	0.00288222380345594
>GTGGGCGTAGCTC|ENST00000283646|0.509592446644319
UTR3 	35-43	0.00781207298527609
UTR3 	399-407	0.00352089536172317
>GTGGGCGTAGCTC|ENST00000587089|0.509536674689132
UTR3 	578-586	0.0113293208761293
>GTGGGCGTAGCTC|ENST00000582401|0.509251131259559
UTR3 	191-199	0.00305141567334481
UTR3 	984-992	0.00825923098055822
>GTGGGCGTAGCTC|ENST00000372136|0.508993370445426
CDS 	102-110	0.00765813390808285
UTR3 	192-200	0.00211738922390015
UTR3 	298-306	0.00346151872782101
UTR3 	936-944	0.00346055401848885
>GTGGGCGTAGCTC|ENST00000379598|0.508884566355194
UTR3 	608-616	0.0112866742944661
>GTGGGCGTAGCTC|ENST00000393409|0.508656969290184
UTR3 	1958-1966	0.00144427510872913
UTR3 	3134-3142	0.00891010982867983
CDS 	4916-4924	0.00319295427468678
>GTGGGCGTAGCTC|ENST00000252891|0.50863004173816
UTR3 	162-170	0.00778408786525595
UTR3 	406-414	0.0034859415724647
>GTGGGCGTAGCTC|ENST00000586955|0.508559986541957
UTR3 	162-170	0.00498459600238044
UTR3 	264-272	0.00628085216710577
>GTGGGCGTAGCTC|ENST00000419755|0.508436714742916
UTR3 	65-73	0.00239021057767796
UTR3 	239-247	0.00357094651457294
UTR3 	1017-1025	0.00529622975593267
>GTGGGCGTAGCTC|ENST00000272224|0.508398132832788
UTR3 	262-270	0.00652580932575393
UTR3 	1024-1032	0.00134417383264158
UTR3 	4013-4021	0.0015555164283745
UTR3 	6596-6604	0.00182936422312385
>GTGGGCGTAGCTC|ENST00000515640|0.508149033633672
UTR3 	82-90	0.00778499159031476
UTR3 	444-452	0.00345358269968002
>GTGGGCGTAGCTC|ENST00000260197|0.508028034023503
UTR3 	3024-3032	0.00241122773470743
UTR3 	3678-3686	0.00881943403828333
>GTGGGCGTAGCTC|ENST00000498729|0.508016837636293
UTR3 	71-79	0.00246627004970444
UTR3 	125-133	0.00266953836580855
CDS 	134-142	0.00997583568527888
CDS 	1149-1157	0.00935244032431622
>GTGGGCGTAGCTC|ENST00000325722|0.507900459671997
UTR3 	429-437	0.00386295396158182
CDS 	779-787	0.0228467506667214
>GTGGGCGTAGCTC|ENST00000614468|0.507862588790753
UTR3 	54-62	0.0112198429266054
>GTGGGCGTAGCTC|ENST00000341184|0.507819292702592
UTR3 	380-388	0.00599187619973797
UTR3 	1257-1265	0.00192097160362425
UTR3 	2049-2057	0.0033041639105978
>GTGGGCGTAGCTC|ENST00000423981|0.507808075126384
UTR3 	187-195	0.0020542407033899
UTR3 	1145-1153	0.00224302690437485
UTR3 	1596-1604	0.00166640863995396
UTR3 	3162-3170	0.00525260192908538
>GTGGGCGTAGCTC|ENST00000568546|0.507805238497821
UTR3 	163-171	0.00300232030552791
UTR3 	603-611	0.0021421339147357
UTR3 	714-722	0.000844573854305353
UTR3 	2077-2085	0.00187981715776716
UTR3 	2676-2684	0.00113170356033711
UTR3 	2890-2898	0.00125335771939977
UTR3 	3337-3345	0.000962186172651852
>GTGGGCGTAGCTC|ENST00000574049|0.507760492051585
UTR3 	2108-2116	0.00521881238783595
UTR3 	2555-2563	0.00283592780768105
UTR3 	2605-2613	0.00315842644554221
>GTGGGCGTAGCTC|ENST00000408973|0.507556259422367
UTR3 	50-58	0.00305378435126571
UTR3 	603-611	0.00265778524326892
UTR3 	674-682	0.00548824204175429
>GTGGGCGTAGCTC|ENST00000547828|0.507458823312094
UTR3 	1753-1761	0.0111934402361896
>GTGGGCGTAGCTC|ENST00000226193|0.507388701085506
UTR3 	144-152	0.00354788811643152
CDS 	192-200	0.0235972450527036
>GTGGGCGTAGCTC|ENST00000539084|0.50736745846799
UTR3 	25-33	0.0111874658731481
>GTGGGCGTAGCTC|ENST00000417453|0.507345488419922
UTR3 	271-279	0.00792358407650635
UTR3 	326-334	0.00326244517619299
>GTGGGCGTAGCTC|ENST00000374007|0.506932297560416
UTR3 	988-996	0.0111590110604895
>GTGGGCGTAGCTC|ENST00000587169|0.506885825517511
UTR3 	2182-2190	0.00582911185339953
UTR3 	2192-2200	0.00203363121720477
UTR3 	2637-2645	0.00329322926269774
>GTGGGCGTAGCTC|ENST00000606025|0.506794596661029
UTR3 	2485-2493	0.00471576284194869
UTR3 	2524-2532	0.00242220411216095
UTR3 	2859-2867	0.00401204010330181
>GTGGGCGTAGCTC|ENST00000374695|0.506751833511097
UTR3 	674-682	0.00268725562765712
UTR3 	747-755	0.0011283542270667
CDS 	3276-3284	0.00893128801620547
CDS 	3437-3445	0.00277691877657929
CDS 	3588-3596	0.00171354522492486
CDS 	6537-6545	0.00233229132786387
CDS 	6816-6824	0.00241335832353655
CDS 	8562-8570	0.00233522235329244
CDS 	10193-10201	0.00224001551080009
>GTGGGCGTAGCTC|ENST00000374298|0.506699620928363
UTR3 	512-520	0.00494779299354572
UTR3 	599-607	0.00455147996604198
UTR3 	648-656	0.00164452385248119
>GTGGGCGTAGCTC|ENST00000559514|0.506679485234354
CDS 	26-34	0.0128989465057207
UTR3 	3162-3170	0.00259922705118273
UTR3 	3388-3396	0.00462035154909151
>GTGGGCGTAGCTC|ENST00000535306|0.50667807243718
UTR3 	57-65	0.0111423878100662
>GTGGGCGTAGCTC|ENST00000601773|0.506649283582733
UTR3 	327-335	0.00818390790860693
UTR3 	343-351	0.00295659747272257
>GTGGGCGTAGCTC|ENST00000373768|0.506337282611161
UTR3 	52-60	0.0111201046270349
>GTGGGCGTAGCTC|ENST00000519937|0.50633344511347
UTR3 	237-245	0.00506493264393225
UTR3 	1879-1887	0.00384812663973486
UTR3 	1974-1982	0.00220679442360283
>GTGGGCGTAGCTC|ENST00000617190|0.506275024005972
UTR3 	937-945	0.00492184099255412
UTR3 	1247-1255	0.00619419278082064
>GTGGGCGTAGCTC|ENST00000354366|0.506049510033949
UTR3 	37-45	0.00351441943975436
UTR3 	1216-1224	0.00126329181983331
UTR3 	1381-1389	0.00107208033698753
UTR3 	3011-3019	0.00217299860219071
UTR3 	4041-4049	0.00113031476092068
UTR3 	4585-4593	0.00120647892294328
UTR3 	4796-4804	0.000741704494488809
>GTGGGCGTAGCTC|ENST00000570896|0.505761421302534
UTR3 	246-254	0.00734371759307851
CDS 	1597-1605	0.0123203403087235
>GTGGGCGTAGCTC|ENST00000430119|0.505739079944986
CDS 	86-94	0.0121725657236687
UTR3 	892-900	0.00216142584813635
UTR3 	1170-1178	0.00522870303298685
>GTGGGCGTAGCTC|ENST00000503275|0.505521045431898
CDS 	494-502	0.0078187755401196
UTR3 	1197-1205	0.00875311780208091
>GTGGGCGTAGCTC|ENST00000370296|0.505439470076563
CDS 	272-280	0.00949381294946725
UTR3 	1171-1179	0.00110934709164695
UTR3 	1294-1302	0.00155807837648747
UTR3 	2063-2071	0.0037376745050984
UTR3 	2142-2150	0.00182016895975222
>GTGGGCGTAGCTC|ENST00000456530|0.505357278746718
CDS 	214-222	0.0211373519803117
UTR3 	1783-1791	0.00429640326869265
>GTGGGCGTAGCTC|ENST00000495776|0.505327217699784
UTR3 	708-716	0.011054061817401
>GTGGGCGTAGCTC|ENST00000568223|0.505232530311252
UTR3 	38-46	0.00442857778233631
UTR3 	260-268	0.0041446394347542
UTR3 	1127-1135	0.00247465364620176
>GTGGGCGTAGCTC|ENST00000368680|0.505038403659744
UTR3 	207-215	0.00299688158481792
UTR3 	413-421	0.00463729794208026
UTR3 	430-438	0.00340099881218643
>GTGGGCGTAGCTC|ENST00000282406|0.504906551958039
UTR3 	717-725	0.00850250110227033
UTR3 	1876-1884	0.00252405647371036
>GTGGGCGTAGCTC|ENST00000593731|0.504890110278024
UTR3 	314-322	0.00213986294755386
UTR3 	569-577	0.00362115829642184
UTR3 	2006-2014	0.00526446134085352
>GTGGGCGTAGCTC|ENST00000401000|0.504801892568724
CDS 	1364-1372	0.00377522711304204
CDS 	4279-4287	0.0283685469125938
>GTGGGCGTAGCTC|ENST00000258439|0.504724428715254
UTR3 	2424-2432	0.00461929879221111
UTR3 	2715-2723	0.000890293622151539
UTR3 	3068-3076	0.00135004128359617
UTR3 	3825-3833	0.00102682150625105
UTR3 	4349-4357	0.00312819481450152
>GTGGGCGTAGCTC|ENST00000470416|0.504500265907496
UTR3 	57-65	0.00475963511631644
UTR3 	3327-3335	0.00624035883216889
>GTGGGCGTAGCTC|ENST00000526757|0.50445229247817
UTR3 	120-128	0.00605242666740545
UTR3 	608-616	0.00494443072838115
>GTGGGCGTAGCTC|ENST00000381894|0.504336866005387
UTR3 	59-67	0.00499161304058573
UTR3 	182-190	0.00599769767422561
>GTGGGCGTAGCTC|ENST00000339733|0.504257422683242
UTR3 	717-725	0.00274899767710502
UTR3 	1744-1752	0.00399302207517802
UTR3 	1994-2002	0.00253436031015341
UTR3 	2003-2011	0.00170773659800498
>GTGGGCGTAGCTC|ENST00000277554|0.503947656915838
UTR3 	520-528	0.0020367786856265
UTR3 	615-623	0.00101887608795481
UTR3 	765-773	0.00224135920301499
UTR3 	952-960	0.00154327083041408
UTR3 	1012-1020	0.000693839171509616
UTR3 	1653-1661	0.00165444822578458
UTR3 	1851-1859	0.00074352594863416
UTR3 	2049-2057	0.00103176595861905
>GTGGGCGTAGCTC|ENST00000546378|0.503891328764159
UTR3 	2093-2101	0.00687088577339193
UTR3 	2112-2120	0.00408929561389749
>GTGGGCGTAGCTC|ENST00000622294|0.503624488306413
UTR3 	500-508	0.0109427354930802
>GTGGGCGTAGCTC|ENST00000491306|0.503513870098617
UTR3 	380-388	0.00375345551741384
UTR3 	600-608	0.0023681431839869
UTR3 	2542-2550	0.00481390466933166
>GTGGGCGTAGCTC|ENST00000575246|0.503504327115311
UTR3 	1113-1121	0.0016652906635025
UTR3 	1836-1844	0.00926958879633386
>GTGGGCGTAGCTC|ENST00000621802|0.503444091607153
UTR3 	85-93	0.0109309413251796
>GTGGGCGTAGCTC|ENST00000513952|0.503415285065312
UTR3 	544-552	0.00289467712722969
UTR3 	994-1002	0.00405669235674972
UTR3 	1544-1552	0.00397768850187692
>GTGGGCGTAGCTC|ENST00000534167|0.503402633766484
UTR3 	61-69	0.00315922719396597
UTR3 	416-424	0.00304971263613544
UTR3 	2914-2922	0.00124462352778707
UTR3 	4034-4042	0.00347466750074139
>GTGGGCGTAGCTC|ENST00000507606|0.503369929925177
UTR3 	1988-1996	0.00433382153779328
UTR3 	2037-2045	0.00659227118298548
>GTGGGCGTAGCTC|ENST00000278550|0.503273221019174
CDS 	552-560	0.00804337684756061
CDS 	699-707	0.00315132893305161
UTR3 	1290-1298	0.00130362657414099
UTR3 	1517-1525	0.00623041580434975
>GTGGGCGTAGCTC|ENST00000621127|0.503176665237087
UTR3 	2280-2288	0.00224678652432779
UTR3 	2872-2880	0.00501188665441633
UTR3 	3115-3123	0.00365478416681207
>GTGGGCGTAGCTC|ENST00000559192|0.503155421214665
UTR3 	725-733	0.00405375605870811
UTR3 	1972-1980	0.0023209804420552
UTR3 	2738-2746	0.00105264933541904
UTR3 	2894-2902	0.00237266700070168
UTR3 	3409-3417	0.00111201560802866
>GTGGGCGTAGCTC|ENST00000306200|0.503046349734057
UTR3 	893-901	0.0109049375353454
>GTGGGCGTAGCTC|ENST00000303635|0.502992441383667
UTR3 	2973-2981	0.0109014131052988
>GTGGGCGTAGCTC|ENST00000505226|0.502974338918782
UTR3 	74-82	0.0109002296000444
>GTGGGCGTAGCTC|ENST00000471770|0.502757856992234
UTR3 	4581-4589	0.0108860764557076
>GTGGGCGTAGCTC|ENST00000426514|0.502662302955696
UTR3 	535-543	0.00353205478720071
UTR3 	601-609	0.001169898240286
UTR3 	608-616	0.00312888260639847
UTR3 	1009-1017	0.00304899371672093
>GTGGGCGTAGCTC|ENST00000479949|0.502641013158443
UTR3 	553-561	0.00585804645492117
UTR3 	859-867	0.00502039101901693
>GTGGGCGTAGCTC|ENST00000217260|0.502594171018773
UTR3 	1183-1191	0.00222799879686632
UTR3 	1205-1213	0.00223835209654737
UTR3 	1271-1279	0.00322476801139639
UTR3 	1714-1722	0.00318425614285234
>GTGGGCGTAGCTC|ENST00000452250|0.502546577610676
UTR3 	327-335	0.0108722635083153
>GTGGGCGTAGCTC|ENST00000006053|0.502481993300953
UTR3 	388-396	0.00385255619063206
UTR3 	491-499	0.00232432586876354
UTR3 	964-972	0.00151456686933063
CDS 	996-1004	0.00516454147101178
UTR3 	1624-1632	0.00166508200159634
>GTGGGCGTAGCTC|ENST00000569722|0.502476834694407
UTR3 	877-885	0.00247063310351567
UTR3 	1155-1163	0.00365739680837339
UTR3 	1619-1627	0.0047396739824333
>GTGGGCGTAGCTC|ENST00000373913|0.502473424054177
UTR3 	943-951	0.0108674809155257
>GTGGGCGTAGCTC|ENST00000406785|0.502379650273661
UTR3 	2527-2535	0.00197377849392537
UTR3 	5115-5123	0.00184958952509834
UTR3 	6179-6187	0.00462868670578122
UTR3 	7991-7999	0.000666769688292749
UTR3 	8108-8116	0.000496874277471463
UTR3 	9260-9268	0.00124565154465374
>GTGGGCGTAGCTC|ENST00000331662|0.502378936171741
UTR3 	783-791	0.00208110901495833
UTR3 	888-896	0.000955383198922083
UTR3 	893-901	0.00136225171885815
UTR3 	1999-2007	0.00110397614350914
UTR3 	2437-2445	0.000700770578132771
UTR3 	3636-3644	0.00115210780820592
UTR3 	4787-4795	0.00350570508659524
>GTGGGCGTAGCTC|ENST00000502798|0.502367729277082
UTR3 	1116-1124	0.00156313514757402
UTR3 	3371-3379	0.00210014028656798
UTR3 	6058-6066	0.00131425071706129
UTR3 	6093-6101	0.000698455109415834
UTR3 	7558-7566	0.0051845896123541
>GTGGGCGTAGCTC|ENST00000368485|0.502211592769566
UTR3 	341-349	0.00227641461969332
UTR3 	431-439	0.00327417453112523
UTR3 	1209-1217	0.00131099328165853
UTR3 	2508-2516	0.00194791910623678
UTR3 	3310-3318	0.00204086157107491
>GTGGGCGTAGCTC|ENST00000446377|0.50221093036907
UTR3 	205-213	0.00248110937304322
UTR3 	516-524	0.00191257949971315
UTR3 	2598-2606	0.00645663093122325
>GTGGGCGTAGCTC|ENST00000417788|0.502167138456877
UTR3 	311-319	0.00493767058050797
UTR3 	736-744	0.00274646255416469
UTR3 	1734-1742	0.000847063434263768
UTR3 	1807-1815	0.000534429182297625
UTR3 	3416-3424	0.00178183106658712
>GTGGGCGTAGCTC|ENST00000356978|0.502118618656098
UTR3 	823-831	0.00974066454837631
UTR3 	1937-1945	0.00110362019040085
>GTGGGCGTAGCTC|ENST00000593184|0.502091320804807
UTR3 	952-960	0.00362461581490129
UTR3 	1453-1461	0.00442173831727632
UTR3 	1538-1546	0.00279614595611017
>GTGGGCGTAGCTC|ENST00000294889|0.502070391127038
UTR3 	771-779	0.00232381757313072
UTR3 	1893-1901	0.00241954897140589
UTR3 	2302-2310	0.00609776522563015
>GTGGGCGTAGCTC|ENST00000168869|0.501787531375831
UTR3 	445-453	0.00304311302264341
UTR3 	592-600	0.00145679029652202
UTR3 	676-684	0.00333965522521596
UTR3 	861-869	0.00136987616841405
UTR3 	1387-1395	0.00161320459920356
>GTGGGCGTAGCTC|ENST00000279147|0.501721497249113
UTR3 	498-506	0.00455222161018441
UTR3 	1500-1508	0.00626610061480848
>GTGGGCGTAGCTC|ENST00000323668|0.501588271896368
UTR3 	74-82	0.0108096124155519
>GTGGGCGTAGCTC|ENST00000373930|0.501544019085304
CDS 	1781-1789	0.0108218302736774
UTR3 	4345-4353	0.00753374704677813
>GTGGGCGTAGCTC|ENST00000533372|0.501504854799091
UTR3 	547-555	0.00899837187023129
UTR3 	1630-1638	0.00180578703368788
>GTGGGCGTAGCTC|ENST00000248114|0.501334905867117
UTR3 	171-179	0.00352122340555715
UTR3 	294-302	0.00294286350943737
UTR3 	1335-1343	0.00187177959921116
UTR3 	1504-1512	0.00245718175267009
>GTGGGCGTAGCTC|ENST00000421176|0.501196030342287
UTR3 	485-493	0.00405659975059875
UTR3 	543-551	0.0021941445315132
UTR3 	749-757	0.00453322482805182
>GTGGGCGTAGCTC|ENST00000347132|0.501131791582457
UTR3 	261-269	0.00285098202344072
UTR3 	286-294	0.00281374340259443
UTR3 	380-388	0.00244586637281329
UTR3 	1251-1259	0.00266917762825631
>GTGGGCGTAGCTC|ENST00000549982|0.501120351723727
UTR3 	2022-2030	0.00183066692090644
UTR3 	2195-2203	0.000869125197291975
UTR3 	4171-4179	0.0021474364378063
UTR3 	4772-4780	0.00142959586183217
UTR3 	4946-4954	0.00103697826160898
UTR3 	6792-6800	0.00146821612770216
UTR3 	6879-6887	0.00104528927432149
UTR3 	12771-12779	0.000951713451928754
>GTGGGCGTAGCTC|ENST00000375699|0.50111118833146
UTR3 	85-93	0.0107784224663175
>GTGGGCGTAGCTC|ENST00000291041|0.501075897001423
UTR3 	93-101	0.00289161524116058
UTR3 	729-737	0.00321234564409265
UTR3 	759-767	0.00255058103213785
UTR3 	1059-1067	0.00212157333896529
>GTGGGCGTAGCTC|ENST00000454838|0.50095544707257
UTR3 	260-268	0.00226307389274975
UTR3 	368-376	0.00474698477227202
UTR3 	589-597	0.00177661211678249
UTR3 	773-781	0.00198156993159711
>GTGGGCGTAGCTC|ENST00000322563|0.500934465840492
UTR3 	249-257	0.00545552493268425
UTR3 	383-391	0.00231264446309241
UTR3 	410-418	0.00299869964789928
>GTGGGCGTAGCTC|ENST00000610704|0.500866908633409
UTR3 	173-181	0.00606836272442749
UTR3 	1181-1189	0.00469408969847078
>GTGGGCGTAGCTC|ENST00000325723|0.500828165240598
UTR3 	685-693	0.0107599195353309
>GTGGGCGTAGCTC|ENST00000518227|0.500606199362178
UTR3 	165-173	0.00573253902406356
UTR3 	549-557	0.00304742547279216
UTR3 	719-727	0.00196544381157144
>GTGGGCGTAGCTC|ENST00000292928|0.500530338326471
UTR3 	2943-2951	0.00204465833842643
UTR3 	3873-3881	0.000856734359990533
UTR3 	4705-4713	0.00143189417274413
UTR3 	4882-4890	0.00195186233884801
UTR3 	5525-5533	0.00108099236081259
UTR3 	5727-5735	0.0033743072553136
>GTGGGCGTAGCTC|ENST00000370167|0.500496652313199
UTR3 	51-59	0.00353770363742891
UTR3 	484-492	0.00424686049379543
UTR3 	705-713	0.00295368244253071
>GTGGGCGTAGCTC|ENST00000262494|0.500309772537039
UTR3 	764-772	0.00156872068771933
UTR3 	1283-1291	0.00502481283640267
UTR3 	1793-1801	0.00109036899771299
UTR3 	4107-4115	0.00304212662901662
>GTGGGCGTAGCTC|ENST00000591601|0.500247645141266
UTR3 	344-352	0.00342774674790029
UTR3 	377-385	0.00162199387505182
UTR3 	1589-1597	0.00340760525106063
UTR3 	1705-1713	0.00226462164738907
>GTGGGCGTAGCTC|ENST00000395526|0.500102422668409
UTR3 	994-1002	0.0107124734848728
>GTGGGCGTAGCTC|ENST00000442253|0.500062233501444
UTR3 	2320-2328	0.0011817021076152
UTR3 	2524-2532	0.00383360054167462
UTR3 	3218-3226	0.00569454343658034
>GTGGGCGTAGCTC|ENST00000457458|0.500014736102049
UTR3 	116-124	0.0107067409053798
>GTGGGCGTAGCTC|ENST00000383815|0.49998872216816
UTR3 	303-311	0.00659731709395219
UTR3 	1001-1009	0.00410772312969571
>GTGGGCGTAGCTC|ENST00000378536|0.499953170416349
UTR3 	87-95	0.00361664580324262
UTR3 	733-741	0.00205973321789295
UTR3 	2208-2216	0.0016233307357682
UTR3 	3111-3119	0.00340300624252957
>GTGGGCGTAGCTC|ENST00000307602|0.49977358399116
UTR3 	2947-2955	0.00111432473355867
UTR3 	3091-3099	0.000602346500053583
UTR3 	3459-3467	0.000680810834531661
UTR3 	5108-5116	0.00199772537463747
UTR3 	8535-8543	0.000941036700738868
UTR3 	8547-8555	0.000997947679809306
UTR3 	11116-11124	0.00435678356893723
>GTGGGCGTAGCTC|ENST00000612814|0.499620756025307
UTR3 	75-83	0.00499819515804444
UTR3 	210-218	0.00403609417816167
UTR3 	3824-3832	0.00164669480183229
>GTGGGCGTAGCTC|ENST00000382123|0.499616932853305
UTR3 	21-29	0.0106807341949661
>GTGGGCGTAGCTC|ENST00000355059|0.499575276887928
UTR3 	1857-1865	0.0106780109011383
>GTGGGCGTAGCTC|ENST00000389501|0.499466459097088
UTR3 	1126-1134	0.00453313625587903
UTR3 	1240-1248	0.0061377605885998
>GTGGGCGTAGCTC|ENST00000377600|0.499454115447591
UTR3 	364-372	0.0106700898675813
>GTGGGCGTAGCTC|ENST00000442398|0.499405038572275
UTR3 	1281-1289	0.00228869658378098
UTR3 	1506-1514	0.00339068344098097
UTR3 	1586-1594	0.00498750139866985
>GTGGGCGTAGCTC|ENST00000377420|0.499387182507547
UTR3 	85-93	0.00582184254931294
UTR3 	91-99	0.00484387151790468
>GTGGGCGTAGCTC|ENST00000394480|0.499253774400938
UTR3 	7628-7636	0.00177089728678692
UTR3 	10908-10916	0.00238346401332479
UTR3 	12080-12088	0.00186872799403973
UTR3 	16531-16539	0.00463390309524817
>GTGGGCGTAGCTC|ENST00000348628|0.499057997265099
UTR3 	339-347	0.0024774435361324
UTR3 	664-672	0.00208401090228666
UTR3 	2922-2930	0.00608273882751775
>GTGGGCGTAGCTC|ENST00000397417|0.499037222104927
UTR3 	2341-2349	0.00352696356221144
UTR3 	3220-3228	0.00329280327239398
UTR3 	3286-3294	0.00382306823369311
>GTGGGCGTAGCTC|ENST00000409573|0.499033014413086
UTR3 	43-51	0.00999902553274871
UTR3 	2726-2734	0.000643534453306326
>GTGGGCGTAGCTC|ENST00000359227|0.499031026858881
UTR3 	768-776	0.00169455465233753
UTR3 	936-944	0.00195187902688708
UTR3 	1087-1095	0.00400293041444339
UTR3 	1228-1236	0.00186710632386764
UTR3 	1396-1404	0.00112595963008684
>GTGGGCGTAGCTC|ENST00000359370|0.498869506122413
UTR3 	99-107	0.0106318704536702
>GTGGGCGTAGCTC|ENST00000611551|0.498843032747391
UTR3 	295-303	0.00271681954866349
UTR3 	2213-2221	0.00182655253566361
UTR3 	3542-3550	0.00141385743780488
UTR3 	3647-3655	0.00129944430751628
UTR3 	3745-3753	0.00337346589690246
>GTGGGCGTAGCTC|ENST00000422875|0.498835931272489
UTR3 	97-105	0.00334753261140212
UTR3 	461-469	0.00657791313252882
UTR3 	1484-1492	0.000704229715517816
>GTGGGCGTAGCTC|ENST00000592031|0.498796799423864
UTR3 	88-96	0.00833897482063133
UTR3 	1402-1410	0.0022881423485816
>GTGGGCGTAGCTC|ENST00000623869|0.498621492578407
UTR3 	86-94	0.00209317188064067
UTR3 	333-341	0.00852248438684919
>GTGGGCGTAGCTC|ENST00000005178|0.498534960596062
UTR3 	2037-2045	0.0106099991241872
>GTGGGCGTAGCTC|ENST00000308059|0.498505568527393
UTR3 	321-329	0.0106080775773624
>GTGGGCGTAGCTC|ENST00000297661|0.498491558780972
UTR3 	54-62	0.00527040606210296
UTR3 	797-805	0.00533675560862448
>GTGGGCGTAGCTC|ENST00000591479|0.498436720121983
UTR3 	1067-1075	0.00828724715257042
UTR3 	1147-1155	0.00231632936313939
>GTGGGCGTAGCTC|ENST00000441556|0.498054845546473
UTR3 	40-48	0.00663973196937151
UTR3 	659-667	0.00393887888205686
>GTGGGCGTAGCTC|ENST00000474723|0.497970238162514
UTR3 	267-275	0.0042040676186721
UTR3 	843-851	0.00340784542928068
UTR3 	1808-1816	0.00296116644067946
>GTGGGCGTAGCTC|ENST00000321935|0.497838674590757
UTR3 	101-109	0.010564478263784
>GTGGGCGTAGCTC|ENST00000319863|0.497807981799184
UTR3 	874-882	0.00277056208517655
UTR3 	2262-2270	0.000748543865355538
UTR3 	2564-2572	0.00704336570942851
>GTGGGCGTAGCTC|ENST00000302754|0.4977060945545
UTR3 	143-151	0.0105558105657915
>GTGGGCGTAGCTC|ENST00000296271|0.49767800544302
UTR3 	1095-1103	0.0105539741785379
>GTGGGCGTAGCTC|ENST00000614134|0.497622964075512
CDS 	245-253	0.00646418484835951
UTR3 	3379-3387	0.000890019046128208
UTR3 	4341-4349	0.00315354343058498
UTR3 	4823-4831	0.00167610850890205
UTR3 	6303-6311	0.00291377130555811
>GTGGGCGTAGCTC|ENST00000610919|0.497563887687391
UTR3 	2284-2292	0.0105465134700629
>GTGGGCGTAGCTC|ENST00000317506|0.497548965691504
UTR3 	161-169	0.00396524972421073
UTR3 	1422-1430	0.00100328315373865
UTR3 	1543-1551	0.000674787980292081
UTR3 	1698-1706	0.00135111599128326
UTR3 	2543-2551	0.00355110105982325
>GTGGGCGTAGCTC|ENST00000419510|0.497524137917129
UTR3 	795-803	0.00698174700866108
UTR3 	1609-1617	0.00356216772568032
>GTGGGCGTAGCTC|ENST00000358368|0.497434643475588
CDS 	894-902	0.0307388303541524
>GTGGGCGTAGCTC|ENST00000397030|0.497433663167779
UTR3 	168-176	0.00396142039633257
UTR3 	183-191	0.00313692907800269
UTR3 	573-581	0.00343965025051588
>GTGGGCGTAGCTC|ENST00000432116|0.497428570938019
CDS 	455-463	0.00844838925127739
UTR3 	731-739	0.00236949604040685
UTR3 	1456-1464	0.00144841803373938
UTR3 	5258-5266	0.00418589562311364
>GTGGGCGTAGCTC|ENST00000354757|0.497407148802276
UTR3 	273-281	0.00478910658616038
UTR3 	549-557	0.00193124641709518
UTR3 	960-968	0.00189420602338523
CDS 	1446-1454	0.0064780716725475
>GTGGGCGTAGCTC|ENST00000302956|0.497348493272204
UTR3 	511-519	0.00323676709874384
UTR3 	1230-1238	0.00345473446542473
UTR3 	1560-1568	0.00384092995903547
>GTGGGCGTAGCTC|ENST00000406971|0.497259366977384
UTR3 	40-48	0.0105266046509723
>GTGGGCGTAGCTC|ENST00000309007|0.497222668010653
UTR3 	33-41	0.010524205353619
>GTGGGCGTAGCTC|ENST00000078429|0.497195150101166
UTR3 	545-553	0.00414430155902168
UTR3 	587-595	0.00194379914090105
UTR3 	630-638	0.00129740632934101
UTR3 	900-908	0.00181205197176343
UTR3 	2031-2039	0.00132484729119221
>GTGGGCGTAGCTC|ENST00000424598|0.49718188683099
UTR3 	940-948	0.00536320089133445
UTR3 	2056-2064	0.0051583382765739
>GTGGGCGTAGCTC|ENST00000332947|0.497140960404521
UTR3 	263-271	0.00499233505517047
UTR3 	530-538	0.0036349912104497
UTR3 	663-671	0.00189153721818957
>GTGGGCGTAGCTC|ENST00000605597|0.497098055306824
UTR3 	2066-2074	0.00295168551987799
UTR3 	2509-2517	0.00756437291575993
>GTGGGCGTAGCTC|ENST00000326407|0.497045398435165
UTR3 	141-149	0.00283501064514417
UTR3 	280-288	0.00309281789918993
UTR3 	576-584	0.00458478728812742
>GTGGGCGTAGCTC|ENST00000430834|0.497017615487034
UTR3 	420-428	0.00493343721879699
UTR3 	759-767	0.00399752247334177
UTR3 	2950-2958	0.00157983974384592
>GTGGGCGTAGCTC|ENST00000541377|0.497015940145243
UTR3 	97-105	0.00541086033599748
UTR3 	1489-1497	0.00203661355414173
UTR3 	2149-2157	0.00182152751159054
UTR3 	2277-2285	0.00124168850354641
>GTGGGCGTAGCTC|ENST00000395336|0.496874360705006
UTR3 	20-28	0.0105014336905665
>GTGGGCGTAGCTC|ENST00000369872|0.496823322049687
UTR3 	558-566	0.00293912411748526
UTR3 	1463-1471	0.00341941960218744
UTR3 	2417-2425	0.00413955314544727
>GTGGGCGTAGCTC|ENST00000619903|0.4968212321635
UTR3 	131-139	0.0104979602316203
>GTGGGCGTAGCTC|ENST00000244766|0.496760379181898
UTR3 	21-29	0.0104939817553823
>GTGGGCGTAGCTC|ENST00000442406|0.49672525072242
UTR3 	1916-1924	0.0047177118149714
UTR3 	4014-4022	0.00577397329181617
>GTGGGCGTAGCTC|ENST00000382159|0.496693137922605
UTR3 	273-281	0.00636220234805227
UTR3 	1045-1053	0.00262805178975906
UTR3 	1094-1102	0.000868614498697607
UTR3 	1770-1778	0.000630716979364142
>GTGGGCGTAGCTC|ENST00000514649|0.496524342899036
UTR3 	274-282	0.00278986489488733
UTR3 	341-349	0.00165345427745568
UTR3 	1501-1509	0.00288623710773032
UTR3 	1878-1886	0.00314899371837537
>GTGGGCGTAGCTC|ENST00000538711|0.496519541400229
UTR3 	86-94	0.00304961365841897
UTR3 	812-820	0.00427024385088252
UTR3 	1517-1525	0.00315837857213328
>GTGGGCGTAGCTC|ENST00000402541|0.496214679113071
UTR3 	3359-3367	0.00275333546268567
UTR3 	3378-3386	0.00388965393499112
UTR3 	3531-3539	0.00381531501509241
>GTGGGCGTAGCTC|ENST00000331222|0.496113007100715
UTR3 	1817-1825	0.00124474013801664
UTR3 	5490-5498	0.0044509349863056
UTR3 	5710-5718	0.00475598200802005
>GTGGGCGTAGCTC|ENST00000341901|0.496008536130989
UTR3 	1314-1322	0.000836812406572841
UTR3 	2634-2642	0.00484795794562174
UTR3 	2676-2684	0.0047600564829735
>GTGGGCGTAGCTC|ENST00000375906|0.49590649895663
UTR3 	702-710	0.00511992559265758
UTR3 	945-953	0.00531823004453957
>GTGGGCGTAGCTC|ENST00000360900|0.495898115378964
UTR3 	157-165	0.00498752970411086
UTR3 	1610-1618	0.00545007781317784
>GTGGGCGTAGCTC|ENST00000590112|0.495840495916601
UTR3 	467-475	0.00272349763140357
UTR3 	496-504	0.00214237732879936
UTR3 	1218-1226	0.00379995914846478
UTR3 	2193-2201	0.00176800623307422
>GTGGGCGTAGCTC|ENST00000367948|0.495836558122981
UTR3 	119-127	0.0104335828875007
>GTGGGCGTAGCTC|ENST00000332082|0.495792751634316
UTR3 	71-79	0.00631835026869084
UTR3 	785-793	0.00245325666088009
UTR3 	1525-1533	0.00165911187301699
>GTGGGCGTAGCTC|ENST00000503548|0.495757784308585
UTR3 	857-865	0.00149055529599658
UTR3 	2066-2074	0.000870399615689756
UTR3 	3281-3289	0.00109225648605729
UTR3 	3592-3600	0.00299674722221021
UTR3 	3997-4005	0.00397847400253154
>GTGGGCGTAGCTC|ENST00000302824|0.495578859009419
UTR3 	154-162	0.0022471129703416
UTR3 	2360-2368	0.003568896493426
UTR3 	2441-2449	0.000437634906479316
UTR3 	4054-4062	0.00416308998959388
>GTGGGCGTAGCTC|ENST00000322342|0.495491661020792
UTR3 	1273-1281	0.00329215426735473
UTR3 	2256-2264	0.00566899498111981
UTR3 	2373-2381	0.00144988401853214
>GTGGGCGTAGCTC|ENST00000408967|0.495288135175176
UTR3 	648-656	0.00327493861567157
UTR3 	1348-1356	0.00712278785499313
>GTGGGCGTAGCTC|ENST00000415541|0.495203804213495
UTR3 	1122-1130	0.00277431189230868
UTR3 	1220-1228	0.00339374665644972
UTR3 	1712-1720	0.00422415421937661
>GTGGGCGTAGCTC|ENST00000534885|0.495143348607678
UTR3 	506-514	0.00850158736278778
UTR3 	823-831	0.00188667270346248
>GTGGGCGTAGCTC|ENST00000402966|0.495043758210096
UTR3 	2447-2455	0.00114057253040637
UTR3 	3172-3180	0.00237449498677655
UTR3 	3401-3409	0.00245971518503555
UTR3 	3529-3537	0.00440696593512081
>GTGGGCGTAGCTC|ENST00000580805|0.494852063084116
UTR3 	610-618	0.00503000497590623
UTR3 	1029-1037	0.00215991282182466
UTR3 	1520-1528	0.00317929733769272
>GTGGGCGTAGCTC|ENST00000368125|0.494850205857634
UTR3 	111-119	0.00499234222213001
UTR3 	1814-1822	0.00537675148275019
>GTGGGCGTAGCTC|ENST00000381365|0.494745616011478
UTR3 	638-646	0.00713816191601848
UTR3 	918-926	0.00120839750746363
UTR3 	1109-1117	0.00120314723291676
UTR3 	1190-1198	0.000812548663388341
>GTGGGCGTAGCTC|ENST00000304062|0.494737349646619
UTR3 	258-266	0.00707175562021346
UTR3 	641-649	0.0014835310221654
UTR3 	711-719	0.00180642819741356
>GTGGGCGTAGCTC|ENST00000571451|0.494722722039558
UTR3 	395-403	0.0103607584420366
>GTGGGCGTAGCTC|ENST00000454468|0.494655194441843
UTR3 	288-296	0.00398694070657661
UTR3 	616-624	0.00252001658685258
UTR3 	757-765	0.00384938597974001
>GTGGGCGTAGCTC|ENST00000599386|0.494595511258892
UTR3 	771-779	0.00152761927996433
CDS 	834-842	0.00400231301863387
UTR3 	1296-1304	0.000882690420168274
UTR3 	1901-1909	0.000835807960741821
UTR3 	3148-3156	0.00264612220564786
UTR3 	3472-3480	0.00176194919467129
UTR3 	3526-3534	0.0015230453262678
>GTGGGCGTAGCTC|ENST00000419047|0.494438859699096
UTR3 	553-561	0.00559726612538652
UTR3 	1561-1569	0.00200283707161116
UTR3 	1663-1671	0.00274209533676832
>GTGGGCGTAGCTC|ENST00000350902|0.494381039664658
UTR3 	207-215	0.00527081360177704
UTR3 	1754-1762	0.00110467791058156
UTR3 	3053-3061	0.00396292651786986
>GTGGGCGTAGCTC|ENST00000521169|0.494356797175692
UTR3 	759-767	0.00241979714457319
UTR3 	2976-2984	0.00791703581250698
>GTGGGCGTAGCTC|ENST00000616978|0.494266811576108
UTR3 	921-929	0.00132673652359904
UTR3 	1402-1410	0.0019350575395651
UTR3 	3765-3773	0.0015055918043442
UTR3 	7657-7665	0.00556356344754649
>GTGGGCGTAGCTC|ENST00000538168|0.494251774771578
UTR3 	223-231	0.00317409884189701
UTR3 	2349-2357	0.00138005372551197
UTR3 	3471-3479	0.00189490642132559
UTR3 	8589-8597	0.00119815144716099
UTR3 	10097-10105	0.00132993230805885
UTR3 	10192-10200	0.00135282339837443
>GTGGGCGTAGCTC|ENST00000586417|0.494123438342171
UTR3 	670-678	0.00572402700416738
UTR3 	929-937	0.00156738772039176
UTR3 	934-942	0.00303016018706468
>GTGGGCGTAGCTC|ENST00000337975|0.494104948364493
CDS 	468-476	0.00677901280940091
UTR3 	635-643	0.00192868136518539
UTR3 	774-782	0.00283988785630926
UTR3 	1400-1408	0.00352930815870297
>GTGGGCGTAGCTC|ENST00000394532|0.493911486105981
UTR3 	197-205	0.0103077163804457
>GTGGGCGTAGCTC|ENST00000335312|0.493868008888089
UTR3 	61-69	0.00247649253246068
UTR3 	341-349	0.00296953052100701
UTR3 	1623-1631	0.0010188448890747
UTR3 	2917-2925	0.00384000565546948
>GTGGGCGTAGCTC|ENST00000368135|0.493832695651894
UTR3 	534-542	0.0103025646176687
>GTGGGCGTAGCTC|ENST00000306193|0.493757497348566
UTR3 	585-593	0.00332071508620473
UTR3 	1959-1967	0.00697693262501797
>GTGGGCGTAGCTC|ENST00000371174|0.493757013828158
UTR3 	274-282	0.0102976160957609
>GTGGGCGTAGCTC|ENST00000425028|0.49370092843507
UTR3 	1107-1115	0.00480068965661842
UTR3 	1151-1159	0.00549325923485047
>GTGGGCGTAGCTC|ENST00000585587|0.493674878249591
UTR3 	160-168	0.00603429324603185
UTR3 	363-371	0.00425795232226932
>GTGGGCGTAGCTC|ENST00000512379|0.493454264847208
UTR3 	38-46	0.00718458224164557
UTR3 	1513-1521	0.00309323815915579
>GTGGGCGTAGCTC|ENST00000373535|0.493399163394664
UTR3 	506-514	0.00368564870384875
UTR3 	1418-1426	0.00272255742844621
UTR3 	1526-1534	0.00386601134427573
>GTGGGCGTAGCTC|ENST00000602312|0.49336394719439
UTR3 	43-51	0.0025875423100547
UTR3 	656-664	0.00463095913072894
UTR3 	853-861	0.00305341334506391
>GTGGGCGTAGCTC|ENST00000228705|0.493339466152037
UTR3 	441-449	0.00321192248316376
UTR3 	708-716	0.00240834032092911
UTR3 	1077-1085	0.00280553258432552
UTR3 	2338-2346	0.00184451864669578
>GTGGGCGTAGCTC|ENST00000339007|0.493315687597905
UTR3 	718-726	0.00443379336640041
UTR3 	797-805	0.00583496584983135
>GTGGGCGTAGCTC|ENST00000422986|0.493271583580281
UTR3 	75-83	0.00623303256861396
UTR3 	296-304	0.00403284279338427
>GTGGGCGTAGCTC|ENST00000529681|0.493156780504689
UTR3 	130-138	0.00262419989925571
UTR3 	230-238	0.00343284915204929
CDS 	3393-3401	0.00743673761381633
CDS 	5282-5290	0.00250619037346306
CDS 	16353-16361	0.00359410916068526
>GTGGGCGTAGCTC|ENST00000335135|0.493076127363793
UTR3 	208-216	0.0028544111425593
UTR3 	960-968	0.00177600523725449
UTR3 	1318-1326	0.00562267849346914
>GTGGGCGTAGCTC|ENST00000368918|0.493021660604163
UTR3 	4299-4307	0.0015831329801044
UTR3 	6179-6187	0.00150593196185088
UTR3 	7039-7047	0.00716046843501997
>GTGGGCGTAGCTC|ENST00000177694|0.492910830034046
UTR3 	174-182	0.00648935184195931
UTR3 	574-582	0.00375293446367475
>GTGGGCGTAGCTC|ENST00000521053|0.492747166163143
UTR3 	516-524	0.00384696964647755
UTR3 	936-944	0.00214486716405165
UTR3 	2056-2064	0.000763453699836735
UTR3 	2113-2121	0.000510942119616045
UTR3 	2423-2431	0.00169542168460746
UTR3 	2571-2579	0.00126993013320712
>GTGGGCGTAGCTC|ENST00000528461|0.492642870463963
UTR3 	1295-1303	0.00249550821241617
UTR3 	1746-1754	0.00520832358197043
UTR3 	2097-2105	0.00252093278293672
>GTGGGCGTAGCTC|ENST00000261534|0.492612631039615
UTR3 	906-914	0.00221636448110647
UTR3 	1862-1870	0.00267096763813298
UTR3 	2096-2104	0.00533545510165594
>GTGGGCGTAGCTC|ENST00000564543|0.492523077713706
UTR3 	231-239	0.00345504805615541
UTR3 	411-419	0.00676188325057882
>GTGGGCGTAGCTC|ENST00000458210|0.492507195271868
UTR3 	518-526	0.00291942325581411
UTR3 	2244-2252	0.00729646949084976
>GTGGGCGTAGCTC|ENST00000298125|0.492436315330566
UTR3 	1090-1098	0.0020056925148622
UTR3 	2439-2447	0.00100200456917442
UTR3 	2585-2593	0.00112439624733565
UTR3 	6538-6546	0.000995524753633997
UTR3 	7471-7479	0.00508363977808566
>GTGGGCGTAGCTC|ENST00000271411|0.492285217367784
UTR3 	469-477	0.00568087011214237
UTR3 	6723-6731	0.00161545068391665
UTR3 	8912-8920	0.000870615421543882
UTR3 	10029-10037	0.00203444118885195
>GTGGGCGTAGCTC|ENST00000374144|0.492279797742036
UTR3 	305-313	0.00256511663711576
UTR3 	590-598	0.00763590637254065
>GTGGGCGTAGCTC|ENST00000313005|0.491883427189072
UTR3 	818-826	0.00702217652696371
UTR3 	1712-1720	0.00315292693874173
>GTGGGCGTAGCTC|ENST00000395290|0.491656067914669
UTR3 	3126-3134	0.00213249558847094
UTR3 	4112-4120	0.00802774005418233
>GTGGGCGTAGCTC|ENST00000320741|0.49164426892652
UTR3 	249-257	0.00412366023551743
UTR3 	3421-3429	0.00603580382367159
>GTGGGCGTAGCTC|ENST00000257527|0.491579205738127
CDS 	888-896	0.0138991917976093
UTR3 	3382-3390	0.0058241392453787
>GTGGGCGTAGCTC|ENST00000216214|0.491202271477752
UTR3 	686-694	0.00546431788110243
UTR3 	1103-1111	0.00466624173464191
>GTGGGCGTAGCTC|ENST00000610462|0.491147241558486
UTR3 	34-42	0.0101269608696085
>GTGGGCGTAGCTC|ENST00000335987|0.491089639491683
UTR3 	68-76	0.00246270354779655
UTR3 	289-297	0.0076604903520397
>GTGGGCGTAGCTC|ENST00000398427|0.491075429036812
UTR3 	89-97	0.0036791649895757
UTR3 	634-642	0.00644309959480792
>GTGGGCGTAGCTC|ENST00000351266|0.491066444856495
CDS 	60-68	0.0295242578877382
>GTGGGCGTAGCTC|ENST00000306801|0.490874608305238
UTR3 	467-475	0.00251373791992639
UTR3 	599-607	0.00164748488460092
UTR3 	1053-1061	0.0015065963091492
UTR3 	1275-1283	0.00167892316869462
UTR3 	1812-1820	0.00276238920713337
>GTGGGCGTAGCTC|ENST00000553471|0.490755976221327
UTR3 	418-426	0.004997399478392
UTR3 	1036-1044	0.00256529485104373
UTR3 	1093-1101	0.00058296747744974
UTR3 	1179-1187	0.00195571139730546
>GTGGGCGTAGCTC|ENST00000524722|0.490655484084745
UTR3 	355-363	0.00361093112592084
UTR3 	1717-1725	0.00405192623070302
UTR3 	1798-1806	0.00243194382289461
>GTGGGCGTAGCTC|ENST00000563428|0.490635943403607
UTR3 	76-84	0.00203758406906049
UTR3 	1026-1034	0.00405979507422063
UTR3 	1702-1710	0.00399614410129002
>GTGGGCGTAGCTC|ENST00000287844|0.490559338836464
UTR3 	394-402	0.00521720730402746
UTR3 	517-525	0.00487130608412306
>GTGGGCGTAGCTC|ENST00000330175|0.490502154647218
UTR3 	1507-1515	0.00206225898512184
UTR3 	2573-2581	0.00802251459957774
>GTGGGCGTAGCTC|ENST00000262428|0.490390763223904
UTR3 	85-93	0.00720096054936433
CDS 	411-419	0.00945524859797197
>GTGGGCGTAGCTC|ENST00000503143|0.490121250721893
UTR3 	1315-1323	0.00268696163498683
UTR3 	1678-1686	0.00737290069678535
>GTGGGCGTAGCTC|ENST00000490716|0.490115519599688
UTR3 	843-851	0.00602669363372699
UTR3 	1311-1319	0.00403279387494745
>GTGGGCGTAGCTC|ENST00000367545|0.490009901635702
UTR3 	99-107	0.00408075669432169
UTR3 	661-669	0.00317396855823438
UTR3 	861-869	0.00279785466874407
>GTGGGCGTAGCTC|ENST00000332783|0.489948346784409
UTR3 	3112-3120	0.0100485541066095
>GTGGGCGTAGCTC|ENST00000425673|0.489822224336676
UTR3 	1154-1162	0.00384903544726527
UTR3 	2171-2179	0.00211563640892386
UTR3 	2183-2191	0.00170205862982662
UTR3 	2275-2283	0.00237357488904141
>GTGGGCGTAGCTC|ENST00000554715|0.489711043387041
UTR3 	107-115	0.010033033785557
>GTGGGCGTAGCTC|ENST00000219271|0.489526965112571
UTR3 	304-312	0.00372199751068909
UTR3 	603-611	0.00152645548840616
UTR3 	645-653	0.00195632165558377
UTR3 	946-954	0.0028162196766085
>GTGGGCGTAGCTC|ENST00000399537|0.489501030049084
CDS 	330-338	0.00465604536951756
UTR3 	442-450	0.00252591896357146
UTR3 	625-633	0.00216940957000322
UTR3 	989-997	0.003042571649137
CDS 	2682-2690	0.00291461418842272
>GTGGGCGTAGCTC|ENST00000585132|0.489416835195527
UTR3 	1047-1055	0.010013791306301
>GTGGGCGTAGCTC|ENST00000377244|0.489326904380247
UTR3 	245-253	0.00253720231397459
UTR3 	363-371	0.00438341184664836
UTR3 	611-619	0.00308729518905839
>GTGGGCGTAGCTC|ENST00000467087|0.489262017052962
CDS 	622-630	0.0192640489015572
UTR3 	1968-1976	0.00379091625271007
>GTGGGCGTAGCTC|ENST00000565468|0.489232245985284
UTR3 	494-502	0.00397398143016299
UTR3 	2976-2984	0.00230133720153365
UTR3 	8960-8968	0.00372639950353285
>GTGGGCGTAGCTC|ENST00000253237|0.489226430371307
UTR3 	348-356	0.00204770267988547
UTR3 	1024-1032	0.00488541143759655
UTR3 	3167-3175	0.00208419038824445
UTR3 	3184-3192	0.000984033252582738
>GTGGGCGTAGCTC|ENST00000587244|0.489154771796396
UTR3 	425-433	0.00601388718839353
UTR3 	1024-1032	0.00398276364272627
>GTGGGCGTAGCTC|ENST00000270530|0.489150773217293
UTR3 	1116-1124	0.00514231495185088
UTR3 	1227-1235	0.00485407434587183
>GTGGGCGTAGCTC|ENST00000429888|0.489077274419541
UTR3 	582-590	0.00632060014722403
UTR3 	6329-6337	0.00367098182905283
>GTGGGCGTAGCTC|ENST00000262450|0.488912495625619
UTR3 	1007-1015	0.00119058703261385
UTR3 	1972-1980	0.00153326863285478
CDS 	2027-2035	0.0036672209817533
UTR3 	3572-3580	0.00617465655294782
>GTGGGCGTAGCTC|ENST00000270357|0.488825213814774
UTR3 	103-111	0.00266431629847911
UTR3 	729-737	0.00336927370033529
UTR3 	2455-2463	0.00210729557833469
UTR3 	2605-2613	0.00183420968470296
>GTGGGCGTAGCTC|ENST00000230859|0.488761055800543
UTR3 	1548-1556	0.00565214261044679
CDS 	1883-1891	0.0138187873840085
>GTGGGCGTAGCTC|ENST00000271375|0.488696617422928
UTR3 	1150-1158	0.0032199849357775
UTR3 	1673-1681	0.000653986452609072
UTR3 	1878-1886	0.00281278094168175
UTR3 	5455-5463	0.00327993158979801
>GTGGGCGTAGCTC|ENST00000355086|0.488689169520819
UTR3 	539-547	0.00280828989206333
UTR3 	1612-1620	0.00139908107292738
UTR3 	1665-1673	0.00101194701108421
UTR3 	2208-2216	0.000811341613550638
UTR3 	2312-2320	0.000928562470351144
UTR3 	4711-4719	0.00154843045058091
UTR3 	11118-11126	0.00145854424761642
>GTGGGCGTAGCTC|ENST00000356884|0.488592167526517
CDS 	953-961	0.00570956765061482
UTR3 	1369-1377	0.00244726749119096
UTR3 	1763-1771	0.00238893969561156
UTR3 	1795-1803	0.000885600390622152
UTR3 	1969-1977	0.000973728623253515
UTR3 	1982-1990	0.00155958272386488
>GTGGGCGTAGCTC|ENST00000634487|0.488572125134615
UTR3 	2030-2038	0.00277718176305009
UTR3 	3087-3095	0.00718135916630284
>GTGGGCGTAGCTC|ENST00000417954|0.488384723556522
UTR3 	1184-1192	0.00222235286382911
UTR3 	1597-1605	0.00129432655180252
UTR3 	2188-2196	0.00200387710556344
UTR3 	2246-2254	0.00180498117929523
UTR3 	2366-2374	0.00262074519182804
>GTGGGCGTAGCTC|ENST00000545061|0.488152983308325
UTR3 	1435-1443	0.00098984812797299
UTR3 	1555-1563	0.00125655523320584
UTR3 	4141-4149	0.00184852099718907
UTR3 	4295-4303	0.00322273953808828
UTR3 	4482-4490	0.00261346044707363
>GTGGGCGTAGCTC|ENST00000613650|0.488117830235274
UTR3 	108-116	0.00634570958598717
UTR3 	1096-1104	0.00358311530251477
>GTGGGCGTAGCTC|ENST00000219400|0.488033233905874
UTR3 	701-709	0.00631597070257426
UTR3 	1786-1794	0.00360732048581516
>GTGGGCGTAGCTC|ENST00000251287|0.488012417017459
UTR3 	91-99	0.00576901030597416
UTR3 	197-205	0.00415291918032803
>GTGGGCGTAGCTC|ENST00000591448|0.487992643140689
UTR3 	1506-1514	0.00179326722621939
UTR3 	2267-2275	0.00812736878234643
>GTGGGCGTAGCTC|ENST00000562250|0.487851776065508
UTR3 	118-126	0.0037369142927616
UTR3 	399-407	0.00362152559651984
CDS 	429-437	0.00841508946657892
>GTGGGCGTAGCTC|ENST00000229003|0.487835318931598
UTR3 	137-145	0.00697402413373764
UTR3 	360-368	0.00293632066573609
>GTGGGCGTAGCTC|ENST00000370759|0.487739615562359
CDS 	198-206	0.0288895545638271
>GTGGGCGTAGCTC|ENST00000371372|0.48769023267142
UTR3 	97-105	0.00242188873852685
CDS 	368-376	0.00988545046952012
UTR3 	403-411	0.00296548065821308
CDS 	2139-2147	0.00449112324995226
>GTGGGCGTAGCTC|ENST00000376355|0.487617362647235
UTR3 	4313-4321	0.0016407925520766
UTR3 	5240-5248	0.00825529458952998
>GTGGGCGTAGCTC|ENST00000222120|0.487608144914216
CDS 	378-386	0.00880340619942326
UTR3 	788-796	0.00222169405186414
UTR3 	2075-2083	0.00188566623234264
UTR3 	2304-2312	0.00103364035156096
UTR3 	2422-2430	0.00207706997450953
>GTGGGCGTAGCTC|ENST00000618975|0.487567655460776
UTR3 	1287-1295	0.0032132974933279
UTR3 	1413-1421	0.00667953799889846
>GTGGGCGTAGCTC|ENST00000359543|0.487538266719857
UTR3 	234-242	0.00438546248299863
UTR3 	3196-3204	0.00267625655087913
UTR3 	3443-3451	0.00282919395450332
>GTGGGCGTAGCTC|ENST00000439308|0.487488478202214
UTR3 	53-61	0.00625242359322177
UTR3 	167-175	0.00363523239973032
>GTGGGCGTAGCTC|ENST00000274938|0.487235506050644
UTR3 	647-655	0.0052702418709568
UTR3 	1142-1150	0.00318580309244502
UTR3 	2599-2607	0.000884434101215331
UTR3 	2734-2742	0.000530628098601651
>GTGGGCGTAGCTC|ENST00000377559|0.487228748492976
UTR3 	645-653	0.00234312109601949
UTR3 	893-901	0.00458680935286596
CDS 	4880-4888	0.00962035555521159
>GTGGGCGTAGCTC|ENST00000288828|0.487222087513069
UTR3 	458-466	0.00222679129588464
UTR3 	2817-2825	0.00764343804700645
>GTGGGCGTAGCTC|ENST00000575332|0.487182585618734
UTR3 	1155-1163	0.00455608465058022
UTR3 	1902-1910	0.00531156053143995
>GTGGGCGTAGCTC|ENST00000531499|0.487054932233186
UTR3 	41-49	0.0029566076134728
UTR3 	412-420	0.0049732258159523
UTR3 	651-659	0.00192946076778934
>GTGGGCGTAGCTC|ENST00000529386|0.48704883156887
UTR3 	133-141	0.00595049437194322
UTR3 	602-610	0.00390840072181802
>GTGGGCGTAGCTC|ENST00000506955|0.486972623977696
UTR3 	120-128	0.00429037036441792
UTR3 	399-407	0.00366987630913973
UTR3 	1572-1580	0.00189366292334107
>GTGGGCGTAGCTC|ENST00000279146|0.486948211643258
UTR3 	28-36	0.00985231253481338
>GTGGGCGTAGCTC|ENST00000454449|0.486875516866317
UTR3 	53-61	0.00438727534851872
UTR3 	296-304	0.00546028144849085
>GTGGGCGTAGCTC|ENST00000398752|0.486821697813548
UTR3 	420-428	0.00204253913088858
UTR3 	978-986	0.00246004328824263
UTR3 	1502-1510	0.00123180798832316
UTR3 	2028-2036	0.00220572102371247
UTR3 	3428-3436	0.00190392446633806
>GTGGGCGTAGCTC|ENST00000504921|0.486813042247361
UTR3 	1436-1444	0.00984346963932217
>GTGGGCGTAGCTC|ENST00000397979|0.486713429518887
UTR3 	136-144	0.00229863647734871
UTR3 	1766-1774	0.00366521608194711
UTR3 	1924-1932	0.00387310025091485
>GTGGGCGTAGCTC|ENST00000476843|0.486456258099797
UTR3 	501-509	0.00344665255001268
UTR3 	1065-1073	0.00474822566806059
UTR3 	1500-1508	0.00162524969291277
>GTGGGCGTAGCTC|ENST00000568820|0.486383802666532
UTR3 	525-533	0.00220322502019757
UTR3 	726-734	0.00385203109682476
UTR3 	775-783	0.00376013146530064
>GTGGGCGTAGCTC|ENST00000266646|0.486363943362538
UTR3 	744-752	0.00981408829948418
>GTGGGCGTAGCTC|ENST00000369886|0.486154697819351
UTR3 	449-457	0.00344922290860923
UTR3 	718-726	0.000880949806238437
UTR3 	1240-1248	0.00267693698268353
UTR3 	1294-1302	0.00279328866804964
>GTGGGCGTAGCTC|ENST00000379540|0.486049923896866
UTR3 	952-960	0.00661054795351071
UTR3 	960-968	0.00318299543703626
>GTGGGCGTAGCTC|ENST00000543409|0.485922993758727
UTR3 	128-136	0.00190979604878597
UTR3 	623-631	0.00787544265895581
>GTGGGCGTAGCTC|ENST00000587460|0.485866709216173
UTR3 	70-78	0.00978155613008501
>GTGGGCGTAGCTC|ENST00000371497|0.485672317615065
CDS 	42-50	0.0111079869912167
UTR3 	6049-6057	0.00269974340272278
UTR3 	6678-6686	0.00363838445659508
>GTGGGCGTAGCTC|ENST00000597643|0.485650374836147
UTR3 	133-141	0.00189303665482369
UTR3 	1702-1710	0.00149547467557148
UTR3 	2326-2334	0.00299204269784091
UTR3 	2417-2425	0.00338684758530191
>GTGGGCGTAGCTC|ENST00000394900|0.485631029428043
UTR3 	108-116	0.00330305261254885
UTR3 	464-472	0.00279408902870093
UTR3 	1614-1622	0.00366899420681268
>GTGGGCGTAGCTC|ENST00000609129|0.485467044428644
UTR3 	1502-1510	0.00442045898425359
UTR3 	1849-1857	0.00171679458327427
UTR3 	7878-7886	0.00167706113223629
UTR3 	9771-9779	0.00194109153505088
>GTGGGCGTAGCTC|ENST00000333538|0.485446911874206
UTR3 	182-190	0.00547367837989571
CDS 	533-541	0.0136542967052074
>GTGGGCGTAGCTC|ENST00000322583|0.485407877688802
UTR3 	107-115	0.00761266045382812
UTR3 	138-146	0.00213887442409246
>GTGGGCGTAGCTC|ENST00000311734|0.485300793144193
UTR3 	1733-1741	0.00600154432620648
UTR3 	2448-2456	0.00374298380228226
>GTGGGCGTAGCTC|ENST00000424789|0.485270221763986
UTR3 	122-130	0.00974252776761596
>GTGGGCGTAGCTC|ENST00000397992|0.485262250349814
UTR3 	3122-3130	0.00974200617712428
>GTGGGCGTAGCTC|ENST00000316843|0.48523869305655
UTR3 	232-240	0.00257805517238713
UTR3 	371-379	0.00174843463226554
UTR3 	477-485	0.00230984605891956
UTR3 	489-497	0.00310412889533223
>GTGGGCGTAGCTC|ENST00000377298|0.485008505116113
UTR3 	163-171	0.00351698834659147
UTR3 	626-634	0.00175680104929848
UTR3 	635-643	0.000949850348062353
UTR3 	1369-1377	0.00350176296062507
>GTGGGCGTAGCTC|ENST00000344120|0.484882604207471
UTR3 	111-119	0.00548349214161698
UTR3 	773-781	0.00423367222190073
>GTGGGCGTAGCTC|ENST00000155840|0.484729029327361
UTR3 	350-358	0.00279794363477763
UTR3 	454-462	0.00278199986812677
UTR3 	716-724	0.00238776898920203
UTR3 	752-760	0.00173940251061899
>GTGGGCGTAGCTC|ENST00000262651|0.484535953372742
UTR3 	70-78	0.00345552687731852
UTR3 	1369-1377	0.00239243411734918
UTR3 	1591-1599	0.0038465195779579
>GTGGGCGTAGCTC|ENST00000233557|0.484399613498794
UTR3 	276-284	0.00453756472359535
UTR3 	298-306	0.0051479939110218
>GTGGGCGTAGCTC|ENST00000433010|0.484377564923503
UTR3 	637-645	0.00968411578479166
>GTGGGCGTAGCTC|ENST00000452361|0.484370315555546
UTR3 	398-406	0.00409767983807239
UTR3 	742-750	0.00558596155015091
>GTGGGCGTAGCTC|ENST00000372530|0.484192984184322
UTR3 	251-259	0.00967203673941256
>GTGGGCGTAGCTC|ENST00000420770|0.484177064180288
UTR3 	109-117	0.00419135243239426
UTR3 	302-310	0.00275556682782521
UTR3 	739-747	0.00113700790884652
UTR3 	838-846	0.00158706774505327
>GTGGGCGTAGCTC|ENST00000283426|0.484134374098956
UTR3 	3190-3198	0.00073252773406189
UTR3 	3418-3426	0.00167666676675654
UTR3 	3868-3876	0.00133281517609293
UTR3 	4180-4188	0.000898634482535888
UTR3 	6332-6340	0.00155216434818405
UTR3 	6343-6351	0.00122192638051055
UTR3 	6784-6792	0.00225346632242977
>GTGGGCGTAGCTC|ENST00000620087|0.484035357561454
UTR3 	66-74	0.00218696645031622
CDS 	484-492	0.0135239580151217
UTR3 	629-637	0.00323117759188087
>GTGGGCGTAGCTC|ENST00000611717|0.483963543363703
UTR3 	2520-2528	0.00965702163659861
>GTGGGCGTAGCTC|ENST00000282146|0.48381532450884
UTR3 	50-58	0.0030899395144622
CDS 	741-749	0.0200984927742696
>GTGGGCGTAGCTC|ENST00000534585|0.483809063085355
UTR3 	404-412	0.00551898173588264
UTR3 	425-433	0.00412793012884033
>GTGGGCGTAGCTC|ENST00000367941|0.483793597981447
UTR3 	247-255	0.00663966871438715
UTR3 	1627-1635	0.00106507187011175
UTR3 	8225-8233	0.0019411591743947
>GTGGGCGTAGCTC|ENST00000417956|0.483688109958785
UTR3 	2563-2571	0.00137140249888484
UTR3 	4137-4145	0.00546873048295079
UTR3 	5696-5704	0.00279886311298517
>GTGGGCGTAGCTC|ENST00000369089|0.483631904344315
UTR3 	2268-2276	0.00963531767934319
>GTGGGCGTAGCTC|ENST00000429492|0.4835498798312
UTR3 	630-638	0.00244183584490885
UTR3 	1294-1302	0.00499672005278162
UTR3 	2496-2504	0.00138915137498361
UTR3 	2610-2618	0.000802242206775589
>GTGGGCGTAGCTC|ENST00000623882|0.483466306835057
UTR3 	205-213	0.00352604951851215
UTR3 	595-603	0.00196905658754998
UTR3 	924-932	0.00139547136178522
UTR3 	1294-1302	0.0027339024095778
>GTGGGCGTAGCTC|ENST00000578101|0.483448694098775
UTR3 	592-600	0.00378924308234297
UTR3 	1084-1092	0.0025520293231585
UTR3 	2605-2613	0.0012306556810386
UTR3 	3098-3106	0.00205139908239095
>GTGGGCGTAGCTC|ENST00000296632|0.483439345572156
CDS 	208-216	0.0280688197842737
>GTGGGCGTAGCTC|ENST00000373693|0.48342081597583
UTR3 	21-29	0.00962150261166103
>GTGGGCGTAGCTC|ENST00000505070|0.48324531414921
UTR3 	382-390	0.00397160081715194
UTR3 	846-854	0.00347199837879085
UTR3 	908-916	0.00216641708032826
>GTGGGCGTAGCTC|ENST00000557056|0.48323721533445
UTR3 	295-303	0.00640309251332611
UTR3 	1033-1041	0.00145337149929233
UTR3 	1727-1735	0.00175302220167834
>GTGGGCGTAGCTC|ENST00000529993|0.483118076286656
UTR3 	1431-1439	0.00248004607016146
UTR3 	2188-2196	0.00217825199183621
UTR3 	2242-2250	0.00103682557371063
UTR3 	2370-2378	0.0017100676039815
UTR3 	2503-2511	0.00219649733738035
>GTGGGCGTAGCTC|ENST00000551869|0.482977566497386
UTR3 	1166-1174	0.00201361685905356
UTR3 	1235-1243	0.000746086917757811
UTR3 	1648-1656	0.00141388650190977
UTR3 	1819-1827	0.00541890178700787
>GTGGGCGTAGCTC|ENST00000628067|0.482903384789043
CDS 	362-370	0.00588775113126476
UTR3 	380-388	0.00400944265284832
UTR3 	990-998	0.00380639592381941
>GTGGGCGTAGCTC|ENST00000407472|0.48286135857714
UTR3 	1298-1306	0.00142501792171542
UTR3 	1318-1326	0.000682786809568568
UTR3 	4469-4477	0.00481581948804873
UTR3 	4583-4591	0.00266126178452851
>GTGGGCGTAGCTC|ENST00000591278|0.482786110601035
UTR3 	271-279	0.00957996079501638
>GTGGGCGTAGCTC|ENST00000557353|0.48260766808179
UTR3 	70-78	0.00637864652026935
CDS 	139-147	0.0103346996623428
>GTGGGCGTAGCTC|ENST00000621650|0.482579659197362
UTR3 	727-735	0.00224070589942056
UTR3 	1012-1020	0.00237297385842407
UTR3 	1137-1145	0.00151863704027577
UTR3 	2529-2537	0.000661543216573872
UTR3 	2732-2740	0.0023730069247964
UTR3 	2824-2832	0.000399580720306765
>GTGGGCGTAGCTC|ENST00000424725|0.482467404381584
UTR3 	675-683	0.00250724088403547
UTR3 	3437-3445	0.00204106488242712
UTR3 	3619-3627	0.00261569344323292
UTR3 	3630-3638	0.0023951007249453
>GTGGGCGTAGCTC|ENST00000613549|0.482435737162133
UTR3 	33-41	0.00385485335339503
UTR3 	278-286	0.00328888569261299
UTR3 	1413-1421	0.00155937001540338
UTR3 	1708-1716	0.000853918050150912
>GTGGGCGTAGCTC|ENST00000306011|0.482401250444538
UTR3 	239-247	0.00955476972370043
>GTGGGCGTAGCTC|ENST00000531380|0.482400853650236
UTR3 	1841-1849	0.00466431288268481
UTR3 	3108-3116	0.00210395834829643
UTR3 	4075-4083	0.00278647251979669
>GTGGGCGTAGCTC|ENST00000254051|0.482400595884301
UTR3 	357-365	0.00195713668464538
UTR3 	1584-1592	0.0054517046297443
CDS 	1844-1852	0.00707953228274312
>GTGGGCGTAGCTC|ENST00000355624|0.482392523709681
CDS 	1472-1480	0.0278689607474158
>GTGGGCGTAGCTC|ENST00000504875|0.482340104203648
UTR3 	505-513	0.00641808013151512
UTR3 	695-703	0.0031326871320362
>GTGGGCGTAGCTC|ENST00000256367|0.482212779877906
UTR3 	192-200	0.00421860701219878
UTR3 	642-650	0.0031173548601148
UTR3 	896-904	0.00220647098941517
>GTGGGCGTAGCTC|ENST00000270361|0.482117972108867
UTR3 	985-993	0.00953622683208838
>GTGGGCGTAGCTC|ENST00000433426|0.481961557497824
UTR3 	217-225	0.00170329309269532
UTR3 	533-541	0.00352929378785112
UTR3 	666-674	0.00429340101007147
>GTGGGCGTAGCTC|ENST00000582081|0.481938954106997
UTR3 	463-471	0.00307711440582354
UTR3 	2040-2048	0.00368359865808202
UTR3 	4708-4716	0.00276379518372979
>GTGGGCGTAGCTC|ENST00000360085|0.481919015280987
UTR3 	33-41	0.00952320302599846
>GTGGGCGTAGCTC|ENST00000269919|0.481905637209914
UTR3 	128-136	0.00385577236297738
UTR3 	681-689	0.00273015720452111
UTR3 	1477-1485	0.001184103945841
UTR3 	5542-5550	0.00175229376451105
>GTGGGCGTAGCTC|ENST00000435737|0.481813696410916
UTR3 	52-60	0.00452609523284363
UTR3 	1274-1282	0.00499021341949242
>GTGGGCGTAGCTC|ENST00000573331|0.481789260916302
UTR3 	242-250	0.00237093707714292
UTR3 	605-613	0.00412050474244143
UTR3 	645-653	0.00157032505519196
UTR3 	912-920	0.00145294216848409
>GTGGGCGTAGCTC|ENST00000336156|0.481755653606927
UTR3 	222-230	0.00168250807133692
UTR3 	583-591	0.00571603270007111
UTR3 	1359-1367	0.00211396824334596
>GTGGGCGTAGCTC|ENST00000393576|0.481677511505596
UTR3 	629-637	0.00371592974777012
UTR3 	733-741	0.005791463824579
>GTGGGCGTAGCTC|ENST00000392876|0.481657832866374
UTR3 	2249-2257	0.00403063816173705
UTR3 	3041-3049	0.00137529563624217
UTR3 	3269-3277	0.000992955240947383
UTR3 	5213-5221	0.0031072162948708
>GTGGGCGTAGCTC|ENST00000216044|0.481656668669146
UTR3 	2145-2153	0.00300887520586951
UTR3 	2395-2403	0.00234407022670476
UTR3 	2721-2729	0.00415308368832903
>GTGGGCGTAGCTC|ENST00000309890|0.481613833221333
UTR3 	99-107	0.00654495643951437
UTR3 	107-115	0.00218813168937271
CDS 	1493-1501	0.00260170216372612
>GTGGGCGTAGCTC|ENST00000582022|0.481598712848442
UTR3 	199-207	0.00950223509019773
>GTGGGCGTAGCTC|ENST00000310942|0.481577120093151
UTR3 	425-433	0.00258425557134826
UTR3 	899-907	0.00213979770352442
UTR3 	1081-1089	0.002139594871076
UTR3 	1904-1912	0.00175245370840858
UTR3 	1940-1948	0.000884719675379896
>GTGGGCGTAGCTC|ENST00000064780|0.481515326224679
UTR3 	285-293	0.0030430791423821
UTR3 	1037-1045	0.00171981257571243
UTR3 	1769-1777	0.00473388447764638
>GTGGGCGTAGCTC|ENST00000443751|0.481470447544116
UTR3 	378-386	0.00447506425714244
UTR3 	1592-1600	0.0050187739337426
>GTGGGCGTAGCTC|ENST00000334976|0.481434639011191
UTR3 	769-777	0.0015929170869513
UTR3 	5075-5083	0.00142547478987263
UTR3 	5416-5424	0.00135242327564844
UTR3 	8093-8101	0.00512067880118839
>GTGGGCGTAGCTC|ENST00000281031|0.481369542128303
UTR3 	260-268	0.00541496679496758
UTR3 	1338-1346	0.00407226550178405
>GTGGGCGTAGCTC|ENST00000311048|0.481250621607802
UTR3 	1462-1470	0.0011432149889293
UTR3 	1715-1723	0.00134146825932217
UTR3 	6781-6789	0.00257537442238728
UTR3 	6861-6869	0.000822876322879599
UTR3 	8371-8379	0.00196175711828669
UTR3 	10576-10584	0.00163475578260985
>GTGGGCGTAGCTC|ENST00000380409|0.481240648763158
UTR3 	274-282	0.00561035343763766
UTR3 	1074-1082	0.00386844055551329
>GTGGGCGTAGCTC|ENST00000549114|0.481153015017634
UTR3 	200-208	0.00687381031130264
UTR3 	390-398	0.00259924644182399
>GTGGGCGTAGCTC|ENST00000381792|0.481081706830152
UTR3 	21-29	0.00539622338864522
UTR3 	219-227	0.00407216487641752
>GTGGGCGTAGCTC|ENST00000377474|0.480977740476826
UTR3 	25-33	0.00381640027251196
UTR3 	139-147	0.0056451813109148
>GTGGGCGTAGCTC|ENST00000395811|0.480858978195958
CDS 	2328-2336	0.0100094459978918
UTR3 	5006-5014	0.00226267176810791
UTR3 	6135-6143	0.00106325318074251
UTR3 	6804-6812	0.00303783193871117
>GTGGGCGTAGCTC|ENST00000476567|0.480833344931477
UTR3 	69-77	0.00276707746817251
UTR3 	417-425	0.00170633589607577
UTR3 	544-552	0.00497871445755911
>GTGGGCGTAGCTC|ENST00000585527|0.480770677798056
UTR3 	132-140	0.00944802485904178
>GTGGGCGTAGCTC|ENST00000262626|0.480763955902702
UTR3 	149-157	0.00944758475859173
>GTGGGCGTAGCTC|ENST00000450295|0.480760221676897
UTR3 	253-261	0.0031307448940004
UTR3 	695-703	0.00244241031741508
UTR3 	941-949	0.00229282793794119
UTR3 	1086-1094	0.00158135711929655
>GTGGGCGTAGCTC|ENST00000430397|0.48072226696766
UTR3 	47-55	0.00574838950366316
UTR3 	95-103	0.00369646575876782
>GTGGGCGTAGCTC|ENST00000248139|0.480706845863138
UTR3 	640-648	0.0023556261260917
UTR3 	749-757	0.00253183024316802
UTR3 	1007-1015	0.00258075444294316
UTR3 	1152-1160	0.00197563478108921
>GTGGGCGTAGCTC|ENST00000306072|0.480526402367969
UTR3 	355-363	0.00943203119997257
>GTGGGCGTAGCTC|ENST00000373521|0.48049671979829
UTR3 	207-215	0.00405722652480936
UTR3 	1158-1166	0.00537286120091219
>GTGGGCGTAGCTC|ENST00000311127|0.480425403369036
UTR3 	75-83	0.00544217283698339
UTR3 	1907-1915	0.00128353355731243
UTR3 	2496-2504	0.00125731058777155
UTR3 	3008-3016	0.00144240124435017
>GTGGGCGTAGCTC|ENST00000402472|0.480417194434133
UTR3 	302-310	0.00405587793655128
UTR3 	1224-1232	0.00382684004194188
UTR3 	1463-1471	0.00154216275810605
>GTGGGCGTAGCTC|ENST00000375436|0.480308558923836
UTR3 	581-589	0.00941776763148257
>GTGGGCGTAGCTC|ENST00000377252|0.480273792233794
UTR3 	1280-1288	0.00121333342098414
CDS 	1474-1482	0.0115263505758466
UTR3 	4202-4210	0.00206779479696265
UTR3 	7023-7031	0.00124323454018765
UTR3 	7144-7152	0.00129942816163043
>GTGGGCGTAGCTC|ENST00000565334|0.480213276800971
UTR3 	56-64	0.00750229894091597
UTR3 	893-901	0.00190922982213198
>GTGGGCGTAGCTC|ENST00000322241|0.480128951476252
UTR3 	119-127	0.00360278744364856
UTR3 	666-674	0.00580321979993875
>GTGGGCGTAGCTC|ENST00000374837|0.480006655779263
CDS 	287-295	0.00639281056473618
UTR3 	315-323	0.00267137828152306
UTR3 	332-340	0.00479071333414283
>GTGGGCGTAGCTC|ENST00000570817|0.47998584782041
UTR3 	40-48	0.00235221831897561
UTR3 	129-137	0.00319562249111481
UTR3 	141-149	0.00384879601074803
>GTGGGCGTAGCTC|ENST00000370205|0.47997165359474
UTR3 	2656-2664	0.00415081627181712
UTR3 	3278-3286	0.00162350716639784
UTR3 	3802-3810	0.00100288270776898
UTR3 	6605-6613	0.00261850122571975
>GTGGGCGTAGCTC|ENST00000598766|0.47993715734458
UTR3 	286-294	0.00506306667623289
CDS 	1245-1253	0.0137173892841953
>GTGGGCGTAGCTC|ENST00000261530|0.479907243199262
UTR3 	5198-5206	0.00432502260190326
UTR3 	9315-9323	0.00232072343129486
UTR3 	9553-9561	0.00274574366818946
>GTGGGCGTAGCTC|ENST00000417877|0.479872991799251
UTR3 	418-426	0.00497164160146558
UTR3 	1292-1300	0.0018797895864717
UTR3 	1599-1607	0.00253781567269718
>GTGGGCGTAGCTC|ENST00000541349|0.479862158137342
UTR3 	364-372	0.00655170190726259
UTR3 	480-488	0.00283683554392487
>GTGGGCGTAGCTC|ENST00000425542|0.479777146671533
UTR3 	70-78	0.00938297069043848
>GTGGGCGTAGCTC|ENST00000571878|0.479735604875196
UTR3 	262-270	0.00322631972471291
UTR3 	417-425	0.00615393067842514
>GTGGGCGTAGCTC|ENST00000443566|0.479674794784368
UTR3 	166-174	0.00286396370487184
UTR3 	207-215	0.00397786522249315
UTR3 	779-787	0.00253443940692906
>GTGGGCGTAGCTC|ENST00000257940|0.479584463086607
UTR3 	55-63	0.00278857826683451
UTR3 	581-589	0.00445824253042668
UTR3 	3601-3609	0.00212353221173176
>GTGGGCGTAGCTC|ENST00000474125|0.47957457730051
UTR3 	2801-2809	0.00169317100036631
UTR3 	2869-2877	0.00206429683583577
UTR3 	2902-2910	0.00126822346820324
UTR3 	3139-3147	0.00201649971412851
UTR3 	3374-3382	0.00232751461948287
>GTGGGCGTAGCTC|ENST00000415083|0.479558301652893
UTR3 	1384-1392	0.0074876568453679
UTR3 	1649-1657	0.0018809829791318
>GTGGGCGTAGCTC|ENST00000377142|0.479547526739566
CDS 	500-508	0.0089747678448969
CDS 	741-749	0.0183508724241683
>GTGGGCGTAGCTC|ENST00000297323|0.479487255259049
UTR3 	444-452	0.00167992039664829
UTR3 	8210-8218	0.00309630861539499
UTR3 	8631-8639	0.00458775829412179
>GTGGGCGTAGCTC|ENST00000369707|0.479451509614139
UTR3 	345-353	0.00540978460796235
UTR3 	4902-4910	0.00395186185135317
>GTGGGCGTAGCTC|ENST00000594001|0.47942499069233
UTR3 	118-126	0.00426266287353445
UTR3 	439-447	0.00509724695316722
>GTGGGCGTAGCTC|ENST00000392593|0.479366301609549
UTR3 	233-241	0.00299831217133426
UTR3 	544-552	0.00148978980724952
UTR3 	3512-3520	0.002837898703353
UTR3 	3746-3754	0.00203006577238748
>GTGGGCGTAGCTC|ENST00000249016|0.479314524758645
UTR3 	588-596	0.00935267571236096
>GTGGGCGTAGCTC|ENST00000432367|0.479281926460752
UTR3 	1087-1095	0.00935054091297821
>GTGGGCGTAGCTC|ENST00000376770|0.479183019467934
UTR3 	1719-1727	0.00200909264024919
UTR3 	1825-1833	0.00491430993236782
UTR3 	1973-1981	0.00242066104220723
>GTGGGCGTAGCTC|ENST00000448830|0.47904771182927
UTR3 	138-146	0.00359367148629076
UTR3 	324-332	0.00574153082332518
>GTGGGCGTAGCTC|ENST00000455783|0.478906831883016
UTR3 	264-272	0.0093259758596988
>GTGGGCGTAGCTC|ENST00000377745|0.478853066735563
UTR3 	37-45	0.00932245463752739
>GTGGGCGTAGCTC|ENST00000567180|0.478786735881024
UTR3 	95-103	0.00296158203381357
UTR3 	211-219	0.00635652837582338
>GTGGGCGTAGCTC|ENST00000518676|0.478786228665368
UTR3 	1110-1118	0.00279047608650192
UTR3 	1623-1631	0.001137841653179
UTR3 	1739-1747	0.000548195557662693
UTR3 	1851-1859	0.000751553093371506
UTR3 	5492-5500	0.0018150549637581
UTR3 	5873-5881	0.00227495583573792
>GTGGGCGTAGCTC|ENST00000221930|0.478707743148302
UTR3 	100-108	0.00523067249347889
UTR3 	453-461	0.00408226435590306
>GTGGGCGTAGCTC|ENST00000487727|0.478705578046998
UTR3 	517-525	0.00241415568428037
UTR3 	703-711	0.00218741479512512
UTR3 	1163-1171	0.00119096094171998
UTR3 	1313-1321	0.000951319334079261
UTR3 	2635-2643	0.00256894429177162
>GTGGGCGTAGCTC|ENST00000339554|0.478676822232294
UTR3 	425-433	0.0030971161933582
UTR3 	451-459	0.00166042611693732
UTR3 	757-765	0.00180848650175288
UTR3 	1227-1235	0.00274488287988282
>GTGGGCGTAGCTC|ENST00000225941|0.47865557336668
UTR3 	91-99	0.00373019706609285
UTR3 	443-451	0.0046933284752986
CDS 	671-679	0.00297641120411195
>GTGGGCGTAGCTC|ENST00000525778|0.478611380174701
CDS 	1266-1274	0.0121018476269802
CDS 	2375-2383	0.0150449593052721
>GTGGGCGTAGCTC|ENST00000341567|0.478589697509376
CDS 	684-692	0.0271426645283494
>GTGGGCGTAGCTC|ENST00000450233|0.478567967833076
UTR3 	227-235	0.00414612287340958
UTR3 	374-382	0.00515765934235318
>GTGGGCGTAGCTC|ENST00000257552|0.478564505393874
UTR3 	274-282	0.00240982134192299
UTR3 	702-710	0.00189484452884271
UTR3 	857-865	0.00186917182609964
UTR3 	1251-1259	0.00312971774243558
>GTGGGCGTAGCTC|ENST00000220562|0.478554067364173
UTR3 	283-291	0.00930287178765164
>GTGGGCGTAGCTC|ENST00000535861|0.478431560875822
UTR3 	230-238	0.00752799639637406
UTR3 	1228-1236	0.00176685158565619
>GTGGGCGTAGCTC|ENST00000298912|0.47834898640745
UTR3 	842-850	0.00201136973714852
UTR3 	6594-6602	0.00522402226171711
UTR3 	6877-6885	0.00205404750864317
>GTGGGCGTAGCTC|ENST00000374338|0.478314982913417
CDS 	846-854	0.0270901798429252
>GTGGGCGTAGCTC|ENST00000532335|0.478304911351946
UTR3 	341-349	0.00928655264141794
>GTGGGCGTAGCTC|ENST00000320785|0.478282179360764
UTR3 	962-970	0.00389892259418549
UTR3 	3119-3127	0.00379474858479342
UTR3 	3267-3275	0.00159139253418187
>GTGGGCGTAGCTC|ENST00000216297|0.478231447266358
UTR3 	164-172	0.00928174077803
>GTGGGCGTAGCTC|ENST00000491711|0.478114846154966
UTR3 	239-247	0.00927410333282322
>GTGGGCGTAGCTC|ENST00000371652|0.478093534197782
UTR3 	130-138	0.00655159288666304
UTR3 	2479-2487	0.00185744781118614
UTR3 	4494-4502	0.000863666671682381
>GTGGGCGTAGCTC|ENST00000427522|0.478025653801706
UTR3 	426-434	0.00656551107700116
UTR3 	841-849	0.00270274999588722
>GTGGGCGTAGCTC|ENST00000398665|0.478018655907304
CDS 	1061-1069	0.00514562924957393
UTR3 	1437-1445	0.00159674178432588
CDS 	1563-1571	0.00416944400315349
UTR3 	2058-2066	0.00171076341394356
UTR3 	2133-2141	0.0021497932461885
CDS 	3284-3292	0.00283684209210142
>GTGGGCGTAGCTC|ENST00000367286|0.477993085942997
UTR3 	208-216	0.00391969806358934
CDS 	939-947	0.0166133888647859
>GTGGGCGTAGCTC|ENST00000537064|0.477992421128076
UTR3 	1462-1470	0.00185192211889237
UTR3 	2199-2207	0.00186460116594862
UTR3 	3053-3061	0.00154069078096382
UTR3 	4230-4238	0.00150428272129185
UTR3 	4490-4498	0.00250458746230733
>GTGGGCGTAGCTC|ENST00000377861|0.477938670164225
UTR3 	3402-3410	0.0021269677776095
UTR3 	3513-3521	0.00182000536994928
UTR3 	7949-7957	0.00184433780393831
UTR3 	15395-15403	0.00150976996547266
UTR3 	17001-17009	0.00196148248245131
>GTGGGCGTAGCTC|ENST00000353364|0.477872171785116
UTR3 	3402-3410	0.000823979873915481
UTR3 	8276-8284	0.00125267393669405
UTR3 	11034-11042	0.007181553698424
>GTGGGCGTAGCTC|ENST00000548411|0.477775499646465
UTR3 	1501-1509	0.00357820306750728
UTR3 	1794-1802	0.00567367196633655
>GTGGGCGTAGCTC|ENST00000486393|0.477762657736306
UTR3 	586-594	0.00564627572274189
UTR3 	727-735	0.00360475809799876
>GTGGGCGTAGCTC|ENST00000393437|0.477754472049452
UTR3 	2269-2277	0.00469648731902513
UTR3 	2702-2710	0.00171353148517076
UTR3 	5455-5463	0.00184720798935979
UTR3 	8894-8902	0.000993270820354451
>GTGGGCGTAGCTC|ENST00000325926|0.477719830328202
UTR3 	34-42	0.00507590908930653
UTR3 	194-202	0.00417231929554033
>GTGGGCGTAGCTC|ENST00000620157|0.477699926545588
UTR3 	4321-4329	0.00924692456793785
>GTGGGCGTAGCTC|ENST00000330817|0.47757521948481
UTR3 	276-284	0.00228070378485489
UTR3 	359-367	0.00248621243535181
UTR3 	3273-3281	0.0044718391829778
>GTGGGCGTAGCTC|ENST00000404039|0.477569636208023
UTR3 	315-323	0.0037159514486296
UTR3 	369-377	0.00552243820749272
>GTGGGCGTAGCTC|ENST00000396044|0.477564914694598
UTR3 	890-898	0.00393382296738043
UTR3 	4758-4766	0.00327411730625691
UTR3 	5543-5551	0.00203014008718583
>GTGGGCGTAGCTC|ENST00000373886|0.477560558578012
CDS 	2255-2263	0.0269460328184169
>GTGGGCGTAGCTC|ENST00000398540|0.47753719693292
UTR3 	228-236	0.0042947578028653
UTR3 	691-699	0.00494150682693392
>GTGGGCGTAGCTC|ENST00000285298|0.477513446755771
UTR3 	1011-1019	0.00452979212050259
UTR3 	1095-1103	0.00470491667900302
>GTGGGCGTAGCTC|ENST00000263212|0.477463056689451
UTR3 	485-493	0.0061247023565326
UTR3 	606-614	0.00310670546061544
>GTGGGCGTAGCTC|ENST00000378566|0.477341222442924
UTR3 	119-127	0.00922342650275231
>GTGGGCGTAGCTC|ENST00000467101|0.4773134328795
UTR3 	133-141	0.00439028369567426
UTR3 	316-324	0.00483132229881555
>GTGGGCGTAGCTC|ENST00000587091|0.477297088075192
UTR3 	1340-1348	0.00338147492493688
UTR3 	2058-2066	0.00583906030891387
>GTGGGCGTAGCTC|ENST00000476993|0.477246312458077
UTR3 	232-240	0.00255909404064309
UTR3 	652-660	0.00253220522313413
UTR3 	1511-1519	0.00250256819952787
UTR3 	1900-1908	0.00162334140068198
>GTGGGCGTAGCTC|ENST00000407780|0.477238116435865
UTR3 	545-553	0.00306080732016281
UTR3 	4043-4051	0.00182258803160038
UTR3 	4254-4262	0.000956246705754588
UTR3 	4552-4560	0.00118139134966711
UTR3 	5505-5513	0.0021956385229474
>GTGGGCGTAGCTC|ENST00000432096|0.47713940491023
UTR3 	101-109	0.00921020512510591
>GTGGGCGTAGCTC|ENST00000291825|0.477113137633594
UTR3 	1119-1127	0.00249977305783432
UTR3 	1170-1178	0.00118982244461613
UTR3 	1452-1460	0.00200487294403997
UTR3 	3942-3950	0.00351401583296164
>GTGGGCGTAGCTC|ENST00000265631|0.477036214504762
UTR3 	89-97	0.00920344477391716
>GTGGGCGTAGCTC|ENST00000349959|0.476992396944048
UTR3 	169-177	0.0048908509261633
UTR3 	303-311	0.00430972317288498
>GTGGGCGTAGCTC|ENST00000311459|0.476990845650325
UTR3 	1883-1891	0.00150046767060582
UTR3 	1895-1903	0.000667654882788121
UTR3 	2016-2024	0.000351446618951916
UTR3 	7859-7867	0.00159953549354303
UTR3 	9012-9020	0.00508136780088105
>GTGGGCGTAGCTC|ENST00000409652|0.476971384527774
UTR3 	323-331	0.00503738311774336
UTR3 	4877-4885	0.00278132107246033
UTR3 	6918-6926	0.00138049328780766
>GTGGGCGTAGCTC|ENST00000267116|0.47695698335734
UTR3 	1988-1996	0.00198308609481085
CDS 	2264-2272	0.00428247384605264
UTR3 	3330-3338	0.00226146157878452
UTR3 	4036-4044	0.00366718482749876
>GTGGGCGTAGCTC|ENST00000521766|0.476901501377048
UTR3 	1460-1468	0.00300348639218249
UTR3 	1860-1868	0.00619113267742808
>GTGGGCGTAGCTC|ENST00000361033|0.476842145958665
UTR3 	285-293	0.00399793748381533
UTR3 	553-561	0.00245610537419447
UTR3 	2802-2810	0.0027366874831338
>GTGGGCGTAGCTC|ENST00000369510|0.476841165324145
UTR3 	355-363	0.00496301990009524
UTR3 	685-693	0.00253367426959837
UTR3 	4088-4096	0.00169397192385777
>GTGGGCGTAGCTC|ENST00000620426|0.476809711687764
UTR3 	1110-1118	0.00589785346994952
UTR3 	1363-1371	0.00329075189001621
>GTGGGCGTAGCTC|ENST00000602804|0.476750040753697
UTR3 	478-486	0.00546288660133238
UTR3 	554-562	0.00185774031716346
UTR3 	564-572	0.00186406897489798
>GTGGGCGTAGCTC|ENST00000489056|0.476656818804203
UTR3 	82-90	0.00917858817450369
>GTGGGCGTAGCTC|ENST00000622194|0.476555066578965
UTR3 	955-963	0.00186223153466374
UTR3 	2026-2034	0.00223681646598763
UTR3 	2355-2363	0.00243174785758241
UTR3 	2378-2386	0.00264112558883206
>GTGGGCGTAGCTC|ENST00000538548|0.476547754236483
UTR3 	2020-2028	0.0045157653525794
UTR3 	2058-2066	0.00465567699053388
>GTGGGCGTAGCTC|ENST00000449373|0.476510883905784
UTR3 	2920-2928	0.00139288522643204
UTR3 	3308-3316	0.00409367919406394
UTR3 	3780-3788	0.00368246217217573
>GTGGGCGTAGCTC|ENST00000409472|0.476345265414858
UTR3 	20-28	0.0044451368475133
UTR3 	849-857	0.00128221152751082
UTR3 	967-975	0.00227061935535862
UTR3 	1102-1110	0.00116020730284412
>GTGGGCGTAGCTC|ENST00000581289|0.476148810904629
UTR3 	160-168	0.00386559492744772
UTR3 	502-510	0.00527970768425382
>GTGGGCGTAGCTC|ENST00000367701|0.476116727443367
UTR3 	5576-5584	0.00125370223161948
UTR3 	7374-7382	0.00252085146517707
UTR3 	8010-8018	0.00181619336769442
UTR3 	9560-9568	0.00168196528820328
UTR3 	15429-15437	0.00187048798687635
>GTGGGCGTAGCTC|ENST00000328252|0.476075753592229
CDS 	1940-1948	0.010552733887392
UTR3 	2022-2030	0.00251160811538604
UTR3 	2727-2735	0.00334229711182353
>GTGGGCGTAGCTC|ENST00000398004|0.476064909973806
UTR3 	3133-3141	0.00420183952925275
UTR3 	7387-7395	0.00204184320352951
UTR3 	15522-15530	0.00156813854495385
UTR3 	15883-15891	0.00132798368947577
>GTGGGCGTAGCTC|ENST00000246081|0.475962324579457
UTR3 	197-205	0.00292413566055621
UTR3 	917-925	0.0062089472343532
>GTGGGCGTAGCTC|ENST00000344337|0.475912373788439
UTR3 	60-68	0.00912980974122766
>GTGGGCGTAGCTC|ENST00000526204|0.47589331618422
UTR3 	240-248	0.0044347127705303
UTR3 	342-350	0.00245894862016196
UTR3 	1327-1335	0.00223489954382614
>GTGGGCGTAGCTC|ENST00000456946|0.475871837769887
UTR3 	91-99	0.00360503921838741
UTR3 	256-264	0.00552211427305969
>GTGGGCGTAGCTC|ENST00000400000|0.475808025855002
UTR3 	84-92	0.00596259858172983
UTR3 	5168-5176	0.00316037339158758
>GTGGGCGTAGCTC|ENST00000444385|0.475761323701017
UTR3 	678-686	0.00231836594242699
CDS 	749-757	0.00803263761273186
UTR3 	1297-1305	0.00433419914680602
>GTGGGCGTAGCTC|ENST00000628318|0.47573846303104
UTR3 	185-193	0.00911841354604893
>GTGGGCGTAGCTC|ENST00000558468|0.475693717192739
UTR3 	701-709	0.00174847197734738
UTR3 	1550-1558	0.000960925277190305
UTR3 	1560-1568	0.000712176312436663
UTR3 	2156-2164	0.00331139261275764
UTR3 	2433-2441	0.00238251515475463
>GTGGGCGTAGCTC|ENST00000526026|0.475673883931465
UTR3 	122-130	0.00727434986196214
UTR3 	547-555	0.00183983178329938
>GTGGGCGTAGCTC|ENST00000547861|0.475640672104345
UTR3 	167-175	0.00911200523682195
>GTGGGCGTAGCTC|ENST00000357066|0.475623660501115
UTR3 	255-263	0.0057745186556298
UTR3 	972-980	0.00156443336061068
UTR3 	1090-1098	0.00177193842559352
>GTGGGCGTAGCTC|ENST00000314138|0.475577775310511
UTR3 	566-574	0.00323809481372537
UTR3 	664-672	0.00257084971243765
UTR3 	1858-1866	0.000770561762657177
UTR3 	3054-3062	0.00252837721155183
>GTGGGCGTAGCTC|ENST00000373544|0.475527443776938
UTR3 	688-696	0.00267340037062436
UTR3 	1347-1355	0.00407928249391689
UTR3 	1499-1507	0.0023519022862069
>GTGGGCGTAGCTC|ENST00000397622|0.475430266845148
UTR3 	529-537	0.00402548352300627
UTR3 	664-672	0.00257956435629408
UTR3 	782-790	0.00249316893501868
>GTGGGCGTAGCTC|ENST00000429967|0.475406189430714
UTR3 	22-30	0.00371857679233668
UTR3 	2319-2327	0.00537806212790323
>GTGGGCGTAGCTC|ENST00000622978|0.475401378080443
UTR3 	494-502	0.0090963236113537
>GTGGGCGTAGCTC|ENST00000288699|0.475397167715849
UTR3 	255-263	0.00528571686307733
UTR3 	592-600	0.00252932356275323
UTR3 	1248-1256	0.00128100726161884
>GTGGGCGTAGCTC|ENST00000457135|0.475243004935522
CDS 	211-219	0.0192510295504996
UTR3 	2220-2228	0.00277227699196815
>GTGGGCGTAGCTC|ENST00000289805|0.475104762993584
UTR3 	693-701	0.00160008370203303
UTR3 	762-770	0.00266118604009191
UTR3 	852-860	0.00362822945156652
CDS 	1197-1205	0.00395090969891698
>GTGGGCGTAGCTC|ENST00000370905|0.475055146401289
UTR3 	318-326	0.00812045732952727
CDS 	967-975	0.00318471808701442
>GTGGGCGTAGCTC|ENST00000564879|0.474969920103045
UTR3 	43-51	0.00190680450140725
UTR3 	1332-1340	0.00176948329245511
UTR3 	2144-2152	0.00152955552241325
UTR3 	3092-3100	0.00193375663954813
UTR3 	3837-3845	0.000913243719891893
UTR3 	4090-4098	0.00101520337816422
>GTGGGCGTAGCTC|ENST00000438331|0.474897740499612
UTR3 	20-28	0.00439897980918946
UTR3 	4206-4214	0.00235621016391537
UTR3 	4523-4531	0.00230812639205925
>GTGGGCGTAGCTC|ENST00000335749|0.474857467789339
UTR3 	3345-3353	0.00507568251636017
UTR3 	3681-3689	0.00398499432457984
>GTGGGCGTAGCTC|ENST00000615331|0.474853600867951
UTR3 	771-779	0.0021752085303086
UTR3 	1285-1293	0.0047160715984647
CDS 	2279-2287	0.00709135564406642
>GTGGGCGTAGCTC|ENST00000232607|0.474825154309467
UTR3 	1094-1102	0.0027890826314091
UTR3 	1186-1194	0.00117640012687639
UTR3 	1243-1251	0.00111874596871693
UTR3 	1315-1323	0.000625617373782219
UTR3 	1747-1755	0.00140616405850844
UTR3 	3173-3181	0.00194254879992361
>GTGGGCGTAGCTC|ENST00000334696|0.474821517803831
UTR3 	405-413	0.00328443014170614
UTR3 	1065-1073	0.00299157308601178
UTR3 	2572-2580	0.00278231738772414
>GTGGGCGTAGCTC|ENST00000340990|0.474787934339385
UTR3 	135-143	0.00905611948045801
>GTGGGCGTAGCTC|ENST00000216144|0.4747298498526
UTR3 	1031-1039	0.00353473783481055
UTR3 	1739-1747	0.00294135200933776
UTR3 	1847-1855	0.00257622261451074
>GTGGGCGTAGCTC|ENST00000610984|0.474650043718273
UTR3 	368-376	0.00350142442713557
UTR3 	586-594	0.00186081489718993
UTR3 	767-775	0.00368484234110967
>GTGGGCGTAGCTC|ENST00000234831|0.474589654665945
UTR3 	377-385	0.00630839186639326
UTR3 	1879-1887	0.00273473161776493
>GTGGGCGTAGCTC|ENST00000394266|0.474553470266767
UTR3 	1761-1769	0.00904075176586014
>GTGGGCGTAGCTC|ENST00000472750|0.474361414363832
UTR3 	623-631	0.00559172368561593
UTR3 	1009-1017	0.00343643941935452
>GTGGGCGTAGCTC|ENST00000601870|0.474239762517283
UTR3 	329-337	0.00280409329508296
UTR3 	730-738	0.00621609565666432
>GTGGGCGTAGCTC|ENST00000428311|0.474234594619641
UTR3 	734-742	0.0023881615407943
UTR3 	1942-1950	0.00147314116874602
UTR3 	2048-2056	0.00189854024077711
UTR3 	2149-2157	0.00326000724663135
>GTGGGCGTAGCTC|ENST00000567118|0.474219646703824
UTR3 	900-908	0.00349069048725955
UTR3 	1028-1036	0.00353351562347155
UTR3 	1081-1089	0.00199466425087862
>GTGGGCGTAGCTC|ENST00000597389|0.47419095592824
UTR3 	3394-3402	0.00901698967382463
>GTGGGCGTAGCTC|ENST00000265843|0.474188748895844
UTR3 	1176-1184	0.00283937372183683
UTR3 	1263-1271	0.00224563932930985
UTR3 	1601-1609	0.00159360295700453
UTR3 	1655-1663	0.000705634786292783
UTR3 	2670-2678	0.000989166505009889
UTR3 	2682-2690	0.000643427702361924
>GTGGGCGTAGCTC|ENST00000490633|0.474166287630987
UTR3 	60-68	0.00901537265160725
>GTGGGCGTAGCTC|ENST00000182527|0.474151952387967
UTR3 	282-290	0.00204652139182959
UTR3 	4701-4709	0.00314618930853703
UTR3 	4905-4913	0.00382172226335371
>GTGGGCGTAGCTC|ENST00000301904|0.474141240414857
CDS 	999-1007	0.0262924524133446
>GTGGGCGTAGCTC|ENST00000487126|0.474117736543967
UTR3 	126-134	0.00901219007352482
>GTGGGCGTAGCTC|ENST00000368427|0.473919731446042
UTR3 	311-319	0.00899921028494136
>GTGGGCGTAGCTC|ENST00000454934|0.47380775786226
CDS 	309-317	0.00535663367324171
UTR3 	1123-1131	0.00472603020890497
UTR3 	1180-1188	0.00264098291778996
>GTGGGCGTAGCTC|ENST00000566011|0.473793182881586
UTR3 	46-54	0.00899091439082199
>GTGGGCGTAGCTC|ENST00000437872|0.473789750191004
UTR3 	391-399	0.00516314600922118
UTR3 	1881-1889	0.00382754334841919
>GTGGGCGTAGCTC|ENST00000576168|0.47377572356259
UTR3 	217-225	0.00898976982745299
>GTGGGCGTAGCTC|ENST00000293230|0.473767648641942
UTR3 	219-227	0.00486201318765527
UTR3 	487-495	0.00203085807669245
UTR3 	506-514	0.00209636920206873
>GTGGGCGTAGCTC|ENST00000497194|0.473756377678957
UTR3 	1657-1665	0.0089885015835154
>GTGGGCGTAGCTC|ENST00000399916|0.473731992255434
UTR3 	311-319	0.00586211312912558
UTR3 	381-389	0.00312478982966364
>GTGGGCGTAGCTC|ENST00000359297|0.473721441185246
UTR3 	382-390	0.00225897457524135
UTR3 	2160-2168	0.00215552974358874
UTR3 	2937-2945	0.00150662163160738
UTR3 	3259-3267	0.00306508531383383
>GTGGGCGTAGCTC|ENST00000329293|0.4737073414587
UTR3 	1163-1171	0.00898528692875612
>GTGGGCGTAGCTC|ENST00000622929|0.473579122901666
UTR3 	251-259	0.00897688118081248
>GTGGGCGTAGCTC|ENST00000346436|0.473547980789595
UTR3 	260-268	0.00360337503290611
UTR3 	623-631	0.0045207209273261
UTR3 	1396-1404	0.000850743572583242
>GTGGGCGTAGCTC|ENST00000310232|0.47351723324347
UTR3 	246-254	0.003397607789554
UTR3 	518-526	0.0055752159494048
>GTGGGCGTAGCTC|ENST00000294312|0.473411951372883
UTR3 	548-556	0.00244560007091118
UTR3 	693-701	0.00295703843772495
UTR3 	708-716	0.0035632829033294
>GTGGGCGTAGCTC|ENST00000320580|0.47320558335827
UTR3 	121-129	0.00241868928141638
UTR3 	175-183	0.00304963108861092
UTR3 	552-560	0.00348407101139393
>GTGGGCGTAGCTC|ENST00000369210|0.473084941481305
UTR3 	334-342	0.00894448150451439
>GTGGGCGTAGCTC|ENST00000299641|0.473006098589967
CDS 	22-30	0.0150257194171988
UTR3 	60-68	0.00411994626837282
>GTGGGCGTAGCTC|ENST00000308304|0.473003841110634
UTR3 	407-415	0.00893916404815511
>GTGGGCGTAGCTC|ENST00000437024|0.472974084575395
UTR3 	698-706	0.00553048098295012
UTR3 	1263-1271	0.00340673201399894
>GTGGGCGTAGCTC|ENST00000298894|0.472972949939423
UTR3 	393-401	0.00522223579467955
UTR3 	528-536	0.00371490280717362
>GTGGGCGTAGCTC|ENST00000262160|0.472941424868428
UTR3 	4007-4015	0.00100687233789921
UTR3 	4389-4397	0.00161395203170618
UTR3 	4535-4543	0.000442335969753646
UTR3 	10648-10656	0.00199819349012734
UTR3 	11386-11394	0.00231823411255353
UTR3 	22167-22175	0.000818333792482811
UTR3 	30375-30383	0.000737149844032645
>GTGGGCGTAGCTC|ENST00000309182|0.472873164278637
UTR3 	114-122	0.00425626227026781
UTR3 	639-647	0.00467433357662314
>GTGGGCGTAGCTC|ENST00000337147|0.472851854913233
UTR3 	1059-1067	0.00892919861415496
>GTGGGCGTAGCTC|ENST00000370251|0.472820557096453
UTR3 	354-362	0.00653129977580437
UTR3 	2730-2738	0.00142493369374655
UTR3 	2850-2858	0.000970912967829499
>GTGGGCGTAGCTC|ENST00000330022|0.472777959911997
UTR3 	1505-1513	0.00212928782845441
UTR3 	2286-2294	0.00206777745355903
UTR3 	2689-2697	0.004727288064153
>GTGGGCGTAGCTC|ENST00000535628|0.472704096644142
UTR3 	49-57	0.00606001415078274
UTR3 	885-893	0.0028594959299864
>GTGGGCGTAGCTC|ENST00000310389|0.472663120085813
UTR3 	7427-7435	0.00176177471644762
UTR3 	7805-7813	0.00179714339191325
UTR3 	8906-8914	0.00141782793327755
UTR3 	9026-9034	0.0039400771441735
>GTGGGCGTAGCTC|ENST00000367602|0.472636312660268
UTR3 	1824-1832	0.00149903971844133
UTR3 	2202-2210	0.00201703462521109
UTR3 	5384-5392	0.00171655480128171
UTR3 	6400-6408	0.00368243622433981
>GTGGGCGTAGCTC|ENST00000482713|0.472397737103691
UTR3 	173-181	0.00378813403823331
UTR3 	385-393	0.00511128699740598
>GTGGGCGTAGCTC|ENST00000344404|0.472389078836191
UTR3 	776-784	0.00292137929527433
UTR3 	1070-1078	0.00217030947837775
UTR3 	3970-3978	0.00107858043623395
UTR3 	4008-4016	0.000476320997550212
UTR3 	6585-6593	0.00225226305619058
>GTGGGCGTAGCTC|ENST00000315238|0.472209072012956
UTR3 	23-31	0.00366388276583527
UTR3 	126-134	0.00522316617586907
>GTGGGCGTAGCTC|ENST00000318887|0.47220158365939
UTR3 	812-820	0.00888655786709486
>GTGGGCGTAGCTC|ENST00000339296|0.47217647627613
UTR3 	204-212	0.00480780568199885
UTR3 	2109-2117	0.0013564849993043
UTR3 	3144-3152	0.00272062067656151
>GTGGGCGTAGCTC|ENST00000266880|0.472148001127315
UTR3 	2542-2550	0.0014887308770311
UTR3 	3068-3076	0.000714860045347898
UTR3 	4651-4659	0.00171905455288837
UTR3 	6040-6048	0.00170374546001649
UTR3 	6128-6136	0.000519436190027662
UTR3 	7389-7397	0.00112879059370982
UTR3 	8006-8014	0.00160842626479869
>GTGGGCGTAGCTC|ENST00000280481|0.47202596083966
CDS 	3905-3913	0.00815358897883851
UTR3 	5752-5760	0.00306919004199802
CDS 	6535-6543	0.00963538161938957
>GTGGGCGTAGCTC|ENST00000418404|0.472025717656281
UTR3 	263-271	0.0088750246111036
>GTGGGCGTAGCTC|ENST00000326397|0.472014838543537
UTR3 	1099-1107	0.00887431114622152
>GTGGGCGTAGCTC|ENST00000305631|0.471973481719114
UTR3 	267-275	0.00310274996494169
UTR3 	683-691	0.0025699966689361
UTR3 	1106-1114	0.00109654093648104
UTR3 	1448-1456	0.00210231133124351
>GTGGGCGTAGCTC|ENST00000446583|0.471970009558091
UTR3 	397-405	0.00330473844169357
CDS 	884-892	0.0115303400350122
UTR3 	1852-1860	0.00193776110581981
>GTGGGCGTAGCTC|ENST00000430421|0.47196923132889
UTR3 	493-501	0.00352286239334892
UTR3 	1380-1388	0.00534845775964845
>GTGGGCGTAGCTC|ENST00000373954|0.471966642319636
CDS 	197-205	0.0258765548182371
>GTGGGCGTAGCTC|ENST00000540988|0.471947665930796
UTR3 	20-28	0.00886990584942128
>GTGGGCGTAGCTC|ENST00000241808|0.471794308260308
UTR3 	198-206	0.00885984813667815
>GTGGGCGTAGCTC|ENST00000248150|0.471787113447421
UTR3 	210-218	0.00514226142789243
UTR3 	585-593	0.00371711484015523
>GTGGGCGTAGCTC|ENST00000520200|0.471639840999191
UTR3 	381-389	0.00499835779035629
UTR3 	700-708	0.00190541956974913
UTR3 	1309-1317	0.00194593994017534
>GTGGGCGTAGCTC|ENST00000320394|0.471443997413505
UTR3 	1223-1231	0.00170152220802602
UTR3 	1703-1711	0.00713535005019179
>GTGGGCGTAGCTC|ENST00000618990|0.471378927345771
UTR3 	513-521	0.00530542899587273
UTR3 	546-554	0.00142803069542378
UTR3 	3915-3923	0.00209914460630649
>GTGGGCGTAGCTC|ENST00000449833|0.471376735742095
UTR3 	266-274	0.00264115705768698
CDS 	707-715	0.0169734525905306
CDS 	1679-1687	0.00186410555160974
>GTGGGCGTAGCTC|ENST00000479035|0.471325695290666
UTR3 	234-242	0.0037582029378271
UTR3 	1973-1981	0.00507090980967803
>GTGGGCGTAGCTC|ENST00000296129|0.471306458073449
UTR3 	1167-1175	0.00317038171005204
UTR3 	2838-2846	0.00261872598482489
UTR3 	2968-2976	0.00303874325149264
>GTGGGCGTAGCTC|ENST00000367537|0.471303067177238
UTR3 	61-69	0.00882762853125677
>GTGGGCGTAGCTC|ENST00000262138|0.47129215946971
UTR3 	2048-2056	0.00318507737699925
UTR3 	2178-2186	0.00246070703421331
UTR3 	2243-2251	0.0031811286622879
>GTGGGCGTAGCTC|ENST00000446716|0.471263205503078
UTR3 	324-332	0.005247557464669
UTR3 	473-481	0.00277321583103763
UTR3 	1656-1664	0.000804240622072379
>GTGGGCGTAGCTC|ENST00000534397|0.471228526393407
UTR3 	59-67	0.00882273922036884
>GTGGGCGTAGCTC|ENST00000422279|0.470959836544676
UTR3 	184-192	0.00612107580639293
UTR3 	433-441	0.00268403869473252
>GTGGGCGTAGCTC|ENST00000341460|0.470949584928456
UTR3 	391-399	0.00196635791119708
UTR3 	496-504	0.00243298079499754
UTR3 	594-602	0.00440510331803848
>GTGGGCGTAGCTC|ENST00000485002|0.470906507003185
UTR3 	528-536	0.00335437072618199
UTR3 	676-684	0.00544724549098935
>GTGGGCGTAGCTC|ENST00000262367|0.470869063999722
UTR3 	1389-1397	0.00267659766556414
UTR3 	2288-2296	0.00539631717088989
CDS 	2856-2864	0.00242444195532883
>GTGGGCGTAGCTC|ENST00000381944|0.470819568991568
UTR3 	743-751	0.00308135975344336
UTR3 	1335-1343	0.00571455345511574
>GTGGGCGTAGCTC|ENST00000399379|0.470755147502305
UTR3 	961-969	0.00879168717655577
>GTGGGCGTAGCTC|ENST00000545897|0.47073960677645
UTR3 	78-86	0.005357904956374
UTR3 	433-441	0.00343276274327026
>GTGGGCGTAGCTC|ENST00000550683|0.470707572618946
UTR3 	136-144	0.00235308694075277
UTR3 	1573-1581	0.00318314650387214
UTR3 	2104-2112	0.00325233279162774
>GTGGGCGTAGCTC|ENST00000295206|0.470704132033364
UTR3 	443-451	0.0043439317059002
UTR3 	574-582	0.0044444088245635
>GTGGGCGTAGCTC|ENST00000593946|0.47067990283292
UTR3 	754-762	0.00354138588072345
UTR3 	1226-1234	0.00524536518525268
>GTGGGCGTAGCTC|ENST00000543605|0.470642632515332
UTR3 	2220-2228	0.00267465345845928
UTR3 	2489-2497	0.00200179997492861
UTR3 	2509-2517	0.000843787056071507
UTR3 	3388-3396	0.00326406558147019
>GTGGGCGTAGCTC|ENST00000579482|0.470597950134183
UTR3 	295-303	0.00349706561017783
UTR3 	1171-1179	0.00308579251355567
UTR3 	1217-1225	0.00219851668009819
>GTGGGCGTAGCTC|ENST00000398882|0.470589453249851
UTR3 	670-678	0.00878081738515596
>GTGGGCGTAGCTC|ENST00000300853|0.470366274679845
CDS 	257-265	0.00490283990175288
UTR3 	1528-1536	0.00417099097241716
UTR3 	1757-1765	0.00310560355660242
>GTGGGCGTAGCTC|ENST00000617103|0.470337467698215
UTR3 	85-93	0.00572705819063314
UTR3 	884-892	0.00303722774860699
>GTGGGCGTAGCTC|ENST00000343550|0.470250288267167
UTR3 	25-33	0.00285066948545793
UTR3 	162-170	0.00590789683956595
>GTGGGCGTAGCTC|ENST00000216127|0.470116217833863
UTR3 	601-609	0.00581467015918727
UTR3 	619-627	0.00293509992319859
>GTGGGCGTAGCTC|ENST00000484417|0.469972374255792
UTR3 	167-175	0.00567497430022497
UTR3 	1753-1761	0.00150178384238027
UTR3 	1904-1912	0.0015635741750715
>GTGGGCGTAGCTC|ENST00000310758|0.46994609437382
CDS 	249-257	0.00760781698273253
UTR3 	256-264	0.00366478639285004
UTR3 	366-374	0.00272630188589985
>GTGGGCGTAGCTC|ENST00000614314|0.469939914683503
UTR3 	139-147	0.00677844748247639
UTR3 	954-962	0.00195975507513389
>GTGGGCGTAGCTC|ENST00000274150|0.469885928441518
UTR3 	380-388	0.0058045948154965
UTR3 	484-492	0.00293006552224002
>GTGGGCGTAGCTC|ENST00000621791|0.46984264143466
UTR3 	1026-1034	0.00271528857339658
UTR3 	1057-1065	0.000918634838454901
CDS 	2121-2129	0.00468052346411832
CDS 	6197-6205	0.00649038491250923
UTR3 	7754-7762	0.00158046329322413
>GTGGGCGTAGCTC|ENST00000529259|0.469825796338279
UTR3 	765-773	0.00873071481268851
>GTGGGCGTAGCTC|ENST00000558184|0.469806661455409
UTR3 	92-100	0.00389879656075081
CDS 	108-116	0.00721595746121398
UTR3 	120-128	0.00260855494740852
>GTGGGCGTAGCTC|ENST00000398399|0.469759443049157
UTR3 	40-48	0.00872636102225414
>GTGGGCGTAGCTC|ENST00000409594|0.469731703385263
CDS 	114-122	0.025448904654516
>GTGGGCGTAGCTC|ENST00000525148|0.469654566274137
UTR3 	525-533	0.00426791866216649
UTR3 	594-602	0.00445156069676225
>GTGGGCGTAGCTC|ENST00000597664|0.469652953228819
UTR3 	64-72	0.00486488602387955
CDS 	318-326	0.00592363100665273
UTR3 	326-334	0.00204306363475996
>GTGGGCGTAGCTC|ENST00000258662|0.469515906864891
UTR3 	826-834	0.00306233231170759
UTR3 	1079-1087	0.0056480484103339
>GTGGGCGTAGCTC|ENST00000262879|0.469488832170004
UTR3 	3473-3481	0.00870860408236182
>GTGGGCGTAGCTC|ENST00000274625|0.469466199778962
UTR3 	400-408	0.00870711893732252
>GTGGGCGTAGCTC|ENST00000303775|0.469086031669753
UTR3 	4014-4022	0.00868217094259533
>GTGGGCGTAGCTC|ENST00000373833|0.468861057751739
UTR3 	347-355	0.00568101477039351
UTR3 	471-479	0.00298639146971731
>GTGGGCGTAGCTC|ENST00000600519|0.468662483973147
UTR3 	993-1001	0.00360202489400684
UTR3 	1012-1020	0.00146303671684073
UTR3 	1097-1105	0.00215934236594972
UTR3 	1588-1596	0.0014299694725685
>GTGGGCGTAGCTC|ENST00000451463|0.468658729553037
UTR3 	108-116	0.00536147934053075
UTR3 	347-355	0.00179485421902132
UTR3 	591-599	0.00149779347351806
>GTGGGCGTAGCTC|ENST00000297109|0.468608695903226
UTR3 	4726-4734	0.00865084311976526
>GTGGGCGTAGCTC|ENST00000392770|0.468456486239807
UTR3 	506-514	0.00330322878755636
UTR3 	2155-2163	0.00076621429389688
UTR3 	4246-4254	0.00457140963988091
>GTGGGCGTAGCTC|ENST00000564812|0.468403762604291
UTR3 	929-937	0.00439753259830579
UTR3 	1498-1506	0.00423985947688022
>GTGGGCGTAGCTC|ENST00000550735|0.468391376864071
UTR3 	2071-2079	0.000914807032051258
UTR3 	2279-2287	0.00240970525829896
UTR3 	2623-2631	0.00190058250131175
UTR3 	2707-2715	0.00107450767520078
UTR3 	7157-7165	0.00233697663293306
>GTGGGCGTAGCTC|ENST00000569876|0.468363174152727
UTR3 	358-366	0.00863472792029358
>GTGGGCGTAGCTC|ENST00000621976|0.468234489336521
UTR3 	1058-1066	0.00207217617703071
CDS 	2171-2179	0.00839150902185103
UTR3 	5734-5742	0.00177400478677876
UTR3 	6905-6913	0.00217407836951311
>GTGGGCGTAGCTC|ENST00000524892|0.468217203206634
UTR3 	85-93	0.00862514641561238
>GTGGGCGTAGCTC|ENST00000333027|0.468125365429213
UTR3 	46-54	0.00543693185555467
UTR3 	281-289	0.00318218616321504
>GTGGGCGTAGCTC|ENST00000237536|0.468094202983552
CDS 	2915-2923	0.0101386619300643
UTR3 	3464-3472	0.00128867734603942
UTR3 	4018-4026	0.00414807472336825
>GTGGGCGTAGCTC|ENST00000344138|0.46809206563105
UTR3 	32-40	0.00486298862648534
UTR3 	935-943	0.00375394349866085
>GTGGGCGTAGCTC|ENST00000497876|0.468008810576998
UTR3 	1283-1291	0.00274289130026215
UTR3 	1335-1343	0.00115300719128434
UTR3 	1594-1602	0.00261731254060238
UTR3 	1666-1674	0.000643276478492247
UTR3 	1690-1698	0.00145497943388555
>GTGGGCGTAGCTC|ENST00000458452|0.46798826750306
UTR3 	135-143	0.00405685213172802
UTR3 	1618-1626	0.00455326626877056
>GTGGGCGTAGCTC|ENST00000297107|0.46794905999264
UTR3 	799-807	0.00277032520124579
UTR3 	2979-2987	0.00225016234115895
UTR3 	3681-3689	0.00358705707286265
>GTGGGCGTAGCTC|ENST00000340177|0.467940957061432
UTR3 	272-280	0.00355968925988951
UTR3 	289-297	0.00143499457334672
UTR3 	757-765	0.00361232886017678
>GTGGGCGTAGCTC|ENST00000262424|0.467925934798139
UTR3 	737-745	0.00337045657617544
UTR3 	1272-1280	0.00304443233371434
UTR3 	2548-2556	0.00219113763496308
>GTGGGCGTAGCTC|ENST00000401533|0.467873538979242
UTR3 	425-433	0.00424008870482117
UTR3 	1135-1143	0.00436249824445955
>GTGGGCGTAGCTC|ENST00000336564|0.467851487111877
UTR3 	1139-1147	0.00334886571245765
UTR3 	1756-1764	0.00525227359776771
>GTGGGCGTAGCTC|ENST00000261778|0.467843906261861
UTR3 	326-334	0.00447147744795805
CDS 	1219-1227	0.0129499039770854
>GTGGGCGTAGCTC|ENST00000631044|0.467823343686788
UTR3 	1988-1996	0.0034276792359225
UTR3 	2133-2141	0.00517161253074901
>GTGGGCGTAGCTC|ENST00000445215|0.467779187276779
UTR3 	378-386	0.00859639298470557
>GTGGGCGTAGCTC|ENST00000481617|0.467767944321168
UTR3 	38-46	0.008595654901366
>GTGGGCGTAGCTC|ENST00000308700|0.467741033683136
UTR3 	103-111	0.0064771671939121
UTR3 	553-561	0.00211672105530276
>GTGGGCGTAGCTC|ENST00000602655|0.467732918520815
UTR3 	334-342	0.00511996278217785
UTR3 	607-615	0.00347339271363266
>GTGGGCGTAGCTC|ENST00000313143|0.467652979907232
UTR3 	217-225	0.007015793769179
UTR3 	1430-1438	0.00157231376568633
>GTGGGCGTAGCTC|ENST00000355522|0.46764705052362
UTR3 	932-940	0.00858771826716186
>GTGGGCGTAGCTC|ENST00000552448|0.467598852911604
UTR3 	716-724	0.00858455404183856
>GTGGGCGTAGCTC|ENST00000372564|0.467581523188968
UTR3 	1329-1337	0.00325825326978335
UTR3 	1400-1408	0.00532516304733344
>GTGGGCGTAGCTC|ENST00000564734|0.467538686420194
UTR3 	854-862	0.00167961410162137
UTR3 	2522-2530	0.00223125103005269
UTR3 	2560-2568	0.00466973885925556
>GTGGGCGTAGCTC|ENST00000371608|0.467528883451965
UTR3 	521-529	0.0046838544870446
UTR3 	1234-1242	0.00146840293204935
UTR3 	1715-1723	0.0024277029814291
>GTGGGCGTAGCTC|ENST00000289431|0.467382294128939
UTR3 	875-883	0.00209021776696179
CDS 	1361-1369	0.0122264219918432
UTR3 	1850-1858	0.00259569524491734
>GTGGGCGTAGCTC|ENST00000604624|0.46736697488022
UTR3 	7058-7066	0.00156651140365176
UTR3 	7291-7299	0.00211460478398725
UTR3 	7870-7878	0.00488821425483108
>GTGGGCGTAGCTC|ENST00000401498|0.467275705073652
UTR3 	107-115	0.00856333800870351
>GTGGGCGTAGCTC|ENST00000262124|0.467262859480289
UTR3 	1661-1669	0.00856249460360547
>GTGGGCGTAGCTC|ENST00000530994|0.467216540640118
UTR3 	1321-1329	0.00528889781451595
UTR3 	2090-2098	0.00327055560220929
>GTGGGCGTAGCTC|ENST00000282030|0.467187641119674
UTR3 	1975-1983	0.00174133430029637
CDS 	3711-3719	0.00466738275534561
UTR3 	4136-4144	0.00539465917922468
>GTGGGCGTAGCTC|ENST00000297440|0.467155021006615
UTR3 	131-139	0.00279103811533885
UTR3 	345-353	0.00576437600853755
>GTGGGCGTAGCTC|ENST00000464752|0.467124791518651
UTR3 	509-517	0.00855342927407512
>GTGGGCGTAGCTC|ENST00000397901|0.467080500592577
UTR3 	239-247	0.0033267412828732
UTR3 	669-677	0.00329216528512175
UTR3 	1262-1270	0.00193161456217541
>GTGGGCGTAGCTC|ENST00000462581|0.466964265070812
UTR3 	154-162	0.00854288893920528
>GTGGGCGTAGCTC|ENST00000399932|0.466881214263245
UTR3 	202-210	0.00285697398514788
UTR3 	880-888	0.00331908797494195
UTR3 	973-981	0.00236137359986021
>GTGGGCGTAGCTC|ENST00000591619|0.466869275436972
UTR3 	1628-1636	0.00224716948578516
UTR3 	2587-2595	0.0029694877172432
UTR3 	2682-2690	0.00331999440584702
>GTGGGCGTAGCTC|ENST00000328459|0.466835891992495
UTR3 	859-867	0.00165369726429279
UTR3 	1993-2001	0.0014311396460478
UTR3 	7124-7132	0.0010457547302624
UTR3 	8832-8840	0.00110346832314722
UTR3 	11321-11329	0.00164478519162828
UTR3 	11374-11382	0.000469053940241353
UTR3 	15686-15694	0.00118656040956866
>GTGGGCGTAGCTC|ENST00000396123|0.466834965479649
UTR3 	1173-1181	0.00215173981348657
UTR3 	1806-1814	0.00361708178231733
UTR3 	1913-1921	0.00276557707020107
>GTGGGCGTAGCTC|ENST00000558770|0.466817983500614
UTR3 	437-445	0.00201824936808046
UTR3 	2138-2146	0.00309977014667408
UTR3 	2178-2186	0.0034152640321125
>GTGGGCGTAGCTC|ENST00000423692|0.466801296188627
UTR3 	229-237	0.00239217111938017
UTR3 	252-260	0.00614001665269861
>GTGGGCGTAGCTC|ENST00000361842|0.466793067808159
UTR3 	2425-2433	0.0085316474524734
>GTGGGCGTAGCTC|ENST00000505373|0.466635685329061
UTR3 	523-531	0.00601262802506146
UTR3 	2852-2860	0.00250868462081191
>GTGGGCGTAGCTC|ENST00000517599|0.46654823014087
UTR3 	710-718	0.00186205664326892
UTR3 	1179-1187	0.00289040961359844
UTR3 	2326-2334	0.00376310329672552
>GTGGGCGTAGCTC|ENST00000548882|0.466505852675157
UTR3 	219-227	0.00297837340923144
UTR3 	237-245	0.00316036097685645
UTR3 	891-899	0.00237405223436585
>GTGGGCGTAGCTC|ENST00000350527|0.466489602980138
UTR3 	182-190	0.00690363560736294
CDS 	1086-1094	0.00525828078591735
>GTGGGCGTAGCTC|ENST00000361547|0.466488276006634
UTR3 	79-87	0.00648058141471387
UTR3 	1260-1268	0.00203105093454728
>GTGGGCGTAGCTC|ENST00000529084|0.466457690387125
CDS 	1826-1834	0.00787864105816302
UTR3 	1897-1905	0.00606475467488146
>GTGGGCGTAGCTC|ENST00000535508|0.466365342909018
UTR3 	861-869	0.00563029012866866
UTR3 	1495-1503	0.00287326897163879
>GTGGGCGTAGCTC|ENST00000546003|0.466361225087651
UTR3 	3496-3504	0.00850328867055464
>GTGGGCGTAGCTC|ENST00000537858|0.466353186904161
UTR3 	3059-3067	0.000681232887174316
UTR3 	4395-4403	0.00165488860153161
UTR3 	4758-4766	0.00616663928921999
>GTGGGCGTAGCTC|ENST00000426902|0.466280679410947
UTR3 	1104-1112	0.00294772785901206
UTR3 	1359-1367	0.00555027107336326
>GTGGGCGTAGCTC|ENST00000235307|0.466232011649791
UTR3 	3326-3334	0.00483245738154463
UTR3 	7035-7043	0.00117158067838147
UTR3 	8335-8343	0.00249076462119681
>GTGGGCGTAGCTC|ENST00000304177|0.466168389047685
UTR3 	1774-1782	0.00168251373436106
UTR3 	2845-2853	0.00279005485407275
UTR3 	6862-6870	0.000859620950065622
UTR3 	7018-7026	0.00061337512610169
UTR3 	9658-9666	0.00254505954363193
>GTGGGCGTAGCTC|ENST00000548310|0.466067786950999
UTR3 	390-398	0.00848401692546845
>GTGGGCGTAGCTC|ENST00000617444|0.466044843579572
UTR3 	280-288	0.00354873952041644
UTR3 	907-915	0.00286038757109127
UTR3 	1078-1086	0.00207338294792741
>GTGGGCGTAGCTC|ENST00000450053|0.466021311536752
UTR3 	55-63	0.00482687027113638
UTR3 	109-117	0.00256162644405406
CDS 	1748-1756	0.00360288511384721
>GTGGGCGTAGCTC|ENST00000332312|0.465975448029797
UTR3 	425-433	0.0027609847482329
UTR3 	459-467	0.00302315794917927
UTR3 	850-858	0.00269380948951891
>GTGGGCGTAGCTC|ENST00000415817|0.465971190488465
UTR3 	102-110	0.00659477129665793
UTR3 	1645-1653	0.00188290125504031
>GTGGGCGTAGCTC|ENST00000272462|0.465961590392074
UTR3 	554-562	0.00272738437692313
UTR3 	853-861	0.00337911972933203
UTR3 	1315-1323	0.00237053791010173
>GTGGGCGTAGCTC|ENST00000586569|0.46593236424777
UTR3 	126-134	0.0043570388083709
UTR3 	602-610	0.00215929709063413
UTR3 	5137-5145	0.00195878653092113
>GTGGGCGTAGCTC|ENST00000333877|0.46589307434386
UTR3 	247-255	0.00195590522463944
UTR3 	624-632	0.00370162423972462
UTR3 	685-693	0.000992870566481519
UTR3 	733-741	0.00182214179613954
>GTGGGCGTAGCTC|ENST00000379077|0.465861518720311
UTR3 	233-241	0.00606466946532572
CDS 	671-679	0.00775272786196967
>GTGGGCGTAGCTC|ENST00000412368|0.465731567374011
UTR3 	96-104	0.00390386180329442
UTR3 	119-127	0.00455807178073684
>GTGGGCGTAGCTC|ENST00000403714|0.465690136932261
UTR3 	465-473	0.0020162078930823
UTR3 	882-890	0.00288840536723922
UTR3 	4014-4022	0.002000545711134
UTR3 	4367-4375	0.00155405326586614
>GTGGGCGTAGCTC|ENST00000558357|0.465609113550187
UTR3 	181-189	0.00845389014975999
>GTGGGCGTAGCTC|ENST00000472768|0.465606064236668
UTR3 	507-515	0.00498642673881645
UTR3 	816-824	0.00346726311194868
>GTGGGCGTAGCTC|ENST00000330710|0.465603284659115
UTR3 	67-75	0.00555335504226562
UTR3 	407-415	0.00290015222739226
>GTGGGCGTAGCTC|ENST00000461307|0.465561147361658
UTR3 	942-950	0.00522130723388194
UTR3 	4025-4033	0.00322943216113697
>GTGGGCGTAGCTC|ENST00000262384|0.465500580758791
UTR3 	2943-2951	0.00436693314948546
UTR3 	3572-3580	0.00407982774767772
>GTGGGCGTAGCTC|ENST00000485920|0.465499063252012
UTR3 	483-491	0.00624623818937461
UTR3 	1192-1200	0.00220042302497452
>GTGGGCGTAGCTC|ENST00000262995|0.465479101603528
UTR3 	1512-1520	0.00203233263105418
UTR3 	4617-4625	0.00194638958626097
UTR3 	4626-4634	0.00135728977790004
UTR3 	5265-5273	0.00310933796356108
>GTGGGCGTAGCTC|ENST00000605952|0.465452143031964
UTR3 	289-297	0.00657796049007849
UTR3 	777-785	0.0018656185825223
>GTGGGCGTAGCTC|ENST00000480456|0.465423940971094
UTR3 	606-614	0.00299344827856538
UTR3 	1350-1358	0.000930217121388046
UTR3 	2052-2060	0.00451806108850247
>GTGGGCGTAGCTC|ENST00000600938|0.465383735918297
UTR3 	462-470	0.00390513097971946
UTR3 	612-620	0.00187931702787642
UTR3 	697-705	0.00265463739899532
>GTGGGCGTAGCTC|ENST00000377084|0.465354400974138
UTR3 	1515-1523	0.00367814760064364
UTR3 	1710-1718	0.00475901076610668
>GTGGGCGTAGCTC|ENST00000332290|0.465337114893364
UTR3 	994-1002	0.00843602282061143
>GTGGGCGTAGCTC|ENST00000429591|0.465312116259253
UTR3 	270-278	0.00506478767426436
UTR3 	357-365	0.00336959294242244
>GTGGGCGTAGCTC|ENST00000369500|0.465285247865997
UTR3 	384-392	0.00420449053399302
UTR3 	1402-1410	0.00422812503826215
>GTGGGCGTAGCTC|ENST00000372396|0.465182924011756
UTR3 	696-704	0.00475317570456473
UTR3 	880-888	0.00367271786516778
>GTGGGCGTAGCTC|ENST00000246104|0.464991834590405
UTR3 	74-82	0.00155461269380592
UTR3 	441-449	0.00685872704502372
>GTGGGCGTAGCTC|ENST00000360876|0.4649026353484
UTR3 	350-358	0.00840747946504656
>GTGGGCGTAGCTC|ENST00000345096|0.464846802288754
UTR3 	435-443	0.00426552773141398
UTR3 	1421-1429	0.00413828349944932
>GTGGGCGTAGCTC|ENST00000252137|0.464701238414381
UTR3 	171-179	0.00309295705713553
UTR3 	2184-2192	0.00304818765977835
UTR3 	2291-2299	0.00225310268934607
>GTGGGCGTAGCTC|ENST00000615891|0.464649289384339
UTR3 	500-508	0.0039289371399731
UTR3 	742-750	0.0033408491234338
UTR3 	2086-2094	0.00112104789676804
>GTGGGCGTAGCTC|ENST00000409016|0.464645319545886
UTR3 	763-771	0.00286182372532203
UTR3 	3623-3631	0.000731440074142844
UTR3 	3933-3941	0.00288454701287866
UTR3 	5819-5827	0.00191276251248615
>GTGGGCGTAGCTC|ENST00000567941|0.464642420772354
UTR3 	1791-1799	0.00318214164238188
UTR3 	1810-1818	0.00520824122045741
>GTGGGCGTAGCTC|ENST00000420857|0.46464203208252
UTR3 	1511-1519	0.00468386224214011
UTR3 	1587-1595	0.00370649508207976
>GTGGGCGTAGCTC|ENST00000370661|0.464598867220167
UTR3 	1574-1582	0.00430950031798393
UTR3 	1642-1650	0.0040780208687224
>GTGGGCGTAGCTC|ENST00000327483|0.464554756958976
UTR3 	54-62	0.00275719697295756
UTR3 	321-329	0.00329332219034641
UTR3 	1628-1636	0.00233410373267287
>GTGGGCGTAGCTC|ENST00000347077|0.464512373950994
UTR3 	1540-1548	0.00288150418460014
UTR3 	2228-2236	0.000738531730181384
UTR3 	4951-4959	0.00476180214633428
>GTGGGCGTAGCTC|ENST00000587250|0.464501917793202
UTR3 	60-68	0.00537734256494384
UTR3 	527-535	0.00300380845451161
>GTGGGCGTAGCTC|ENST00000260270|0.464420332180253
UTR3 	1215-1223	0.00476577588863106
UTR3 	1999-2007	0.00361001432307056
>GTGGGCGTAGCTC|ENST00000287169|0.46437738447484
UTR3 	998-1006	0.00606516685933817
CDS 	1801-1809	0.00743699026410418
>GTGGGCGTAGCTC|ENST00000329082|0.464315432577166
UTR3 	1787-1795	0.00150029050333567
UTR3 	5973-5981	0.000994716413028381
UTR3 	7130-7138	0.00101208125524371
UTR3 	7968-7976	0.000550821664373889
UTR3 	9552-9560	0.00431098747402315
>GTGGGCGTAGCTC|ENST00000491999|0.464277020050039
UTR3 	212-220	0.0064138773476726
UTR3 	483-491	0.00195249584206639
>GTGGGCGTAGCTC|ENST00000395676|0.464260070224268
UTR3 	599-607	0.00311726462500281
UTR3 	615-623	0.00236754630649549
UTR3 	674-682	0.00288044846172559
>GTGGGCGTAGCTC|ENST00000448077|0.464184389361321
UTR3 	48-56	0.00380374300140707
UTR3 	1043-1051	0.00455654323131594
>GTGGGCGTAGCTC|ENST00000625766|0.46415514368598
UTR3 	77-85	0.00474743643337893
UTR3 	323-331	0.00361092797091337
>GTGGGCGTAGCTC|ENST00000262676|0.46415160210022
UTR3 	470-478	0.00534010678035868
UTR3 	2035-2043	0.00099508895222524
UTR3 	3807-3815	0.00202293594149179
>GTGGGCGTAGCTC|ENST00000397732|0.463971049208858
UTR3 	734-742	0.00306384269382297
UTR3 	1942-1950	0.00131353329730651
UTR3 	2048-2056	0.00147093051523023
UTR3 	2149-2157	0.00249796007868036
>GTGGGCGTAGCTC|ENST00000349716|0.463900354652636
UTR3 	1082-1090	0.00834162070151531
>GTGGGCGTAGCTC|ENST00000531177|0.463866339203718
UTR3 	22-30	0.00266744807727086
UTR3 	1128-1136	0.00136730359687792
UTR3 	2252-2260	0.00430463357638821
>GTGGGCGTAGCTC|ENST00000246006|0.463855318436501
UTR3 	3184-3192	0.0012964980533261
UTR3 	4203-4211	0.00704216292201196
>GTGGGCGTAGCTC|ENST00000373184|0.463686834797881
CDS 	866-874	0.00504267398884864
UTR3 	1916-1924	0.00183526216934833
UTR3 	3842-3850	0.00156688809212594
UTR3 	4451-4459	0.00202496705743195
UTR3 	6079-6087	0.00135503993952049
>GTGGGCGTAGCTC|ENST00000255622|0.463547714018915
UTR3 	277-285	0.00471890417245954
UTR3 	423-431	0.00359954037037113
>GTGGGCGTAGCTC|ENST00000264160|0.463513819013719
UTR3 	483-491	0.00831621677800561
>GTGGGCGTAGCTC|ENST00000311601|0.463495375916625
UTR3 	1165-1173	0.00175916433254537
UTR3 	1948-1956	0.00170189782592566
UTR3 	3489-3497	0.00485394242917758
>GTGGGCGTAGCTC|ENST00000554611|0.463487830398921
UTR3 	822-830	0.00269346728674981
UTR3 	1407-1415	0.00103114486876441
UTR3 	1548-1556	0.00222840034449023
UTR3 	2907-2915	0.00236149614931857
>GTGGGCGTAGCTC|ENST00000321505|0.463468801314219
CDS 	2305-2313	0.00539374229146197
UTR3 	5635-5643	0.00665660495904182
>GTGGGCGTAGCTC|ENST00000339381|0.46335845898237
UTR3 	457-465	0.00389036249202453
UTR3 	680-688	0.00441564289250637
>GTGGGCGTAGCTC|ENST00000412770|0.463302507998401
UTR3 	436-444	0.00759008744615425
CDS 	1265-1273	0.00235732159743223
>GTGGGCGTAGCTC|ENST00000616321|0.463270723804458
UTR3 	887-895	0.00153420206159729
UTR3 	925-933	0.00350113942117516
UTR3 	3460-3468	0.00326489710003462
>GTGGGCGTAGCTC|ENST00000560089|0.463170164462173
UTR3 	1005-1013	0.00219216508134051
UTR3 	2141-2149	0.00610146358816003
>GTGGGCGTAGCTC|ENST00000265134|0.46314858443929
UTR3 	133-141	0.00508783534618702
UTR3 	227-235	0.0025116714105145
CDS 	846-854	0.00229304291767547
>GTGGGCGTAGCTC|ENST00000376259|0.463021049706733
UTR3 	292-300	0.00293797869870103
UTR3 	1966-1974	0.00534584807619732
>GTGGGCGTAGCTC|ENST00000485288|0.463003794522675
UTR3 	212-220	0.00828269249630172
>GTGGGCGTAGCTC|ENST00000360244|0.463000219315376
UTR3 	77-85	0.00828245747744174
>GTGGGCGTAGCTC|ENST00000469964|0.462953088333627
UTR3 	33-41	0.00442388351828864
UTR3 	1266-1274	0.00385547574629739
>GTGGGCGTAGCTC|ENST00000441788|0.462948156438342
UTR3 	340-348	0.00334899403286799
UTR3 	1650-1658	0.000963540220917136
UTR3 	2541-2549	0.003966500804105
>GTGGGCGTAGCTC|ENST00000381524|0.46291566071357
UTR3 	278-286	0.0082768988831078
>GTGGGCGTAGCTC|ENST00000332281|0.462880367625291
UTR3 	205-213	0.00402186766492062
UTR3 	612-620	0.00425271112937445
>GTGGGCGTAGCTC|ENST00000395094|0.462872250535751
UTR3 	71-79	0.00559547456021943
UTR3 	1493-1501	0.0026785706312775
>GTGGGCGTAGCTC|ENST00000362003|0.462805704446474
CDS 	33-41	0.0169661217934503
UTR3 	4197-4205	0.0026986798156814
>GTGGGCGTAGCTC|ENST00000379959|0.462751549332204
UTR3 	89-97	0.00365163734821246
UTR3 	1548-1556	0.00461447301148282
>GTGGGCGTAGCTC|ENST00000451963|0.462665109986669
CDS 	101-109	0.00544302927723118
UTR3 	1686-1694	0.00120554489177489
UTR3 	2195-2203	0.00357024452548014
UTR3 	2404-2412	0.00181080442319762
>GTGGGCGTAGCTC|ENST00000358763|0.46264669016128
CDS 	76-84	0.00914223540705947
CDS 	251-259	0.00785228640675824
UTR3 	507-515	0.00267691817036256
>GTGGGCGTAGCTC|ENST00000258198|0.462625174909106
UTR3 	294-302	0.00493358836314347
UTR3 	2396-2404	0.0033242139028064
>GTGGGCGTAGCTC|ENST00000316219|0.462562661236841
CDS 	1659-1667	0.0240754710150341
>GTGGGCGTAGCTC|ENST00000376751|0.462528672626211
UTR3 	93-101	0.00825145781071264
>GTGGGCGTAGCTC|ENST00000439966|0.462493478389408
UTR3 	259-267	0.00824914395156477
>GTGGGCGTAGCTC|ENST00000396332|0.462416015171144
CDS 	1842-1850	0.0240473477883348
>GTGGGCGTAGCTC|ENST00000330106|0.462224383286332
UTR3 	154-162	0.00409473190218591
UTR3 	805-813	0.00413671947045258
>GTGGGCGTAGCTC|ENST00000294064|0.462186017842399
UTR3 	1810-1818	0.00196640713398784
UTR3 	2098-2106	0.000809934343354843
UTR3 	2216-2224	0.00390915918470223
UTR3 	2350-2358	0.00154342812549893
>GTGGGCGTAGCTC|ENST00000598979|0.46213162299231
UTR3 	104-112	0.00282710827527207
UTR3 	262-270	0.00539824391936495
>GTGGGCGTAGCTC|ENST00000370314|0.462005113687107
CDS 	494-502	0.00698871604171808
UTR3 	1656-1664	0.00604768309507438
>GTGGGCGTAGCTC|ENST00000547992|0.462000224518849
UTR3 	1372-1380	0.00153495824330441
UTR3 	1655-1663	0.00527369162903214
UTR3 	1867-1875	0.00140806231025965
>GTGGGCGTAGCTC|ENST00000328656|0.461947277025412
UTR3 	3477-3485	0.00315185101586161
UTR3 	4322-4330	0.000861053684856181
UTR3 	5405-5413	0.00420032585950612
>GTGGGCGTAGCTC|ENST00000216968|0.461884793722424
UTR3 	133-141	0.00820912182728334
>GTGGGCGTAGCTC|ENST00000246229|0.461880257305014
UTR3 	386-394	0.00248596533539939
UTR3 	511-519	0.0038679893554372
UTR3 	3055-3063	0.001854868830848
>GTGGGCGTAGCTC|ENST00000475377|0.461847985169563
UTR3 	466-474	0.00534421428468149
UTR3 	1197-1205	0.00286248707491349
>GTGGGCGTAGCTC|ENST00000524849|0.46179708198465
UTR3 	69-77	0.0082033540078563
>GTGGGCGTAGCTC|ENST00000225275|0.4617745958562
UTR3 	437-445	0.00461320149718201
CDS 	1904-1912	0.0112816950991603
>GTGGGCGTAGCTC|ENST00000577138|0.461774212844743
UTR3 	111-119	0.0082018501349022
>GTGGGCGTAGCTC|ENST00000398395|0.461752627137449
UTR3 	324-332	0.00406553500777476
UTR3 	342-350	0.00413489564290217
>GTGGGCGTAGCTC|ENST00000372852|0.461728520144349
UTR3 	274-282	0.00293880461122959
CDS 	491-499	0.00724965038663616
UTR3 	1939-1947	0.00300568389079682
>GTGGGCGTAGCTC|ENST00000223145|0.46170706231421
UTR3 	479-487	0.00819743425980323
>GTGGGCGTAGCTC|ENST00000556399|0.461697310026265
UTR3 	1202-1210	0.00117690823109842
UTR3 	1278-1286	0.000830566017742406
UTR3 	2446-2454	0.00618931868474857
>GTGGGCGTAGCTC|ENST00000539966|0.461664032187243
UTR3 	5377-5385	0.00393513115817825
UTR3 	5460-5468	0.00194890726308671
UTR3 	7683-7691	0.00231056609334135
>GTGGGCGTAGCTC|ENST00000474039|0.461568326187871
UTR3 	186-194	0.0081883105663995
>GTGGGCGTAGCTC|ENST00000327835|0.461566059779955
UTR3 	6161-6169	0.00255320056356688
UTR3 	6701-6709	0.00111483574959827
UTR3 	7894-7902	0.00189475564463984
UTR3 	9867-9875	0.00262536955973579
>GTGGGCGTAGCTC|ENST00000329146|0.461546958793259
UTR3 	86-94	0.00271530709220703
UTR3 	314-322	0.00227236280627331
UTR3 	417-425	0.0031992354508056
>GTGGGCGTAGCTC|ENST00000389912|0.461503739189407
UTR3 	772-780	0.00233342691158031
UTR3 	973-981	0.00585063609145224
>GTGGGCGTAGCTC|ENST00000621829|0.461443031386996
UTR3 	2479-2487	0.00423017364057844
UTR3 	2906-2914	0.0039498968368944
>GTGGGCGTAGCTC|ENST00000264192|0.461426095561647
UTR3 	422-430	0.00817895665804394
>GTGGGCGTAGCTC|ENST00000536006|0.461418254904659
UTR3 	317-325	0.0081784409991084
>GTGGGCGTAGCTC|ENST00000458441|0.461405514040731
UTR3 	783-791	0.00315789462743904
UTR3 	1147-1155	0.00140272667650704
UTR3 	2284-2292	0.00361698176010984
>GTGGGCGTAGCTC|ENST00000310442|0.461369552963579
UTR3 	2928-2936	0.00320277856096044
UTR3 	2933-2941	0.00154963223409636
UTR3 	3194-3202	0.00342282718016354
>GTGGGCGTAGCTC|ENST00000393243|0.461350148585876
UTR3 	219-227	0.00423691832219241
UTR3 	3019-3027	0.00393704345454821
>GTGGGCGTAGCTC|ENST00000586078|0.461305784733241
UTR3 	107-115	0.00473244234712437
UTR3 	1257-1265	0.00343860165282397
>GTGGGCGTAGCTC|ENST00000440282|0.461296767377453
UTR3 	755-763	0.00479546007524331
UTR3 	3764-3772	0.00337499085515608
>GTGGGCGTAGCTC|ENST00000374747|0.461293297130021
UTR3 	801-809	0.00333469497042153
UTR3 	3505-3513	0.00483552772210741
>GTGGGCGTAGCTC|ENST00000298282|0.461257694442064
UTR3 	1869-1877	0.00816788109259752
>GTGGGCGTAGCTC|ENST00000550285|0.461219954433318
UTR3 	772-780	0.00816539889202572
>GTGGGCGTAGCTC|ENST00000412615|0.461147245233663
UTR3 	63-71	0.00513643115432339
CDS 	1171-1179	0.00959168826927386
>GTGGGCGTAGCTC|ENST00000441123|0.461097899810167
UTR3 	647-655	0.00394518260011584
UTR3 	2079-2087	0.00137546248231116
UTR3 	2490-2498	0.00283672594669583
>GTGGGCGTAGCTC|ENST00000262971|0.461057321154623
UTR3 	371-379	0.00209202279908105
UTR3 	493-501	0.00301574844464649
UTR3 	1151-1159	0.00304693074948702
>GTGGGCGTAGCTC|ENST00000423275|0.460958339126785
UTR3 	1558-1566	0.00814819136923354
>GTGGGCGTAGCTC|ENST00000220325|0.460949183532579
UTR3 	841-849	0.00342591972427825
UTR3 	4009-4017	0.00472166941802043
>GTGGGCGTAGCTC|ENST00000626993|0.460945454279608
UTR3 	123-131	0.00814734384296768
>GTGGGCGTAGCTC|ENST00000368905|0.460944287738762
UTR3 	195-203	0.00284828878220234
UTR3 	398-406	0.00529897832906823
>GTGGGCGTAGCTC|ENST00000449969|0.46094172039592
UTR3 	631-639	0.00153215629410578
UTR3 	854-862	0.00213673566337566
UTR3 	903-911	0.000950547550518436
UTR3 	1768-1776	0.00352765873075368
>GTGGGCGTAGCTC|ENST00000394243|0.460936649225802
UTR3 	996-1004	0.00215884367525176
CDS 	1379-1387	0.00687561708499353
UTR3 	3264-3272	0.00385233165406105
>GTGGGCGTAGCTC|ENST00000399645|0.460900332511221
UTR3 	120-128	0.00257218595297871
UTR3 	314-322	0.00557218988950686
>GTGGGCGTAGCTC|ENST00000441621|0.460870923975455
UTR3 	266-274	0.00426298183792779
UTR3 	1862-1870	0.00387945955972089
>GTGGGCGTAGCTC|ENST00000301019|0.460865844197537
UTR3 	48-56	0.00332404710852714
CDS 	635-643	0.00521765382114305
UTR3 	911-919	0.00321212318208611
>GTGGGCGTAGCTC|ENST00000333461|0.460863852378642
UTR3 	265-273	0.00488471308155429
UTR3 	356-364	0.00325726315548164
>GTGGGCGTAGCTC|ENST00000572919|0.460835579439182
UTR3 	439-447	0.00301579214415627
UTR3 	670-678	0.00187247860964326
UTR3 	2828-2836	0.00325184571500862
>GTGGGCGTAGCTC|ENST00000622552|0.460683481241709
UTR3 	1104-1112	0.00432691427008814
CDS 	2248-2256	0.0118986867233633
>GTGGGCGTAGCTC|ENST00000424155|0.460675454113318
UTR3 	1103-1111	0.00192661266210389
UTR3 	5655-5663	0.00244585124779052
UTR3 	10261-10269	0.00117489773291164
UTR3 	12020-12028	0.00144181698287997
UTR3 	13775-13783	0.00114040463176113
>GTGGGCGTAGCTC|ENST00000565809|0.460674650146613
UTR3 	549-557	0.00245067897023864
UTR3 	684-692	0.00205649713438342
UTR3 	1161-1169	0.00362235426570941
>GTGGGCGTAGCTC|ENST00000340150|0.460669632036473
UTR3 	73-81	0.00343569825382701
UTR3 	853-861	0.0046935020112717
>GTGGGCGTAGCTC|ENST00000480549|0.46064571402367
UTR3 	548-556	0.00258437874217747
UTR3 	2514-2522	0.00554324812235127
>GTGGGCGTAGCTC|ENST00000239461|0.460631835971073
UTR3 	296-304	0.00812671391800754
>GTGGGCGTAGCTC|ENST00000435303|0.460598608063647
UTR3 	399-407	0.00331384158471988
UTR3 	1214-1222	0.00197523798497145
UTR3 	1293-1301	0.00187602412377026
UTR3 	1727-1735	0.000959424361021778
>GTGGGCGTAGCTC|ENST00000278175|0.460581262207529
UTR3 	323-331	0.0081233869661277
>GTGGGCGTAGCTC|ENST00000373275|0.460519303521504
UTR3 	217-225	0.00811931099405626
>GTGGGCGTAGCTC|ENST00000539903|0.460514363248201
UTR3 	483-491	0.00620405081097758
UTR3 	1192-1200	0.00191493518215839
>GTGGGCGTAGCTC|ENST00000313056|0.460511340765766
UTR3 	578-586	0.0030341683231802
UTR3 	1139-1147	0.00209204712223701
UTR3 	1202-1210	0.000690375366582369
UTR3 	1933-1941	0.00107534920817512
UTR3 	2395-2403	0.00122684713561852
>GTGGGCGTAGCTC|ENST00000590299|0.460476224808943
UTR3 	113-121	0.00811647699980988
>GTGGGCGTAGCTC|ENST00000371149|0.460457096245105
UTR3 	995-1003	0.00275679079842084
UTR3 	1430-1438	0.005358427789217
>GTGGGCGTAGCTC|ENST00000391417|0.460435136594021
UTR3 	33-41	0.00339899506504048
UTR3 	128-136	0.00471477885204174
>GTGGGCGTAGCTC|ENST00000368417|0.460427219995989
UTR3 	236-244	0.00811325310140793
>GTGGGCGTAGCTC|ENST00000592782|0.460407972027546
UTR3 	2747-2755	0.00457435465051369
UTR3 	3054-3062	0.00353763216365761
>GTGGGCGTAGCTC|ENST00000324873|0.46032940716797
UTR3 	1257-1265	0.00181525977155601
UTR3 	1685-1693	0.00139658900153572
UTR3 	3130-3138	0.00192052565155894
UTR3 	3568-3576	0.00104696909540365
UTR3 	4170-4178	0.00192747458081497
>GTGGGCGTAGCTC|ENST00000357419|0.460313608695861
UTR3 	590-598	0.00810577871757244
>GTGGGCGTAGCTC|ENST00000551544|0.460275303307892
UTR3 	260-268	0.00433869692231563
UTR3 	1172-1180	0.00178393931030815
UTR3 	1695-1703	0.0019806223472829
>GTGGGCGTAGCTC|ENST00000526924|0.460181030365107
UTR3 	288-296	0.00329202119558072
UTR3 	302-310	0.00223064799713679
UTR3 	1090-1098	0.00257438697426973
>GTGGGCGTAGCTC|ENST00000307741|0.460034347016079
UTR3 	158-166	0.00336953843798662
UTR3 	686-694	0.00188244253772748
CDS 	1815-1823	0.00901070334191024
>GTGGGCGTAGCTC|ENST00000329798|0.459949910039355
UTR3 	192-200	0.0080818494861533
>GTGGGCGTAGCTC|ENST00000450554|0.459939941603879
CDS 	507-515	0.0126283576331288
UTR3 	545-553	0.00402428457639154
>GTGGGCGTAGCTC|ENST00000220003|0.45992313652232
UTR3 	182-190	0.00496912692770501
UTR3 	600-608	0.00311096090798571
>GTGGGCGTAGCTC|ENST00000539263|0.459916058974143
UTR3 	57-65	0.00418301937881908
UTR3 	279-287	0.00389660276407193
>GTGGGCGTAGCTC|ENST00000378251|0.459892864727647
UTR3 	423-431	0.00148836359421393
UTR3 	1954-1962	0.00423381748858608
UTR3 	1992-2000	0.00235591490356194
>GTGGGCGTAGCTC|ENST00000417998|0.459773188177279
UTR3 	553-561	0.00807022121596678
>GTGGGCGTAGCTC|ENST00000289166|0.459710438232397
UTR3 	411-419	0.00348045333642118
UTR3 	840-848	0.0045856387832494
>GTGGGCGTAGCTC|ENST00000437936|0.459699205944797
UTR3 	153-161	0.00352893471694808
UTR3 	179-187	0.00453641828249592
>GTGGGCGTAGCTC|ENST00000338957|0.459658143485785
UTR3 	647-655	0.00400909565288143
UTR3 	696-704	0.00192328275115013
UTR3 	3758-3766	0.00213027253215696
>GTGGGCGTAGCTC|ENST00000302101|0.459611229121598
UTR3 	129-137	0.00429279703335148
UTR3 	873-881	0.00376676671823568
>GTGGGCGTAGCTC|ENST00000281928|0.459601483611706
UTR3 	4195-4203	0.0034494340219735
UTR3 	7191-7199	0.00460948842357194
>GTGGGCGTAGCTC|ENST00000396671|0.45956304110286
CDS 	696-704	0.00576454074919998
UTR3 	1811-1819	0.00224973028623885
UTR3 	5595-5603	0.00402429936165897
>GTGGGCGTAGCTC|ENST00000391975|0.459561884671615
CDS 	559-567	0.00910642996997847
UTR3 	1112-1120	0.00220859965263903
UTR3 	1430-1438	0.00297902883259128
>GTGGGCGTAGCTC|ENST00000327157|0.45943775233074
UTR3 	23-31	0.0080481477577592
>GTGGGCGTAGCTC|ENST00000375135|0.45942904553903
CDS 	553-561	0.0155329002782718
CDS 	2174-2182	0.00794133939611407
>GTGGGCGTAGCTC|ENST00000376325|0.459369292589681
CDS 	782-790	0.00761961962230525
UTR3 	828-836	0.00214210870982495
UTR3 	999-1007	0.00100257095233259
CDS 	1422-1430	0.00740930496785204
>GTGGGCGTAGCTC|ENST00000525895|0.459359750832507
UTR3 	357-365	0.00487387560288445
UTR3 	721-729	0.00167694111953834
UTR3 	763-771	0.0014921977770884
>GTGGGCGTAGCTC|ENST00000248668|0.45933401320723
UTR3 	40-48	0.00804132068436517
>GTGGGCGTAGCTC|ENST00000567525|0.459326504363623
CDS 	125-133	0.00636617006271597
UTR3 	538-546	0.00187790191887019
UTR3 	1228-1236	0.00258113969428093
UTR3 	1264-1272	0.00160627922660619
>GTGGGCGTAGCTC|ENST00000570293|0.45926294066297
UTR3 	153-161	0.00803664326522691
>GTGGGCGTAGCTC|ENST00000570106|0.459253246285316
UTR3 	544-552	0.00803600525137078
>GTGGGCGTAGCTC|ENST00000391415|0.459237420459743
UTR3 	33-41	0.00400988518125834
UTR3 	376-384	0.00402507852431731
>GTGGGCGTAGCTC|ENST00000610966|0.459202858980573
UTR3 	863-871	0.00144610748237203
UTR3 	968-976	0.00110038413302066
UTR3 	1230-1238	0.00180478427895883
UTR3 	1937-1945	0.000928441725976618
UTR3 	3241-3249	0.00275297147019463
>GTGGGCGTAGCTC|ENST00000393677|0.459193763065228
UTR3 	70-78	0.00298399109741028
UTR3 	730-738	0.00504809935396797
>GTGGGCGTAGCTC|ENST00000623326|0.459127281486841
UTR3 	309-317	0.00802771497423395
>GTGGGCGTAGCTC|ENST00000223369|0.459126636886366
UTR3 	491-499	0.00195618517788246
UTR3 	1168-1176	0.00172703255741245
UTR3 	1268-1276	0.00163604491725328
UTR3 	1654-1662	0.00270840989691395
>GTGGGCGTAGCTC|ENST00000410026|0.459099984047248
UTR3 	6284-6292	0.00250295416664482
UTR3 	10068-10076	0.00552296420213965
>GTGGGCGTAGCTC|ENST00000473233|0.459071998283238
UTR3 	175-183	0.00268483510310785
UTR3 	430-438	0.00143952655633253
UTR3 	1123-1131	0.00184041207733201
UTR3 	1377-1385	0.00205930270710312
>GTGGGCGTAGCTC|ENST00000453634|0.458973169976593
UTR3 	2460-2468	0.00801757177505036
>GTGGGCGTAGCTC|ENST00000621870|0.458956012131625
UTR3 	106-114	0.00801644246058201
>GTGGGCGTAGCTC|ENST00000382713|0.458944369286945
UTR3 	308-316	0.00396486440958654
UTR3 	367-375	0.00226928063956881
UTR3 	4657-4665	0.0017815310858442
>GTGGGCGTAGCTC|ENST00000479475|0.458931136107024
UTR3 	1167-1175	0.00291707442691288
UTR3 	1466-1474	0.00311411364511781
UTR3 	1776-1784	0.00198361705881992
>GTGGGCGTAGCTC|ENST00000371694|0.458917229603569
UTR3 	229-237	0.00377799632137671
UTR3 	419-427	0.0042358934832524
>GTGGGCGTAGCTC|ENST00000514251|0.458887494607197
UTR3 	1152-1160	0.00383350125825356
UTR3 	1797-1805	0.00417843137443011
>GTGGGCGTAGCTC|ENST00000389772|0.458807056821769
UTR3 	385-393	0.00800663808184604
>GTGGGCGTAGCTC|ENST00000566987|0.458739422398733
UTR3 	1310-1318	0.00800218616058857
>GTGGGCGTAGCTC|ENST00000551456|0.458730289430756
UTR3 	351-359	0.0039074380224061
UTR3 	400-408	0.00409414696838036
>GTGGGCGTAGCTC|ENST00000360342|0.458691394244182
UTR3 	183-191	0.00602644841529393
UTR3 	864-872	0.0019725763126754
>GTGGGCGTAGCTC|ENST00000267890|0.458685935620596
UTR3 	5261-5269	0.00593368319045666
UTR3 	6156-6164	0.00206498222276624
>GTGGGCGTAGCTC|ENST00000294485|0.458605031004389
UTR3 	1056-1064	0.00207806170219731
UTR3 	1543-1551	0.00149562963727414
UTR3 	1794-1802	0.0031943822312326
UTR3 	3621-3629	0.0012252662069989
>GTGGGCGTAGCTC|ENST00000428128|0.458413905875362
UTR3 	417-425	0.00586680817013872
UTR3 	1623-1631	0.00211395001420136
>GTGGGCGTAGCTC|ENST00000378565|0.458410516969721
UTR3 	4821-4829	0.00142894860441174
UTR3 	8925-8933	0.00655158648409559
>GTGGGCGTAGCTC|ENST00000610020|0.458322746117485
UTR3 	733-741	0.00243765509413391
UTR3 	1730-1738	0.00275179272921108
UTR3 	1889-1897	0.000913531334109933
UTR3 	5994-6002	0.0018717777794365
>GTGGGCGTAGCTC|ENST00000398146|0.458289189370907
UTR3 	1205-1213	0.00251732689306382
UTR3 	1248-1256	0.00545522088313159
>GTGGGCGTAGCTC|ENST00000620120|0.458205140201732
UTR3 	88-96	0.00496154386576758
UTR3 	111-119	0.0030054705435071
>GTGGGCGTAGCTC|ENST00000617204|0.458114234790627
CDS 	755-763	0.0232217928376659
>GTGGGCGTAGCTC|ENST00000300433|0.458105864345952
UTR3 	205-213	0.00523987175411297
UTR3 	764-772	0.00272060663941568
>GTGGGCGTAGCTC|ENST00000362072|0.458091499737713
UTR3 	433-441	0.00446235636339328
UTR3 	958-966	0.00349717629056693
>GTGGGCGTAGCTC|ENST00000586221|0.458074765349084
UTR3 	581-589	0.00338759635802565
UTR3 	611-619	0.00295137855391213
UTR3 	670-678	0.00161945597465722
>GTGGGCGTAGCTC|ENST00000426855|0.457974090668702
UTR3 	314-322	0.00220953448349126
UTR3 	608-616	0.00574226799971478
>GTGGGCGTAGCTC|ENST00000531387|0.457965870907616
UTR3 	2023-2031	0.00795126128560063
>GTGGGCGTAGCTC|ENST00000300797|0.457871933538486
UTR3 	1621-1629	0.00794507624460517
>GTGGGCGTAGCTC|ENST00000334062|0.457855312807874
UTR3 	186-194	0.00468176159284668
UTR3 	729-737	0.00210336623124556
UTR3 	742-750	0.00115885405488537
>GTGGGCGTAGCTC|ENST00000393350|0.457852664892191
UTR3 	540-548	0.00232198724699969
UTR3 	4230-4238	0.00562182028360206
>GTGGGCGTAGCTC|ENST00000261263|0.457840375154816
UTR3 	370-378	0.00340811149813946
UTR3 	7022-7030	0.00331318392643978
UTR3 	12651-12659	0.00122170290307105
>GTGGGCGTAGCTC|ENST00000369408|0.457813899657642
UTR3 	153-161	0.00794125506895611
>GTGGGCGTAGCTC|ENST00000380079|0.457795567854324
UTR3 	1674-1682	0.00237557053725062
UTR3 	3803-3811	0.00186113476195905
UTR3 	6077-6085	0.0013308772151581
UTR3 	7281-7289	0.00237246550194454
>GTGGGCGTAGCTC|ENST00000259622|0.457788968440519
CDS 	356-364	0.00776927670604017
UTR3 	718-726	0.00550538606991495
>GTGGGCGTAGCTC|ENST00000271915|0.457699287083149
UTR3 	492-500	0.00475500877398289
UTR3 	3259-3267	0.00239702893990407
UTR3 	7191-7199	0.000781670597401565
>GTGGGCGTAGCTC|ENST00000341259|0.457587477117814
UTR3 	264-272	0.00716511770233161
UTR3 	1909-1917	0.000761228107267249
>GTGGGCGTAGCTC|ENST00000592757|0.457573939038138
UTR3 	270-278	0.00792545433031521
>GTGGGCGTAGCTC|ENST00000391748|0.457539901791151
CDS 	1572-1580	0.00523882574691721
CDS 	1680-1688	0.0178726588243453
>GTGGGCGTAGCTC|ENST00000370646|0.457518037123826
UTR3 	158-166	0.00446812966989391
UTR3 	494-502	0.00345364348912878
>GTGGGCGTAGCTC|ENST00000425528|0.457506811381013
UTR3 	280-288	0.00466543724656073
UTR3 	1544-1552	0.00325559668273567
>GTGGGCGTAGCTC|ENST00000409236|0.457463340699192
UTR3 	849-857	0.00251780813257761
UTR3 	2368-2376	0.00108393023931232
UTR3 	2474-2482	0.00102387618923659
UTR3 	5615-5623	0.00329255674056769
>GTGGGCGTAGCTC|ENST00000367033|0.457444164918602
UTR3 	2373-2381	0.00153301017637923
UTR3 	2834-2842	0.00109772346273174
CDS 	3340-3348	0.00665947429547087
UTR3 	4672-4680	0.00321169639735339
>GTGGGCGTAGCTC|ENST00000401850|0.457381030801978
UTR3 	324-332	0.00404401284472029
UTR3 	578-586	0.0038687380758156
>GTGGGCGTAGCTC|ENST00000418170|0.457365994835386
UTR3 	137-145	0.00791176073546141
>GTGGGCGTAGCTC|ENST00000265018|0.45730975808496
CDS 	864-872	0.0194526548697616
UTR3 	1558-1566	0.00138344351555642
>GTGGGCGTAGCTC|ENST00000454077|0.45728804758515
UTR3 	907-915	0.00201574346491167
CDS 	1034-1042	0.0104188827957079
UTR3 	1216-1224	0.0025754384447137
>GTGGGCGTAGCTC|ENST00000462328|0.457272088403249
UTR3 	283-291	0.00790557646468496
>GTGGGCGTAGCTC|ENST00000357460|0.457225104611002
UTR3 	687-695	0.00170975623659868
UTR3 	889-897	0.00459900249585631
UTR3 	2055-2063	0.00159372350819963
>GTGGGCGTAGCTC|ENST00000366812|0.457165369176193
UTR3 	1031-1039	0.00789854815595697
>GTGGGCGTAGCTC|ENST00000298159|0.457139017168992
UTR3 	4534-4542	0.00261343346881155
UTR3 	5647-5655	0.005283379158331
>GTGGGCGTAGCTC|ENST00000485375|0.457129410357647
UTR3 	457-465	0.00284853925418741
UTR3 	2121-2129	0.00504764066967336
>GTGGGCGTAGCTC|ENST00000456262|0.457127925885101
UTR3 	210-218	0.00562260211296183
UTR3 	1056-1064	0.00227348004355268
>GTGGGCGTAGCTC|ENST00000359890|0.457121134905663
UTR3 	6078-6086	0.00275721519790352
UTR3 	6708-6716	0.000859534892498327
UTR3 	8048-8056	0.00427888481163894
>GTGGGCGTAGCTC|ENST00000329454|0.45706206779476
UTR3 	1247-1255	0.00557570224583491
UTR3 	1816-1824	0.0023160424470558
>GTGGGCGTAGCTC|ENST00000260598|0.45697888828305
UTR3 	316-324	0.00224256230439536
UTR3 	565-573	0.00226787093482293
UTR3 	656-664	0.00337583304684821
>GTGGGCGTAGCTC|ENST00000200676|0.456956566499954
UTR3 	145-153	0.00532364776427374
CDS 	1102-1110	0.00814902980406925
>GTGGGCGTAGCTC|ENST00000282908|0.456728784324556
UTR3 	43-51	0.00631942383681437
CDS 	689-697	0.00501817204522364
>GTGGGCGTAGCTC|ENST00000574458|0.456711097659512
UTR3 	82-90	0.00786862786347171
>GTGGGCGTAGCTC|ENST00000350498|0.456699304357009
UTR3 	61-69	0.00381798681478895
UTR3 	1061-1069	0.00404986422768413
>GTGGGCGTAGCTC|ENST00000567991|0.456647557058258
UTR3 	394-402	0.00425886939827195
UTR3 	952-960	0.00360557302866142
>GTGGGCGTAGCTC|ENST00000352385|0.456528949712358
UTR3 	379-387	0.00267427353700061
UTR3 	959-967	0.00105107643731621
UTR3 	969-977	0.00171968419738817
CDS 	1856-1864	0.00768910290549784
>GTGGGCGTAGCTC|ENST00000341462|0.456473621547038
UTR3 	1078-1086	0.00671370391182987
UTR3 	1582-1590	0.00113928086026841
>GTGGGCGTAGCTC|ENST00000395710|0.456432732238914
UTR3 	2706-2714	0.00785029116908289
>GTGGGCGTAGCTC|ENST00000409416|0.456388389029211
UTR3 	573-581	0.00163227218412301
UTR3 	826-834	0.00621509781077983
>GTGGGCGTAGCTC|ENST00000262259|0.456375769335816
UTR3 	2077-2085	0.00156623924006633
UTR3 	2450-2458	0.00175920079775661
UTR3 	3335-3343	0.00150335323088793
UTR3 	3443-3451	0.00301774537700026
>GTGGGCGTAGCTC|ENST00000415385|0.456308019287505
UTR3 	88-96	0.0078420754038202
>GTGGGCGTAGCTC|ENST00000549215|0.456304863763573
UTR3 	348-356	0.00784186752142404
>GTGGGCGTAGCTC|ENST00000204961|0.456300628197287
UTR3 	1281-1289	0.00784158848667923
>GTGGGCGTAGCTC|ENST00000370353|0.456277902060272
UTR3 	730-738	0.00321377193693178
UTR3 	3845-3853	0.00462631936813504
>GTGGGCGTAGCTC|ENST00000397631|0.456232947094833
UTR3 	1201-1209	0.0078371296688436
>GTGGGCGTAGCTC|ENST00000360271|0.456139659257467
UTR3 	581-589	0.00318223049840339
UTR3 	1246-1254	0.00251402127255725
UTR3 	1275-1283	0.00213473193877713
>GTGGGCGTAGCTC|ENST00000532027|0.456106846989416
UTR3 	3631-3639	0.00354763481391529
UTR3 	4221-4229	0.00428118712042638
>GTGGGCGTAGCTC|ENST00000417962|0.456017879387915
UTR3 	148-156	0.00262700843586297
UTR3 	705-713	0.00362630053886881
UTR3 	821-829	0.00156965136791302
>GTGGGCGTAGCTC|ENST00000441222|0.456006434199609
UTR3 	85-93	0.00782220626797862
>GTGGGCGTAGCTC|ENST00000379757|0.455928284743623
UTR3 	389-397	0.00481567815462496
UTR3 	751-759	0.00300137909699684
>GTGGGCGTAGCTC|ENST00000614302|0.455846799902957
UTR3 	838-846	0.00134418478316657
CDS 	933-941	0.00428004496749709
UTR3 	1028-1036	0.001819850986483
UTR3 	1236-1244	0.00332931906332354
>GTGGGCGTAGCTC|ENST00000293288|0.455821580096824
UTR3 	457-465	0.00781002659461318
>GTGGGCGTAGCTC|ENST00000238616|0.455788804422671
UTR3 	459-467	0.00196595777676368
UTR3 	4370-4378	0.00322236546385234
UTR3 	4454-4462	0.00261954374566342
>GTGGGCGTAGCTC|ENST00000367135|0.455760116201063
UTR3 	226-234	0.00354792537815525
UTR3 	415-423	0.00425805130372067
>GTGGGCGTAGCTC|ENST00000624358|0.455743181486861
UTR3 	710-718	0.00249452845940559
UTR3 	2090-2098	0.0032455902380046
UTR3 	2237-2245	0.00206474212494239
>GTGGGCGTAGCTC|ENST00000269886|0.455600376977848
UTR3 	280-288	0.00251004786109704
UTR3 	986-994	0.0052854030405669
>GTGGGCGTAGCTC|ENST00000318636|0.455582256525267
UTR3 	1377-1385	0.002152515790243
UTR3 	2339-2347	0.00248622412890203
UTR3 	4780-4788	0.00315551692408088
>GTGGGCGTAGCTC|ENST00000457754|0.455521664970162
UTR3 	1046-1054	0.00199060021182251
UTR3 	1057-1065	0.00233612794969075
UTR3 	1453-1461	0.00346353590738689
>GTGGGCGTAGCTC|ENST00000243389|0.455515365867326
UTR3 	310-318	0.0037965132567317
UTR3 	1055-1063	0.00123523340738687
UTR3 	3105-3113	0.00275810231067128
>GTGGGCGTAGCTC|ENST00000308022|0.455498498139438
UTR3 	22-30	0.00452231455814643
UTR3 	296-304	0.0032664228736542
>GTGGGCGTAGCTC|ENST00000261177|0.455444483942715
UTR3 	161-169	0.00394454876028202
UTR3 	502-510	0.00384062921965323
>GTGGGCGTAGCTC|ENST00000406438|0.455428066549652
UTR3 	507-515	0.00300976897704984
UTR3 	878-886	0.00297096952484697
UTR3 	3601-3609	0.00180335758359031
>GTGGGCGTAGCTC|ENST00000263798|0.455410655194712
UTR3 	1517-1525	0.000793506786139939
UTR3 	2390-2398	0.000814480137701261
UTR3 	3018-3026	0.00123501809315833
UTR3 	4754-4762	0.0019623283857311
UTR3 	5092-5100	0.00297761527995664
>GTGGGCGTAGCTC|ENST00000437879|0.455362022202904
UTR3 	550-558	0.00604422457555741
UTR3 	1321-1329	0.00173551917024214
>GTGGGCGTAGCTC|ENST00000407721|0.455354815485454
UTR3 	331-339	0.00320042031548069
UTR3 	696-704	0.00457884849949924
>GTGGGCGTAGCTC|ENST00000229812|0.455302997792879
UTR3 	398-406	0.00777585393421743
>GTGGGCGTAGCTC|ENST00000325327|0.455253344740085
CDS 	1550-1558	0.0111858682360728
UTR3 	1954-1962	0.00211600784588355
UTR3 	2296-2304	0.0020729437359036
>GTGGGCGTAGCTC|ENST00000404795|0.455252140218345
UTR3 	73-81	0.00308260251040917
UTR3 	862-870	0.00468989975456004
>GTGGGCGTAGCTC|ENST00000452875|0.455086867816677
UTR3 	2293-2301	0.00137460952485315
UTR3 	2935-2943	0.00395261657486372
UTR3 	2970-2978	0.00243438378485681
>GTGGGCGTAGCTC|ENST00000370895|0.455085756998701
UTR3 	2749-2757	0.00578778205072991
UTR3 	3327-3335	0.00197375462249094
>GTGGGCGTAGCTC|ENST00000628377|0.455024947543857
UTR3 	298-306	0.00775752882270082
>GTGGGCGTAGCTC|ENST00000418099|0.45500702862231
UTR3 	431-439	0.00286469085409543
UTR3 	1139-1147	0.00489165694528673
>GTGGGCGTAGCTC|ENST00000263733|0.454974476696718
UTR3 	1740-1748	0.00194473424750001
UTR3 	1923-1931	0.00580946805807067
>GTGGGCGTAGCTC|ENST00000307564|0.454913837071225
UTR3 	1553-1561	0.000822635271399468
UTR3 	2698-2706	0.00475085476339453
CDS 	3310-3318	0.00396679423193151
CDS 	3955-3963	0.00298869089263561
>GTGGGCGTAGCTC|ENST00000263063|0.454880179532686
UTR3 	1057-1065	0.0011086550090091
UTR3 	1250-1258	0.00163765550062722
UTR3 	1586-1594	0.00193355991298727
UTR3 	1683-1691	0.00128725175074447
UTR3 	3245-3253	0.00178086487334375
>GTGGGCGTAGCTC|ENST00000269391|0.454678545926446
UTR3 	2151-2159	0.00322355009406053
UTR3 	2526-2534	0.00205354135773932
UTR3 	2554-2562	0.0024576049237752
>GTGGGCGTAGCTC|ENST00000498926|0.454540993222163
UTR3 	901-909	0.00298321205788001
UTR3 	1564-1572	0.00474241697478344
>GTGGGCGTAGCTC|ENST00000580749|0.454517503992483
UTR3 	924-932	0.00178679381423898
UTR3 	1100-1108	0.00174111100545962
UTR3 	1375-1383	0.00281269630682868
UTR3 	1747-1755	0.00138347947286518
>GTGGGCGTAGCTC|ENST00000573538|0.454493286537143
UTR3 	346-354	0.00410051030544961
UTR3 	371-379	0.00362197384134382
>GTGGGCGTAGCTC|ENST00000379937|0.454410271184485
UTR3 	408-416	0.00176562328237766
UTR3 	764-772	0.00257283149059313
UTR3 	1158-1166	0.00337855676395026
>GTGGGCGTAGCTC|ENST00000551242|0.454402623420252
UTR3 	219-227	0.00457401295070239
UTR3 	573-581	0.00314249441529022
>GTGGGCGTAGCTC|ENST00000478519|0.454195152281755
UTR3 	157-165	0.00555772483186905
UTR3 	169-177	0.00214510467245402
>GTGGGCGTAGCTC|ENST00000296215|0.454058784344092
UTR3 	2374-2382	0.00123641973159723
UTR3 	3211-3219	0.00645741893071335
>GTGGGCGTAGCTC|ENST00000394967|0.454035719562936
UTR3 	350-358	0.00459258021996128
UTR3 	398-406	0.00309973771886204
>GTGGGCGTAGCTC|ENST00000402034|0.453962712478081
UTR3 	137-145	0.00430370073730295
UTR3 	1673-1681	0.00338380356091183
>GTGGGCGTAGCTC|ENST00000409535|0.453893254177537
UTR3 	40-48	0.0050010311913833
UTR3 	303-311	0.00268189333018088
>GTGGGCGTAGCTC|ENST00000553526|0.453837467952864
UTR3 	503-511	0.00767924613613506
>GTGGGCGTAGCTC|ENST00000366910|0.453773159369658
CDS 	416-424	0.022387480547208
>GTGGGCGTAGCTC|ENST00000395216|0.453758788204652
UTR3 	493-501	0.00187768460018551
UTR3 	1236-1244	0.00579637348656821
>GTGGGCGTAGCTC|ENST00000380183|0.453756698621832
UTR3 	268-276	0.00461778530235298
UTR3 	347-355	0.00305613499771018
>GTGGGCGTAGCTC|ENST00000593682|0.453723097948031
UTR3 	798-806	0.0016802621597285
UTR3 	1070-1078	0.00426795598884635
UTR3 	3597-3605	0.00172348651474287
>GTGGGCGTAGCTC|ENST00000269300|0.453684760224279
UTR3 	819-827	0.00766917663037028
>GTGGGCGTAGCTC|ENST00000157600|0.45367447678981
UTR3 	1913-1921	0.00627746986625635
UTR3 	4010-4018	0.00139102865663245
>GTGGGCGTAGCTC|ENST00000398154|0.453578523529255
UTR3 	126-134	0.00766217107296331
>GTGGGCGTAGCTC|ENST00000317204|0.453566056736601
CDS 	71-79	0.012843162416026
CDS 	669-677	0.0061975872644195
UTR3 	1729-1737	0.00126255347735102
>GTGGGCGTAGCTC|ENST00000398776|0.453555867219821
CDS 	168-176	0.0137518463018177
UTR3 	173-181	0.00318065397528704
>GTGGGCGTAGCTC|ENST00000525839|0.453539534527484
UTR3 	715-723	0.0031020025880306
UTR3 	1614-1622	0.00455759736658093
>GTGGGCGTAGCTC|ENST00000606248|0.453530585359757
UTR3 	366-374	0.0031407296333035
UTR3 	528-536	0.00451828016574978
>GTGGGCGTAGCTC|ENST00000416983|0.453442821980481
UTR3 	407-415	0.00364038264379959
UTR3 	739-747	0.00401283946779274
>GTGGGCGTAGCTC|ENST00000361752|0.453419419520133
UTR3 	1240-1248	0.00500888179233766
UTR3 	1968-1976	0.000939573270844283
UTR3 	3697-3705	0.00170322370590589
>GTGGGCGTAGCTC|ENST00000530122|0.453416438652336
UTR3 	253-261	0.00765148218621947
>GTGGGCGTAGCTC|ENST00000336375|0.453399361978249
UTR3 	890-898	0.00765035600603978
>GTGGGCGTAGCTC|ENST00000537592|0.45338198531488
UTR3 	26-34	0.00411501302938043
UTR3 	1167-1175	0.00215780050848774
CDS 	3323-3331	0.00445146480120246
>GTGGGCGTAGCTC|ENST00000538714|0.453348209200873
UTR3 	1528-1536	0.00293156598119463
UTR3 	1657-1665	0.00179383765587089
UTR3 	2697-2705	0.00292157887932474
>GTGGGCGTAGCTC|ENST00000588751|0.453277997938557
UTR3 	241-249	0.00432344483537566
UTR3 	252-260	0.00331890719189992
>GTGGGCGTAGCTC|ENST00000370966|0.453267502460967
UTR3 	974-982	0.00430208228892033
UTR3 	2694-2702	0.00333957754265474
>GTGGGCGTAGCTC|ENST00000331426|0.453225904972363
UTR3 	431-439	0.00209062426944949
UTR3 	580-588	0.00377069821566544
UTR3 	1146-1154	0.00177759389001066
>GTGGGCGTAGCTC|ENST00000276570|0.453199775221889
CDS 	195-203	0.0222771834668147
>GTGGGCGTAGCTC|ENST00000464224|0.453059949332132
UTR3 	401-409	0.00263574333515148
UTR3 	812-820	0.00244671045590349
UTR3 	1093-1101	0.00254551697318178
>GTGGGCGTAGCTC|ENST00000449367|0.453021311632257
UTR3 	195-203	0.00254282376890656
UTR3 	509-517	0.00508259854561493
>GTGGGCGTAGCTC|ENST00000455600|0.453007185894495
UTR3 	155-163	0.00762449060552896
>GTGGGCGTAGCTC|ENST00000439343|0.452965535355801
UTR3 	82-90	0.00359960004878144
UTR3 	1386-1394	0.00133664216989517
UTR3 	1748-1756	0.00268550116099668
>GTGGGCGTAGCTC|ENST00000429261|0.452879859266197
UTR3 	745-753	0.00271046895326763
UTR3 	1880-1888	0.00490562318475327
>GTGGGCGTAGCTC|ENST00000341280|0.452865216398062
UTR3 	323-331	0.0024619171681618
UTR3 	430-438	0.00282189663390057
UTR3 	800-808	0.00233131246596395
>GTGGGCGTAGCTC|ENST00000375687|0.452814990229647
UTR3 	480-488	0.00547683900755681
UTR3 	1213-1221	0.00213497421091109
>GTGGGCGTAGCTC|ENST00000621385|0.45280783405765
UTR3 	319-327	0.00441041057329577
UTR3 	491-499	0.00320093060017597
>GTGGGCGTAGCTC|ENST00000491463|0.452772165074758
UTR3 	68-76	0.00760898830908198
>GTGGGCGTAGCTC|ENST00000262795|0.452724365399934
UTR3 	177-185	0.00184569690336335
UTR3 	182-190	0.00330163061950171
UTR3 	1546-1554	0.00245850768418989
>GTGGGCGTAGCTC|ENST00000361737|0.452672069157246
UTR3 	294-302	0.00204547381253244
UTR3 	1460-1468	0.00357863190361943
UTR3 	1504-1512	0.00197827970721899
>GTGGGCGTAGCTC|ENST00000432245|0.452662432021372
UTR3 	243-251	0.00760174969075223
>GTGGGCGTAGCTC|ENST00000392837|0.452660109837109
UTR3 	2514-2522	0.00388342075965424
UTR3 	2761-2769	0.00371817574329668
>GTGGGCGTAGCTC|ENST00000357137|0.452658458998583
UTR3 	1604-1612	0.00178343942367839
UTR3 	2011-2019	0.0026654632866989
UTR3 	3933-3941	0.00152331981867241
UTR3 	4651-4659	0.00162926507276016
>GTGGGCGTAGCTC|ENST00000251170|0.452651849803459
UTR3 	426-434	0.00261857913489859
CDS 	713-721	0.004019343452351
UTR3 	1556-1564	0.00239995205337649
UTR3 	1561-1569	0.000543262468272773
UTR3 	1849-1857	0.00079835540666392
>GTGGGCGTAGCTC|ENST00000346872|0.452625241206728
CDS 	427-435	0.0117179241062939
UTR3 	4861-4869	0.00162083358562508
UTR3 	4910-4918	0.000817025684233226
UTR3 	6596-6604	0.00138431303539957
>GTGGGCGTAGCTC|ENST00000379011|0.452617065674752
UTR3 	146-154	0.00759875697902947
>GTGGGCGTAGCTC|ENST00000297156|0.45261314785045
UTR3 	884-892	0.00440646273406896
UTR3 	971-979	0.00319203579282431
>GTGGGCGTAGCTC|ENST00000302177|0.452533867065055
UTR3 	198-206	0.00444825052367226
UTR3 	591-599	0.00314501790278489
>GTGGGCGTAGCTC|ENST00000372217|0.452509649386057
CDS 	631-639	0.0221443980623655
>GTGGGCGTAGCTC|ENST00000534480|0.452382647293864
UTR3 	956-964	0.00188410957811436
UTR3 	1090-1098	0.00319187417257439
UTR3 	1102-1110	0.00250730836771952
>GTGGGCGTAGCTC|ENST00000277541|0.452361718605913
UTR3 	459-467	0.00476120851708852
UTR3 	1360-1368	0.00282070284311071
>GTGGGCGTAGCTC|ENST00000568548|0.452314698840435
UTR3 	772-780	0.00216824951277562
UTR3 	1213-1221	0.00216860307250971
UTR3 	2092-2100	0.00324195663225711
>GTGGGCGTAGCTC|ENST00000326495|0.452264321996819
CDS 	29-37	0.00286983672426625
UTR3 	786-794	0.00199490180357565
UTR3 	1449-1457	0.00155269776475707
UTR3 	5530-5538	0.00124670573594286
UTR3 	8422-8430	0.00190031326495032
>GTGGGCGTAGCTC|ENST00000382438|0.452237288868918
UTR3 	231-239	0.00426236628827595
UTR3 	897-905	0.0033113356616042
>GTGGGCGTAGCTC|ENST00000414716|0.452220840897198
CDS 	546-554	0.00388387954164508
UTR3 	1485-1493	0.00637382096746763
>GTGGGCGTAGCTC|ENST00000240123|0.452168714907958
UTR3 	73-81	0.00756917752720163
>GTGGGCGTAGCTC|ENST00000539261|0.452022650663247
UTR3 	295-303	0.00755953999457405
>GTGGGCGTAGCTC|ENST00000527262|0.452011744711253
UTR3 	547-555	0.00517038074990181
CDS 	1716-1724	0.00757969347271043
>GTGGGCGTAGCTC|ENST00000326648|0.45198021063542
UTR3 	377-385	0.00350738707630064
UTR3 	2486-2494	0.00113590959130289
UTR3 	3286-3294	0.0029134429696553
>GTGGGCGTAGCTC|ENST00000375102|0.451913261077631
CDS 	321-329	0.00706286257955682
CDS 	551-559	0.00679743730319036
UTR3 	1699-1707	0.00302543499454485
>GTGGGCGTAGCTC|ENST00000260731|0.451776494263074
UTR3 	1002-1010	0.00473720562347506
UTR3 	1066-1074	0.00280609137675494
>GTGGGCGTAGCTC|ENST00000457361|0.451776356828813
UTR3 	2792-2800	0.00529751342437875
UTR3 	6532-6540	0.00224577450661401
>GTGGGCGTAGCTC|ENST00000372476|0.451754101343498
UTR3 	331-339	0.00679151376191174
CDS 	1950-1958	0.00244861523636288
>GTGGGCGTAGCTC|ENST00000449131|0.451691426079476
CDS 	1684-1692	0.0219869201725724
>GTGGGCGTAGCTC|ENST00000611418|0.451637047184887
UTR3 	173-181	0.00281909540609906
UTR3 	1170-1178	0.00471499928196074
>GTGGGCGTAGCTC|ENST00000545614|0.451435598917806
UTR3 	688-696	0.00752079994335699
>GTGGGCGTAGCTC|ENST00000455537|0.451428805181015
UTR3 	2321-2329	0.00752035156680317
>GTGGGCGTAGCTC|ENST00000313050|0.451412529977416
CDS 	3624-3632	0.0129476546250566
CDS 	5361-5369	0.00898557686216576
>GTGGGCGTAGCTC|ENST00000318008|0.451399290151514
UTR3 	644-652	0.00382078880367638
UTR3 	780-788	0.0022554315745023
UTR3 	1303-1311	0.00144218322657073
>GTGGGCGTAGCTC|ENST00000373474|0.451351907829981
UTR3 	459-467	0.00230879926738169
UTR3 	1045-1053	0.00120798600922316
UTR3 	2124-2132	0.000883549919787112
UTR3 	2514-2522	0.00118824168652097
UTR3 	3109-3117	0.00144150457210794
UTR3 	3133-3141	0.00048519491729626
>GTGGGCGTAGCTC|ENST00000374651|0.451255903227594
UTR3 	403-411	0.00321197747688153
UTR3 	572-580	0.00195204399034285
UTR3 	944-952	0.00234491842438516
>GTGGGCGTAGCTC|ENST00000321599|0.451185046498265
UTR3 	391-399	0.00514497928635481
UTR3 	1026-1034	0.00235928377693359
>GTGGGCGTAGCTC|ENST00000421587|0.451177339282685
UTR3 	2242-2250	0.00227770022753727
UTR3 	4283-4291	0.00211334870336179
UTR3 	4851-4859	0.00311270541737429
>GTGGGCGTAGCTC|ENST00000439040|0.451141506170666
UTR3 	1329-1337	0.00750138916224012
>GTGGGCGTAGCTC|ENST00000439290|0.451085786174821
UTR3 	2271-2279	0.00118547394274582
UTR3 	3053-3061	0.00631223732132594
>GTGGGCGTAGCTC|ENST00000334176|0.451076181382265
UTR3 	337-345	0.00242921121947101
UTR3 	1029-1037	0.0050678660548788
>GTGGGCGTAGCTC|ENST00000320201|0.450913272167722
UTR3 	642-650	0.00236968596237686
UTR3 	759-767	0.00263947307445538
UTR3 	941-949	0.00247716461723878
>GTGGGCGTAGCTC|ENST00000585734|0.450912957993192
UTR3 	1745-1753	0.00199989660358572
UTR3 	2212-2220	0.00246054474269077
UTR3 	2767-2775	0.00302586156849615
>GTGGGCGTAGCTC|ENST00000253008|0.450889655287681
UTR3 	972-980	0.00331695784216221
UTR3 	981-989	0.0041678068065224
>GTGGGCGTAGCTC|ENST00000376207|0.45082658101307
UTR3 	88-96	0.00372580989295711
UTR3 	521-529	0.00375479100399281
>GTGGGCGTAGCTC|ENST00000403263|0.450807807746298
UTR3 	209-217	0.00234484292986274
UTR3 	571-579	0.0019819456882681
UTR3 	4435-4443	0.00156206478895022
UTR3 	5057-5065	0.00159050818124605
>GTGGGCGTAGCTC|ENST00000265052|0.450798485732934
UTR3 	377-385	0.00251548303269961
UTR3 	1025-1033	0.00134119882412506
UTR3 	2904-2912	0.00362206433961715
>GTGGGCGTAGCTC|ENST00000274031|0.450751186228321
UTR3 	531-539	0.00601930891927334
UTR3 	1836-1844	0.00145631476942261
>GTGGGCGTAGCTC|ENST00000531849|0.450748574367637
UTR3 	437-445	0.00257051626334509
UTR3 	1534-1542	0.00284936335514725
UTR3 	2457-2465	0.00205557164480015
>GTGGGCGTAGCTC|ENST00000287585|0.45073229591663
UTR3 	1128-1136	0.00262110313070383
UTR3 	3236-3244	0.00265489522313631
UTR3 	3562-3570	0.00219837826215262
>GTGGGCGTAGCTC|ENST00000370210|0.450731959283383
UTR3 	464-472	0.0074743543925511
>GTGGGCGTAGCTC|ENST00000608034|0.450657888803357
UTR3 	73-81	0.00238452956709213
UTR3 	190-198	0.00508493485873217
>GTGGGCGTAGCTC|ENST00000396424|0.450602494263728
UTR3 	1820-1828	0.0074658073083824
>GTGGGCGTAGCTC|ENST00000252699|0.450583104816911
UTR3 	1401-1409	0.00223353871813061
UTR3 	1613-1621	0.0022125738289444
UTR3 	1817-1825	0.00301841466145485
>GTGGGCGTAGCTC|ENST00000373806|0.450468146565769
UTR3 	490-498	0.00409847523299833
UTR3 	625-633	0.00335846217728211
>GTGGGCGTAGCTC|ENST00000576479|0.450408404820647
UTR3 	117-125	0.00745299299017786
>GTGGGCGTAGCTC|ENST00000552456|0.450392337957447
UTR3 	107-115	0.00384322475235355
UTR3 	556-564	0.00360870741477224
>GTGGGCGTAGCTC|ENST00000376550|0.450384085754471
UTR3 	892-900	0.00337295856415146
UTR3 	1168-1176	0.00407842874429847
>GTGGGCGTAGCTC|ENST00000540534|0.450355523143356
UTR3 	915-923	0.00219370407576309
UTR3 	1033-1041	0.00183578492421702
UTR3 	1073-1081	0.00342001242401303
>GTGGGCGTAGCTC|ENST00000254480|0.450347929012354
UTR3 	22-30	0.0074490000077396
>GTGGGCGTAGCTC|ENST00000492259|0.450345569275551
UTR3 	155-163	0.00267522520871841
UTR3 	688-696	0.00118053674875213
UTR3 	1483-1491	0.00359308224406169
>GTGGGCGTAGCTC|ENST00000375472|0.450261767150109
UTR3 	90-98	0.00744331090768539
>GTGGGCGTAGCTC|ENST00000342665|0.450259382514819
UTR3 	514-522	0.00203228920745503
UTR3 	3276-3284	0.00541086424460382
>GTGGGCGTAGCTC|ENST00000426173|0.450218924342626
UTR3 	598-606	0.00444388832695379
UTR3 	707-715	0.00154322402643913
UTR3 	891-899	0.00145336965379671
>GTGGGCGTAGCTC|ENST00000532727|0.450202965741427
UTR3 	1420-1428	0.00743942825204871
>GTGGGCGTAGCTC|ENST00000553522|0.450195600144387
UTR3 	253-261	0.00743894189537693
>GTGGGCGTAGCTC|ENST00000329138|0.450175736951984
UTR3 	139-147	0.00305586210231205
CDS 	1698-1706	0.0134226822604529
>GTGGGCGTAGCTC|ENST00000269143|0.450171355741737
UTR3 	369-377	0.00743734100655217
>GTGGGCGTAGCTC|ENST00000533541|0.450165253680005
UTR3 	160-168	0.00422730832968895
UTR3 	2189-2197	0.00320962974748416
>GTGGGCGTAGCTC|ENST00000326361|0.450135138638388
UTR3 	1404-1412	0.000917940917479593
UTR3 	2565-2573	0.000823463578358915
UTR3 	3154-3162	0.00226161759472193
UTR3 	3381-3389	0.00190767331666531
UTR3 	3486-3494	0.00152425410869544
>GTGGGCGTAGCTC|ENST00000337174|0.450130125950466
UTR3 	2419-2427	0.00743461851496733
>GTGGGCGTAGCTC|ENST00000506368|0.450119278510626
UTR3 	23-31	0.00743390222772505
>GTGGGCGTAGCTC|ENST00000621833|0.449987218491497
UTR3 	910-918	0.0011478917436533
UTR3 	1726-1734	0.00164589149731587
UTR3 	2367-2375	0.0046313984374939
>GTGGGCGTAGCTC|ENST00000397997|0.449986411243794
UTR3 	1257-1265	0.00218965364009147
CDS 	1273-1281	0.0158129257081551
>GTGGGCGTAGCTC|ENST00000393655|0.449944264135028
UTR3 	604-612	0.00164069272698319
UTR3 	2397-2405	0.00156344305839433
UTR3 	2826-2834	0.00195344381708631
UTR3 	3107-3115	0.00226476549590699
>GTGGGCGTAGCTC|ENST00000375151|0.449932341782693
UTR3 	828-836	0.00742155777235
>GTGGGCGTAGCTC|ENST00000539839|0.449927066606146
UTR3 	264-272	0.00441355350592138
UTR3 	707-715	0.00300765590411788
>GTGGGCGTAGCTC|ENST00000526599|0.449805120812231
UTR3 	260-268	0.00428759534272595
UTR3 	756-764	0.00312556079885788
>GTGGGCGTAGCTC|ENST00000301335|0.449785434550619
UTR3 	556-564	0.00163234404687225
UTR3 	968-976	0.00190961001267008
UTR3 	1039-1047	0.00076058724687342
UTR3 	1051-1059	0.00132799933751168
UTR3 	6170-6178	0.00178131538474819
>GTGGGCGTAGCTC|ENST00000411734|0.449735744572221
UTR3 	514-522	0.0036413854475666
UTR3 	1277-1285	0.0037671889274773
>GTGGGCGTAGCTC|ENST00000219139|0.449619159858374
UTR3 	505-513	0.00343570275218906
UTR3 	1325-1333	0.00396517180915245
>GTGGGCGTAGCTC|ENST00000541543|0.449599882653325
UTR3 	760-768	0.00260855800389672
UTR3 	806-814	0.00265595584930075
UTR3 	1276-1284	0.00213508751386626
>GTGGGCGTAGCTC|ENST00000310397|0.449577367253651
UTR3 	180-188	0.0036615322583226
UTR3 	3484-3492	0.00373658202998839
>GTGGGCGTAGCTC|ENST00000286760|0.449555528863409
UTR3 	189-197	0.0022010802994453
UTR3 	491-499	0.00274300773540714
UTR3 	2031-2039	0.00245258387623703
>GTGGGCGTAGCTC|ENST00000570208|0.449520163509024
CDS 	213-221	0.00779704137311804
CDS 	268-276	0.00947150387845913
CDS 	280-288	0.00430024066169303
>GTGGGCGTAGCTC|ENST00000445217|0.449476946178028
UTR3 	174-182	0.00260736570623881
UTR3 	716-724	0.00197515094865113
UTR3 	1088-1096	0.00280896493789404
>GTGGGCGTAGCTC|ENST00000435083|0.449164415167311
UTR3 	405-413	0.00737083753911896
>GTGGGCGTAGCTC|ENST00000268070|0.449161663022066
UTR3 	2275-2283	0.00271748815271395
UTR3 	2287-2295	0.00465316758330344
>GTGGGCGTAGCTC|ENST00000340736|0.449146463645728
UTR3 	294-302	0.00434591849550172
UTR3 	729-737	0.00302373318596625
>GTGGGCGTAGCTC|ENST00000498707|0.44914240328582
UTR3 	790-798	0.00276131239555559
UTR3 	1298-1306	0.00460807106181652
>GTGGGCGTAGCTC|ENST00000263826|0.449002509752388
UTR3 	296-304	0.00591105471909368
UTR3 	2661-2669	0.00144908721074724
>GTGGGCGTAGCTC|ENST00000393110|0.449001376409488
UTR3 	391-399	0.00200196862766545
UTR3 	1541-1549	0.00271581131221394
UTR3 	1693-1701	0.0026422871178531
>GTGGGCGTAGCTC|ENST00000310799|0.448992085764614
UTR3 	399-407	0.0073594532879142
>GTGGGCGTAGCTC|ENST00000300303|0.448947183848086
UTR3 	199-207	0.00468530782383801
UTR3 	448-456	0.0026711790662075
>GTGGGCGTAGCTC|ENST00000616242|0.44894513672071
UTR3 	676-684	0.00527234924503438
CDS 	1286-1294	0.00662505635782748
>GTGGGCGTAGCTC|ENST00000372398|0.448930591747091
UTR3 	767-775	0.00270001540079204
UTR3 	2630-2638	0.00129969005038407
UTR3 	3263-3271	0.00144853465948274
UTR3 	3799-3807	0.00190715062578547
>GTGGGCGTAGCTC|ENST00000443185|0.448916051893147
UTR3 	3103-3111	0.00152685457390206
UTR3 	3367-3375	0.0025035000704959
UTR3 	4031-4039	0.0033240755135342
>GTGGGCGTAGCTC|ENST00000445503|0.448816324582212
UTR3 	391-399	0.00464028395471526
UTR3 	2570-2578	0.00270755754187514
>GTGGGCGTAGCTC|ENST00000325656|0.448796894998712
UTR3 	164-172	0.00482377078907457
UTR3 	224-232	0.00252278702605577
>GTGGGCGTAGCTC|ENST00000518394|0.448793818158151
UTR3 	276-284	0.007346354532256
>GTGGGCGTAGCTC|ENST00000601660|0.448785785715993
UTR3 	497-505	0.00734582383797642
>GTGGGCGTAGCTC|ENST00000467908|0.448757049926041
CDS 	320-328	0.0108152723245362
UTR3 	1386-1394	0.00129791352823357
UTR3 	3149-3157	0.00118714206494324
UTR3 	5484-5492	0.0013748941572843
>GTGGGCGTAGCTC|ENST00000336702|0.448734830712465
UTR3 	1931-1939	0.00512928633322622
CDS 	2015-2023	0.00701857320970718
>GTGGGCGTAGCTC|ENST00000576409|0.44869222835554
UTR3 	49-57	0.00733964247994339
>GTGGGCGTAGCTC|ENST00000582429|0.448691998813719
UTR3 	646-654	0.00337987255957279
UTR3 	686-694	0.00395975475419069
>GTGGGCGTAGCTC|ENST00000433655|0.448611248736623
CDS 	225-233	0.0101640310282864
UTR3 	503-511	0.00407163739480806
>GTGGGCGTAGCTC|ENST00000420826|0.448600898141088
UTR3 	1154-1162	0.00287227077898554
UTR3 	1821-1829	0.00247040472895904
UTR3 	2331-2339	0.0019909325306512
>GTGGGCGTAGCTC|ENST00000372006|0.448582494821013
UTR3 	2488-2496	0.0073323920523279
>GTGGGCGTAGCTC|ENST00000591416|0.448515992564531
UTR3 	1745-1753	0.00356227153026241
UTR3 	2306-2314	0.00376572635525101
>GTGGGCGTAGCTC|ENST00000584582|0.448418218057317
UTR3 	1190-1198	0.00179622290990807
UTR3 	1625-1633	0.00207337512356065
UTR3 	2973-2981	0.00345193913609992
>GTGGGCGTAGCTC|ENST00000535381|0.448414021915405
UTR3 	840-848	0.00568479490414014
UTR3 	1580-1588	0.00163646498806967
>GTGGGCGTAGCTC|ENST00000326972|0.448401458518571
UTR3 	440-448	0.00298586776383533
UTR3 	658-666	0.00433456194728383
>GTGGGCGTAGCTC|ENST00000254079|0.448378829435785
UTR3 	154-162	0.00731893438506933
>GTGGGCGTAGCTC|ENST00000466489|0.448284245281285
UTR3 	26-34	0.0073126841268009
>GTGGGCGTAGCTC|ENST00000581260|0.448278872687901
UTR3 	132-140	0.00731232909061278
>GTGGGCGTAGCTC|ENST00000318560|0.448209146519553
UTR3 	1530-1538	0.00730772131552178
>GTGGGCGTAGCTC|ENST00000251089|0.448208985810987
UTR3 	681-689	0.00350087182556363
UTR3 	2573-2581	0.00380683886955874
>GTGGGCGTAGCTC|ENST00000520486|0.448183009663934
UTR3 	29-37	0.00584686391456537
UTR3 	2182-2190	0.00145913014170633
>GTGGGCGTAGCTC|ENST00000622580|0.448129302464338
UTR3 	1430-1438	0.00130001911830845
UTR3 	2295-2303	0.00163504521076395
UTR3 	3562-3570	0.00165871475640188
UTR3 	4147-4155	0.00270866566055072
>GTGGGCGTAGCTC|ENST00000373204|0.448107075030064
UTR3 	276-284	0.00620840372251489
UTR3 	1095-1103	0.00109257207117142
>GTGGGCGTAGCTC|ENST00000263857|0.448101074539978
UTR3 	7141-7149	0.00730057923481942
>GTGGGCGTAGCTC|ENST00000570790|0.448084217302685
UTR3 	2111-2119	0.00425925185133835
UTR3 	2162-2170	0.00304021332131414
>GTGGGCGTAGCTC|ENST00000412979|0.44804056908487
UTR3 	126-134	0.00729658050982
>GTGGGCGTAGCTC|ENST00000509633|0.44799498781308
UTR3 	122-130	0.00405303085353475
UTR3 	3852-3860	0.00324053718355894
>GTGGGCGTAGCTC|ENST00000483536|0.447992871252263
UTR3 	2583-2591	0.00164915849501018
UTR3 	2757-2765	0.00564426965687577
>GTGGGCGTAGCTC|ENST00000264658|0.447982577121827
UTR3 	5263-5271	0.00117896794284515
UTR3 	5275-5283	0.000792087398290586
UTR3 	5838-5846	0.00115727076172187
UTR3 	5887-5895	0.00066565878024345
UTR3 	8147-8155	0.00349876291964426
>GTGGGCGTAGCTC|ENST00000333219|0.447887473009593
UTR3 	1067-1075	0.0021163958025913
UTR3 	1302-1310	0.00303572847565799
UTR3 	1879-1887	0.00213433786134573
>GTGGGCGTAGCTC|ENST00000262291|0.447883781549354
UTR3 	283-291	0.00728621815689159
>GTGGGCGTAGCTC|ENST00000403299|0.44787954401878
UTR3 	185-193	0.00308365510920687
UTR3 	650-658	0.00420228297263968
>GTGGGCGTAGCTC|ENST00000333407|0.447852042875498
UTR3 	1570-1578	0.00107401974629485
UTR3 	3145-3153	0.00115792005395458
UTR3 	3808-3816	0.00113111311327841
UTR3 	5763-5771	0.00130330939400946
UTR3 	7214-7222	0.000919432875873113
UTR3 	11167-11175	0.00169832522766222
>GTGGGCGTAGCTC|ENST00000370282|0.447850907432467
UTR3 	1504-1512	0.0072840453642263
>GTGGGCGTAGCTC|ENST00000369792|0.447832520767365
UTR3 	25-33	0.00378481637693603
UTR3 	58-66	0.00349801371987934
>GTGGGCGTAGCTC|ENST00000339570|0.447808816808582
UTR3 	163-171	0.00407932399130464
UTR3 	488-496	0.00320193937743558
>GTGGGCGTAGCTC|ENST00000264819|0.447754993255633
UTR3 	1316-1324	0.00093928097801549
UTR3 	4532-4540	0.00633842483089135
>GTGGGCGTAGCTC|ENST00000354204|0.447744814080217
UTR3 	2115-2123	0.00155936998963076
UTR3 	2226-2234	0.00204015686504341
UTR3 	3857-3865	0.00246723232800556
UTR3 	3894-3902	0.00121027380711386
>GTGGGCGTAGCTC|ENST00000274811|0.447691945723104
UTR3 	2318-2326	0.00727353847144888
>GTGGGCGTAGCTC|ENST00000173229|0.447555182787855
UTR3 	1521-1529	0.0012235156031226
UTR3 	1934-1942	0.00144366886274777
UTR3 	2808-2816	0.00226034269404559
UTR3 	3209-3217	0.00233697112576986
>GTGGGCGTAGCTC|ENST00000441031|0.447534571186232
CDS 	419-427	0.0211860834025567
>GTGGGCGTAGCTC|ENST00000361573|0.447507406482561
UTR3 	247-255	0.00451521478570159
UTR3 	1444-1452	0.00179652079391062
UTR3 	2943-2951	0.000949604514339555
>GTGGGCGTAGCTC|ENST00000309859|0.447440848760232
UTR3 	1785-1793	0.00209648124265802
UTR3 	3759-3767	0.00516045903112347
>GTGGGCGTAGCTC|ENST00000301067|0.447409401463452
UTR3 	163-171	0.00515907037580161
UTR3 	611-619	0.00209579102076011
>GTGGGCGTAGCTC|ENST00000337755|0.447402032836281
UTR3 	36-44	0.00478880290960954
UTR3 	92-100	0.00246557136725677
>GTGGGCGTAGCTC|ENST00000612912|0.44737468937433
UTR3 	670-678	0.00300447186484295
UTR3 	1221-1229	0.00169572494356917
UTR3 	1750-1758	0.00255236985396601
>GTGGGCGTAGCTC|ENST00000229769|0.447276045151945
UTR3 	373-381	0.00724604534075324
>GTGGGCGTAGCTC|ENST00000311528|0.44721474720402
UTR3 	1773-1781	0.00135342967973931
UTR3 	2931-2939	0.00233039937048619
UTR3 	3115-3123	0.00123502616725734
UTR3 	3703-3711	0.00232313760751182
>GTGGGCGTAGCTC|ENST00000549446|0.447151771496739
UTR3 	2242-2250	0.00460743249090239
UTR3 	2272-2280	0.00263039678821563
>GTGGGCGTAGCTC|ENST00000314616|0.447104546671746
UTR3 	49-57	0.00299390565219823
UTR3 	986-994	0.00269612367233889
CDS 	2565-2573	0.00494574169318951
>GTGGGCGTAGCTC|ENST00000324816|0.447097078968554
UTR3 	360-368	0.00723421327243819
>GTGGGCGTAGCTC|ENST00000481848|0.447092214684255
CDS 	1266-1274	0.0120135422032925
CDS 	2375-2383	0.0090872380352889
>GTGGGCGTAGCTC|ENST00000525166|0.44698538021241
UTR3 	2511-2519	0.00242924140788094
UTR3 	2839-2847	0.00113580935768363
UTR3 	4511-4519	0.00366177725974921
>GTGGGCGTAGCTC|ENST00000508471|0.446982468028687
UTR3 	147-155	0.00246072378560662
UTR3 	490-498	0.00218758362438899
UTR3 	642-650	0.0025783280641609
>GTGGGCGTAGCTC|ENST00000472403|0.446949872412159
UTR3 	1088-1096	0.00215423348228525
UTR3 	1642-1650	0.00507024678049407
>GTGGGCGTAGCTC|ENST00000340149|0.44694334697948
UTR3 	190-198	0.00525489215921885
CDS 	773-781	0.00625809929862407
>GTGGGCGTAGCTC|ENST00000507760|0.4469228513418
UTR3 	76-84	0.00722269361569116
>GTGGGCGTAGCTC|ENST00000321792|0.446910607795076
UTR3 	3114-3122	0.00722188405925144
>GTGGGCGTAGCTC|ENST00000433430|0.446886975874567
UTR3 	1292-1300	0.00223038566338476
UTR3 	1859-1867	0.00368107096138874
UTR3 	2439-2447	0.00130886485450926
>GTGGGCGTAGCTC|ENST00000534939|0.446853378109513
UTR3 	235-243	0.0057319662548797
UTR3 	1580-1588	0.00148613365970673
>GTGGGCGTAGCTC|ENST00000554752|0.446845560199534
UTR3 	629-637	0.00330757419322642
UTR3 	1716-1724	0.00147879801119476
CDS 	3080-3088	0.00766535355669615
>GTGGGCGTAGCTC|ENST00000252674|0.44678763830344
UTR3 	155-163	0.00221764725164734
UTR3 	298-306	0.00142728547916332
UTR3 	426-434	0.00356882021747713
>GTGGGCGTAGCTC|ENST00000393067|0.446757153831981
UTR3 	1974-1982	0.00721173715720845
>GTGGGCGTAGCTC|ENST00000443120|0.44670939400449
UTR3 	1412-1420	0.00174385007413641
UTR3 	2304-2312	0.00299447077224374
UTR3 	2473-2481	0.000867549564427171
UTR3 	3146-3154	0.00160270856610541
>GTGGGCGTAGCTC|ENST00000446668|0.446566682579881
UTR3 	195-203	0.00719914161178478
>GTGGGCGTAGCTC|ENST00000263674|0.44652264149728
UTR3 	26-34	0.00540649883753925
CDS 	446-454	0.00570259970219492
>GTGGGCGTAGCTC|ENST00000479105|0.446472595998624
UTR3 	529-537	0.00719291944093146
>GTGGGCGTAGCTC|ENST00000491143|0.446468508773365
UTR3 	1508-1516	0.00365288783080121
UTR3 	8057-8065	0.00166019518540949
UTR3 	10838-10846	0.00187956612098568
>GTGGGCGTAGCTC|ENST00000568990|0.446447072575961
UTR3 	533-541	0.00719123147218028
>GTGGGCGTAGCTC|ENST00000433259|0.446401453943033
UTR3 	732-740	0.00255989336288084
UTR3 	1020-1028	0.00462832111525706
>GTGGGCGTAGCTC|ENST00000347624|0.44640141408053
UTR3 	320-328	0.00269939691013085
UTR3 	2435-2443	0.00157430324525111
UTR3 	2963-2971	0.00291451168641818
>GTGGGCGTAGCTC|ENST00000607772|0.446386090011648
UTR3 	2368-2376	0.00249543105714498
UTR3 	4145-4153	0.00127999916020679
UTR3 	5086-5094	0.0021269559468678
UTR3 	7665-7673	0.00128481220494176
>GTGGGCGTAGCTC|ENST00000479013|0.446319141095239
UTR3 	75-83	0.00314498396729059
UTR3 	296-304	0.00275188021595755
UTR3 	334-342	0.00128590637323543
>GTGGGCGTAGCTC|ENST00000602634|0.446293671069159
UTR3 	76-84	0.00454142492791997
UTR3 	828-836	0.00263966107900039
>GTGGGCGTAGCTC|ENST00000413137|0.446234034091002
UTR3 	364-372	0.00353745118800955
UTR3 	704-712	0.00363969044508874
>GTGGGCGTAGCTC|ENST00000617546|0.446220220691702
CDS 	1307-1315	0.0055720926181833
UTR3 	2587-2595	0.00542810194657281
>GTGGGCGTAGCTC|ENST00000400277|0.446202442751985
UTR3 	129-137	0.00717505214889811
>GTGGGCGTAGCTC|ENST00000483386|0.446188586630735
UTR3 	20-28	0.00340553702310506
UTR3 	2378-2386	0.00376859865837633
>GTGGGCGTAGCTC|ENST00000397968|0.446171388531189
UTR3 	3140-3148	0.0064232354206867
UTR3 	4519-4527	0.000749762741558862
>GTGGGCGTAGCTC|ENST00000258796|0.446124189639539
UTR3 	544-552	0.00287709106789008
UTR3 	2335-2343	0.00223151220005207
UTR3 	2507-2515	0.00206127301445072
>GTGGGCGTAGCTC|ENST00000312358|0.446118483089669
UTR3 	65-73	0.00667868409721974
CDS 	6768-6776	0.00159861402643057
>GTGGGCGTAGCTC|ENST00000525693|0.446103902638743
UTR3 	830-838	0.00249620602106599
UTR3 	1567-1575	0.00467232839696105
>GTGGGCGTAGCTC|ENST00000547765|0.44606867342132
UTR3 	792-800	0.00716620418673939
>GTGGGCGTAGCTC|ENST00000381482|0.446055236269077
UTR3 	2445-2453	0.00120599383676325
UTR3 	3858-3866	0.00240938739830963
UTR3 	4384-4392	0.00354993414381281
>GTGGGCGTAGCTC|ENST00000321358|0.446051710050415
CDS 	868-876	0.0209000674192852
>GTGGGCGTAGCTC|ENST00000613647|0.446020091747403
UTR3 	1266-1274	0.00391035758792422
UTR3 	1420-1428	0.0014196794380845
UTR3 	1513-1521	0.000579319960186984
UTR3 	1781-1789	0.001253633714241
>GTGGGCGTAGCTC|ENST00000258991|0.446004139758811
UTR3 	1713-1721	0.00716193552437405
>GTGGGCGTAGCTC|ENST00000620261|0.445990696914639
UTR3 	290-298	0.00247483148964519
UTR3 	476-484	0.0046862148253103
>GTGGGCGTAGCTC|ENST00000257897|0.445984110950279
CDS 	2292-2300	0.00382404783291475
UTR3 	2293-2301	0.00251593419964103
CDS 	2402-2410	0.00400308947327401
CDS 	2420-2428	0.00306205996688592
CDS 	2438-2446	0.00321381593340322
>GTGGGCGTAGCTC|ENST00000336034|0.445971393341149
UTR3 	542-550	0.0071597694242908
>GTGGGCGTAGCTC|ENST00000275815|0.445953217877497
UTR3 	119-127	0.00715856714585895
>GTGGGCGTAGCTC|ENST00000262418|0.445838813377705
UTR3 	205-213	0.00468443071398179
UTR3 	1763-1771	0.00246656853392995
>GTGGGCGTAGCTC|ENST00000368848|0.445820122518423
UTR3 	46-54	0.00714976280493549
>GTGGGCGTAGCTC|ENST00000302516|0.445804371454117
UTR3 	1032-1040	0.00211471551761449
UTR3 	2752-2760	0.00149859506605346
UTR3 	3736-3744	0.00353541024456495
>GTGGGCGTAGCTC|ENST00000599795|0.445803114697324
UTR3 	695-703	0.00714863768996626
>GTGGGCGTAGCTC|ENST00000574129|0.445793870398248
UTR3 	545-553	0.00714802615018678
>GTGGGCGTAGCTC|ENST00000433688|0.445772360352476
UTR3 	265-273	0.00443879380579917
UTR3 	2399-2407	0.00270780937685856
>GTGGGCGTAGCTC|ENST00000505526|0.445743501401438
UTR3 	817-825	0.00714469403728847
>GTGGGCGTAGCTC|ENST00000374806|0.445620704404574
UTR3 	735-743	0.00278167003572969
UTR3 	2141-2149	0.00435490017438224
>GTGGGCGTAGCTC|ENST00000618819|0.445609090925
UTR3 	1335-1343	0.00172454837600266
UTR3 	3897-3905	0.0015809379818087
UTR3 	4868-4876	0.00383031552169939
>GTGGGCGTAGCTC|ENST00000518148|0.445599855105416
UTR3 	26-34	0.00713519084856672
>GTGGGCGTAGCTC|ENST00000395491|0.445483911398347
UTR3 	230-238	0.00496779210005589
UTR3 	1554-1562	0.00215972783783964
>GTGGGCGTAGCTC|ENST00000406334|0.445467764116336
UTR3 	44-52	0.00712645159214776
>GTGGGCGTAGCTC|ENST00000468418|0.445423331541942
UTR3 	643-651	0.00396924980201974
UTR3 	1214-1222	0.00315426197729613
>GTGGGCGTAGCTC|ENST00000267811|0.445355321340322
UTR3 	1843-1851	0.00711901187729616
>GTGGGCGTAGCTC|ENST00000380277|0.445254133710175
UTR3 	266-274	0.00346055493702188
UTR3 	839-847	0.00365176159961184
>GTGGGCGTAGCTC|ENST00000564907|0.445241296662339
UTR3 	382-390	0.00287169533568695
UTR3 	1749-1757	0.00150122715450418
UTR3 	2810-2818	0.0027385446285919
>GTGGGCGTAGCTC|ENST00000285900|0.445222806742633
UTR3 	1751-1759	0.0015639194418086
UTR3 	2173-2181	0.00554632420432432
>GTGGGCGTAGCTC|ENST00000341423|0.445217645031994
UTR3 	2616-2624	0.00161415459591661
UTR3 	4593-4601	0.00549574749952176
>GTGGGCGTAGCTC|ENST00000331595|0.445163016682021
UTR3 	815-823	0.00377828568807175
UTR3 	992-1000	0.0033280015983074
>GTGGGCGTAGCTC|ENST00000614887|0.445163009342331
UTR3 	149-157	0.00230565336089681
UTR3 	1996-2004	0.00231731657354292
UTR3 	2666-2674	0.000696466014973356
UTR3 	2869-2877	0.00178685085128603
>GTGGGCGTAGCTC|ENST00000261622|0.445132640348677
CDS 	209-217	0.0117209928129278
UTR3 	875-883	0.00236452812483022
UTR3 	2011-2019	0.000928382658699258
>GTGGGCGTAGCTC|ENST00000253407|0.445097834404715
UTR3 	76-84	0.00267964993745235
UTR3 	232-240	0.00161089693326265
UTR3 	292-300	0.00281142712861284
>GTGGGCGTAGCTC|ENST00000504334|0.44503065421315
UTR3 	2007-2015	0.00709752837410067
>GTGGGCGTAGCTC|ENST00000322357|0.445030526600257
UTR3 	631-639	0.00227856693043498
UTR3 	2695-2703	0.00481895299880152
>GTGGGCGTAGCTC|ENST00000233190|0.444960081390646
UTR3 	1827-1835	0.000966767529932691
UTR3 	5233-5241	0.00219078993800355
UTR3 	7184-7192	0.000942892484132162
UTR3 	7385-7393	0.0013008865049065
UTR3 	7434-7442	0.000474676677083168
UTR3 	7611-7619	0.00121684496548413
>GTGGGCGTAGCTC|ENST00000311921|0.444926266061483
CDS 	205-213	0.0140719675168416
CDS 	1839-1847	0.00661089957832899
>GTGGGCGTAGCTC|ENST00000263257|0.444924508298435
UTR3 	1775-1783	0.000998494479088617
UTR3 	5276-5284	0.00327570200661452
UTR3 	5884-5892	0.00281630744929138
>GTGGGCGTAGCTC|ENST00000372336|0.444898940214547
UTR3 	540-548	0.00361382051387942
UTR3 	1368-1376	0.00122076842518838
UTR3 	2061-2069	0.00129118351025322
UTR3 	2243-2251	0.000963039411873728
>GTGGGCGTAGCTC|ENST00000511306|0.44488077528795
UTR3 	1078-1086	0.00292370189863533
UTR3 	2140-2148	0.00164055282375144
UTR3 	2633-2641	0.0014031706120208
UTR3 	3085-3093	0.00112018437584
>GTGGGCGTAGCTC|ENST00000451519|0.444826796099484
UTR3 	443-451	0.00708403732159496
>GTGGGCGTAGCTC|ENST00000267260|0.444734263318848
UTR3 	1775-1783	0.00148251588531399
UTR3 	3642-3650	0.00559539733756951
>GTGGGCGTAGCTC|ENST00000361216|0.444722628700991
UTR3 	296-304	0.00301028098339404
UTR3 	1567-1575	0.00406686220742123
>GTGGGCGTAGCTC|ENST00000449870|0.444647638801986
CDS 	1100-1108	0.015931058791652
CDS 	1111-1119	0.00469801905835287
>GTGGGCGTAGCTC|ENST00000256362|0.444604908087941
UTR3 	1106-1114	0.00706935167803781
>GTGGGCGTAGCTC|ENST00000517503|0.444529338556727
UTR3 	357-365	0.00314411804531135
UTR3 	788-796	0.0039202317347752
>GTGGGCGTAGCTC|ENST00000395010|0.444482263202242
UTR3 	942-950	0.007061233807262
>GTGGGCGTAGCTC|ENST00000418299|0.444296092231263
UTR3 	320-328	0.00704891028591002
>GTGGGCGTAGCTC|ENST00000413468|0.444256012576572
UTR3 	1606-1614	0.00704625709208332
>GTGGGCGTAGCTC|ENST00000541212|0.444212971081309
UTR3 	141-149	0.0025007218741027
UTR3 	797-805	0.00212301271980914
UTR3 	964-972	0.00166629187895217
UTR3 	969-977	0.000753381303933549
>GTGGGCGTAGCTC|ENST00000284320|0.444131761143266
CDS 	1443-1451	0.0205294694359088
>GTGGGCGTAGCTC|ENST00000259455|0.444097331729769
UTR3 	1222-1230	0.00127089454030829
UTR3 	1721-1729	0.00576485772197558
>GTGGGCGTAGCTC|ENST00000369577|0.444091064056987
UTR3 	1838-1846	0.00703533732063143
>GTGGGCGTAGCTC|ENST00000600003|0.444076458663863
UTR3 	297-305	0.00385053878733464
UTR3 	1272-1280	0.00318383160110078
>GTGGGCGTAGCTC|ENST00000261733|0.444071885859613
UTR3 	1934-1942	0.000858480297372807
UTR3 	2824-2832	0.0021343887241455
UTR3 	3084-3092	0.00152736080719723
UTR3 	6918-6926	0.00251383782148983
>GTGGGCGTAGCTC|ENST00000377113|0.444032602459403
UTR3 	316-324	0.00312759055962182
UTR3 	2132-2140	0.00390387634395553
>GTGGGCGTAGCTC|ENST00000242209|0.444007407520537
UTR3 	1002-1010	0.00451908890582967
CDS 	1551-1559	0.00788040782756277
>GTGGGCGTAGCTC|ENST00000484024|0.443978140531002
UTR3 	1606-1614	0.00702786119005675
>GTGGGCGTAGCTC|ENST00000470169|0.443920616795931
UTR3 	76-84	0.00702405266937633
>GTGGGCGTAGCTC|ENST00000331830|0.443866907040501
UTR3 	905-913	0.00559472563716713
CDS 	1725-1733	0.00455757183196678
>GTGGGCGTAGCTC|ENST00000228606|0.443862639906895
CDS 	131-139	0.0204774968522017
>GTGGGCGTAGCTC|ENST00000452027|0.443856991403065
UTR3 	174-182	0.00701984005533644
>GTGGGCGTAGCTC|ENST00000375809|0.443827720726947
UTR3 	438-446	0.00400580174447955
UTR3 	1214-1222	0.00301210026913585
>GTGGGCGTAGCTC|ENST00000620438|0.443655537126914
UTR3 	1518-1526	0.00252789366222426
UTR3 	1637-1645	0.00447860737415505
>GTGGGCGTAGCTC|ENST00000398187|0.443599393112864
CDS 	203-211	0.00854221255847158
UTR3 	253-261	0.00426980675764912
>GTGGGCGTAGCTC|ENST00000419912|0.443592878035082
UTR3 	104-112	0.00539028356537048
UTR3 	1074-1082	0.00161206833513361
>GTGGGCGTAGCTC|ENST00000603027|0.443583669240691
CDS 	22-30	0.0072609766633387
UTR3 	324-332	0.00469524001775453
>GTGGGCGTAGCTC|ENST00000470466|0.44355299939299
UTR3 	820-828	0.00529869120349151
UTR3 	906-914	0.00170101996640811
>GTGGGCGTAGCTC|ENST00000622947|0.443541803310042
UTR3 	904-912	0.00699896976591397
>GTGGGCGTAGCTC|ENST00000410083|0.443450931137649
UTR3 	778-786	0.0069929520751806
>GTGGGCGTAGCTC|ENST00000336314|0.443436109347618
UTR3 	415-423	0.00699197053038843
>GTGGGCGTAGCTC|ENST00000333007|0.443417060422433
UTR3 	1304-1312	0.00303380504685572
UTR3 	1637-1645	0.00395690399497967
>GTGGGCGTAGCTC|ENST00000329553|0.443393064001545
UTR3 	334-342	0.00698911989658313
>GTGGGCGTAGCTC|ENST00000317361|0.443386657231522
UTR3 	878-886	0.00698869561001123
>GTGGGCGTAGCTC|ENST00000216160|0.443381243330759
UTR3 	106-114	0.00393312917171862
UTR3 	387-395	0.00305520790324054
>GTGGGCGTAGCTC|ENST00000441508|0.443349051118046
UTR3 	903-911	0.00203174134336209
UTR3 	1744-1752	0.0021727988326186
UTR3 	2931-2939	0.00147989766507619
UTR3 	3083-3091	0.00130176728934647
>GTGGGCGTAGCTC|ENST00000372663|0.443347002643024
UTR3 	93-101	0.0052939823247329
UTR3 	240-248	0.00169208714337441
>GTGGGCGTAGCTC|ENST00000470681|0.443305200019468
UTR3 	1779-1787	0.00405555281762705
UTR3 	1863-1871	0.00292774820227751
>GTGGGCGTAGCTC|ENST00000367069|0.443255713301044
UTR3 	1577-1585	0.00133272398311744
UTR3 	3450-3458	0.0056472996278973
>GTGGGCGTAGCTC|ENST00000579852|0.443236930335071
UTR3 	150-158	0.00697877963227061
>GTGGGCGTAGCTC|ENST00000332715|0.443209543750971
UTR3 	167-175	0.00697696582446406
>GTGGGCGTAGCTC|ENST00000563972|0.443166724714481
UTR3 	295-303	0.00164218177636107
UTR3 	1162-1170	0.00533194810634041
>GTGGGCGTAGCTC|ENST00000306279|0.443092944967964
UTR3 	262-270	0.00494630735486107
UTR3 	604-612	0.00202293590026999
>GTGGGCGTAGCTC|ENST00000325103|0.443056905894712
UTR3 	332-340	0.00273294214212542
UTR3 	1216-1224	0.00423391408951406
>GTGGGCGTAGCTC|ENST00000450991|0.443051623147471
UTR3 	165-173	0.00696650632913509
>GTGGGCGTAGCTC|ENST00000222673|0.443023365670803
UTR3 	84-92	0.00347930820468313
UTR3 	680-688	0.00348532647738102
>GTGGGCGTAGCTC|ENST00000287594|0.443014921753838
UTR3 	784-792	0.00136802251698953
UTR3 	3944-3952	0.00559605287357959
>GTGGGCGTAGCTC|ENST00000332468|0.442997557464489
UTR3 	1102-1110	0.00209113446212769
UTR3 	3555-3563	0.00143837836353952
UTR3 	4915-4923	0.00100785424777109
UTR3 	6161-6169	0.00242555816877237
>GTGGGCGTAGCTC|ENST00000299687|0.442968196511815
UTR3 	165-173	0.00696098045683064
>GTGGGCGTAGCTC|ENST00000525899|0.442950774485924
UTR3 	906-914	0.00695982645927587
>GTGGGCGTAGCTC|ENST00000452733|0.442935290357072
UTR3 	2176-2184	0.00264262261571848
UTR3 	2231-2239	0.00081393080182821
UTR3 	2602-2610	0.00350224739850661
>GTGGGCGTAGCTC|ENST00000259241|0.442929089592932
CDS 	518-526	0.00561458202927595
UTR3 	555-563	0.00361618278908739
UTR3 	1387-1395	0.00157357782692393
>GTGGGCGTAGCTC|ENST00000336798|0.442915433658944
UTR3 	713-721	0.00323247761673161
UTR3 	1081-1089	0.00211623814747746
UTR3 	1583-1591	0.00160876976607552
>GTGGGCGTAGCTC|ENST00000296257|0.442905790015848
UTR3 	1991-1999	0.00405293367361767
UTR3 	2426-2434	0.000825435759601082
UTR3 	2532-2540	0.000765421311972875
UTR3 	2716-2724	0.00131305599645827
>GTGGGCGTAGCTC|ENST00000338492|0.442903316257851
CDS 	174-182	0.00892299800493295
UTR3 	599-607	0.00409344299148503
>GTGGGCGTAGCTC|ENST00000166345|0.442889850959503
UTR3 	284-292	0.00327972427284499
UTR3 	704-712	0.00367606666984851
>GTGGGCGTAGCTC|ENST00000273221|0.442847742677844
UTR3 	349-357	0.00473819959999336
UTR3 	1106-1114	0.00221480206356809
>GTGGGCGTAGCTC|ENST00000342075|0.442795566628165
UTR3 	2322-2330	0.00694954541363986
>GTGGGCGTAGCTC|ENST00000378230|0.442756708602676
UTR3 	873-881	0.00220167735152306
UTR3 	1773-1781	0.00144882160870151
UTR3 	1822-1830	0.000898238163084585
UTR3 	2076-2084	0.0023982341996733
>GTGGGCGTAGCTC|ENST00000355083|0.442666743133552
UTR3 	2269-2277	0.00114920274513941
UTR3 	3602-3610	0.00579180877431406
>GTGGGCGTAGCTC|ENST00000223398|0.442646017090325
UTR3 	363-371	0.00485610542226901
UTR3 	655-663	0.00208353305569496
>GTGGGCGTAGCTC|ENST00000311597|0.442619663646228
UTR3 	25-33	0.00212259582554534
UTR3 	398-406	0.0027206167052976
UTR3 	778-786	0.00118126832430369
UTR3 	829-837	0.00091341176289685
>GTGGGCGTAGCTC|ENST00000344641|0.442619008651093
UTR3 	2033-2041	0.00183265970631547
UTR3 	3243-3251	0.000941237328336712
UTR3 	3526-3534	0.0014315390118267
UTR3 	7654-7662	0.00273241317924999
>GTGGGCGTAGCTC|ENST00000244815|0.442592691830915
CDS 	600-608	0.02023215861395
>GTGGGCGTAGCTC|ENST00000273062|0.442568361830171
UTR3 	420-428	0.00216604412188783
UTR3 	1014-1022	0.00476844979797725
>GTGGGCGTAGCTC|ENST00000389120|0.442499890602719
UTR3 	292-300	0.00692995763746075
>GTGGGCGTAGCTC|ENST00000244336|0.442471122831359
UTR3 	218-226	0.00385162923232779
UTR3 	332-340	0.00186692053143603
UTR3 	572-580	0.00120950193894244
>GTGGGCGTAGCTC|ENST00000380913|0.442460733716002
UTR3 	1029-1037	0.00572644917658744
CDS 	1836-1844	0.00384748641862913
>GTGGGCGTAGCTC|ENST00000397002|0.442405414667418
UTR3 	46-54	0.00260729966927022
UTR3 	225-233	0.00431639861197785
>GTGGGCGTAGCTC|ENST00000316156|0.442394130651111
CDS 	791-799	0.0201937860273425
>GTGGGCGTAGCTC|ENST00000606080|0.44239199196711
UTR3 	1745-1753	0.00475394546467876
UTR3 	8053-8061	0.00216886349403607
>GTGGGCGTAGCTC|ENST00000369158|0.44237187398934
UTR3 	437-445	0.00308643698974147
UTR3 	998-1006	0.00383503903963048
>GTGGGCGTAGCTC|ENST00000397906|0.442371132741756
UTR3 	2690-2698	0.00270867169468855
UTR3 	3010-3018	0.00224644781962093
CDS 	4673-4681	0.00621729340417252
>GTGGGCGTAGCTC|ENST00000619721|0.442317474830654
UTR3 	1162-1170	0.00128222046646192
UTR3 	1626-1634	0.00335656577021058
UTR3 	1898-1906	0.00227908547927284
>GTGGGCGTAGCTC|ENST00000578638|0.442274888509629
UTR3 	641-649	0.00286627588967226
UTR3 	1273-1281	0.00404877412951686
>GTGGGCGTAGCTC|ENST00000334136|0.442260177029618
UTR3 	30-38	0.00461729671799036
CDS 	645-653	0.00722086895090074
>GTGGGCGTAGCTC|ENST00000619514|0.442227186331127
UTR3 	1164-1172	0.00311656174236562
UTR3 	1479-1487	0.00379532754532003
>GTGGGCGTAGCTC|ENST00000264228|0.442223438852984
UTR3 	1597-1605	0.00102902144220225
UTR3 	2144-2152	0.00588261953575631
>GTGGGCGTAGCTC|ENST00000543741|0.442197108584947
UTR3 	56-64	0.00690989630928045
>GTGGGCGTAGCTC|ENST00000374566|0.442188260111568
UTR3 	104-112	0.00690930999616031
>GTGGGCGTAGCTC|ENST00000374472|0.442163292892552
UTR3 	168-176	0.00274535551149439
UTR3 	2624-2632	0.00313092073204255
UTR3 	2719-2727	0.00103137937412332
>GTGGGCGTAGCTC|ENST00000338797|0.442132903559113
UTR3 	205-213	0.00207508733969595
UTR3 	2472-2480	0.000884758655342767
UTR3 	2744-2752	0.000616876552134493
UTR3 	4555-4563	0.00332891938556481
>GTGGGCGTAGCTC|ENST00000542754|0.442100677726931
UTR3 	2783-2791	0.00690350652474007
>GTGGGCGTAGCTC|ENST00000295225|0.442077503797248
UTR3 	374-382	0.00349980560001412
UTR3 	464-472	0.00340216531074923
>GTGGGCGTAGCTC|ENST00000309424|0.442054283566858
UTR3 	38-46	0.00218403623207646
UTR3 	426-434	0.00256032520292166
UTR3 	824-832	0.00215607077692052
>GTGGGCGTAGCTC|ENST00000449296|0.44205189349864
UTR3 	322-330	0.00349052966814867
UTR3 	627-635	0.0034097441638888
>GTGGGCGTAGCTC|ENST00000238831|0.442009093323553
UTR3 	2625-2633	0.00167371956413121
UTR3 	4099-4107	0.000674465266237288
UTR3 	4216-4224	0.00125050368715674
UTR3 	7979-7987	0.00145493208771796
UTR3 	8356-8364	0.00184381700706471
>GTGGGCGTAGCTC|ENST00000298097|0.441959257861555
UTR3 	891-899	0.00689413511648729
>GTGGGCGTAGCTC|ENST00000287934|0.441900891596409
UTR3 	786-794	0.00227463445660857
UTR3 	840-848	0.00461563274639899
>GTGGGCGTAGCTC|ENST00000323929|0.441889673625188
UTR3 	1420-1428	0.00297910874070426
UTR3 	3391-3399	0.00201339843725238
UTR3 	3550-3558	0.00189701660154983
>GTGGGCGTAGCTC|ENST00000361487|0.441842214171298
UTR3 	253-261	0.00688637856183821
>GTGGGCGTAGCTC|ENST00000394980|0.441839518261285
UTR3 	982-990	0.00688619989724399
>GTGGGCGTAGCTC|ENST00000531618|0.441825636696154
CDS 	336-344	0.0200839030175565
>GTGGGCGTAGCTC|ENST00000582913|0.441790328370775
UTR3 	1033-1041	0.00446494707528971
UTR3 	3309-3317	0.00241799284689858
>GTGGGCGTAGCTC|ENST00000402558|0.441690682908501
UTR3 	1104-1112	0.00687633585916603
>GTGGGCGTAGCTC|ENST00000432854|0.441678285261222
UTR3 	1083-1091	0.00249955116143277
UTR3 	1835-1843	0.00144357956569644
UTR3 	3274-3282	0.00176677743245353
UTR3 	4190-4198	0.00116560601628629
>GTGGGCGTAGCTC|ENST00000528405|0.441552624320511
UTR3 	137-145	0.00686718542869328
>GTGGGCGTAGCTC|ENST00000377670|0.44151569969108
UTR3 	123-131	0.00426627097101736
UTR3 	1731-1739	0.00159741763589635
UTR3 	2161-2169	0.00100104938069723
>GTGGGCGTAGCTC|ENST00000540159|0.441504533751208
UTR3 	579-587	0.0022983738722563
UTR3 	1475-1483	0.00250531240624585
UTR3 	1490-1498	0.00206031159899663
>GTGGGCGTAGCTC|ENST00000373095|0.44150315036704
UTR3 	186-194	0.00334843532661813
UTR3 	2145-2153	0.00351547085598785
>GTGGGCGTAGCTC|ENST00000589222|0.441458800786149
UTR3 	57-65	0.0049062939858558
UTR3 	242-250	0.00195467254029612
>GTGGGCGTAGCTC|ENST00000308074|0.441457120330456
UTR3 	587-595	0.00214659475576147
UTR3 	1109-1117	0.00471426038227136
>GTGGGCGTAGCTC|ENST00000619757|0.441374164693009
UTR3 	77-85	0.00272786628471391
UTR3 	2656-2664	0.00296562195913124
UTR3 	2666-2674	0.00116186811297531
>GTGGGCGTAGCTC|ENST00000614032|0.441371744231673
UTR3 	257-265	0.00260807458974487
UTR3 	425-433	0.00424712132159183
>GTGGGCGTAGCTC|ENST00000574832|0.441350072197937
UTR3 	671-679	0.00685375932575393
>GTGGGCGTAGCTC|ENST00000592042|0.441342577919535
UTR3 	221-229	0.00416016346473002
UTR3 	1475-1483	0.00269309908037449
>GTGGGCGTAGCTC|ENST00000380060|0.441331587212759
CDS 	4805-4813	0.0199883852968564
>GTGGGCGTAGCTC|ENST00000535325|0.441317420877895
UTR3 	886-894	0.00279509190462841
UTR3 	1097-1105	0.00299975312049346
UTR3 	1116-1124	0.00105674989731069
>GTGGGCGTAGCTC|ENST00000610493|0.441287294433508
UTR3 	23-31	0.00684959785920552
>GTGGGCGTAGCTC|ENST00000287042|0.441276532325044
UTR3 	93-101	0.0068488844387955
>GTGGGCGTAGCTC|ENST00000302909|0.441255821732729
UTR3 	1794-1802	0.00122353075167204
UTR3 	2597-2605	0.00201996034549065
UTR3 	3206-3214	0.00169925859364103
UTR3 	3877-3885	0.00190476183207324
>GTGGGCGTAGCTC|ENST00000367288|0.441203032214478
UTR3 	70-78	0.00316701823634278
UTR3 	400-408	0.00212737594086155
CDS 	881-889	0.00492809588094933
>GTGGGCGTAGCTC|ENST00000396821|0.441200048489588
UTR3 	186-194	0.00684381421823789
>GTGGGCGTAGCTC|ENST00000419548|0.441196065397248
UTR3 	347-355	0.00302467947395966
CDS 	1041-1049	0.0116923698781632
>GTGGGCGTAGCTC|ENST00000450253|0.441160628839023
UTR3 	259-267	0.00684120096217914
>GTGGGCGTAGCTC|ENST00000340958|0.441148187546974
UTR3 	163-171	0.00322336007255934
UTR3 	444-452	0.00208317598111232
UTR3 	468-476	0.00153384012483459
>GTGGGCGTAGCTC|ENST00000533148|0.441095333394929
UTR3 	193-201	0.00368277243910928
UTR3 	221-229	0.00315409976881801
>GTGGGCGTAGCTC|ENST00000530028|0.44099512101836
UTR3 	370-378	0.00683022837671207
>GTGGGCGTAGCTC|ENST00000370996|0.440988969264628
UTR3 	473-481	0.00404997827284272
UTR3 	554-562	0.00277984224752631
>GTGGGCGTAGCTC|ENST00000264956|0.440982901294601
UTR3 	1733-1741	0.00166033956893062
CDS 	2622-2630	0.00518837342176291
UTR3 	2777-2785	0.00201167364360015
UTR3 	2790-2798	0.00152318522588077
>GTGGGCGTAGCTC|ENST00000546084|0.440978533562819
UTR3 	1337-1345	0.00173018776687604
UTR3 	2486-2494	0.00285486506495525
UTR3 	2517-2525	0.00224407580712259
>GTGGGCGTAGCTC|ENST00000581396|0.440960943641957
UTR3 	330-338	0.00243572284354932
UTR3 	2670-2678	0.00145400342318966
UTR3 	3450-3458	0.00293823616210021
>GTGGGCGTAGCTC|ENST00000403683|0.440934657169416
UTR3 	437-445	0.00306095667859316
UTR3 	998-1006	0.00376526294125059
>GTGGGCGTAGCTC|ENST00000222249|0.440908529049891
UTR3 	132-140	0.00366390776566489
UTR3 	1452-1460	0.00316057952232809
>GTGGGCGTAGCTC|ENST00000519676|0.440886800234732
CDS 	295-303	0.0199023726016402
>GTGGGCGTAGCTC|ENST00000296490|0.440834821550471
UTR3 	926-934	0.00343082591071257
UTR3 	2028-2036	0.00338877434721963
>GTGGGCGTAGCTC|ENST00000246672|0.440804569615624
CDS 	903-911	0.0105786684394324
CDS 	1833-1841	0.0093078004384661
>GTGGGCGTAGCTC|ENST00000216268|0.440796481822533
UTR3 	75-83	0.00274019492517312
UTR3 	1661-1669	0.00151272253226591
UTR3 	2182-2190	0.0025641406922617
>GTGGGCGTAGCTC|ENST00000507800|0.440760023941158
UTR3 	112-120	0.00347592403811144
UTR3 	516-524	0.00333871673540224
>GTGGGCGTAGCTC|ENST00000359428|0.440743502293368
CDS 	406-414	0.0198746578122478
>GTGGGCGTAGCTC|ENST00000397406|0.440695077981942
UTR3 	30-38	0.0068103343619453
>GTGGGCGTAGCTC|ENST00000372514|0.440640084974958
UTR3 	1529-1537	0.00680668780166326
>GTGGGCGTAGCTC|ENST00000265299|0.440617181739429
CDS 	97-105	0.00728452753396429
UTR3 	154-162	0.00448289415076253
>GTGGGCGTAGCTC|ENST00000373347|0.440613909034517
UTR3 	237-245	0.00220862930584519
UTR3 	472-480	0.00459632274766355
>GTGGGCGTAGCTC|ENST00000298181|0.440568439312152
UTR3 	20-28	0.00680193686674014
>GTGGGCGTAGCTC|ENST00000409185|0.440542432778121
CDS 	551-559	0.0173508786326103
UTR3 	1691-1699	0.000939240689329277
>GTGGGCGTAGCTC|ENST00000287139|0.440474810539088
UTR3 	112-120	0.00376364348724289
UTR3 	139-147	0.00303208446299621
>GTGGGCGTAGCTC|ENST00000442798|0.440461746771612
UTR3 	642-650	0.00679486161473136
>GTGGGCGTAGCTC|ENST00000576381|0.44028131001136
UTR3 	119-127	0.00678289522853639
>GTGGGCGTAGCTC|ENST00000442452|0.440278363828936
UTR3 	367-375	0.00209022290926002
UTR3 	473-481	0.00178893253877799
UTR3 	961-969	0.00290354438394067
>GTGGGCGTAGCTC|ENST00000613128|0.440268813022477
UTR3 	140-148	0.00286354711216929
UTR3 	728-736	0.00233642284315542
UTR3 	2429-2437	0.00158209644664561
>GTGGGCGTAGCTC|ENST00000529750|0.440252060464707
UTR3 	1385-1393	0.00231909688750386
CDS 	1751-1759	0.0135046418000632
>GTGGGCGTAGCTC|ENST00000492982|0.440139925658542
UTR3 	491-499	0.00677351802798934
>GTGGGCGTAGCTC|ENST00000579314|0.440118478666611
UTR3 	681-689	0.00347788868123145
UTR3 	1741-1749	0.00329420683648576
>GTGGGCGTAGCTC|ENST00000258774|0.440112949185525
UTR3 	567-575	0.00311054407068816
UTR3 	1199-1207	0.00366118469185755
>GTGGGCGTAGCTC|ENST00000512701|0.440068921673476
UTR3 	6894-6902	0.00432620005280087
UTR3 	7549-7557	0.00244260845158571
>GTGGGCGTAGCTC|ENST00000285116|0.440055785646893
UTR3 	636-644	0.00373387794352697
UTR3 	721-729	0.00303405926197702
>GTGGGCGTAGCTC|ENST00000301490|0.440046573660607
UTR3 	77-85	0.00676732618078177
>GTGGGCGTAGCTC|ENST00000233336|0.440019561896276
UTR3 	80-88	0.00429483824219767
UTR3 	2750-2758	0.00247069625101879
>GTGGGCGTAGCTC|ENST00000391770|0.439989207271969
UTR3 	224-232	0.00478494040560433
UTR3 	665-673	0.00197858064036957
>GTGGGCGTAGCTC|ENST00000369360|0.439981490124904
UTR3 	89-97	0.00338694605643577
CDS 	162-170	0.0103984353148195
>GTGGGCGTAGCTC|ENST00000539397|0.439957113937294
UTR3 	1635-1643	0.00676139223626215
>GTGGGCGTAGCTC|ENST00000299138|0.439902878125639
UTR3 	3961-3969	0.0067577945997752
>GTGGGCGTAGCTC|ENST00000471998|0.43982643637478
UTR3 	959-967	0.00371737861752799
UTR3 	1648-1656	0.00303534519247753
>GTGGGCGTAGCTC|ENST00000244043|0.439752626668207
UTR3 	3066-3074	0.000902891897084285
UTR3 	3362-3370	0.00584493554104026
>GTGGGCGTAGCTC|ENST00000361360|0.439749733868607
UTR3 	2848-2856	0.00674763553263075
>GTGGGCGTAGCTC|ENST00000320431|0.43970378676282
UTR3 	484-492	0.00307147342014826
UTR3 	523-531	0.00367311399004499
>GTGGGCGTAGCTC|ENST00000331782|0.439702945180792
CDS 	245-253	0.00458799537625855
UTR3 	849-857	0.00290236703350018
UTR3 	1064-1072	0.00239967795884438
>GTGGGCGTAGCTC|ENST00000299084|0.439699975501787
UTR3 	106-114	0.00478540307810356
UTR3 	3580-3588	0.00195893149066452
>GTGGGCGTAGCTC|ENST00000295049|0.439698799421861
CDS 	355-363	0.00849183052155071
UTR3 	1417-1425	0.00193231002442017
UTR3 	1959-1967	0.00208352847512287
>GTGGGCGTAGCTC|ENST00000539115|0.439685161844377
UTR3 	1672-1680	0.00163290565482374
UTR3 	3509-3517	0.00511044616222643
>GTGGGCGTAGCTC|ENST00000422989|0.439684686064587
UTR3 	1474-1482	0.00184611199678376
UTR3 	3574-3582	0.000732863367402812
UTR3 	3952-3960	0.00146800002008512
UTR3 	4918-4926	0.00269634486898953
>GTGGGCGTAGCTC|ENST00000600909|0.439664056861447
UTR3 	359-367	0.00402093926557249
UTR3 	634-642	0.00272101241509988
>GTGGGCGTAGCTC|ENST00000622070|0.439660310736922
UTR3 	461-469	0.00674170315561266
>GTGGGCGTAGCTC|ENST00000488380|0.439587347200834
UTR3 	310-318	0.00673686252421565
>GTGGGCGTAGCTC|ENST00000494072|0.439584734676243
UTR3 	1023-1031	0.00281903078917874
UTR3 	2661-2669	0.00182493978541197
UTR3 	2966-2974	0.00209271862328241
>GTGGGCGTAGCTC|ENST00000490103|0.439553567825854
UTR3 	65-73	0.00673462143515666
>GTGGGCGTAGCTC|ENST00000411922|0.43953239066132
UTR3 	881-889	0.00673321641947148
>GTGGGCGTAGCTC|ENST00000296292|0.439528417445251
UTR3 	1691-1699	0.001439453771781
UTR3 	1845-1853	0.00091398663492702
UTR3 	2093-2101	0.00126928896227594
UTR3 	2786-2794	0.00149144904525487
UTR3 	3087-3095	0.00161877439745142
>GTGGGCGTAGCTC|ENST00000358537|0.439433739962129
UTR3 	618-626	0.00196590161072484
UTR3 	1338-1346	0.00476076955769713
>GTGGGCGTAGCTC|ENST00000295417|0.439423610591364
CDS 	269-277	0.0138187071184737
UTR3 	2533-2541	0.00214767745298252
>GTGGGCGTAGCTC|ENST00000393229|0.43941401613066
UTR3 	242-250	0.00409207798476472
UTR3 	1717-1725	0.00263328451392214
>GTGGGCGTAGCTC|ENST00000401607|0.439355239899426
UTR3 	250-258	0.00672146263975067
>GTGGGCGTAGCTC|ENST00000288466|0.439355060617577
UTR3 	1436-1444	0.00112222141897223
UTR3 	2232-2240	0.00124325319783394
UTR3 	4694-4702	0.0023683583898471
UTR3 	4779-4787	0.000486847173901996
UTR3 	5099-5107	0.00150077056350136
>GTGGGCGTAGCTC|ENST00000588558|0.439295774332726
UTR3 	782-790	0.00671751692788624
>GTGGGCGTAGCTC|ENST00000210187|0.439243425312346
UTR3 	393-401	0.00257259151443875
CDS 	492-500	0.0125866378314337
>GTGGGCGTAGCTC|ENST00000380155|0.439243254976137
UTR3 	2439-2447	0.00335878610868345
UTR3 	4242-4250	0.00335524591224038
>GTGGGCGTAGCTC|ENST00000587419|0.439219632864814
UTR3 	386-394	0.00671246455301377
>GTGGGCGTAGCTC|ENST00000575709|0.439216830671416
UTR3 	248-256	0.00245149975922295
UTR3 	1979-1987	0.00113024426539959
UTR3 	2663-2671	0.00203917411808528
UTR3 	4097-4105	0.00109136046685632
>GTGGGCGTAGCTC|ENST00000332585|0.439202427731239
UTR3 	37-45	0.00376435489443334
UTR3 	579-587	0.00294696798389723
>GTGGGCGTAGCTC|ENST00000245323|0.439183823411056
UTR3 	227-235	0.00671008834742698
>GTGGGCGTAGCTC|ENST00000392521|0.439174192795295
UTR3 	83-91	0.006709449282116
>GTGGGCGTAGCTC|ENST00000277905|0.439130434693253
UTR3 	787-795	0.00519867113551164
UTR3 	2192-2200	0.00150787442221563
>GTGGGCGTAGCTC|ENST00000401095|0.439065245889209
UTR3 	516-524	0.00247333837282521
UTR3 	1585-1593	0.000916432392838431
UTR3 	3464-3472	0.00117472491704688
UTR3 	4923-4931	0.00213772392373643
>GTGGGCGTAGCTC|ENST00000367996|0.438981611915921
UTR3 	643-651	0.00145661552871251
UTR3 	1066-1074	0.00355817837962312
UTR3 	2799-2807	0.00168187551472627
>GTGGGCGTAGCTC|ENST00000255390|0.438981161975017
UTR3 	259-267	0.00380843347722426
UTR3 	3936-3944	0.00174083324673679
UTR3 	6981-6989	0.00114737283914758
>GTGGGCGTAGCTC|ENST00000374135|0.438919377368589
UTR3 	1663-1671	0.00076842853450156
UTR3 	2617-2625	0.00592411068142977
>GTGGGCGTAGCTC|ENST00000261751|0.438892529193083
UTR3 	458-466	0.00310656951403639
CDS 	557-565	0.0109886019499584
>GTGGGCGTAGCTC|ENST00000463448|0.438886319931135
UTR3 	261-269	0.00401800967557884
UTR3 	394-402	0.00267233562561883
>GTGGGCGTAGCTC|ENST00000257013|0.438883227119543
UTR3 	388-396	0.00669014003949853
>GTGGGCGTAGCTC|ENST00000456845|0.438855101180768
UTR3 	1833-1841	0.0018985409297709
UTR3 	2253-2261	0.00478973245133352
>GTGGGCGTAGCTC|ENST00000359035|0.43883721403236
CDS 	366-374	0.00792121053507921
UTR3 	1156-1164	0.00414760276963626
>GTGGGCGTAGCTC|ENST00000379984|0.438804741362469
UTR3 	684-692	0.003719566818192
UTR3 	1506-1514	0.0029653642243522
>GTGGGCGTAGCTC|ENST00000361924|0.438769809056345
UTR3 	168-176	0.00668261256578655
>GTGGGCGTAGCTC|ENST00000044462|0.438769625352369
UTR3 	473-481	0.00412345756848172
UTR3 	2489-2497	0.00255914280466244
>GTGGGCGTAGCTC|ENST00000317935|0.438708441280385
UTR3 	160-168	0.00667853945451926
>GTGGGCGTAGCTC|ENST00000510871|0.438692095643989
UTR3 	599-607	0.00667745453849852
>GTGGGCGTAGCTC|ENST00000187830|0.438681151710222
UTR3 	603-611	0.00547031503385992
UTR3 	667-675	0.00120641311323629
>GTGGGCGTAGCTC|ENST00000508784|0.438618910308247
CDS 	483-491	0.00505073602658145
UTR3 	582-590	0.00362126933010831
UTR3 	1640-1648	0.00145730285846414
>GTGGGCGTAGCTC|ENST00000559055|0.438609311917936
UTR3 	71-79	0.00667195976264554
>GTGGGCGTAGCTC|ENST00000361871|0.438584298669497
UTR3 	405-413	0.0066702994618493
>GTGGGCGTAGCTC|ENST00000291503|0.438451392785498
CDS 	2480-2488	0.0194310854788279
>GTGGGCGTAGCTC|ENST00000396077|0.438434247543197
UTR3 	1541-1549	0.00119517931313141
UTR3 	3557-3565	0.00349514926411626
UTR3 	11928-11936	0.000890702135082597
UTR3 	12384-12392	0.0010793083922549
>GTGGGCGTAGCTC|ENST00000503468|0.438407091336047
UTR3 	708-716	0.00404847885053444
UTR3 	1547-1555	0.00261005755180239
>GTGGGCGTAGCTC|ENST00000395878|0.4384037205283
UTR3 	1473-1481	0.00172264973772229
UTR3 	1554-1562	0.00205500514259125
UTR3 	3025-3033	0.00288065775700815
>GTGGGCGTAGCTC|ENST00000510508|0.438400519304221
UTR3 	51-59	0.00665810012946421
>GTGGGCGTAGCTC|ENST00000559291|0.438341984777262
UTR3 	927-935	0.00164466312905188
UTR3 	1438-1446	0.00118680486583371
UTR3 	2064-2072	0.00134604954017814
UTR3 	2162-2170	0.00154986085027889
UTR3 	2841-2849	0.00092683596830586
>GTGGGCGTAGCTC|ENST00000395957|0.438281523843593
UTR3 	2572-2580	0.00118398537190305
UTR3 	2621-2629	0.000394901419034189
UTR3 	2992-3000	0.000959878710753095
UTR3 	3195-3203	0.00313376348859111
UTR3 	3244-3252	0.00097767158470198
>GTGGGCGTAGCTC|ENST00000199280|0.438275970047177
UTR3 	54-62	0.00396105218826897
UTR3 	130-138	0.0016554967315284
UTR3 	1589-1597	0.00103328295300073
>GTGGGCGTAGCTC|ENST00000217131|0.438260313434509
UTR3 	423-431	0.00664879246523395
>GTGGGCGTAGCTC|ENST00000369426|0.438257372744727
UTR3 	1526-1534	0.00664859723849347
>GTGGGCGTAGCTC|ENST00000336868|0.43824203338611
UTR3 	509-517	0.00294993213558269
UTR3 	777-785	0.00259850250314772
UTR3 	851-859	0.00109914424456894
>GTGGGCGTAGCTC|ENST00000394030|0.438185078426282
UTR3 	2958-2966	0.00664379766709933
>GTGGGCGTAGCTC|ENST00000338748|0.438110351294402
UTR3 	1016-1024	0.00272890156355158
UTR3 	1179-1187	0.0039099348361457
>GTGGGCGTAGCTC|ENST00000290101|0.438100555484338
UTR3 	311-319	0.00531278443251582
CDS 	831-839	0.00421636503656807
>GTGGGCGTAGCTC|ENST00000315249|0.438093465309776
UTR3 	1340-1348	0.00195363201371109
UTR3 	3828-3836	0.00371527543076812
UTR3 	4294-4302	0.000968807838805174
>GTGGGCGTAGCTC|ENST00000626257|0.438080659735687
UTR3 	856-864	0.00663686507248518
>GTGGGCGTAGCTC|ENST00000317370|0.438080548343603
UTR3 	531-539	0.00162795535618179
UTR3 	1536-1544	0.00500890232053492
>GTGGGCGTAGCTC|ENST00000370223|0.438060814274555
UTR3 	295-303	0.00360255231470873
UTR3 	407-415	0.00303299513126212
>GTGGGCGTAGCTC|ENST00000474267|0.438060601901135
UTR3 	1914-1922	0.00219578747418734
UTR3 	3773-3781	0.00443974587131698
>GTGGGCGTAGCTC|ENST00000421333|0.43801808895148
UTR3 	487-495	0.00663271068120222
>GTGGGCGTAGCTC|ENST00000505170|0.438016831413305
UTR3 	151-159	0.00663262718553193
>GTGGGCGTAGCTC|ENST00000541223|0.438009810502206
UTR3 	147-155	0.00367826219384228
UTR3 	263-271	0.00295389882937987
>GTGGGCGTAGCTC|ENST00000541204|0.437965045512007
UTR3 	718-726	0.00277602352430828
UTR3 	800-808	0.00210028846112354
UTR3 	1078-1086	0.00175287677063921
>GTGGGCGTAGCTC|ENST00000302904|0.437958945210801
UTR3 	262-270	0.00242753756104647
UTR3 	843-851	0.00420124614730339
>GTGGGCGTAGCTC|ENST00000490581|0.437941528491288
UTR3 	164-172	0.0066276272663761
>GTGGGCGTAGCTC|ENST00000376073|0.437920791875269
UTR3 	193-201	0.00662625037540538
>GTGGGCGTAGCTC|ENST00000530961|0.437908931743466
UTR3 	245-253	0.00662546286780913
>GTGGGCGTAGCTC|ENST00000530240|0.437900270899762
UTR3 	523-531	0.0066248877885751
>GTGGGCGTAGCTC|ENST00000616016|0.437899728790844
UTR3 	244-252	0.00361204308800079
UTR3 	1165-1173	0.00301280870450794
>GTGGGCGTAGCTC|ENST00000558864|0.437824896352493
UTR3 	1865-1873	0.00137602872445793
UTR3 	2181-2189	0.00524385409488541
>GTGGGCGTAGCTC|ENST00000624469|0.437816966443395
UTR3 	30-38	0.00661935625185653
>GTGGGCGTAGCTC|ENST00000612396|0.437775342436582
UTR3 	747-755	0.00387775812102976
UTR3 	5496-5504	0.00273883414919254
>GTGGGCGTAGCTC|ENST00000389916|0.437762807811866
UTR3 	339-347	0.00661575991530374
>GTGGGCGTAGCTC|ENST00000437048|0.437679020836191
UTR3 	616-624	0.00443411366815752
UTR3 	649-657	0.00217608228314845
>GTGGGCGTAGCTC|ENST00000596209|0.437610603736431
UTR3 	2381-2389	0.00352949761181837
UTR3 	2965-2973	0.00178533233750934
UTR3 	3083-3091	0.00129082251598663
>GTGGGCGTAGCTC|ENST00000400519|0.437563844844968
UTR3 	777-785	0.00219345607852807
CDS 	1278-1286	0.0133177841715603
>GTGGGCGTAGCTC|ENST00000389794|0.437555934715987
UTR3 	1712-1720	0.00153286852537103
UTR3 	2088-2096	0.00161213558311067
UTR3 	3683-3691	0.00142377839103746
UTR3 	5917-5925	0.00203323935766676
>GTGGGCGTAGCTC|ENST00000395511|0.437522872498228
UTR3 	469-477	0.00659982612316103
>GTGGGCGTAGCTC|ENST00000348428|0.437518886624077
UTR3 	1986-1994	0.00265981977913532
UTR3 	3586-3594	0.000601884521456738
UTR3 	5505-5513	0.00333785710947988
>GTGGGCGTAGCTC|ENST00000339350|0.437517591544049
UTR3 	121-129	0.00221101482741141
UTR3 	1217-1225	0.00331289069717411
UTR3 	1266-1274	0.00107556987547168
>GTGGGCGTAGCTC|ENST00000395270|0.437499274689103
UTR3 	2206-2214	0.00371393083119887
CDS 	2273-2281	0.00893208920227167
>GTGGGCGTAGCTC|ENST00000371796|0.437458532581937
UTR3 	20-28	0.00440493930486965
UTR3 	220-228	0.00219061375837741
>GTGGGCGTAGCTC|ENST00000004982|0.437297522898557
UTR3 	67-75	0.00658485918162158
>GTGGGCGTAGCTC|ENST00000338333|0.437279016086327
CDS 	780-788	0.0192040101107506
>GTGGGCGTAGCTC|ENST00000397146|0.43726632434325
UTR3 	237-245	0.00452762924997137
UTR3 	968-976	0.00205515769611936
>GTGGGCGTAGCTC|ENST00000620376|0.437200378745325
UTR3 	914-922	0.00657840667287093
>GTGGGCGTAGCTC|ENST00000320547|0.437147629547205
UTR3 	449-457	0.002221552802856
UTR3 	1875-1883	0.00205308852773501
UTR3 	2025-2033	0.000629090424072859
UTR3 	3807-3815	0.00167117107706634
>GTGGGCGTAGCTC|ENST00000517666|0.43712412673871
UTR3 	1223-1231	0.00657334163811867
>GTGGGCGTAGCTC|ENST00000424776|0.437083503493031
CDS 	1191-1199	0.00386085072921983
CDS 	1680-1688	0.00601974576059691
CDS 	2871-2879	0.00928553203154387
>GTGGGCGTAGCTC|ENST00000504487|0.437001796140123
UTR3 	538-546	0.00324218188566162
UTR3 	1692-1700	0.00332303353765289
>GTGGGCGTAGCTC|ENST00000239938|0.436990599079675
UTR3 	171-179	0.00656447159610702
>GTGGGCGTAGCTC|ENST00000586911|0.436984930892441
CDS 	51-59	0.00306520400620433
UTR3 	57-65	0.00560536478211195
>GTGGGCGTAGCTC|ENST00000309958|0.436912377622747
UTR3 	1583-1591	0.00655927518039825
>GTGGGCGTAGCTC|ENST00000450814|0.436900045894734
UTR3 	845-853	0.00655845593878386
>GTGGGCGTAGCTC|ENST00000381318|0.436890687130725
UTR3 	31-39	0.00323644651015538
UTR3 	6195-6203	0.00266322817965196
UTR3 	9032-9040	0.000658159508732149
>GTGGGCGTAGCTC|ENST00000288861|0.436886553784998
UTR3 	99-107	0.00655755960284779
>GTGGGCGTAGCTC|ENST00000294016|0.436814865116414
UTR3 	594-602	0.00235090543289885
UTR3 	1100-1108	0.00157719192320207
CDS 	2172-2180	0.00815708020095638
>GTGGGCGTAGCTC|ENST00000375353|0.43680869967416
UTR3 	500-508	0.00418361137541019
UTR3 	1510-1518	0.00115218389086828
UTR3 	1750-1758	0.00121659204886992
>GTGGGCGTAGCTC|ENST00000618691|0.436728514547226
UTR3 	4415-4423	0.00139776945306161
UTR3 	5040-5048	0.0017289286000123
UTR3 	7794-7802	0.00161616247897053
UTR3 	11627-11635	0.00180419941659381
>GTGGGCGTAGCTC|ENST00000528070|0.436726662575977
UTR3 	511-519	0.00654693690415259
>GTGGGCGTAGCTC|ENST00000291572|0.43672169926998
UTR3 	1132-1140	0.00159221323517126
UTR3 	1234-1242	0.000777612690375733
UTR3 	1352-1360	0.00125481030145203
UTR3 	1823-1831	0.00206935383405875
UTR3 	2676-2684	0.000852617081763744
>GTGGGCGTAGCTC|ENST00000398341|0.436634234353983
UTR3 	29-37	0.00379406640941354
UTR3 	448-456	0.00274672943883858
>GTGGGCGTAGCTC|ENST00000354631|0.436613644064304
UTR3 	868-876	0.00547398267424233
UTR3 	5259-5267	0.00106544508754107
>GTGGGCGTAGCTC|ENST00000274341|0.43660582734607
UTR3 	3572-3580	0.00653890838955078
>GTGGGCGTAGCTC|ENST00000565507|0.436478382122807
UTR3 	559-567	0.00340071344424505
UTR3 	569-577	0.00312972670874827
>GTGGGCGTAGCTC|ENST00000577810|0.436440716061877
UTR3 	314-322	0.00652793728391348
>GTGGGCGTAGCTC|ENST00000441159|0.436410258263414
UTR3 	916-924	0.00652591336046405
>GTGGGCGTAGCTC|ENST00000290158|0.436407285717394
UTR3 	459-467	0.00652571583280644
>GTGGGCGTAGCTC|ENST00000627121|0.436397835270655
UTR3 	716-724	0.00652508784232588
>GTGGGCGTAGCTC|ENST00000460930|0.436377293703894
CDS 	320-328	0.0148539168222439
UTR3 	865-873	0.00155525146101846
>GTGGGCGTAGCTC|ENST00000628380|0.436364735668436
CDS 	7661-7669	0.00621307456139306
CDS 	11159-11167	0.0128137562705304
>GTGGGCGTAGCTC|ENST00000485523|0.436318523085107
UTR3 	527-535	0.00140823588396771
UTR3 	645-653	0.00299341836214684
UTR3 	2357-2365	0.00211816311084822
>GTGGGCGTAGCTC|ENST00000409977|0.436252703440197
UTR3 	1000-1008	0.00274145593414543
UTR3 	2031-2039	0.00377398738485583
>GTGGGCGTAGCTC|ENST00000374561|0.436088143058581
UTR3 	112-120	0.00650450682178915
>GTGGGCGTAGCTC|ENST00000619635|0.436048046089322
CDS 	180-188	0.00723719119439823
UTR3 	1106-1114	0.00418302428377521
>GTGGGCGTAGCTC|ENST00000545075|0.436045841496937
UTR3 	434-442	0.00650169535670487
>GTGGGCGTAGCTC|ENST00000531571|0.436042561733595
UTR3 	100-108	0.00650147737304076
>GTGGGCGTAGCTC|ENST00000263073|0.436009540438983
UTR3 	52-60	0.00270026536960953
UTR3 	276-284	0.00192419381328436
UTR3 	525-533	0.00187482346753566
>GTGGGCGTAGCTC|ENST00000356591|0.435923540390525
UTR3 	2592-2600	0.00336124891160086
UTR3 	2954-2962	0.00313231766679706
>GTGGGCGTAGCTC|ENST00000355969|0.435919767103659
UTR3 	154-162	0.00649331577756408
>GTGGGCGTAGCTC|ENST00000599957|0.435885917076536
UTR3 	91-99	0.00328248197711935
CDS 	783-791	0.00489956560735677
CDS 	1190-1198	0.00496601006692876
>GTGGGCGTAGCTC|ENST00000375044|0.435861286153596
UTR3 	159-167	0.00333091501215487
UTR3 	272-280	0.0031585136214983
>GTGGGCGTAGCTC|ENST00000557275|0.435832325129719
UTR3 	2053-2061	0.00191965852882395
UTR3 	4331-4339	0.000904610937229282
UTR3 	5522-5530	0.000914786322920075
UTR3 	5922-5930	0.001670897362031
UTR3 	8805-8813	0.00107755044150557
>GTGGGCGTAGCTC|ENST00000296479|0.435822010243442
UTR3 	144-152	0.0064868179543203
>GTGGGCGTAGCTC|ENST00000291416|0.435750330783072
UTR3 	80-88	0.0035558471997374
UTR3 	654-662	0.00292620606534844
>GTGGGCGTAGCTC|ENST00000367351|0.435727290638159
UTR3 	89-97	0.00648052169877128
>GTGGGCGTAGCTC|ENST00000359520|0.435708269428774
UTR3 	1379-1387	0.00138685608812141
UTR3 	1388-1396	0.000758290512541915
UTR3 	2296-2304	0.00262495510875136
UTR3 	2870-2878	0.00170915556311376
>GTGGGCGTAGCTC|ENST00000264560|0.435695305025154
UTR3 	67-75	0.00647839546248625
>GTGGGCGTAGCTC|ENST00000371587|0.435664171899883
UTR3 	382-390	0.00396401347478031
UTR3 	848-856	0.0025123123861821
>GTGGGCGTAGCTC|ENST00000262430|0.435627201980414
UTR3 	9980-9988	0.000809869612062022
UTR3 	10734-10742	0.00255882088523824
UTR3 	11035-11043	0.00310517771237939
>GTGGGCGTAGCTC|ENST00000452032|0.435620115439292
UTR3 	1405-1413	0.0029431600956525
UTR3 	1426-1434	0.00353023701622658
>GTGGGCGTAGCTC|ENST00000167825|0.435540815835854
UTR3 	538-546	0.00646812532786749
>GTGGGCGTAGCTC|ENST00000475516|0.435529622749508
UTR3 	606-614	0.00646738120140737
>GTGGGCGTAGCTC|ENST00000377004|0.435507582106208
UTR3 	174-182	0.00646591590682124
>GTGGGCGTAGCTC|ENST00000544974|0.435481128287849
UTR3 	126-134	0.00646415719545141
>GTGGGCGTAGCTC|ENST00000309983|0.435470539988064
UTR3 	519-527	0.00464160459351474
UTR3 	1613-1621	0.00182184866029835
>GTGGGCGTAGCTC|ENST00000373968|0.435416494635171
UTR3 	45-53	0.00645986009715476
>GTGGGCGTAGCTC|ENST00000540331|0.435416117404891
UTR3 	1369-1377	0.00178245707212513
UTR3 	1409-1417	0.000704212285212502
UTR3 	1922-1930	0.00166752724185687
UTR3 	3241-3249	0.00230563841778607
>GTGGGCGTAGCTC|ENST00000590083|0.435350932895223
UTR3 	120-128	0.00179654538790293
UTR3 	225-233	0.00276459957096859
UTR3 	2105-2113	0.00189435618801688
>GTGGGCGTAGCTC|ENST00000487099|0.435350816832841
UTR3 	867-875	0.00230392815621162
UTR3 	962-970	0.00225476901584814
UTR3 	1600-1608	0.00189679625814988
>GTGGGCGTAGCTC|ENST00000469379|0.435308576411576
UTR3 	57-65	0.0064526849457723
>GTGGGCGTAGCTC|ENST00000565425|0.435283037455938
UTR3 	217-225	0.00427479063307457
UTR3 	1005-1013	0.00217619624632872
>GTGGGCGTAGCTC|ENST00000355496|0.435276464465422
UTR3 	292-300	0.00645054984240572
>GTGGGCGTAGCTC|ENST00000543500|0.435255901825144
UTR3 	429-437	0.00644918262625631
>GTGGGCGTAGCTC|ENST00000373290|0.435249590346538
UTR3 	89-97	0.00327099199537598
UTR3 	220-228	0.00317777097579535
>GTGGGCGTAGCTC|ENST00000378149|0.435208688375597
UTR3 	46-54	0.00644604333371715
>GTGGGCGTAGCTC|ENST00000255198|0.43517077846944
UTR3 	2635-2643	0.00644352259107016
>GTGGGCGTAGCTC|ENST00000237937|0.435124987005843
UTR3 	2415-2423	0.0017663010635339
UTR3 	3658-3666	0.00121644391215237
UTR3 	3880-3888	0.00345773273727082
>GTGGGCGTAGCTC|ENST00000336216|0.43512266266314
UTR3 	1513-1521	0.00644032315510876
>GTGGGCGTAGCTC|ENST00000595908|0.435112515489138
UTR3 	1067-1075	0.00378138213915486
UTR3 	1317-1325	0.00265826627442752
>GTGGGCGTAGCTC|ENST00000591639|0.435071187123157
UTR3 	366-374	0.00252645051412456
UTR3 	935-943	0.00391044971126712
>GTGGGCGTAGCTC|ENST00000382554|0.43506256147074
UTR3 	1503-1511	0.00643632664285791
>GTGGGCGTAGCTC|ENST00000245812|0.435056316530433
UTR3 	217-225	0.00643591136960271
>GTGGGCGTAGCTC|ENST00000470551|0.435053620454379
UTR3 	299-307	0.00420765260201345
UTR3 	3961-3969	0.00222807948470279
>GTGGGCGTAGCTC|ENST00000264717|0.43499918432788
UTR3 	34-42	0.00410116748800429
UTR3 	53-61	0.00233094466623515
>GTGGGCGTAGCTC|ENST00000604646|0.434974298048077
UTR3 	432-440	0.00643045721389199
>GTGGGCGTAGCTC|ENST00000621401|0.434958210667814
UTR3 	318-326	0.00273042865695369
UTR3 	2386-2394	0.0010715807001658
UTR3 	3715-3723	0.00262737803261635
>GTGGGCGTAGCTC|ENST00000366757|0.434942833787748
CDS 	881-889	0.0187511120347818
>GTGGGCGTAGCTC|ENST00000594716|0.434903977330574
UTR3 	153-161	0.00642578076060878
>GTGGGCGTAGCTC|ENST00000289734|0.434814227970427
CDS 	312-320	0.0119595014452327
UTR3 	536-544	0.00247869058793134
>GTGGGCGTAGCTC|ENST00000215659|0.434789390963724
UTR3 	168-176	0.00328408386882225
UTR3 	249-257	0.00313407632046613
>GTGGGCGTAGCTC|ENST00000369047|0.434782835298363
UTR3 	241-249	0.00641772419047069
>GTGGGCGTAGCTC|ENST00000561922|0.434773152434432
UTR3 	104-112	0.00641708020771881
>GTGGGCGTAGCTC|ENST00000301032|0.434771955765158
UTR3 	687-695	0.00641700062004694
>GTGGGCGTAGCTC|ENST00000302536|0.434699855706635
CDS 	111-119	0.004007644139767
UTR3 	491-499	0.00514889369519201
>GTGGGCGTAGCTC|ENST00000381605|0.434641564003248
UTR3 	115-123	0.00640832826611697
>GTGGGCGTAGCTC|ENST00000332900|0.434582493869267
UTR3 	836-844	0.00162279959330539
UTR3 	2114-2122	0.00269979485329231
UTR3 	2149-2157	0.00208180486797358
>GTGGGCGTAGCTC|ENST00000526504|0.434557114797412
UTR3 	394-402	0.00640271122994517
>GTGGGCGTAGCTC|ENST00000560061|0.434539479763219
UTR3 	141-149	0.00640153822522297
>GTGGGCGTAGCTC|ENST00000562465|0.434515303852751
UTR3 	110-118	0.00639993013233669
>GTGGGCGTAGCTC|ENST00000359452|0.434501695674944
UTR3 	1077-1085	0.00639902495714977
>GTGGGCGTAGCTC|ENST00000172229|0.434440416253213
UTR3 	558-566	0.00217083955061833
UTR3 	615-623	0.00277141262560514
UTR3 	799-807	0.00145269657613286
>GTGGGCGTAGCTC|ENST00000373209|0.434402378615186
UTR3 	601-609	0.00639241848515598
>GTGGGCGTAGCTC|ENST00000263576|0.434401448352232
UTR3 	3954-3962	0.000720152113134598
UTR3 	4384-4392	0.00103339391683976
UTR3 	5554-5562	0.00463881057336022
>GTGGGCGTAGCTC|ENST00000382872|0.434356805045618
CDS 	665-673	0.00642975292892045
CDS 	1405-1413	0.0122076630316917
>GTGGGCGTAGCTC|ENST00000011653|0.434354055598717
UTR3 	1413-1421	0.00638920395950946
>GTGGGCGTAGCTC|ENST00000505904|0.434310456644056
UTR3 	40-48	0.00381794020882016
UTR3 	1117-1125	0.00256836340608583
>GTGGGCGTAGCTC|ENST00000373091|0.434277473142729
CDS 	144-152	0.00832390262624891
CDS 	2303-2311	0.00372543492624018
UTR3 	5881-5889	0.00240887405215185
>GTGGGCGTAGCTC|ENST00000356799|0.434266759238268
UTR3 	1137-1145	0.00638339665316275
>GTGGGCGTAGCTC|ENST00000262348|0.43426294797918
CDS 	722-730	0.0186192033495843
>GTGGGCGTAGCTC|ENST00000326873|0.434260739702458
UTR3 	336-344	0.00198807872874659
UTR3 	813-821	0.00439491747059704
>GTGGGCGTAGCTC|ENST00000522286|0.434244523203632
UTR3 	1606-1614	0.00638191737902685
>GTGGGCGTAGCTC|ENST00000246657|0.434227701335903
UTR3 	791-799	0.00288372118624105
UTR3 	798-806	0.00349707708974494
>GTGGGCGTAGCTC|ENST00000526262|0.434223978120332
UTR3 	79-87	0.00250996248961785
UTR3 	1105-1113	0.00387058809182838
>GTGGGCGTAGCTC|ENST00000391987|0.434213681686618
UTR3 	56-64	0.00279291628462224
UTR3 	506-514	0.00358694930291644
>GTGGGCGTAGCTC|ENST00000550418|0.434200581021698
CDS 	951-959	0.01860710077005
>GTGGGCGTAGCTC|ENST00000268459|0.434196418787079
UTR3 	293-301	0.00378685529243167
UTR3 	3384-3392	0.00124923687395626
UTR3 	5532-5540	0.00134262495862379
>GTGGGCGTAGCTC|ENST00000361686|0.434152007098652
UTR3 	576-584	0.00410588144780182
UTR3 	1854-1862	0.000837203101541805
UTR3 	1973-1981	0.00143267791544293
>GTGGGCGTAGCTC|ENST00000441639|0.434108756180841
CDS 	47-55	0.00528084097002773
UTR3 	472-480	0.00469539168268675
>GTGGGCGTAGCTC|ENST00000490279|0.434070849763506
UTR3 	376-384	0.00637036297579671
>GTGGGCGTAGCTC|ENST00000379361|0.434015315515428
UTR3 	1022-1030	0.0045776040653699
UTR3 	3840-3848	0.00178906401877389
>GTGGGCGTAGCTC|ENST00000478595|0.43400310867921
UTR3 	32-40	0.00636585590500488
>GTGGGCGTAGCTC|ENST00000217289|0.434002291481798
CDS 	1380-1388	0.0185686191334674
>GTGGGCGTAGCTC|ENST00000354833|0.433996536237018
UTR3 	503-511	0.0063654186068159
>GTGGGCGTAGCTC|ENST00000380750|0.433983379397762
UTR3 	503-511	0.00636454321037837
>GTGGGCGTAGCTC|ENST00000480954|0.433982339004671
UTR3 	1045-1053	0.00204164511882786
UTR3 	1281-1289	0.0043228288682467
>GTGGGCGTAGCTC|ENST00000322272|0.43393653174291
UTR3 	782-790	0.00636142612953292
>GTGGGCGTAGCTC|ENST00000372009|0.433928214634278
UTR3 	504-512	0.00209213067624883
UTR3 	932-940	0.00311433796514743
CDS 	1173-1181	0.00366574225695307
>GTGGGCGTAGCTC|ENST00000323061|0.433920861379734
UTR3 	23-31	0.00636038346026328
>GTGGGCGTAGCTC|ENST00000383829|0.433890789396732
CDS 	202-210	0.00797291718058179
UTR3 	215-223	0.00378690674332339
>GTGGGCGTAGCTC|ENST00000442263|0.433858208695169
UTR3 	3179-3187	0.00121691465491832
UTR3 	6489-6497	0.00260172739651642
UTR3 	8391-8399	0.00142168291086024
UTR3 	13025-13033	0.00111588964719537
>GTGGGCGTAGCTC|ENST00000381271|0.433832089318011
UTR3 	1720-1728	0.00635447660913422
>GTGGGCGTAGCTC|ENST00000267970|0.433796237198161
UTR3 	139-147	0.00487227267309749
UTR3 	3821-3829	0.00147981827281816
>GTGGGCGTAGCTC|ENST00000389737|0.433793425613815
UTR3 	97-105	0.00635190385619043
>GTGGGCGTAGCTC|ENST00000556287|0.43379213872053
UTR3 	796-804	0.00635181822305714
>GTGGGCGTAGCTC|ENST00000417694|0.433757169747737
UTR3 	322-330	0.00634949127643812
>GTGGGCGTAGCTC|ENST00000170168|0.433746219187244
UTR3 	154-162	0.00307024526901879
UTR3 	695-703	0.00327851731328791
>GTGGGCGTAGCTC|ENST00000381127|0.433743383168421
UTR3 	151-159	0.00634857386155952
>GTGGGCGTAGCTC|ENST00000460006|0.433705623676798
UTR3 	3666-3674	0.00145047363415977
UTR3 	4127-4135	0.00125701141017741
UTR3 	5234-5242	0.00142023821149947
UTR3 	5495-5503	0.00221833790112886
>GTGGGCGTAGCTC|ENST00000492084|0.433630860480529
UTR3 	374-382	0.00634108589046848
>GTGGGCGTAGCTC|ENST00000311620|0.433555372054184
UTR3 	163-171	0.00633606215810607
>GTGGGCGTAGCTC|ENST00000437338|0.433547298670754
UTR3 	535-543	0.00633552486469283
>GTGGGCGTAGCTC|ENST00000303372|0.433522455926357
UTR3 	234-242	0.00314842941633729
UTR3 	519-527	0.00318544211899928
>GTGGGCGTAGCTC|ENST00000566432|0.433494711944297
UTR3 	1139-1147	0.00633202509710739
>GTGGGCGTAGCTC|ENST00000337179|0.433488344105676
UTR3 	3975-3983	0.0009424222903435
UTR3 	5552-5560	0.0053891790056943
>GTGGGCGTAGCTC|ENST00000296873|0.433479842570855
CDS 	470-478	0.0184672088962659
>GTGGGCGTAGCTC|ENST00000531133|0.433420815779804
UTR3 	541-549	0.0063271069689358
>GTGGGCGTAGCTC|ENST00000536878|0.433394980255956
UTR3 	1920-1928	0.00632538745002107
>GTGGGCGTAGCTC|ENST00000228918|0.433393147416238
UTR3 	60-68	0.0019026882135827
UTR3 	283-291	0.00442257724834821
>GTGGGCGTAGCTC|ENST00000478537|0.433375252298916
UTR3 	186-194	0.00632407441241074
>GTGGGCGTAGCTC|ENST00000546420|0.433374567214744
UTR3 	1181-1189	0.001924574974797
UTR3 	1198-1206	0.00160297817621282
UTR3 	1304-1312	0.00279647566386316
>GTGGGCGTAGCTC|ENST00000620307|0.433361293851511
UTR3 	71-79	0.00632314536872442
>GTGGGCGTAGCTC|ENST00000610490|0.433356447462301
UTR3 	519-527	0.00234860358318475
UTR3 	1542-1550	0.00111641414621339
UTR3 	1936-1944	0.00213814955039004
UTR3 	1969-1977	0.000719655522239325
>GTGGGCGTAGCTC|ENST00000330636|0.433315973305532
UTR3 	1553-1561	0.00253078531663034
UTR3 	1886-1894	0.000695472893183414
UTR3 	4150-4158	0.000917693453109672
UTR3 	5891-5899	0.00217617722099214
>GTGGGCGTAGCTC|ENST00000368433|0.433313291984696
UTR3 	35-43	0.00631995041587629
>GTGGGCGTAGCTC|ENST00000265810|0.433218551386338
UTR3 	24-32	0.00440339400369619
CDS 	71-79	0.00598408673029711
>GTGGGCGTAGCTC|ENST00000613569|0.433210939996418
UTR3 	1075-1083	0.00631313769889385
>GTGGGCGTAGCTC|ENST00000506526|0.433204409122553
UTR3 	956-964	0.00341849416100069
UTR3 	1279-1287	0.00289420881929946
>GTGGGCGTAGCTC|ENST00000262178|0.43318901783086
UTR3 	28-36	0.00248716011499019
UTR3 	291-299	0.0019360967576488
UTR3 	772-780	0.00188842160148901
>GTGGGCGTAGCTC|ENST00000374272|0.433183277592615
UTR3 	413-421	0.00631129637862607
>GTGGGCGTAGCTC|ENST00000371739|0.433080684721041
UTR3 	296-304	0.00352794205099978
UTR3 	1992-2000	0.00277652509348588
>GTGGGCGTAGCTC|ENST00000517776|0.433044033372326
UTR3 	458-466	0.00478521569564517
UTR3 	594-602	0.00151681160936129
>GTGGGCGTAGCTC|ENST00000342115|0.433037403691195
UTR3 	59-67	0.00258710459669977
UTR3 	624-632	0.00371448137260637
>GTGGGCGTAGCTC|ENST00000355528|0.433028566812432
UTR3 	1895-1903	0.00138551945045575
UTR3 	3084-3092	0.00491547824824545
>GTGGGCGTAGCTC|ENST00000259021|0.433027137293911
UTR3 	2615-2623	0.0021113187316351
UTR3 	4300-4308	0.000881298645361595
UTR3 	4312-4320	0.000675085414434564
UTR3 	4595-4603	0.00114757234430973
UTR3 	4742-4750	0.00148562739971279
>GTGGGCGTAGCTC|ENST00000360476|0.433018400222487
UTR3 	38-46	0.00630032090577686
>GTGGGCGTAGCTC|ENST00000368910|0.432969450395671
UTR3 	146-154	0.00233581438734466
CDS 	404-412	0.0119927038511199
>GTGGGCGTAGCTC|ENST00000505819|0.432963323639685
UTR3 	340-348	0.0029121655048451
UTR3 	461-469	0.00338448887111248
>GTGGGCGTAGCTC|ENST00000339994|0.432914466285081
UTR3 	236-244	0.00278104439819732
UTR3 	777-785	0.00351235737888444
>GTGGGCGTAGCTC|ENST00000427220|0.432886235512027
UTR3 	411-419	0.00293534304112963
UTR3 	837-845	0.00335617927859031
>GTGGGCGTAGCTC|ENST00000529871|0.432882377687038
UTR3 	445-453	0.00629126548363689
>GTGGGCGTAGCTC|ENST00000221957|0.432881446875621
CDS 	282-290	0.0183510216819814
>GTGGGCGTAGCTC|ENST00000505139|0.432874868758709
CDS 	428-436	0.0183497442344304
>GTGGGCGTAGCTC|ENST00000366779|0.432852407296679
CDS 	1668-1676	0.0183453822615587
>GTGGGCGTAGCTC|ENST00000264938|0.432829999363645
UTR3 	48-56	0.00388253923319091
CDS 	329-337	0.00746936869367569
>GTGGGCGTAGCTC|ENST00000607197|0.432822308780531
UTR3 	1485-1493	0.00118899481048135
UTR3 	2186-2194	0.00170942494298485
UTR3 	2769-2777	0.00144031579617284
UTR3 	6028-6036	0.0019485307550755
>GTGGGCGTAGCTC|ENST00000393946|0.432759781945716
UTR3 	594-602	0.00407430094955961
UTR3 	842-850	0.00220880239625254
>GTGGGCGTAGCTC|ENST00000358502|0.432745829649904
UTR3 	106-114	0.00323668114555443
UTR3 	310-318	0.00304549325429879
>GTGGGCGTAGCTC|ENST00000527850|0.432732605463435
UTR3 	744-752	0.00628129392496844
>GTGGGCGTAGCTC|ENST00000377190|0.432642257091089
UTR3 	439-447	0.00335063333061904
UTR3 	754-762	0.00292464497050608
>GTGGGCGTAGCTC|ENST00000373186|0.432638204653754
UTR3 	786-794	0.00232747946045384
UTR3 	1182-1190	0.00235359371886081
UTR3 	2202-2210	0.00159393529326511
>GTGGGCGTAGCTC|ENST00000360215|0.432548707098378
UTR3 	804-812	0.00626904919093388
>GTGGGCGTAGCTC|ENST00000339046|0.432435700449732
UTR3 	374-382	0.00626152411467479
>GTGGGCGTAGCTC|ENST00000395756|0.432426980274153
UTR3 	537-545	0.00626094342154964
>GTGGGCGTAGCTC|ENST00000247815|0.43240974604858
UTR3 	2750-2758	0.00126410375380115
UTR3 	2784-2792	0.00054788224552648
UTR3 	3264-3272	0.00088059706611211
UTR3 	4414-4422	0.0018618789148177
UTR3 	4514-4522	0.000763880996066809
UTR3 	5408-5416	0.000941452777069679
>GTGGGCGTAGCTC|ENST00000342537|0.432406984981324
UTR3 	828-836	0.0012933137804263
UTR3 	2225-2233	0.00496629810590609
>GTGGGCGTAGCTC|ENST00000412476|0.432349621076618
CDS 	321-329	0.00742144252980992
UTR3 	363-371	0.00386529977078439
>GTGGGCGTAGCTC|ENST00000539664|0.432337939832699
UTR3 	52-60	0.00243168317902727
UTR3 	60-68	0.00382333071002483
>GTGGGCGTAGCTC|ENST00000376729|0.432289299801815
UTR3 	2371-2379	0.00149234083738819
UTR3 	2893-2901	0.00248120059153045
UTR3 	3031-3039	0.00227823321755313
>GTGGGCGTAGCTC|ENST00000259963|0.432255302741522
UTR3 	3281-3289	0.00624951051888041
>GTGGGCGTAGCTC|ENST00000618666|0.432174013177868
UTR3 	1203-1211	0.00286185740361503
UTR3 	1299-1307	0.00258283738959108
UTR3 	1308-1316	0.000799401851616532
>GTGGGCGTAGCTC|ENST00000325509|0.432172393903086
UTR3 	173-181	0.00624398879886867
>GTGGGCGTAGCTC|ENST00000344248|0.432147773715273
UTR3 	1611-1619	0.00624234904820329
>GTGGGCGTAGCTC|ENST00000250003|0.432128713996885
UTR3 	50-58	0.0062410796198952
>GTGGGCGTAGCTC|ENST00000531178|0.43210300258672
UTR3 	150-158	0.00299524745632605
UTR3 	573-581	0.00324411969356201
>GTGGGCGTAGCTC|ENST00000340305|0.432078444035676
UTR3 	911-919	0.00172766939003893
UTR3 	1186-1194	0.00164194847314053
UTR3 	1201-1209	0.000679833954835794
UTR3 	1756-1764	0.00218827962357152
>GTGGGCGTAGCTC|ENST00000555640|0.432068053313531
UTR3 	477-485	0.00170082814384806
UTR3 	678-686	0.00453621122291546
>GTGGGCGTAGCTC|ENST00000401783|0.432064512645627
CDS 	10456-10464	0.0181923405775948
>GTGGGCGTAGCTC|ENST00000579761|0.432056114576233
UTR3 	736-744	0.00623624418135991
>GTGGGCGTAGCTC|ENST00000400788|0.432024424155953
UTR3 	885-893	0.00223145076113499
UTR3 	1710-1718	0.000838463288724495
UTR3 	2721-2729	0.003164219350145
>GTGGGCGTAGCTC|ENST00000333751|0.432022444921667
UTR3 	150-158	0.00433607286999774
UTR3 	1107-1115	0.00189792869932249
>GTGGGCGTAGCTC|ENST00000372071|0.431934264439151
UTR3 	512-520	0.00622812799289843
>GTGGGCGTAGCTC|ENST00000522363|0.431904841640941
UTR3 	1366-1374	0.00226798963758274
UTR3 	1371-1379	0.00395817848069034
>GTGGGCGTAGCTC|ENST00000622383|0.431891148201969
CDS 	716-724	0.00488002461345349
UTR3 	759-767	0.00467453912247041
>GTGGGCGTAGCTC|ENST00000229307|0.431871314864815
UTR3 	262-270	0.00214938071453164
UTR3 	2416-2424	0.00407455412105679
>GTGGGCGTAGCTC|ENST00000343063|0.431867863600542
CDS 	752-760	0.00803263840042143
UTR3 	753-761	0.00159500979307471
UTR3 	1074-1082	0.00203103107742779
>GTGGGCGTAGCTC|ENST00000322122|0.43184449606163
UTR3 	2663-2671	0.000767338647197163
UTR3 	3348-3356	0.00313053135875803
UTR3 	3483-3491	0.000517885171923363
UTR3 	3852-3860	0.00076030109139292
UTR3 	4258-4266	0.00104609208460702
>GTGGGCGTAGCTC|ENST00000216099|0.431829629312784
UTR3 	313-321	0.00290503790840338
UTR3 	430-438	0.0033161201148387
>GTGGGCGTAGCTC|ENST00000461668|0.431755566097776
UTR3 	355-363	0.00621622426909664
>GTGGGCGTAGCTC|ENST00000535373|0.431731901416788
UTR3 	2082-2090	0.00471792815500219
UTR3 	3885-3893	0.00149671963795827
>GTGGGCGTAGCTC|ENST00000371610|0.431696425660403
UTR3 	517-525	0.00254566746902775
UTR3 	903-911	0.00152579564874815
UTR3 	1146-1154	0.00107695781049039
UTR3 	1455-1463	0.00106386352821824
>GTGGGCGTAGCTC|ENST00000400405|0.431681712875383
CDS 	249-257	0.00565012430526177
UTR3 	654-662	0.00298850922474947
UTR3 	3199-3207	0.00141928609765044
>GTGGGCGTAGCTC|ENST00000469044|0.431632653341048
UTR3 	1575-1583	0.00160396373531391
UTR3 	1886-1894	0.00460407219685367
>GTGGGCGTAGCTC|ENST00000555870|0.431611909711002
UTR3 	424-432	0.00266405927448612
UTR3 	636-644	0.00224697589907927
UTR3 	774-782	0.00129561878139265
>GTGGGCGTAGCTC|ENST00000372469|0.431603910575046
UTR3 	124-132	0.00246223263488658
UTR3 	192-200	0.00374388839925991
>GTGGGCGTAGCTC|ENST00000394859|0.431587038114632
UTR3 	37-45	0.00282614532795811
UTR3 	987-995	0.00337885161632432
>GTGGGCGTAGCTC|ENST00000481247|0.431568157431053
UTR3 	2066-2074	0.00138943451881623
UTR3 	4901-4909	0.00100096610424745
UTR3 	5705-5713	0.00243774860308704
UTR3 	5883-5891	0.00137558982235769
>GTGGGCGTAGCTC|ENST00000325558|0.431551189212381
UTR3 	46-54	0.00620260855638845
>GTGGGCGTAGCTC|ENST00000265026|0.431439261550226
CDS 	2304-2312	0.0127275791246938
UTR3 	3632-3640	0.00196593539438614
>GTGGGCGTAGCTC|ENST00000333396|0.43141277575085
UTR3 	2731-2739	0.00619338648547084
>GTGGGCGTAGCTC|ENST00000178640|0.431405579484465
UTR3 	167-175	0.00214940987274296
UTR3 	270-278	0.00404349712772386
>GTGGGCGTAGCTC|ENST00000322213|0.431386476701204
UTR3 	302-310	0.00355911881883662
UTR3 	993-1001	0.00263251535972726
>GTGGGCGTAGCTC|ENST00000400128|0.431339491047739
UTR3 	908-916	0.00618850345809403
>GTGGGCGTAGCTC|ENST00000619596|0.431317289945273
UTR3 	107-115	0.00400308177369965
UTR3 	124-132	0.00218394236492647
>GTGGGCGTAGCTC|ENST00000513890|0.431312464038482
UTR3 	89-97	0.00350922258451832
UTR3 	345-353	0.00267747998846028
>GTGGGCGTAGCTC|ENST00000337318|0.431296447093029
UTR3 	136-144	0.00246781422493767
UTR3 	1082-1090	0.00139401917177301
UTR3 	2402-2410	0.000726910711381513
UTR3 	2749-2757	0.0015968911982104
>GTGGGCGTAGCTC|ENST00000623603|0.431266255180847
UTR3 	285-293	0.0061836234845759
>GTGGGCGTAGCTC|ENST00000261845|0.431159258898881
UTR3 	1614-1622	0.00365970189634924
UTR3 	1701-1709	0.00251679167468394
>GTGGGCGTAGCTC|ENST00000296741|0.431151801532225
UTR3 	2136-2144	0.0061759966183745
>GTGGGCGTAGCTC|ENST00000290341|0.431121887558473
UTR3 	122-130	0.00617400315534061
>GTGGGCGTAGCTC|ENST00000313408|0.431112163024837
UTR3 	1579-1587	0.00209892240622303
UTR3 	1983-1991	0.00407443270034048
>GTGGGCGTAGCTC|ENST00000355937|0.431107411168712
UTR3 	377-385	0.00617303843872247
>GTGGGCGTAGCTC|ENST00000321424|0.431073980165907
UTR3 	457-465	0.00617081054360762
>GTGGGCGTAGCTC|ENST00000356686|0.431038953497084
UTR3 	37-45	0.00616847626586474
>GTGGGCGTAGCTC|ENST00000228506|0.431005102830726
UTR3 	2277-2285	0.00266569772993709
UTR3 	3184-3192	0.000944919041764755
UTR3 	4947-4955	0.00255560354490742
>GTGGGCGTAGCTC|ENST00000373966|0.430988984627423
UTR3 	375-383	0.00616514611737515
>GTGGGCGTAGCTC|ENST00000603906|0.430964810934987
UTR3 	98-106	0.00616353504101308
>GTGGGCGTAGCTC|ENST00000263269|0.430956774843525
UTR3 	225-233	0.00399636552541644
CDS 	455-463	0.00674116373407678
>GTGGGCGTAGCTC|ENST00000480824|0.430890748543648
UTR3 	774-782	0.00217991479517169
UTR3 	2617-2625	0.00397868415803017
>GTGGGCGTAGCTC|ENST00000611416|0.43088262643946
UTR3 	662-670	0.00188858468455693
UTR3 	4564-4572	0.00110583472747637
UTR3 	4780-4788	0.00169670941997042
UTR3 	5258-5266	0.00146692878912627
>GTGGGCGTAGCTC|ENST00000602563|0.430871088186194
UTR3 	126-134	0.00615728860105652
>GTGGGCGTAGCTC|ENST00000264249|0.430855077302249
UTR3 	202-210	0.00343603820858412
UTR3 	1104-1112	0.00272018326502349
>GTGGGCGTAGCTC|ENST00000433948|0.430849646494365
UTR3 	374-382	0.00283874104940064
UTR3 	860-868	0.00331711845798324
>GTGGGCGTAGCTC|ENST00000542440|0.43080811049507
UTR3 	204-212	0.0055156832841145
CDS 	1442-1450	0.00203476062963778
>GTGGGCGTAGCTC|ENST00000525071|0.430764421255049
UTR3 	784-792	0.00333407538474139
UTR3 	1007-1015	0.0028161036699993
>GTGGGCGTAGCTC|ENST00000438723|0.430727331970728
UTR3 	260-268	0.00352991768894442
UTR3 	1036-1044	0.00261778919675989
>GTGGGCGTAGCTC|ENST00000282561|0.430681043847078
UTR3 	595-603	0.00614462149962144
>GTGGGCGTAGCTC|ENST00000331849|0.430518948699223
UTR3 	261-269	0.00613381623132898
>GTGGGCGTAGCTC|ENST00000587602|0.430495290734569
UTR3 	2371-2379	0.00329029092479128
UTR3 	3257-3265	0.00284194818281397
>GTGGGCGTAGCTC|ENST00000231198|0.430471148483334
UTR3 	375-383	0.00613062967781303
>GTGGGCGTAGCTC|ENST00000380058|0.430468353279623
UTR3 	1618-1626	0.00149505914812497
UTR3 	5594-5602	0.0046353841875591
>GTGGGCGTAGCTC|ENST00000486064|0.430438486389062
UTR3 	774-782	0.00147749808332889
UTR3 	978-986	0.00159714189601926
UTR3 	1513-1521	0.00305381226298161
>GTGGGCGTAGCTC|ENST00000429719|0.430392027011457
UTR3 	1792-1800	0.000764109617086825
UTR3 	2840-2848	0.00536124531716042
>GTGGGCGTAGCTC|ENST00000586366|0.430381033158596
UTR3 	1912-1920	0.00612462199492554
>GTGGGCGTAGCTC|ENST00000433197|0.43036704033775
UTR3 	133-141	0.00418361350890651
CDS 	1001-1009	0.00605517075292712
>GTGGGCGTAGCTC|ENST00000577647|0.430344150187937
UTR3 	547-555	0.0028535435766655
UTR3 	1906-1914	0.00326861946711409
>GTGGGCGTAGCTC|ENST00000324155|0.430319568631461
UTR3 	37-45	0.00273624303133496
UTR3 	642-650	0.00338428115578629
>GTGGGCGTAGCTC|ENST00000280571|0.430318573739549
UTR3 	1309-1317	0.00128252209517701
UTR3 	1578-1586	0.000996338494332792
UTR3 	2386-2394	0.00112735525028262
UTR3 	2713-2721	0.001179133267853
UTR3 	4427-4435	0.00153510874937635
>GTGGGCGTAGCTC|ENST00000540324|0.430296875813326
UTR3 	1037-1045	0.00384737767908234
UTR3 	1056-1064	0.00227163355356542
>GTGGGCGTAGCTC|ENST00000443173|0.430208182839029
UTR3 	1132-1140	0.00611309778977702
>GTGGGCGTAGCTC|ENST00000624267|0.430194353457417
UTR3 	1061-1069	0.00611217571398702
>GTGGGCGTAGCTC|ENST00000397594|0.430186287360693
UTR3 	170-178	0.00371759537616277
UTR3 	243-251	0.00239404252643887
>GTGGGCGTAGCTC|ENST00000562303|0.430184220598013
UTR3 	710-718	0.00256249016111275
UTR3 	1039-1047	0.0035490099385657
>GTGGGCGTAGCTC|ENST00000397023|0.430140229340951
UTR3 	251-259	0.00610856691174174
>GTGGGCGTAGCTC|ENST00000612619|0.430068751046929
UTR3 	2288-2296	0.00366717354601867
UTR3 	3657-3665	0.00123837252822655
UTR3 	4631-4639	0.0011982547502207
>GTGGGCGTAGCTC|ENST00000519807|0.430060667234925
UTR3 	898-906	0.00228309946753879
UTR3 	1004-1012	0.00382016232576579
>GTGGGCGTAGCTC|ENST00000317508|0.430023327361297
UTR3 	439-447	0.00460889996288695
CDS 	548-556	0.00468965013339971
>GTGGGCGTAGCTC|ENST00000598523|0.430003306086693
UTR3 	356-364	0.00440885420589368
UTR3 	1369-1377	0.00169058265631759
>GTGGGCGTAGCTC|ENST00000358130|0.429976999901258
UTR3 	844-852	0.00609768268270868
>GTGGGCGTAGCTC|ENST00000377904|0.429954946503503
UTR3 	130-138	0.00306362409732082
CDS 	305-313	0.00929091904996432
>GTGGGCGTAGCTC|ENST00000426016|0.429936796198717
UTR3 	347-355	0.00609500172194064
>GTGGGCGTAGCTC|ENST00000397356|0.429903936824624
UTR3 	341-349	0.00275120458294524
UTR3 	1301-1309	0.00334160588477854
>GTGGGCGTAGCTC|ENST00000566571|0.429903243981637
UTR3 	2120-2128	0.00609276426447971
>GTGGGCGTAGCTC|ENST00000409056|0.429790283099321
CDS 	146-154	0.0177502137447574
>GTGGGCGTAGCTC|ENST00000394607|0.429774278178228
UTR3 	5343-5351	0.00608416367282423
>GTGGGCGTAGCTC|ENST00000612703|0.429764762654237
UTR3 	107-115	0.00496162152322624
UTR3 	1668-1676	0.00112190754430113
>GTGGGCGTAGCTC|ENST00000624426|0.42975138185122
UTR3 	47-55	0.00285629395695069
UTR3 	507-515	0.00322634271787175
>GTGGGCGTAGCTC|ENST00000269321|0.4297506954409
UTR3 	643-651	0.00222186446930826
UTR3 	812-820	0.00386072642724278
>GTGGGCGTAGCTC|ENST00000230053|0.429740942162264
CDS 	254-262	0.0177406151896128
>GTGGGCGTAGCTC|ENST00000368192|0.429716606149315
CDS 	1106-1114	0.00890324210033236
UTR3 	1557-1565	0.00126909678501027
UTR3 	2609-2617	0.00191071688548568
>GTGGGCGTAGCTC|ENST00000366935|0.42970444907714
UTR3 	1335-1343	0.000927123843753372
UTR3 	1539-1547	0.0024562086612327
UTR3 	1588-1596	0.000525769286630611
UTR3 	2710-2718	0.00217040478784497
>GTGGGCGTAGCTC|ENST00000587003|0.429685466498088
UTR3 	131-139	0.00607824054720366
>GTGGGCGTAGCTC|ENST00000421627|0.429661195194864
CDS 	561-569	0.00622554674845665
CDS 	689-697	0.00359046632305708
UTR3 	4172-4180	0.00190143978904891
UTR3 	5412-5420	0.000960594225617796
>GTGGGCGTAGCTC|ENST00000303177|0.429631402397264
UTR3 	1079-1087	0.00607463469731732
>GTGGGCGTAGCTC|ENST00000380593|0.429629050496741
UTR3 	250-258	0.003710218755521
UTR3 	518-526	0.00236425907730658
>GTGGGCGTAGCTC|ENST00000392993|0.429602411336803
UTR3 	2762-2770	0.00607270106846858
>GTGGGCGTAGCTC|ENST00000488489|0.42957682340791
UTR3 	387-395	0.00342950708271062
UTR3 	973-981	0.0026414873102349
>GTGGGCGTAGCTC|ENST00000388820|0.42955869497799
UTR3 	35-43	0.0051476807184245
CDS 	528-536	0.00292516152090285
>GTGGGCGTAGCTC|ENST00000619477|0.429549902288029
UTR3 	103-111	0.0060691987685356
>GTGGGCGTAGCTC|ENST00000312655|0.429543424632191
UTR3 	285-293	0.00606876670818031
>GTGGGCGTAGCTC|ENST00000376723|0.429495513150493
UTR3 	5011-5019	0.00183427246267717
UTR3 	5841-5849	0.00423129849442807
>GTGGGCGTAGCTC|ENST00000310924|0.429447538934542
UTR3 	3269-3277	0.000719762801865005
UTR3 	4577-4585	0.00301006090865818
UTR3 	4649-4657	0.00091557085019699
UTR3 	6526-6534	0.00141697637257524
>GTGGGCGTAGCTC|ENST00000337231|0.429414706797491
UTR3 	159-167	0.00302450794739062
UTR3 	661-669	0.00303567293313097
>GTGGGCGTAGCTC|ENST00000507039|0.429385779941442
UTR3 	408-416	0.00422397293129816
UTR3 	424-432	0.00183427836211362
>GTGGGCGTAGCTC|ENST00000306562|0.429374028115942
UTR3 	377-385	0.00346153840951997
CDS 	588-596	0.00800544406115041
>GTGGGCGTAGCTC|ENST00000436213|0.429356630983733
UTR3 	202-210	0.00605630685830279
>GTGGGCGTAGCTC|ENST00000325333|0.429342306075252
UTR3 	396-404	0.00605535127682438
>GTGGGCGTAGCTC|ENST00000344302|0.429341121920806
UTR3 	985-993	0.00605527228426972
>GTGGGCGTAGCTC|ENST00000500728|0.429338987786652
UTR3 	5386-5394	0.00605512992034849
>GTGGGCGTAGCTC|ENST00000396401|0.429333623765935
UTR3 	1373-1381	0.00605477209622919
>GTGGGCGTAGCTC|ENST00000220062|0.42928895939554
UTR3 	818-826	0.00267130285449376
UTR3 	948-956	0.0033804897193766
>GTGGGCGTAGCTC|ENST00000367147|0.429241366358999
UTR3 	779-787	0.00423965017135346
UTR3 	999-1007	0.00180896742677719
>GTGGGCGTAGCTC|ENST00000558726|0.429186110468334
UTR3 	674-682	0.00457306222986998
UTR3 	682-690	0.00147186908689171
>GTGGGCGTAGCTC|ENST00000367674|0.429182676006284
UTR3 	1418-1426	0.00604470218991132
>GTGGGCGTAGCTC|ENST00000545621|0.429159169241027
UTR3 	191-199	0.00604313394633852
>GTGGGCGTAGCTC|ENST00000303434|0.429152814669756
UTR3 	155-163	0.00604271000023237
>GTGGGCGTAGCTC|ENST00000587843|0.429151462867295
UTR3 	387-395	0.00604261981434222
>GTGGGCGTAGCTC|ENST00000238682|0.429142936220262
UTR3 	98-106	0.00604205095500658
>GTGGGCGTAGCTC|ENST00000586680|0.429110443719936
UTR3 	644-652	0.0060398831765822
>GTGGGCGTAGCTC|ENST00000383817|0.429084237785326
UTR3 	64-72	0.00603813478467661
>GTGGGCGTAGCTC|ENST00000329021|0.429075753315706
UTR3 	948-956	0.00226827660680978
UTR3 	1171-1179	0.00181519599179461
UTR3 	3642-3650	0.00195409611860756
>GTGGGCGTAGCTC|ENST00000394249|0.429061728964453
UTR3 	340-348	0.00603663303342139
>GTGGGCGTAGCTC|ENST00000272452|0.429027442556263
UTR3 	400-408	0.00198641066556838
UTR3 	506-514	0.00404793479784979
>GTGGGCGTAGCTC|ENST00000244458|0.429003180606384
UTR3 	1314-1322	0.00139328632594123
UTR3 	2137-2145	0.00463944036627513
>GTGGGCGTAGCTC|ENST00000377263|0.429002967304697
UTR3 	985-993	0.000892928658986152
UTR3 	2229-2237	0.00513978380151841
>GTGGGCGTAGCTC|ENST00000288937|0.428978792887008
UTR3 	1060-1068	0.00603109950665814
>GTGGGCGTAGCTC|ENST00000275461|0.428976816077422
CDS 	297-305	0.0175919308791663
>GTGGGCGTAGCTC|ENST00000545067|0.428972544661722
UTR3 	64-72	0.00603068261190495
>GTGGGCGTAGCTC|ENST00000381103|0.428969750845098
UTR3 	428-436	0.00603049620208582
>GTGGGCGTAGCTC|ENST00000251808|0.428948434979859
UTR3 	249-257	0.00602907394898163
>GTGGGCGTAGCTC|ENST00000257963|0.428806188297837
UTR3 	395-403	0.00301957804727129
UTR3 	827-835	0.00300000436162519
>GTGGGCGTAGCTC|ENST00000415039|0.42879525575281
UTR3 	737-745	0.00601885289236129
>GTGGGCGTAGCTC|ENST00000286614|0.428787987511472
UTR3 	4353-4361	0.00601836788815773
>GTGGGCGTAGCTC|ENST00000377022|0.42877053391455
UTR3 	1330-1338	0.00182851321316099
UTR3 	1532-1540	0.00418869000140809
>GTGGGCGTAGCTC|ENST00000393640|0.428743120591471
UTR3 	3005-3013	0.000713264139902741
UTR3 	4086-4094	0.00108583240890556
UTR3 	4527-4535	0.00134036821424937
UTR3 	5369-5377	0.00287590914434172
>GTGGGCGTAGCTC|ENST00000560104|0.428727556399903
UTR3 	43-51	0.00601433528675758
>GTGGGCGTAGCTC|ENST00000566835|0.428716736481024
UTR3 	549-557	0.0027787689704848
UTR3 	696-704	0.00323484428215226
>GTGGGCGTAGCTC|ENST00000557731|0.428667701756274
UTR3 	692-700	0.0060103410135704
>GTGGGCGTAGCTC|ENST00000539580|0.428666438592274
UTR3 	751-759	0.00601025671748942
>GTGGGCGTAGCTC|ENST00000534574|0.428653555395431
UTR3 	1088-1096	0.00190338696050691
UTR3 	1490-1498	0.00410601000521716
>GTGGGCGTAGCTC|ENST00000377705|0.428594780308384
UTR3 	2988-2996	0.000594148065922964
UTR3 	3106-3114	0.00166453790389935
UTR3 	4348-4356	0.00374678859678117
>GTGGGCGTAGCTC|ENST00000561903|0.428588811129831
UTR3 	1407-1415	0.00173244758955345
UTR3 	2035-2043	0.00157820833260227
UTR3 	2336-2344	0.000693614800391582
UTR3 	2772-2780	0.00200080547897062
>GTGGGCGTAGCTC|ENST00000418185|0.428587433004106
UTR3 	1681-1689	0.00370407496045885
UTR3 	2244-2252	0.00230090926888169
>GTGGGCGTAGCTC|ENST00000373192|0.428583415416965
UTR3 	2386-2394	0.0021758800402752
UTR3 	3159-3167	0.00382883606634499
>GTGGGCGTAGCTC|ENST00000389017|0.428547211707275
UTR3 	81-89	0.0034557501652945
UTR3 	140-148	0.00254654977693054
>GTGGGCGTAGCTC|ENST00000286437|0.42854239287094
UTR3 	2134-2142	0.00265274071748472
UTR3 	4477-4485	0.00138342252879942
UTR3 	6816-6824	0.00196581509243073
>GTGGGCGTAGCTC|ENST00000462490|0.428538315821563
UTR3 	1642-1650	0.00231217038601248
UTR3 	2414-2422	0.00368953585448138
>GTGGGCGTAGCTC|ENST00000238561|0.428448774653256
UTR3 	176-184	0.00599573018864191
>GTGGGCGTAGCTC|ENST00000372980|0.428423564607783
UTR3 	908-916	0.00263963993760418
UTR3 	1553-1561	0.00335440765529285
>GTGGGCGTAGCTC|ENST00000495421|0.42841627353041
UTR3 	563-571	0.00258481360231237
UTR3 	1595-1603	0.00340874735709914
>GTGGGCGTAGCTC|ENST00000252512|0.428380506579192
UTR3 	891-899	0.00267264672084262
UTR3 	1286-1294	0.00331852698983169
>GTGGGCGTAGCTC|ENST00000354862|0.428377265385618
UTR3 	62-70	0.0059909573762296
>GTGGGCGTAGCTC|ENST00000614556|0.428369408073844
UTR3 	2270-2278	0.0019456310665152
UTR3 	2656-2664	0.00172885813508609
UTR3 	4121-4129	0.00231594373427664
>GTGGGCGTAGCTC|ENST00000259750|0.42834191321949
UTR3 	358-366	0.00460503843003827
UTR3 	1250-1258	0.00138355932853821
>GTGGGCGTAGCTC|ENST00000316554|0.428201788226929
UTR3 	243-251	0.00345465556418455
UTR3 	876-884	0.00252458892327427
>GTGGGCGTAGCTC|ENST00000295851|0.428182151344441
UTR3 	12668-12676	0.00597793367428969
>GTGGGCGTAGCTC|ENST00000391736|0.428142183516219
UTR3 	1499-1507	0.00597526567076788
>GTGGGCGTAGCTC|ENST00000215904|0.428112535227778
UTR3 	20-28	0.00252858503791789
UTR3 	927-935	0.00344470145715724
>GTGGGCGTAGCTC|ENST00000374409|0.42810454654569
UTR3 	34-42	0.00371883407835994
UTR3 	1040-1048	0.00225391912521864
>GTGGGCGTAGCTC|ENST00000299957|0.428096516994354
UTR3 	718-726	0.00597221718129799
>GTGGGCGTAGCTC|ENST00000425300|0.428079223999667
UTR3 	1829-1837	0.00153513147417243
UTR3 	2628-2636	0.00443593128404508
>GTGGGCGTAGCTC|ENST00000563726|0.428062078546042
UTR3 	628-636	0.0037450383862689
UTR3 	1071-1079	0.00222487978664164
>GTGGGCGTAGCTC|ENST00000617146|0.42804297965566
UTR3 	2893-2901	0.00596864316773418
>GTGGGCGTAGCTC|ENST00000264607|0.428012490410879
UTR3 	692-700	0.00370400004564796
UTR3 	2785-2793	0.00100733686602968
UTR3 	3706-3714	0.00125527082306788
>GTGGGCGTAGCTC|ENST00000399277|0.427969238138066
UTR3 	361-369	0.00199713507635123
UTR3 	1176-1184	0.00396658511517604
>GTGGGCGTAGCTC|ENST00000255476|0.427944857796443
UTR3 	829-837	0.00596209251542307
>GTGGGCGTAGCTC|ENST00000269703|0.427925857559672
UTR3 	359-367	0.00329244706171945
UTR3 	404-412	0.00266837694702261
>GTGGGCGTAGCTC|ENST00000313624|0.427909960941927
UTR3 	1843-1851	0.00595976269707351
>GTGGGCGTAGCTC|ENST00000328965|0.42790175021087
UTR3 	29-37	0.00595921451716004
>GTGGGCGTAGCTC|ENST00000442744|0.427884112669779
UTR3 	513-521	0.00178088446856794
UTR3 	632-640	0.0015110831558929
UTR3 	2218-2226	0.00266606933380836
>GTGGGCGTAGCTC|ENST00000205890|0.427879230020176
UTR3 	235-243	0.00368055636859454
CDS 	1868-1876	0.00221815595413743
CDS 	2809-2817	0.00482975437187106
>GTGGGCGTAGCTC|ENST00000450448|0.427876019650304
UTR3 	69-77	0.00356404073558514
UTR3 	216-224	0.00239345589343854
>GTGGGCGTAGCTC|ENST00000372726|0.427743737694298
UTR3 	977-985	0.00594866447834549
>GTGGGCGTAGCTC|ENST00000399138|0.427683761953785
UTR3 	643-651	0.0059446598140196
>GTGGGCGTAGCTC|ENST00000322564|0.427651831984248
UTR3 	385-393	0.00342571249227697
UTR3 	1517-1525	0.00117384373372479
UTR3 	1703-1711	0.00134297152127806
>GTGGGCGTAGCTC|ENST00000395209|0.427602510721562
UTR3 	905-913	0.00186902191250177
UTR3 	1289-1297	0.00314387522125713
UTR3 	1734-1742	0.000926337195112682
>GTGGGCGTAGCTC|ENST00000505802|0.427597521026276
UTR3 	1220-1228	0.00353094945669686
UTR3 	3086-3094	0.00240795168082174
>GTGGGCGTAGCTC|ENST00000401722|0.427532210064797
UTR3 	790-798	0.0033308705095719
UTR3 	2269-2277	0.00175256900188324
UTR3 	3007-3015	0.000851100337638125
>GTGGGCGTAGCTC|ENST00000560801|0.427521453217461
UTR3 	1080-1088	0.00376076709926527
UTR3 	1601-1609	0.00217305442063664
>GTGGGCGTAGCTC|ENST00000256178|0.427469155182865
UTR3 	1682-1690	0.00262189719287394
UTR3 	1976-1984	0.00330843186261298
>GTGGGCGTAGCTC|ENST00000338502|0.427455028994236
UTR3 	657-665	0.00358172248390785
UTR3 	2442-2450	0.00234766320568576
>GTGGGCGTAGCTC|ENST00000542347|0.427445525601441
UTR3 	228-236	0.00592875103578415
>GTGGGCGTAGCTC|ENST00000378827|0.427422515961626
UTR3 	1039-1047	0.0059272143954869
>GTGGGCGTAGCTC|ENST00000483468|0.427390458143277
UTR3 	4303-4311	0.00592507346062526
>GTGGGCGTAGCTC|ENST00000511813|0.427319585042339
UTR3 	105-113	0.00592034015888651
>GTGGGCGTAGCTC|ENST00000260264|0.427259683280969
UTR3 	1189-1197	0.00591633942913886
>GTGGGCGTAGCTC|ENST00000588072|0.427220731087752
CDS 	1016-1024	0.0172499793497085
>GTGGGCGTAGCTC|ENST00000396137|0.427217785681688
UTR3 	1551-1559	0.00111327461732856
UTR3 	2371-2379	0.00231039138991319
UTR3 	4362-4370	0.00248987507273618
>GTGGGCGTAGCTC|ENST00000294454|0.427164561908099
UTR3 	154-162	0.00363867168653781
UTR3 	844-852	0.00227131446621778
>GTGGGCGTAGCTC|ENST00000374786|0.427159546083577
UTR3 	332-340	0.0059096511295325
>GTGGGCGTAGCTC|ENST00000325089|0.42715357209019
CDS 	1862-1870	0.014308944388821
UTR3 	12969-12977	0.00108716477054435
>GTGGGCGTAGCTC|ENST00000444298|0.427122336218732
UTR3 	1283-1291	0.00222791609359994
UTR3 	1724-1732	0.00367924963686833
>GTGGGCGTAGCTC|ENST00000443668|0.427102625194993
UTR3 	754-762	0.00590584912825456
>GTGGGCGTAGCTC|ENST00000304987|0.427087285548722
UTR3 	2965-2973	0.00158983449497281
UTR3 	3114-3122	0.00118013147292995
UTR3 	3558-3566	0.001642993694413
UTR3 	5220-5228	0.00149186484015591
>GTGGGCGTAGCTC|ENST00000344931|0.427078660804805
UTR3 	46-54	0.00590424840065436
>GTGGGCGTAGCTC|ENST00000481445|0.427041777208273
UTR3 	383-391	0.00590178467588477
>GTGGGCGTAGCTC|ENST00000409198|0.427031537664769
CDS 	11682-11690	0.011809102851769
CDS 	13764-13772	0.00540401487757794
>GTGGGCGTAGCTC|ENST00000379499|0.427024587707578
UTR3 	890-898	0.0059006364450885
>GTGGGCGTAGCTC|ENST00000372263|0.426964693160888
UTR3 	47-55	0.00589663549440707
>GTGGGCGTAGCTC|ENST00000511480|0.426957392089103
UTR3 	4753-4761	0.00493088318856072
UTR3 	5987-5995	0.00096526458508474
>GTGGGCGTAGCTC|ENST00000305768|0.426952612160595
UTR3 	99-107	0.00589582846726843
>GTGGGCGTAGCTC|ENST00000361028|0.426913110431357
UTR3 	2907-2915	0.00169252265614795
UTR3 	3109-3117	0.00420066700160383
>GTGGGCGTAGCTC|ENST00000321826|0.426903018981961
UTR3 	206-214	0.00589251551493122
>GTGGGCGTAGCTC|ENST00000601380|0.426837573909316
UTR3 	518-526	0.00588814346488103
>GTGGGCGTAGCTC|ENST00000506254|0.426816940235491
UTR3 	1242-1250	0.0058867649993557
>GTGGGCGTAGCTC|ENST00000559309|0.426809590756807
UTR3 	162-170	0.00588627400158764
>GTGGGCGTAGCTC|ENST00000391621|0.426778338190216
UTR3 	62-70	0.003897535928748
UTR3 	116-124	0.00198665015363638
>GTGGGCGTAGCTC|ENST00000339485|0.42677699615534
CDS 	111-119	0.00309464539044493
UTR3 	479-487	0.004904531651702
>GTGGGCGTAGCTC|ENST00000430430|0.426773248220845
CDS 	963-971	0.00672932978602041
UTR3 	3517-3525	0.00197192124334986
UTR3 	5128-5136	0.00173879017283926
>GTGGGCGTAGCTC|ENST00000274255|0.426766183248104
UTR3 	1377-1385	0.00218967600254829
UTR3 	1524-1532	0.00369369802279531
>GTGGGCGTAGCTC|ENST00000320393|0.426699561056544
UTR3 	232-240	0.00287924491207
UTR3 	342-350	0.00299967805991481
>GTGGGCGTAGCTC|ENST00000372310|0.426694862200867
UTR3 	842-850	0.0036498995951577
UTR3 	982-990	0.00222870943782731
>GTGGGCGTAGCTC|ENST00000391624|0.426661583892008
UTR3 	56-64	0.00587638562400479
>GTGGGCGTAGCTC|ENST00000291554|0.426647028238693
UTR3 	339-347	0.00306255693024777
UTR3 	469-477	0.00281285617936318
>GTGGGCGTAGCTC|ENST00000597186|0.426642822988161
UTR3 	597-605	0.00587513214045143
>GTGGGCGTAGCTC|ENST00000258873|0.42663373546196
UTR3 	3440-3448	0.00587452496502677
>GTGGGCGTAGCTC|ENST00000330315|0.426629956059001
UTR3 	558-566	0.0031152173032877
UTR3 	1078-1086	0.00275905514313267
>GTGGGCGTAGCTC|ENST00000448828|0.426614116157282
UTR3 	680-688	0.0058732141063888
>GTGGGCGTAGCTC|ENST00000375120|0.426587116322786
UTR3 	102-110	0.00587141009437712
>GTGGGCGTAGCTC|ENST00000580998|0.426562160597592
UTR3 	310-318	0.00586974263489626
>GTGGGCGTAGCTC|ENST00000582693|0.426555159355945
UTR3 	4775-4783	0.000981132983887145
UTR3 	5027-5035	0.0017173538682238
UTR3 	7617-7625	0.00317078797835691
>GTGGGCGTAGCTC|ENST00000220966|0.426543258323393
UTR3 	247-255	0.00368307922965914
UTR3 	1104-1112	0.00218540040081275
>GTGGGCGTAGCTC|ENST00000361314|0.426495516932566
UTR3 	29-37	0.00586528960189855
>GTGGGCGTAGCTC|ENST00000526457|0.426485102478918
UTR3 	1602-1610	0.00121629036637197
UTR3 	4236-4244	0.00106123956300047
UTR3 	4246-4254	0.000728830534124268
UTR3 	9130-9138	0.0028582332436101
>GTGGGCGTAGCTC|ENST00000534358|0.426441948092756
UTR3 	1155-1163	0.00232783939992996
UTR3 	1951-1959	0.00353387068051922
>GTGGGCGTAGCTC|ENST00000381095|0.426393292719702
CDS 	1169-1177	0.00488107108375868
CDS 	1909-1917	0.0122076630316917
>GTGGGCGTAGCTC|ENST00000375099|0.426375638534126
UTR3 	910-918	0.0022408107952452
UTR3 	1644-1652	0.00268122156218812
UTR3 	2780-2788	0.000935246694712978
>GTGGGCGTAGCTC|ENST00000611342|0.426337689096803
UTR3 	505-513	0.00386367440433511
UTR3 	611-619	0.00199106865886544
>GTGGGCGTAGCTC|ENST00000359511|0.426319277064046
UTR3 	462-470	0.00585351264959257
>GTGGGCGTAGCTC|ENST00000288599|0.426315458191046
UTR3 	110-118	0.00585325744557266
>GTGGGCGTAGCTC|ENST00000227322|0.426310768402333
UTR3 	3590-3598	0.00274391936456444
UTR3 	4303-4311	0.00310902467545634
>GTGGGCGTAGCTC|ENST00000380285|0.426308495131587
UTR3 	1189-1197	0.00208464944979594
UTR3 	4175-4183	0.000810714342937253
UTR3 	4380-4388	0.0012333930431111
UTR3 	6582-6590	0.00172403528748878
>GTGGGCGTAGCTC|ENST00000483718|0.426286206346402
UTR3 	601-609	0.00205520766684863
UTR3 	840-848	0.00123522202969485
UTR3 	1159-1167	0.00124535574560683
UTR3 	1567-1575	0.00131551716943551
>GTGGGCGTAGCTC|ENST00000619537|0.426278785925337
UTR3 	339-347	0.00286261458306369
UTR3 	469-477	0.00298819213324479
>GTGGGCGTAGCTC|ENST00000322038|0.426266458606477
CDS 	1034-1042	0.0103018205547633
CDS 	2417-2425	0.0067621899659751
>GTGGGCGTAGCTC|ENST00000342376|0.42623294128887
UTR3 	274-282	0.00584774294086913
>GTGGGCGTAGCTC|ENST00000394219|0.426168598772549
UTR3 	408-416	0.00584344281791109
>GTGGGCGTAGCTC|ENST00000428288|0.426115609099188
UTR3 	24-32	0.00583990129986993
>GTGGGCGTAGCTC|ENST00000233202|0.42611503130959
UTR3 	572-580	0.00383770895030512
UTR3 	657-665	0.00200215373288227
>GTGGGCGTAGCTC|ENST00000396987|0.42610795381728
UTR3 	814-822	0.00315121267409928
UTR3 	3124-3132	0.00268817698238958
>GTGGGCGTAGCTC|ENST00000420715|0.426060092371078
UTR3 	111-119	0.00583619076671157
>GTGGGCGTAGCTC|ENST00000630630|0.426030391849677
UTR3 	24-32	0.00583420564236077
>GTGGGCGTAGCTC|ENST00000392607|0.426029798688142
UTR3 	400-408	0.00197569797592955
UTR3 	628-636	0.00284983555245387
CDS 	975-983	0.00318221898467515
>GTGGGCGTAGCTC|ENST00000311946|0.425998293217027
UTR3 	459-467	0.00214988773664721
UTR3 	1210-1218	0.0036821724562228
>GTGGGCGTAGCTC|ENST00000392650|0.425992585059579
UTR3 	1437-1445	0.00225962990639528
UTR3 	1741-1749	0.00112172073399094
UTR3 	3598-3606	0.00245032801898581
>GTGGGCGTAGCTC|ENST00000622126|0.425987763031983
UTR3 	548-556	0.00583135635380566
>GTGGGCGTAGCTC|ENST00000302787|0.425982874369115
UTR3 	365-373	0.00583102959336006
>GTGGGCGTAGCTC|ENST00000436063|0.425975225620012
UTR3 	2402-2410	0.00434628765272906
UTR3 	2727-2735	0.00148423069282814
>GTGGGCGTAGCTC|ENST00000345728|0.425871437077981
UTR3 	50-58	0.00582358081181215
>GTGGGCGTAGCTC|ENST00000528718|0.42583344849502
UTR3 	48-56	0.00268222261284986
UTR3 	1632-1640	0.0031388188203758
>GTGGGCGTAGCTC|ENST00000556415|0.425819054739365
UTR3 	1146-1154	0.00582007925530887
>GTGGGCGTAGCTC|ENST00000278353|0.42580059742192
UTR3 	600-608	0.00581884542859351
>GTGGGCGTAGCTC|ENST00000530711|0.425798706382228
UTR3 	301-309	0.00321532789733515
UTR3 	493-501	0.00260339111908034
>GTGGGCGTAGCTC|ENST00000258443|0.425756927577962
UTR3 	256-264	0.00278040638049013
UTR3 	264-272	0.00303551977035257
>GTGGGCGTAGCTC|ENST00000550722|0.425726338950334
UTR3 	599-607	0.00492887946389357
CDS 	9861-9869	0.00279705500542537
>GTGGGCGTAGCTC|ENST00000209728|0.425702026080532
UTR3 	495-503	0.00238170710527153
UTR3 	507-515	0.00139074405160779
UTR3 	594-602	0.00203980478351241
>GTGGGCGTAGCTC|ENST00000445543|0.425691534622095
UTR3 	43-51	0.00581155456379395
>GTGGGCGTAGCTC|ENST00000412401|0.425681972864834
UTR3 	433-441	0.00403306202813859
UTR3 	1328-1336	0.00177785330768793
>GTGGGCGTAGCTC|ENST00000629575|0.425623102479355
UTR3 	2332-2340	0.0058069796178565
>GTGGGCGTAGCTC|ENST00000307745|0.425599135407231
UTR3 	122-130	0.00580537728397324
>GTGGGCGTAGCTC|ENST00000397492|0.425591623673995
UTR3 	828-836	0.00580487507744898
>GTGGGCGTAGCTC|ENST00000234454|0.425546268673259
UTR3 	441-449	0.00580184276211606
>GTGGGCGTAGCTC|ENST00000392391|0.425535107271977
UTR3 	1127-1135	0.00580109652751833
>GTGGGCGTAGCTC|ENST00000370575|0.425531614212734
UTR3 	169-177	0.00580086298575873
>GTGGGCGTAGCTC|ENST00000404127|0.425530744121599
UTR3 	1353-1361	0.00224679689537728
UTR3 	1531-1539	0.00205227717773548
UTR3 	2100-2108	0.00150173073931691
>GTGGGCGTAGCTC|ENST00000426639|0.425444542498882
UTR3 	82-90	0.00579504131452649
>GTGGGCGTAGCTC|ENST00000264028|0.425429431329385
UTR3 	587-595	0.00579403094045987
>GTGGGCGTAGCTC|ENST00000371927|0.425413645878246
UTR3 	524-532	0.00177034936829366
UTR3 	642-650	0.00402262610383893
>GTGGGCGTAGCTC|ENST00000381638|0.425347010289289
UTR3 	1964-1972	0.0057885198805721
>GTGGGCGTAGCTC|ENST00000444452|0.425326212788826
UTR3 	356-364	0.00578712921766942
>GTGGGCGTAGCTC|ENST00000515171|0.425292355816169
UTR3 	1476-1484	0.00222897581654531
UTR3 	1804-1812	0.00355588945492614
>GTGGGCGTAGCTC|ENST00000360612|0.425271911486247
UTR3 	292-300	0.00168161766025487
UTR3 	330-338	0.0017200752258831
UTR3 	414-422	0.00238180529230848
>GTGGGCGTAGCTC|ENST00000232375|0.425241033163302
UTR3 	146-154	0.00578143334176498
>GTGGGCGTAGCTC|ENST00000259056|0.425230055791648
UTR3 	362-370	0.0057806992743786
>GTGGGCGTAGCTC|ENST00000176763|0.425206635934841
UTR3 	958-966	0.00216671980034422
UTR3 	2562-2570	0.00361241334923367
>GTGGGCGTAGCTC|ENST00000326431|0.425189744993899
UTR3 	856-864	0.00577800361031324
>GTGGGCGTAGCTC|ENST00000353788|0.42513945090195
UTR3 	247-255	0.00577464025001853
>GTGGGCGTAGCTC|ENST00000265641|0.425105351746706
UTR3 	1054-1062	0.00158300269507375
UTR3 	1654-1662	0.00418935715371036
>GTGGGCGTAGCTC|ENST00000340253|0.425058248852602
CDS 	3007-3015	0.0168284005941773
>GTGGGCGTAGCTC|ENST00000424034|0.425049300151594
UTR3 	446-454	0.00576861126153958
>GTGGGCGTAGCTC|ENST00000394957|0.424997781770624
UTR3 	515-523	0.00283742113870713
UTR3 	1415-1423	0.00133084421347444
UTR3 	2041-2049	0.00159690037820715
>GTGGGCGTAGCTC|ENST00000314124|0.424958305057138
UTR3 	57-65	0.00576252546798127
>GTGGGCGTAGCTC|ENST00000265073|0.424950151429034
UTR3 	202-210	0.00576198013300529
>GTGGGCGTAGCTC|ENST00000382381|0.424929898161314
CDS 	1713-1721	0.0168033610420276
>GTGGGCGTAGCTC|ENST00000357491|0.424908844388097
UTR3 	2006-2014	0.00159767067611489
UTR3 	2112-2120	0.00416154669703392
>GTGGGCGTAGCTC|ENST00000264436|0.424884977455468
CDS 	1304-1312	0.0103573493746525
UTR3 	2367-2375	0.00233658121218099
>GTGGGCGTAGCTC|ENST00000473195|0.424863125003349
UTR3 	476-484	0.005756159418475
>GTGGGCGTAGCTC|ENST00000231484|0.424840419778583
UTR3 	124-132	0.00575464074080092
>GTGGGCGTAGCTC|ENST00000314888|0.424829961894061
UTR3 	134-142	0.00286056552640934
UTR3 	287-295	0.00289337571381829
>GTGGGCGTAGCTC|ENST00000366641|0.424801089368849
UTR3 	1603-1611	0.00308173740463939
UTR3 	1908-1916	0.00267027260444102
>GTGGGCGTAGCTC|ENST00000374280|0.424798347853301
UTR3 	112-120	0.00376362140146223
CDS 	417-425	0.00616208927586272
>GTGGGCGTAGCTC|ENST00000457418|0.424774403776654
UTR3 	50-58	0.00575022502741933
>GTGGGCGTAGCTC|ENST00000554327|0.424767344057838
UTR3 	618-626	0.00574975280257852
>GTGGGCGTAGCTC|ENST00000457475|0.424753016950561
UTR3 	1724-1732	0.00323511684242373
UTR3 	2225-2233	0.00251367761313228
>GTGGGCGTAGCTC|ENST00000396496|0.424745600326374
UTR3 	303-311	0.00574829835071349
>GTGGGCGTAGCTC|ENST00000604093|0.424736547530945
UTR3 	412-420	0.00574769279779351
>GTGGGCGTAGCTC|ENST00000327111|0.424722134583326
UTR3 	140-148	0.00574672869055473
>GTGGGCGTAGCTC|ENST00000360380|0.424693250694741
UTR3 	587-595	0.00574479657102579
>GTGGGCGTAGCTC|ENST00000586244|0.424662813367727
UTR3 	389-397	0.00185871837621744
UTR3 	563-571	0.00388404212445624
>GTGGGCGTAGCTC|ENST00000624277|0.424631770539355
UTR3 	122-130	0.00243892471008161
UTR3 	220-228	0.00330175917654888
>GTGGGCGTAGCTC|ENST00000230402|0.424625516413233
UTR3 	277-285	0.00574026551123679
>GTGGGCGTAGCTC|ENST00000602279|0.424603277186435
UTR3 	1140-1148	0.00263741248250298
UTR3 	4301-4309	0.00310136530256996
>GTGGGCGTAGCTC|ENST00000543086|0.424591501890454
UTR3 	3722-3730	0.000988995750819886
UTR3 	4963-4971	0.00474899430004095
>GTGGGCGTAGCTC|ENST00000399598|0.424579562778332
UTR3 	911-919	0.0019733522332356
UTR3 	1585-1593	0.00142569798196317
UTR3 	3322-3330	0.00233814113676429
>GTGGGCGTAGCTC|ENST00000630479|0.424570781125544
UTR3 	613-621	0.00573660387601041
>GTGGGCGTAGCTC|ENST00000594552|0.424568181980964
UTR3 	160-168	0.00259718521053519
UTR3 	734-742	0.00313924478701068
>GTGGGCGTAGCTC|ENST00000588740|0.424540012305997
UTR3 	314-322	0.00334366827631506
CDS 	647-655	0.00735875769278239
>GTGGGCGTAGCTC|ENST00000590602|0.424524690386809
UTR3 	24-32	0.00317547840152905
UTR3 	427-435	0.00255804203903819
>GTGGGCGTAGCTC|ENST00000420536|0.424478842571871
UTR3 	123-131	0.00573045316942159
>GTGGGCGTAGCTC|ENST00000445032|0.424477632286244
UTR3 	424-432	0.00573037219875415
>GTGGGCGTAGCTC|ENST00000284262|0.42447518780798
UTR3 	500-508	0.00191658000426213
UTR3 	697-705	0.00232029218318245
UTR3 	756-764	0.00149333647036047
>GTGGGCGTAGCTC|ENST00000373379|0.424460166247371
CDS 	162-170	0.0167117055833626
>GTGGGCGTAGCTC|ENST00000459912|0.42441285404007
UTR3 	1584-1592	0.0057260383086854
>GTGGGCGTAGCTC|ENST00000268082|0.424407334755968
UTR3 	638-646	0.00572566904134453
>GTGGGCGTAGCTC|ENST00000383718|0.42435225318999
CDS 	1377-1385	0.0166906455184067
>GTGGGCGTAGCTC|ENST00000552671|0.424295459828471
UTR3 	2421-2429	0.00571818378461088
>GTGGGCGTAGCTC|ENST00000409931|0.424273150968647
UTR3 	958-966	0.00138390002652398
UTR3 	1201-1209	0.00118027732266693
UTR3 	2812-2820	0.00315251374631925
>GTGGGCGTAGCTC|ENST00000629350|0.424269540546853
UTR3 	274-282	0.00571644951971454
>GTGGGCGTAGCTC|ENST00000396373|0.424241085637658
UTR3 	44-52	0.00459875458153909
UTR3 	1911-1919	0.00111579098177732
>GTGGGCGTAGCTC|ENST00000335012|0.424156783078414
UTR3 	748-756	0.00391775655482297
UTR3 	2510-2518	0.00179114801309012
>GTGGGCGTAGCTC|ENST00000582811|0.424063244992082
UTR3 	1089-1097	0.00279650056903389
UTR3 	1403-1411	0.00290614467460805
>GTGGGCGTAGCTC|ENST00000372643|0.424035999976347
UTR3 	54-62	0.00570082200994827
>GTGGGCGTAGCTC|ENST00000311413|0.42403433813974
UTR3 	282-290	0.00570071079901101
>GTGGGCGTAGCTC|ENST00000561457|0.423850109813106
UTR3 	81-89	0.00261587440169057
UTR3 	113-121	0.00307250703206164
>GTGGGCGTAGCTC|ENST00000319080|0.42384493382951
UTR3 	262-270	0.00248198264490089
UTR3 	3508-3516	0.0010660292166139
UTR3 	5130-5138	0.0021400231523375
>GTGGGCGTAGCTC|ENST00000560606|0.423803301550569
UTR3 	242-250	0.00241205493694728
UTR3 	294-302	0.00327319365762823
>GTGGGCGTAGCTC|ENST00000261507|0.423785773629688
UTR3 	565-573	0.00304578589787502
UTR3 	650-658	0.00263828954357596
>GTGGGCGTAGCTC|ENST00000552360|0.423736127455352
UTR3 	272-280	0.00568075252675834
>GTGGGCGTAGCTC|ENST00000487874|0.423735241626301
UTR3 	98-106	0.00568069323556719
>GTGGGCGTAGCTC|ENST00000245255|0.423717393408088
CDS 	2499-2507	0.0165667191658456
>GTGGGCGTAGCTC|ENST00000628813|0.423680689703205
UTR3 	856-864	0.00567704184874964
>GTGGGCGTAGCTC|ENST00000343457|0.423668828854094
UTR3 	147-155	0.005676247936373
>GTGGGCGTAGCTC|ENST00000254657|0.423648979491471
UTR3 	907-915	0.0030506354300396
UTR3 	1600-1608	0.00262428386529522
>GTGGGCGTAGCTC|ENST00000373791|0.42363419399512
UTR3 	395-403	0.00567392959957758
>GTGGGCGTAGCTC|ENST00000544604|0.42362633767664
UTR3 	629-637	0.00343307041672745
UTR3 	2718-2726	0.00224033330127388
>GTGGGCGTAGCTC|ENST00000621069|0.423615692506934
CDS 	265-273	0.00692027103506657
UTR3 	1339-1347	0.00342738479014746
>GTGGGCGTAGCTC|ENST00000354484|0.423615259907967
UTR3 	314-322	0.00304303054308011
UTR3 	556-564	0.00262963165343524
>GTGGGCGTAGCTC|ENST00000539079|0.423582550232005
CDS 	850-858	0.0165403910965308
>GTGGGCGTAGCTC|ENST00000554756|0.423533432301984
UTR3 	760-768	0.00566718467717738
>GTGGGCGTAGCTC|ENST00000580732|0.423490176617546
UTR3 	2271-2279	0.00566428903913989
>GTGGGCGTAGCTC|ENST00000302475|0.423427892641689
UTR3 	213-221	0.00358228987151322
UTR3 	3443-3451	0.00207782959274909
>GTGGGCGTAGCTC|ENST00000402297|0.423415018841772
UTR3 	2704-2712	0.00565925761276604
>GTGGGCGTAGCTC|ENST00000378625|0.423413556482009
UTR3 	1435-1443	0.00258291549674506
CDS 	1469-1477	0.00935084772528618
>GTGGGCGTAGCTC|ENST00000468472|0.423330081686308
UTR3 	273-281	0.00565357122165438
>GTGGGCGTAGCTC|ENST00000323443|0.423292924721979
UTR3 	3475-3483	0.00142910841792638
UTR3 	3905-3913	0.00102795380150262
UTR3 	4623-4631	0.000946116368152649
UTR3 	4729-4737	0.000557091947936996
UTR3 	4741-4749	0.000648471072170736
UTR3 	4875-4883	0.00104234192608707
>GTGGGCGTAGCTC|ENST00000613870|0.423275796295647
UTR3 	227-235	0.0056499367526522
>GTGGGCGTAGCTC|ENST00000369519|0.423250558389139
UTR3 	199-207	0.00564824700371435
>GTGGGCGTAGCTC|ENST00000465645|0.423193513036975
UTR3 	1555-1563	0.00564442755786223
>GTGGGCGTAGCTC|ENST00000526991|0.42311451565351
UTR3 	1953-1961	0.00563913809720658
>GTGGGCGTAGCTC|ENST00000367139|0.423086227063139
UTR3 	59-67	0.00563724390230083
>GTGGGCGTAGCTC|ENST00000285518|0.42306353349517
UTR3 	1098-1106	0.00171674328200548
UTR3 	1487-1495	0.00391898104187746
>GTGGGCGTAGCTC|ENST00000423218|0.423051170558205
UTR3 	1209-1217	0.000967860092568807
UTR3 	1496-1504	0.00132823731779914
CDS 	2024-2032	0.00231995919949353
UTR3 	2767-2775	0.00114213337997935
UTR3 	4621-4629	0.00146226634033138
>GTGGGCGTAGCTC|ENST00000633485|0.423050383386142
UTR3 	470-478	0.0056348437727215
>GTGGGCGTAGCTC|ENST00000337752|0.423038685169654
UTR3 	177-185	0.00409504856601864
UTR3 	2786-2794	0.00153901187032228
>GTGGGCGTAGCTC|ENST00000370128|0.423029282906678
UTR3 	1036-1044	0.00563343083749063
>GTGGGCGTAGCTC|ENST00000370060|0.423011922417627
UTR3 	589-597	0.00192455997609839
UTR3 	594-602	0.00132692584157278
CDS 	627-635	0.0073165601483864
>GTGGGCGTAGCTC|ENST00000416904|0.422950056474258
UTR3 	2943-2951	0.00199614628221076
UTR3 	4726-4734	0.00244822876509685
UTR3 	5388-5396	0.00118375044342691
>GTGGGCGTAGCTC|ENST00000448083|0.422949931441979
UTR3 	177-185	0.00562811711781926
>GTGGGCGTAGCTC|ENST00000489525|0.422933805625306
UTR3 	296-304	0.00307550426417323
UTR3 	450-458	0.0025515329661898
>GTGGGCGTAGCTC|ENST00000310571|0.422915146213575
UTR3 	195-203	0.0056257876635094
>GTGGGCGTAGCTC|ENST00000296140|0.422885705448859
UTR3 	1365-1373	0.00562381607066439
>GTGGGCGTAGCTC|ENST00000261883|0.422881196441942
UTR3 	316-324	0.00562351410768156
>GTGGGCGTAGCTC|ENST00000341255|0.422880936886824
UTR3 	169-177	0.00373430156975981
UTR3 	2403-2411	0.00188919515578925
>GTGGGCGTAGCTC|ENST00000298530|0.42285944172464
UTR3 	1320-1328	0.00562205720731084
>GTGGGCGTAGCTC|ENST00000447830|0.422852801365105
CDS 	1152-1160	0.0163978692920532
>GTGGGCGTAGCTC|ENST00000381669|0.422838079519794
UTR3 	258-266	0.00364628159237666
CDS 	743-751	0.00610722616629759
>GTGGGCGTAGCTC|ENST00000295888|0.422830641815253
UTR3 	642-650	0.00562012846383008
>GTGGGCGTAGCTC|ENST00000401399|0.42280475129685
UTR3 	2116-2124	0.00182395901903139
CDS 	2243-2251	0.0044519743339228
UTR3 	3668-3676	0.00174130283291327
UTR3 	3779-3787	0.000626925528484622
>GTGGGCGTAGCTC|ENST00000311635|0.422748547126568
UTR3 	1181-1189	0.00112851869653596
UTR3 	2757-2765	0.00145847901284576
UTR3 	2937-2945	0.00102855747806874
UTR3 	3249-3257	0.00199907516361613
>GTGGGCGTAGCTC|ENST00000369183|0.42274276883705
UTR3 	4585-4593	0.00101053339423884
UTR3 	4613-4621	0.000897815125923314
UTR3 	7181-7189	0.00222688131267908
UTR3 	7265-7273	0.00147901351912335
>GTGGGCGTAGCTC|ENST00000423730|0.422720883441068
UTR3 	243-251	0.00207330138348352
UTR3 	484-492	0.00353947618821024
>GTGGGCGTAGCTC|ENST00000341846|0.422717842674652
UTR3 	362-370	0.0031298676470114
UTR3 	472-480	0.00248270626692792
>GTGGGCGTAGCTC|ENST00000310955|0.422716762869657
CDS 	314-322	0.0163712933761446
>GTGGGCGTAGCTC|ENST00000354624|0.422685406910984
CDS 	338-346	0.0163651674815939
>GTGGGCGTAGCTC|ENST00000302938|0.422682344271799
UTR3 	234-242	0.00315907984014104
UTR3 	353-361	0.00245111651094965
>GTGGGCGTAGCTC|ENST00000335154|0.422674473878329
UTR3 	788-796	0.0029732339207755
UTR3 	1966-1974	0.00201441265705246
UTR3 	3773-3781	0.000622022633709554
>GTGGGCGTAGCTC|ENST00000219281|0.422662701315744
UTR3 	671-679	0.00560888070940818
>GTGGGCGTAGCTC|ENST00000452699|0.422647379721477
CDS 	1431-1439	0.0163577380906908
>GTGGGCGTAGCTC|ENST00000397545|0.422630951065716
UTR3 	665-673	0.00560675411335611
>GTGGGCGTAGCTC|ENST00000256319|0.422630051469377
UTR3 	252-260	0.00369927412448955
UTR3 	389-397	0.00190741973429146
>GTGGGCGTAGCTC|ENST00000563588|0.422556148384641
UTR3 	90-98	0.00392729711554991
UTR3 	2445-2453	0.00167444662902031
>GTGGGCGTAGCTC|ENST00000280557|0.422515977502352
UTR3 	582-590	0.00371272321108846
UTR3 	666-674	0.00188632974385409
>GTGGGCGTAGCTC|ENST00000621775|0.422485750541268
UTR3 	572-580	0.00559702819952395
>GTGGGCGTAGCTC|ENST00000228425|0.42243993670486
UTR3 	434-442	0.00400099316936416
UTR3 	1082-1090	0.00159296611250233
>GTGGGCGTAGCTC|ENST00000587309|0.422422149134297
UTR3 	637-645	0.00156805008691975
UTR3 	970-978	0.0014528960921942
UTR3 	1077-1085	0.00257182154803418
>GTGGGCGTAGCTC|ENST00000529167|0.422394917838152
UTR3 	333-341	0.00339347113174127
UTR3 	1332-1340	0.00219747239778603
>GTGGGCGTAGCTC|ENST00000377411|0.422392459710359
UTR3 	209-217	0.0025034680961774
UTR3 	266-274	0.0020017174697325
UTR3 	2833-2841	0.00108559329451059
>GTGGGCGTAGCTC|ENST00000513291|0.422308318443643
UTR3 	1502-1510	0.00201203466500901
UTR3 	1752-1760	0.00161082135775094
UTR3 	2944-2952	0.00123129162818977
UTR3 	2952-2960	0.000730994460601853
>GTGGGCGTAGCTC|ENST00000431170|0.422291305381585
UTR3 	517-525	0.00558400234446282
>GTGGGCGTAGCTC|ENST00000193403|0.422253741010382
UTR3 	57-65	0.00300136739207705
UTR3 	114-122	0.00258011833437515
>GTGGGCGTAGCTC|ENST00000367123|0.422249658432871
UTR3 	169-177	0.00349896091784159
UTR3 	2201-2209	0.00208225129346548
>GTGGGCGTAGCTC|ENST00000415430|0.422249488279339
UTR3 	565-573	0.00558120081173639
>GTGGGCGTAGCTC|ENST00000393892|0.422249356174116
UTR3 	1528-1536	0.00151086330281299
UTR3 	1545-1553	0.000423941916633342
UTR3 	2407-2415	0.00108445346337444
UTR3 	3323-3331	0.00256193327842062
>GTGGGCGTAGCTC|ENST00000344103|0.422235594229627
UTR3 	142-150	0.00558026996469222
>GTGGGCGTAGCTC|ENST00000393818|0.422219196673902
CDS 	612-620	0.0162740713699528
>GTGGGCGTAGCTC|ENST00000346085|0.422188155050416
UTR3 	2671-2679	0.0040258762402255
CDS 	4597-4605	0.00482875592474906
>GTGGGCGTAGCTC|ENST00000553540|0.422167317072826
UTR3 	25-33	0.00557569554210905
>GTGGGCGTAGCTC|ENST00000528063|0.422166803842496
UTR3 	825-833	0.00557566115602691
>GTGGGCGTAGCTC|ENST00000343813|0.422162721694626
UTR3 	2420-2428	0.00093814454527232
UTR3 	2437-2445	0.000539597546818482
UTR3 	2930-2938	0.00194612145354559
UTR3 	3575-3583	0.0021515241088654
>GTGGGCGTAGCTC|ENST00000374139|0.422141073477078
CDS 	489-497	0.0162588036817739
>GTGGGCGTAGCTC|ENST00000417669|0.422139033301633
UTR3 	555-563	0.00234521181313201
UTR3 	1737-1745	0.00322858871879795
>GTGGGCGTAGCTC|ENST00000270112|0.422118708142274
UTR3 	844-852	0.00186078970498096
UTR3 	1040-1048	0.00205369635589821
UTR3 	3144-3152	0.00165795266603596
>GTGGGCGTAGCTC|ENST00000522117|0.422099420842
UTR3 	2372-2380	0.00557114644310298
>GTGGGCGTAGCTC|ENST00000361722|0.422095959811961
UTR3 	599-607	0.00557091454618017
>GTGGGCGTAGCTC|ENST00000317357|0.422091130018417
UTR3 	21-29	0.00557059093811729
>GTGGGCGTAGCTC|ENST00000543251|0.422088320943875
UTR3 	995-1003	0.00165575018289491
UTR3 	2583-2591	0.00391465253985034
>GTGGGCGTAGCTC|ENST00000590828|0.422063670635096
UTR3 	227-235	0.0055687510728283
>GTGGGCGTAGCTC|ENST00000595531|0.422041861546172
UTR3 	2050-2058	0.00318821426773478
UTR3 	2183-2191	0.00237907550434756
>GTGGGCGTAGCTC|ENST00000472531|0.422038989892073
UTR3 	1225-1233	0.00556709735765412
>GTGGGCGTAGCTC|ENST00000617885|0.422022292444508
UTR3 	101-109	0.00556597854257012
>GTGGGCGTAGCTC|ENST00000303277|0.422018413614733
CDS 	62-70	0.0087277948401016
UTR3 	977-985	0.00269992056903782
>GTGGGCGTAGCTC|ENST00000403662|0.421994566955493
UTR3 	812-820	0.00222780748628393
CDS 	1176-1184	0.0100830366015733
>GTGGGCGTAGCTC|ENST00000263433|0.421958578982051
UTR3 	472-480	0.00556170930229108
>GTGGGCGTAGCTC|ENST00000422437|0.421950619899623
UTR3 	1576-1584	0.00258628644308574
UTR3 	1807-1815	0.0029748895337037
>GTGGGCGTAGCTC|ENST00000325307|0.421938823045383
UTR3 	2595-2603	0.00556038548328267
>GTGGGCGTAGCTC|ENST00000612199|0.421925325849985
UTR3 	169-177	0.0034980019900925
UTR3 	2203-2211	0.00206147905447472
>GTGGGCGTAGCTC|ENST00000529996|0.421897780966328
UTR3 	350-358	0.00555763525469935
>GTGGGCGTAGCTC|ENST00000370351|0.42182513958536
UTR3 	438-446	0.00354642177680634
UTR3 	1633-1641	0.00200634560372962
>GTGGGCGTAGCTC|ENST00000253048|0.421789826074602
UTR3 	847-855	0.00194775638479253
UTR3 	1239-1247	0.00224485280748374
UTR3 	1367-1375	0.00135779166284661
>GTGGGCGTAGCTC|ENST00000361377|0.421771628018577
UTR3 	189-197	0.00554918129637287
>GTGGGCGTAGCTC|ENST00000264051|0.421688756931411
UTR3 	135-143	0.00324831509624628
UTR3 	523-531	0.00229531234113976
>GTGGGCGTAGCTC|ENST00000313401|0.421668131169565
CDS 	410-418	0.00973559451088704
UTR3 	895-903	0.00232602019172818
>GTGGGCGTAGCTC|ENST00000299413|0.421666434227474
UTR3 	3135-3143	0.00203060721394135
UTR3 	6776-6784	0.00351152414874611
>GTGGGCGTAGCTC|ENST00000532585|0.421642390618214
UTR3 	535-543	0.00554051992836797
>GTGGGCGTAGCTC|ENST00000317635|0.421641396263758
UTR3 	324-332	0.00389158647503041
UTR3 	553-561	0.00164886680985789
>GTGGGCGTAGCTC|ENST00000310074|0.42159789608428
UTR3 	435-443	0.0034292752713512
UTR3 	444-452	0.00210826250914402
>GTGGGCGTAGCTC|ENST00000392414|0.421595335439192
UTR3 	67-75	0.00553736615631728
>GTGGGCGTAGCTC|ENST00000332512|0.421579324860342
UTR3 	705-713	0.0024850238815205
CDS 	1791-1799	0.00926016074207072
>GTGGGCGTAGCTC|ENST00000599536|0.421543746630902
CDS 	32-40	0.00694549971054146
CDS 	125-133	0.00919654260758704
>GTGGGCGTAGCTC|ENST00000484302|0.421539948163677
UTR3 	196-204	0.00553365382116189
>GTGGGCGTAGCTC|ENST00000568834|0.421536318348227
UTR3 	243-251	0.00553341052796494
>GTGGGCGTAGCTC|ENST00000398333|0.42151777347387
UTR3 	227-235	0.00386896217069945
UTR3 	344-352	0.00166320535358458
>GTGGGCGTAGCTC|ENST00000294618|0.421507310174573
UTR3 	79-87	0.0055314661962126
>GTGGGCGTAGCTC|ENST00000613246|0.421498867252429
UTR3 	2278-2286	0.00147301575212437
UTR3 	2957-2965	0.00405788453326294
>GTGGGCGTAGCTC|ENST00000339420|0.421471315154669
UTR3 	301-309	0.00329045940612923
UTR3 	1784-1792	0.00223859410028537
>GTGGGCGTAGCTC|ENST00000587780|0.421461713456912
UTR3 	714-722	0.00219241020496741
UTR3 	873-881	0.00333599970523773
>GTGGGCGTAGCTC|ENST00000594199|0.421449299826408
UTR3 	1020-1028	0.00258292613352376
UTR3 	1321-1329	0.00244449051343258
UTR3 	1470-1478	0.000500161178924143
>GTGGGCGTAGCTC|ENST00000221566|0.421424741217322
UTR3 	999-1007	0.00224923366381202
UTR3 	1167-1175	0.00327669798152068
>GTGGGCGTAGCTC|ENST00000389672|0.421378827142976
UTR3 	210-218	0.00552285392327992
>GTGGGCGTAGCTC|ENST00000622599|0.421377696320352
UTR3 	457-465	0.00552277812058623
>GTGGGCGTAGCTC|ENST00000503176|0.42133231696194
UTR3 	394-402	0.00261631097039707
UTR3 	1777-1785	0.0029034251795614
>GTGGGCGTAGCTC|ENST00000617192|0.421311133590448
UTR3 	718-726	0.00289009166311552
UTR3 	1622-1630	0.00262822444522152
>GTGGGCGTAGCTC|ENST00000222690|0.421272426875864
UTR3 	2708-2716	0.00551572132741173
>GTGGGCGTAGCTC|ENST00000587311|0.421246199141553
UTR3 	786-794	0.00551396306266681
>GTGGGCGTAGCTC|ENST00000300213|0.421242275681022
UTR3 	620-628	0.00317802005985215
UTR3 	1686-1694	0.00233567997782622
>GTGGGCGTAGCTC|ENST00000339157|0.421227982425363
CDS 	450-458	0.00909029164410853
UTR3 	510-518	0.00251910611839524
>GTGGGCGTAGCTC|ENST00000543381|0.421222754949146
UTR3 	1486-1494	0.00551239137683589
>GTGGGCGTAGCTC|ENST00000556626|0.421192719060006
UTR3 	531-539	0.00259696839825794
UTR3 	2087-2095	0.00174794745064658
CDS 	2280-2288	0.0036473666196555
>GTGGGCGTAGCTC|ENST00000292841|0.421163681994913
UTR3 	4523-4531	0.00107784231225376
UTR3 	5428-5436	0.00334216600319233
UTR3 	5477-5485	0.00108842273724858
>GTGGGCGTAGCTC|ENST00000357736|0.421162050112583
UTR3 	1354-1362	0.00116380581041421
UTR3 	1729-1737	0.00164431208871249
UTR3 	2255-2263	0.00105973714788789
UTR3 	3343-3351	0.00164046660011695
>GTGGGCGTAGCTC|ENST00000586146|0.421155426444675
UTR3 	638-646	0.00550787757831649
>GTGGGCGTAGCTC|ENST00000220913|0.421120284228321
UTR3 	225-233	0.00550552151617419
>GTGGGCGTAGCTC|ENST00000539627|0.42109772893167
UTR3 	129-137	0.00235446536662642
UTR3 	734-742	0.003149543932103
>GTGGGCGTAGCTC|ENST00000481182|0.421097115399959
UTR3 	297-305	0.00550396816425322
>GTGGGCGTAGCTC|ENST00000342085|0.421084795969911
UTR3 	299-307	0.00253087000373398
UTR3 	1475-1483	0.0014012508037529
UTR3 	4052-4060	0.00157102139224916
>GTGGGCGTAGCTC|ENST00000301729|0.421027270197684
UTR3 	20-28	0.00549928525821709
>GTGGGCGTAGCTC|ENST00000290551|0.420972709125143
UTR3 	1780-1788	0.00549562695864841
>GTGGGCGTAGCTC|ENST00000477053|0.420963449478863
UTR3 	1378-1386	0.00203852192892131
UTR3 	1535-1543	0.00345648416105305
>GTGGGCGTAGCTC|ENST00000509705|0.420960684001467
UTR3 	453-461	0.00549482066118727
>GTGGGCGTAGCTC|ENST00000289429|0.420883712324263
CDS 	300-308	0.0160129711089889
>GTGGGCGTAGCTC|ENST00000297261|0.420860054689228
UTR3 	902-910	0.00437278588805921
UTR3 	1630-1638	0.00111528722305873
>GTGGGCGTAGCTC|ENST00000318978|0.420849998549012
UTR3 	468-476	0.00277768194189636
UTR3 	652-660	0.00270971684535148
>GTGGGCGTAGCTC|ENST00000300146|0.420837102131532
UTR3 	694-702	0.00548653399948847
>GTGGGCGTAGCTC|ENST00000375887|0.420798233043702
UTR3 	380-388	0.00548392753326293
>GTGGGCGTAGCTC|ENST00000230895|0.420796635872382
UTR3 	77-85	0.00548382042944164
>GTGGGCGTAGCTC|ENST00000544741|0.42078668856043
UTR3 	60-68	0.00548315337569151
>GTGGGCGTAGCTC|ENST00000279024|0.420785001245955
UTR3 	711-719	0.00347566956492019
UTR3 	1446-1454	0.00200737066123817
>GTGGGCGTAGCTC|ENST00000555938|0.420768715851202
UTR3 	90-98	0.00294562625099803
UTR3 	105-113	0.00253632188734478
>GTGGGCGTAGCTC|ENST00000419189|0.420725087075456
UTR3 	369-377	0.00547902236446551
>GTGGGCGTAGCTC|ENST00000435224|0.420661361300398
UTR3 	44-52	0.00334811193950896
UTR3 	321-329	0.0021266367840807
>GTGGGCGTAGCTC|ENST00000374392|0.420623968513659
UTR3 	3179-3187	0.00547224096904596
>GTGGGCGTAGCTC|ENST00000324106|0.420589970061599
UTR3 	222-230	0.00546996080320088
>GTGGGCGTAGCTC|ENST00000399816|0.420540317005453
UTR3 	280-288	0.00331867541190734
UTR3 	2727-2735	0.0021479552311753
>GTGGGCGTAGCTC|ENST00000403703|0.420513098550853
UTR3 	96-104	0.00208674471099902
UTR3 	625-633	0.00217660439839968
UTR3 	3352-3360	0.00120145598474829
>GTGGGCGTAGCTC|ENST00000615230|0.420467091537525
UTR3 	1549-1557	0.00123813853442098
UTR3 	3229-3237	0.00146722719619142
UTR3 	4816-4824	0.00275635358729429
>GTGGGCGTAGCTC|ENST00000261168|0.420458471460081
UTR3 	159-167	0.00546114114291921
>GTGGGCGTAGCTC|ENST00000489591|0.42045760082041
UTR3 	1161-1169	0.00156542609517916
UTR3 	1247-1255	0.00142236002711886
UTR3 	1565-1573	0.00247329662397176
>GTGGGCGTAGCTC|ENST00000425597|0.420416977930889
UTR3 	817-825	0.00286900127933466
UTR3 	1687-1695	0.00258935672000071
>GTGGGCGTAGCTC|ENST00000368931|0.420411148995214
UTR3 	426-434	0.00545796702233396
>GTGGGCGTAGCTC|ENST00000373014|0.420396057426355
UTR3 	498-506	0.00400369628271602
UTR3 	803-811	0.00145325846276504
>GTGGGCGTAGCTC|ENST00000613167|0.420352206542996
UTR3 	588-596	0.0033273491599465
UTR3 	5834-5842	0.00212666420220275
>GTGGGCGTAGCTC|ENST00000314728|0.420340623309681
UTR3 	1319-1327	0.00135656732014704
UTR3 	2257-2265	0.00409666906001022
>GTGGGCGTAGCTC|ENST00000336934|0.420336888893019
UTR3 	1901-1909	0.00303080299680947
CDS 	2414-2422	0.0074168273899457
>GTGGGCGTAGCTC|ENST00000396884|0.420326043601506
UTR3 	23-31	0.0027560254765486
UTR3 	61-69	0.00269623291522752
>GTGGGCGTAGCTC|ENST00000273990|0.420322600850762
UTR3 	449-457	0.00545202745505032
>GTGGGCGTAGCTC|ENST00000397911|0.420294913836313
UTR3 	62-70	0.00339487557022313
UTR3 	116-124	0.00205529464506878
>GTGGGCGTAGCTC|ENST00000358178|0.420294435643711
UTR3 	246-254	0.00545013813792596
>GTGGGCGTAGCTC|ENST00000254323|0.420282885566439
CDS 	531-539	0.00384618092895917
CDS 	1455-1463	0.0120492490586759
>GTGGGCGTAGCTC|ENST00000252456|0.420279973573949
UTR3 	235-243	0.00544916801130809
>GTGGGCGTAGCTC|ENST00000592149|0.420251176354384
UTR3 	363-371	0.00224602916676296
UTR3 	720-728	0.00320120707785226
>GTGGGCGTAGCTC|ENST00000426604|0.420222494572133
UTR3 	915-923	0.00544531218545536
>GTGGGCGTAGCTC|ENST00000368655|0.420207951940827
UTR3 	1452-1460	0.00255071938284632
UTR3 	3863-3871	0.00209670177187804
UTR3 	3884-3892	0.000796915454013471
>GTGGGCGTAGCTC|ENST00000548116|0.420160988971008
UTR3 	872-880	0.00544118608514811
>GTGGGCGTAGCTC|ENST00000535889|0.420149875620905
UTR3 	791-799	0.00122313734508214
UTR3 	1008-1016	0.00181114611914791
UTR3 	5902-5910	0.0024061570646198
>GTGGGCGTAGCTC|ENST00000370978|0.420102838100724
UTR3 	657-665	0.00543728488382689
>GTGGGCGTAGCTC|ENST00000354775|0.420097410640372
UTR3 	310-318	0.0054369207610409
>GTGGGCGTAGCTC|ENST00000425013|0.420070168670885
UTR3 	382-390	0.00247693775917427
UTR3 	1307-1315	0.00109031205156856
UTR3 	1814-1822	0.0018678432947316
>GTGGGCGTAGCTC|ENST00000527892|0.419991242387392
UTR3 	1430-1438	0.0054297977802771
>GTGGGCGTAGCTC|ENST00000323084|0.419964525626101
UTR3 	250-258	0.00287370360045398
CDS 	843-851	0.00780126423643029
>GTGGGCGTAGCTC|ENST00000526639|0.419957378557905
UTR3 	643-651	0.00542752570279678
>GTGGGCGTAGCTC|ENST00000512783|0.419945162760614
UTR3 	1063-1071	0.0028096912678183
UTR3 	1842-1850	0.00187086987703013
UTR3 	2573-2581	0.000746144932449278
>GTGGGCGTAGCTC|ENST00000264896|0.41993241487665
UTR3 	2127-2135	0.00376697207084702
UTR3 	2211-2219	0.00165887867329239
>GTGGGCGTAGCTC|ENST00000344001|0.419922907408628
UTR3 	50-58	0.00254573742506413
UTR3 	466-474	0.00287947540048733
>GTGGGCGTAGCTC|ENST00000611692|0.419918174259015
UTR3 	969-977	0.00542489524591342
>GTGGGCGTAGCTC|ENST00000454257|0.419912326697265
UTR3 	340-348	0.00542450289131754
>GTGGGCGTAGCTC|ENST00000261615|0.419906636419218
UTR3 	49-57	0.00210400963669452
UTR3 	85-93	0.00332011145186343
>GTGGGCGTAGCTC|ENST00000380620|0.419856935947739
UTR3 	3462-3470	0.00143960673429763
UTR3 	5373-5381	0.00236413857272556
UTR3 	8650-8658	0.00161704094926755
>GTGGGCGTAGCTC|ENST00000254325|0.419834469348394
UTR3 	682-690	0.00303067496801738
UTR3 	1037-1045	0.00238860377502397
>GTGGGCGTAGCTC|ENST00000310054|0.419825950382821
UTR3 	311-319	0.00314779890284769
CDS 	493-501	0.00696699699120853
>GTGGGCGTAGCTC|ENST00000374864|0.419763671478716
UTR3 	3152-3160	0.00541452804616178
>GTGGGCGTAGCTC|ENST00000326321|0.419756922140499
UTR3 	217-225	0.00541407513876433
>GTGGGCGTAGCTC|ENST00000001146|0.419726065172588
CDS 	1094-1102	0.00754457223310215
UTR3 	2109-2117	0.00294461723361941
>GTGGGCGTAGCTC|ENST00000402399|0.419714175133061
UTR3 	539-547	0.00332368281997519
UTR3 	697-705	0.00208752377804809
>GTGGGCGTAGCTC|ENST00000633227|0.419710962291527
UTR3 	239-247	0.00541099099681534
>GTGGGCGTAGCTC|ENST00000299202|0.419707678759002
CDS 	508-516	0.00585609434791808
UTR3 	2034-2042	0.00351344159567501
>GTGGGCGTAGCTC|ENST00000545028|0.419705926572872
UTR3 	948-956	0.00541065306854661
>GTGGGCGTAGCTC|ENST00000475216|0.419634432850781
UTR3 	920-928	0.00540585527082946
>GTGGGCGTAGCTC|ENST00000383024|0.419597799554491
UTR3 	1298-1306	0.00540339679740684
>GTGGGCGTAGCTC|ENST00000222345|0.419593385098534
UTR3 	1742-1750	0.0024706214906303
CDS 	2637-2645	0.00889756517062572
>GTGGGCGTAGCTC|ENST00000243253|0.419569499050042
UTR3 	1730-1738	0.00192504109394735
UTR3 	1871-1879	0.00347645640591919
>GTGGGCGTAGCTC|ENST00000378331|0.419554502668955
UTR3 	203-211	0.00540049105148208
>GTGGGCGTAGCTC|ENST00000370536|0.419543867555157
UTR3 	421-429	0.00539977729369857
>GTGGGCGTAGCTC|ENST00000506468|0.419528293129605
UTR3 	788-796	0.00539873203325903
>GTGGGCGTAGCTC|ENST00000468231|0.419526324386788
UTR3 	1192-1200	0.00253364249174505
UTR3 	1480-1488	0.00286495741073947
>GTGGGCGTAGCTC|ENST00000368679|0.41951889269881
UTR3 	3254-3262	0.00115000510621568
UTR3 	3533-3541	0.00230611250121121
UTR3 	3716-3724	0.00194198352105299
>GTGGGCGTAGCTC|ENST00000320631|0.419499153000497
CDS 	567-575	0.0157420370530216
>GTGGGCGTAGCTC|ENST00000236147|0.419433498583566
UTR3 	195-203	0.00539236976945794
>GTGGGCGTAGCTC|ENST00000322177|0.419394674239267
UTR3 	93-101	0.00538976390605957
>GTGGGCGTAGCTC|ENST00000375708|0.419380532530237
UTR3 	673-681	0.00538881470759479
>GTGGGCGTAGCTC|ENST00000377317|0.41937161563808
UTR3 	279-287	0.00538821619683889
>GTGGGCGTAGCTC|ENST00000442170|0.419296530668458
UTR3 	320-328	0.0053831762780533
>GTGGGCGTAGCTC|ENST00000303531|0.419294526796567
UTR3 	2118-2126	0.00169938976333188
UTR3 	2763-2771	0.00153452718454756
UTR3 	2899-2907	0.00103769898928261
UTR3 	3685-3693	0.00111142583181962
>GTGGGCGTAGCTC|ENST00000328914|0.41928280899891
UTR3 	1127-1135	0.00144747863995516
UTR3 	5704-5712	0.000676788821373669
UTR3 	6012-6020	0.00101047369933139
UTR3 	7010-7018	0.000911598162918017
UTR3 	7216-7224	0.00133591588950622
>GTGGGCGTAGCTC|ENST00000360032|0.419155600523804
UTR3 	157-165	0.00537371596451777
>GTGGGCGTAGCTC|ENST00000436944|0.419129544882293
UTR3 	398-406	0.00367141363621997
UTR3 	1236-1244	0.00170055317661682
>GTGGGCGTAGCTC|ENST00000301773|0.419097586337916
UTR3 	854-862	0.00536982134967971
>GTGGGCGTAGCTC|ENST00000402956|0.419090760568821
UTR3 	1328-1336	0.00536936311151145
>GTGGGCGTAGCTC|ENST00000616863|0.41908706538149
UTR3 	2958-2966	0.00132987328470655
UTR3 	3511-3519	0.00403924175486303
>GTGGGCGTAGCTC|ENST00000311955|0.419068102601987
UTR3 	23-31	0.00536784198666563
>GTGGGCGTAGCTC|ENST00000369681|0.419066078574491
UTR3 	1247-1255	0.00319057054478932
UTR3 	2944-2952	0.00217713555926178
>GTGGGCGTAGCTC|ENST00000508906|0.419013482607437
UTR3 	1303-1311	0.00218844848792933
UTR3 	1945-1953	0.00317572653399237
>GTGGGCGTAGCTC|ENST00000592091|0.418969283952813
UTR3 	49-57	0.00183042680139124
UTR3 	328-336	0.00208187634532882
UTR3 	691-699	0.00144890445937658
>GTGGGCGTAGCTC|ENST00000533031|0.418968453931615
UTR3 	293-301	0.00311781947711855
UTR3 	1307-1315	0.00224333240205682
>GTGGGCGTAGCTC|ENST00000260364|0.418951944609423
UTR3 	2552-2560	0.00210280268287976
UTR3 	3117-3125	0.00164864170348139
UTR3 	3375-3383	0.0016085990644857
>GTGGGCGTAGCTC|ENST00000397333|0.418945121803458
UTR3 	1644-1652	0.00160644021571349
UTR3 	2541-2549	0.00375314515150831
>GTGGGCGTAGCTC|ENST00000551065|0.418918192319385
UTR3 	760-768	0.00535777729963221
>GTGGGCGTAGCTC|ENST00000529704|0.418909600792371
UTR3 	631-639	0.0028647284866666
UTR3 	719-727	0.0024924719639894
>GTGGGCGTAGCTC|ENST00000524388|0.418899102218205
UTR3 	331-339	0.00535649555497646
>GTGGGCGTAGCTC|ENST00000341998|0.418882659677262
CDS 	342-350	0.00802465094339412
UTR3 	775-783	0.00200655378662859
UTR3 	4061-4069	0.000714842957068697
>GTGGGCGTAGCTC|ENST00000454300|0.41885706847642
UTR3 	478-486	0.00535367327443007
>GTGGGCGTAGCTC|ENST00000561573|0.418845023982026
UTR3 	932-940	0.00180114540222355
UTR3 	1857-1865	0.00205222552761675
UTR3 	2059-2067	0.00149949362394075
>GTGGGCGTAGCTC|ENST00000371818|0.418830559903351
UTR3 	539-547	0.00535189336295355
>GTGGGCGTAGCTC|ENST00000241125|0.418812343724799
CDS 	257-265	0.0156075487095376
>GTGGGCGTAGCTC|ENST00000555661|0.418804190571769
UTR3 	1807-1815	0.0053501227695912
>GTGGGCGTAGCTC|ENST00000344119|0.418794818458643
UTR3 	25-33	0.0030870667168789
UTR3 	101-109	0.00226242674593319
>GTGGGCGTAGCTC|ENST00000338779|0.418726241728163
UTR3 	599-607	0.00170546790472492
CDS 	1781-1789	0.0109067965361395
>GTGGGCGTAGCTC|ENST00000282286|0.418682127950471
UTR3 	586-594	0.0053419263550458
>GTGGGCGTAGCTC|ENST00000401061|0.418633194132303
UTR3 	1908-1916	0.00151464267473794
UTR3 	2075-2083	0.00128020834798282
UTR3 	3012-3020	0.00190037897592545
UTR3 	3058-3066	0.000643410299108436
>GTGGGCGTAGCTC|ENST00000437868|0.418593488941176
UTR3 	67-75	0.00319055660001803
UTR3 	1036-1044	0.00214541729229311
>GTGGGCGTAGCTC|ENST00000555727|0.418540498811072
UTR3 	1060-1068	0.00320237879411182
CDS 	1701-1709	0.00654068249837481
>GTGGGCGTAGCTC|ENST00000416614|0.41853510866557
UTR3 	447-455	0.00533205323136076
>GTGGGCGTAGCTC|ENST00000420326|0.418533882029344
UTR3 	941-949	0.00533197085215584
>GTGGGCGTAGCTC|ENST00000497424|0.418495382304192
UTR3 	2548-2556	0.00211909376725364
UTR3 	3127-3135	0.00321029146182595
>GTGGGCGTAGCTC|ENST00000381280|0.418492465789571
UTR3 	110-118	0.00532918935463987
>GTGGGCGTAGCTC|ENST00000383836|0.418481570206173
UTR3 	1219-1227	0.00178488416776558
CDS 	3242-3250	0.0106331220560078
>GTGGGCGTAGCTC|ENST00000465601|0.418463902040695
UTR3 	353-361	0.00532727098013075
>GTGGGCGTAGCTC|ENST00000314641|0.41845441674694
UTR3 	597-605	0.00134324722097634
UTR3 	715-723	0.00140292968874651
UTR3 	801-809	0.00258045701895537
>GTGGGCGTAGCTC|ENST00000522713|0.418426987715872
UTR3 	309-317	0.0029654580699842
UTR3 	736-744	0.00235933364687667
>GTGGGCGTAGCTC|ENST00000371429|0.418408287415317
UTR3 	2141-2149	0.00532353573201487
>GTGGGCGTAGCTC|ENST00000357085|0.418385663339327
UTR3 	3834-3842	0.00166013867163019
UTR3 	4341-4349	0.00366187751847975
>GTGGGCGTAGCTC|ENST00000431044|0.41836342667717
UTR3 	176-184	0.00205607620613203
UTR3 	1882-1890	0.00326444644018016
>GTGGGCGTAGCTC|ENST00000378182|0.418345064709331
UTR3 	394-402	0.00184463007464697
UTR3 	512-520	0.00347465925811686
>GTGGGCGTAGCTC|ENST00000455971|0.418331709400811
UTR3 	361-369	0.00327406923120288
UTR3 	425-433	0.00204432305945785
>GTGGGCGTAGCTC|ENST00000248248|0.418317572831374
UTR3 	133-141	0.00317816654392501
UTR3 	378-386	0.00213927622056281
>GTGGGCGTAGCTC|ENST00000586014|0.418298888986269
UTR3 	240-248	0.00531618779272958
>GTGGGCGTAGCTC|ENST00000253408|0.418295560830608
UTR3 	1531-1539	0.00531596424280144
>GTGGGCGTAGCTC|ENST00000444639|0.418284036511888
UTR3 	916-924	0.00254104898968257
UTR3 	1335-1343	0.00277414116869121
>GTGGGCGTAGCTC|ENST00000455100|0.418265584317287
UTR3 	49-57	0.00531395071848636
>GTGGGCGTAGCTC|ENST00000419930|0.418229103273055
UTR3 	578-586	0.00531150022970869
>GTGGGCGTAGCTC|ENST00000594996|0.418130606007205
UTR3 	259-267	0.0053048837141494
>GTGGGCGTAGCTC|ENST00000582740|0.418129731587861
UTR3 	557-565	0.00530482497340643
>GTGGGCGTAGCTC|ENST00000284274|0.418128367283411
UTR3 	472-480	0.0030053633813868
UTR3 	5867-5875	0.00229936994226601
>GTGGGCGTAGCTC|ENST00000370367|0.418126593927776
UTR3 	57-65	0.00530461419497989
>GTGGGCGTAGCTC|ENST00000487903|0.41811849600515
UTR3 	443-451	0.00215416958643442
UTR3 	560-568	0.00217623319153998
UTR3 	1983-1991	0.000973667421226206
>GTGGGCGTAGCTC|ENST00000306014|0.418117282627655
UTR3 	1038-1046	0.00261119082463503
CDS 	1539-1547	0.00818906018675083
>GTGGGCGTAGCTC|ENST00000465611|0.418062555509667
UTR3 	1989-1997	0.00530031219225887
>GTGGGCGTAGCTC|ENST00000356388|0.418061682002069
UTR3 	186-194	0.00530025351007552
>GTGGGCGTAGCTC|ENST00000336077|0.418036973639973
UTR3 	250-258	0.0052985935896203
>GTGGGCGTAGCTC|ENST00000578921|0.418035082000686
UTR3 	35-43	0.00529846650718275
>GTGGGCGTAGCTC|ENST00000594030|0.418026770103332
UTR3 	1801-1809	0.00224198083900797
UTR3 	2449-2457	0.00151429718402972
UTR3 	4686-4694	0.00154163007968866
>GTGGGCGTAGCTC|ENST00000586529|0.418022343249498
UTR3 	962-970	0.00257627915551618
UTR3 	1048-1056	0.00272133154393219
>GTGGGCGTAGCTC|ENST00000375994|0.417991232817602
UTR3 	567-575	0.00323892354602491
UTR3 	651-659	0.0020565970787155
>GTGGGCGTAGCTC|ENST00000538502|0.417987716042572
UTR3 	4002-4010	0.00529528435645719
>GTGGGCGTAGCTC|ENST00000338602|0.417984526198702
UTR3 	227-235	0.00251936661781076
UTR3 	232-240	0.00277570343416794
>GTGGGCGTAGCTC|ENST00000558181|0.417981901871438
UTR3 	6253-6261	0.00529489374046906
>GTGGGCGTAGCTC|ENST00000394391|0.417971321580893
UTR3 	766-774	0.00529418291627856
>GTGGGCGTAGCTC|ENST00000217402|0.417951689393421
UTR3 	550-558	0.00529286393776094
>GTGGGCGTAGCTC|ENST00000565971|0.417917432473608
UTR3 	822-830	0.00529056236221411
>GTGGGCGTAGCTC|ENST00000581312|0.417884259057268
UTR3 	3651-3659	0.00177569236651325
UTR3 	4826-4834	0.00141516351087122
UTR3 	4862-4870	0.00137236231921771
UTR3 	4943-4951	0.000725115335306488
>GTGGGCGTAGCTC|ENST00000627543|0.41787977094493
UTR3 	266-274	0.00205869138646837
UTR3 	829-837	0.00204212723822796
CDS 	2252-2260	0.00370028647669365
>GTGGGCGTAGCTC|ENST00000296721|0.417876560183256
UTR3 	884-892	0.00528781625867198
>GTGGGCGTAGCTC|ENST00000380649|0.417848971551272
UTR3 	211-219	0.00528596260696041
>GTGGGCGTAGCTC|ENST00000290871|0.417808346236821
CDS 	399-407	0.0154108387340038
>GTGGGCGTAGCTC|ENST00000339063|0.417784845859583
UTR3 	764-772	0.00528165393443833
>GTGGGCGTAGCTC|ENST00000361745|0.417734991171548
CDS 	1331-1339	0.0153964613018626
>GTGGGCGTAGCTC|ENST00000375871|0.417733185264645
UTR3 	227-235	0.00527818266900821
>GTGGGCGTAGCTC|ENST00000377940|0.417702672313301
UTR3 	1019-1027	0.00527613233457315
>GTGGGCGTAGCTC|ENST00000543785|0.417695292015082
UTR3 	398-406	0.00527563640504462
>GTGGGCGTAGCTC|ENST00000375759|0.417671187742621
UTR3 	797-805	0.00527401666726545
>GTGGGCGTAGCTC|ENST00000265293|0.417669495011763
UTR3 	866-874	0.00348919530576066
UTR3 	1870-1878	0.00178470761386676
>GTGGGCGTAGCTC|ENST00000576512|0.417646563247413
UTR3 	499-507	0.00223529368208257
UTR3 	574-582	0.00153885987370409
UTR3 	649-657	0.00149820838893403
>GTGGGCGTAGCTC|ENST00000293780|0.417637607296232
UTR3 	470-478	0.00265410620880607
UTR3 	584-592	0.0026176539049858
>GTGGGCGTAGCTC|ENST00000382545|0.417634321113986
UTR3 	1322-1330	0.00439337043644447
UTR3 	2358-2366	0.000878168848283946
>GTGGGCGTAGCTC|ENST00000407847|0.417622645551203
UTR3 	338-346	0.00527075469140193
>GTGGGCGTAGCTC|ENST00000397621|0.417614704542346
UTR3 	1266-1274	0.00527022105511686
>GTGGGCGTAGCTC|ENST00000078445|0.417611488896014
UTR3 	162-170	0.00311719044324948
UTR3 	910-918	0.00215281451941881
>GTGGGCGTAGCTC|ENST00000326925|0.417582001474755
CDS 	434-442	0.0153664733599673
>GTGGGCGTAGCTC|ENST00000397061|0.417581745029249
UTR3 	153-161	0.00274784060150868
UTR3 	1443-1451	0.00252016554160488
>GTGGGCGTAGCTC|ENST00000560626|0.417532290996141
UTR3 	4424-4432	0.00231580406111595
UTR3 	5786-5794	0.00140805687070571
UTR3 	9025-9033	0.00154082175834366
>GTGGGCGTAGCTC|ENST00000275820|0.417520681316133
UTR3 	989-997	0.00271764303441573
UTR3 	2518-2526	0.00254625943578275
>GTGGGCGTAGCTC|ENST00000329905|0.417497470210606
UTR3 	34-42	0.0052623425665795
>GTGGGCGTAGCTC|ENST00000621805|0.417454720997725
UTR3 	2214-2222	0.00525946953909109
>GTGGGCGTAGCTC|ENST00000389286|0.417434187623153
CDS 	1826-1834	0.00662562499894716
UTR3 	4984-4992	0.00166118168631147
UTR3 	5128-5136	0.00143545345517266
>GTGGGCGTAGCTC|ENST00000366429|0.41732910464939
UTR3 	42-50	0.00294808839960085
UTR3 	612-620	0.00230293841434198
>GTGGGCGTAGCTC|ENST00000467626|0.417313524117049
UTR3 	356-364	0.00524997958987016
>GTGGGCGTAGCTC|ENST00000371741|0.417278868903018
UTR3 	5348-5356	0.00230189520186464
UTR3 	7079-7087	0.000966800596293321
UTR3 	8333-8341	0.00197895444932574
>GTGGGCGTAGCTC|ENST00000342232|0.417240853880813
UTR3 	81-89	0.00524509501317849
>GTGGGCGTAGCTC|ENST00000468893|0.417210711330021
UTR3 	2209-2217	0.00524306889134351
>GTGGGCGTAGCTC|ENST00000401395|0.417195914158902
UTR3 	1366-1374	0.00140728857611534
UTR3 	4187-4195	0.00383478566383206
>GTGGGCGTAGCTC|ENST00000614918|0.417185720957042
UTR3 	27-35	0.00524138905703879
>GTGGGCGTAGCTC|ENST00000248706|0.417179628194541
UTR3 	197-205	0.00524097950173458
>GTGGGCGTAGCTC|ENST00000531925|0.417142186322964
UTR3 	1710-1718	0.00114793566490279
UTR3 	2624-2632	0.00327829110549083
UTR3 	3129-3137	0.000812235852580285
>GTGGGCGTAGCTC|ENST00000414219|0.417119813704535
UTR3 	204-212	0.00523695868330623
>GTGGGCGTAGCTC|ENST00000435893|0.417111669248522
UTR3 	299-307	0.00523641118825444
>GTGGGCGTAGCTC|ENST00000296125|0.417041845026218
UTR3 	1210-1218	0.00523171726731146
>GTGGGCGTAGCTC|ENST00000580223|0.4170296921084
UTR3 	46-54	0.00523090026672192
>GTGGGCGTAGCTC|ENST00000264554|0.417002322218044
UTR3 	201-209	0.00153393880613586
UTR3 	641-649	0.00369512144829192
>GTGGGCGTAGCTC|ENST00000381154|0.416875929648467
UTR3 	432-440	0.00522056273789967
>GTGGGCGTAGCTC|ENST00000328703|0.41686864438842
UTR3 	46-54	0.00522007291918423
>GTGGGCGTAGCTC|ENST00000526549|0.416846561371145
UTR3 	937-945	0.00373070610472078
UTR3 	1264-1272	0.00148788206529476
>GTGGGCGTAGCTC|ENST00000215917|0.416845641200272
UTR3 	2971-2979	0.00521852630194418
>GTGGGCGTAGCTC|ENST00000315588|0.416839465813376
UTR3 	2000-2008	0.00311788887037078
UTR3 	2167-2175	0.00210022222585926
>GTGGGCGTAGCTC|ENST00000394252|0.416808712443935
CDS 	639-647	0.0152148510823032
>GTGGGCGTAGCTC|ENST00000282841|0.41679142449887
UTR3 	1137-1145	0.00521488095070592
>GTGGGCGTAGCTC|ENST00000626650|0.416764701978736
UTR3 	512-520	0.00221930532241926
UTR3 	772-780	0.00299377884485924
>GTGGGCGTAGCTC|ENST00000454337|0.416762724595977
UTR3 	670-678	0.00231902139744163
UTR3 	780-788	0.00143264388754065
UTR3 	3767-3775	0.00146128592464602
>GTGGGCGTAGCTC|ENST00000380672|0.416761848136637
UTR3 	5395-5403	0.00154109418873865
UTR3 	7781-7789	0.00367179808840038
>GTGGGCGTAGCTC|ENST00000359173|0.416729907365246
UTR3 	1275-1283	0.00122676898851408
UTR3 	1342-1350	0.00116677698257945
UTR3 	1377-1385	0.000351638585980886
UTR3 	1882-1890	0.00246556002166227
>GTGGGCGTAGCTC|ENST00000579849|0.416724606131715
UTR3 	3174-3182	0.00521038811909172
>GTGGGCGTAGCTC|ENST00000588522|0.416699749791847
UTR3 	1123-1131	0.00145724496103193
UTR3 	1649-1657	0.0013549790889151
UTR3 	1683-1691	0.000614214248529492
UTR3 	1824-1832	0.00178227844100392
>GTGGGCGTAGCTC|ENST00000312239|0.416657635046959
UTR3 	1154-1162	0.00182053238394465
UTR3 	1270-1278	0.00338535242846895
>GTGGGCGTAGCTC|ENST00000511912|0.416641616405175
UTR3 	470-478	0.00520480764740795
>GTGGGCGTAGCTC|ENST00000360150|0.416636619438758
UTR3 	3204-3212	0.00520447162665003
>GTGGGCGTAGCTC|ENST00000604074|0.416635148936458
UTR3 	569-577	0.0019071924134047
UTR3 	1212-1220	0.0011882863342658
UTR3 	2210-2218	0.00129761129965071
UTR3 	2216-2224	0.000811282695255503
>GTGGGCGTAGCTC|ENST00000378493|0.416607009557237
CDS 	1710-1718	0.0151752891185535
>GTGGGCGTAGCTC|ENST00000536189|0.416529290824608
UTR3 	516-524	0.00203716086245133
UTR3 	742-750	0.00316009317870088
>GTGGGCGTAGCTC|ENST00000367577|0.416481343807972
UTR3 	78-86	0.00519402955021847
>GTGGGCGTAGCTC|ENST00000614077|0.416422359441849
CDS 	207-215	0.0151390670808742
>GTGGGCGTAGCTC|ENST00000358131|0.416357523143916
UTR3 	175-183	0.0039712302312825
CDS 	1176-1184	0.00377706733567902
>GTGGGCGTAGCTC|ENST00000367558|0.416354478752603
UTR3 	206-214	0.00518549721944188
>GTGGGCGTAGCTC|ENST00000438911|0.416332398114216
UTR3 	22-30	0.00265873489245936
CDS 	752-760	0.00768557025592304
>GTGGGCGTAGCTC|ENST00000462372|0.416315103048265
UTR3 	168-176	0.00141951730451098
UTR3 	438-446	0.0037633315437837
>GTGGGCGTAGCTC|ENST00000261226|0.41631264124557
UTR3 	245-253	0.00384405766927122
UTR3 	2359-2367	0.00133862559821012
>GTGGGCGTAGCTC|ENST00000481416|0.416279066176017
UTR3 	582-590	0.0051804249807613
>GTGGGCGTAGCTC|ENST00000311437|0.416252291213702
UTR3 	798-806	0.00167612092240693
UTR3 	1070-1078	0.00350250311497944
>GTGGGCGTAGCTC|ENST00000613122|0.416248790522942
UTR3 	1597-1605	0.00180551667989188
UTR3 	2278-2286	0.00337287189080965
>GTGGGCGTAGCTC|ENST00000185206|0.416243639411979
UTR3 	280-288	0.00517804209090035
>GTGGGCGTAGCTC|ENST00000242351|0.416226450982863
UTR3 	401-409	0.00254351804396176
UTR3 	2957-2965	0.00263336789064384
>GTGGGCGTAGCTC|ENST00000588373|0.416209053806079
UTR3 	1017-1025	0.00259234565148089
UTR3 	1042-1050	0.00258337007174838
>GTGGGCGTAGCTC|ENST00000574448|0.416208797457162
UTR3 	480-488	0.0051756984799576
>GTGGGCGTAGCTC|ENST00000376377|0.416205260479148
[truncated: 362,693 more chars]
