# Supplementary material for: RNA Sequencing Unveils Very Small RNAs With Potential Regulatory Functions in Bacteria
Source: Front Mol Biosci. 2022 Jun 3;9:914991. doi: 10.3389/fmolb.2022.914991 (PMC9203972; doi:10.3389/fmolb.2022.914991)
Supplement: Supplementary file 1 [file DataSheet1.ZIP › Supplementary_Files/Supplementary_File_E_Targets/BLASTN/XM7RTTJ9013-Alignment_Gly-tRF.txt]

RID: XM7RTTJ9013	
Job Title:Nucleotide Sequence				
Program: BLASTN 
Query: None ID: lcl|Query_21171(nucleic acid) Length: 14
Database: nt Nucleotide collection (nt)
	
Sequences producing significant alignments:
                                                                  Scientific      Common                     Max    Total Query   E   Per.   Acc.                        
Description                                                       Name            Name            Taxid      Score  Score cover Value Ident  Len        Accession        
Human DNA sequence from clone RP11-190K22 on chromosome 13,...    Homo sapiens    human           9606       28.2   28.2  100%  56    100.00 64358      AL162714.34      
Homo sapiens tumor protein p63 (TP63), RefSeqGene (LRG_428) on... Homo sapiens    human           9606       26.3   26.3  92%   221   100.00 307531     NG_007550.3      
PREDICTED: Homo sapiens uncharacterized LOC101927741...           Homo sapiens    human           9606       26.3   26.3  92%   221   100.00 2640       XR_001739164.1   
Homo sapiens TA p63 (P63) and DN p63 (P63) genes, complete cds... Homo sapiens    human           9606       26.3   26.3  92%   221   100.00 16839      AH010181.2       
Homo sapiens isolate CHM13 chromosome 22                          Homo sapiens    human           9606       26.3   50.5  92%   221   100.00 51324926   CP068256.2       
Homo sapiens isolate CHM13 chromosome 20                          Homo sapiens    human           9606       26.3   196   100%  221   100.00 66210255   CP068258.2       
Homo sapiens isolate CHM13 chromosome 17                          Homo sapiens    human           9606       26.3   123   100%  221   100.00 84276897   CP068261.2       
Homo sapiens DNA, chromosome 22, nearly complete genome           Homo sapiens    human           9606       26.3   50.5  92%   221   100.00 46684173   AP023482.1       
Homo sapiens DNA, chromosome 20, nearly complete genome           Homo sapiens    human           9606       26.3   196   100%  221   100.00 62398354   AP023480.1       
Homo sapiens DNA, chromosome 17, nearly complete genome           Homo sapiens    human           9606       26.3   123   100%  221   100.00 80688777   AP023477.1       
Homo sapiens ataxin 1 (ATXN1), RefSeqGene (LRG_863) on...         Homo sapiens    human           9606       26.3   26.3  92%   221   100.00 469379     NG_011571.1      
Homo sapiens cDNA FLJ39877 fis, clone SPLEN2015899                Homo sapiens    human           9606       26.3   26.3  92%   221   100.00 3402       AK097196.1       
Human DNA sequence from clone RP11-290F20 on chromosome 20,...    Homo sapiens    human           9606       26.3   26.3  92%   221   100.00 160311     AL354889.14      
Human DNA sequence from clone RP3-523G1 on chromosome...          Homo sapiens    human           9606       26.3   26.3  92%   221   100.00 109885     AL034375.23      
Human DNA sequence from clone RP1-1C16 on chromosome...           Homo sapiens    human           9606       26.3   26.3  92%   221   100.00 113693     AL049814.6       
Human DNA sequence from clone RP5-983L19 on chromosome...         Homo sapiens    human           9606       26.3   26.3  92%   221   100.00 77022      AL023802.1       
Homo sapiens chromosome 17, clone CTD-2545G14, complete sequence  Homo sapiens    human           9606       26.3   26.3  92%   221   100.00 198821     AC120057.9       
Homo sapiens 12 BAC RP11-22B23 (Roswell Park Cancer Institute...  Homo sapiens    human           9606       26.3   26.3  92%   221   100.00 162572     AC009533.10      
Homo sapiens 3 BAC RP11-373I6 (Roswell Park Cancer Institute...   Homo sapiens    human           9606       26.3   26.3  92%   221   100.00 180055     AC063939.15      
Homo sapiens BAC clone RP11-527G2 from 2, complete sequence       Homo sapiens    human           9606       26.3   26.3  92%   221   100.00 175554     AC012459.7       
Homo sapiens 12 BAC RP11-118B22 (Roswell Park Cancer Institute... Homo sapiens    human           9606       26.3   26.3  92%   221   100.00 127277     AC010175.4       
Homo sapiens genomic DNA, chromosome 11q, clone:RP11-212D19,...   Homo sapiens    human           9606       26.3   26.3  92%   221   100.00 138197     AP002373.3       
Human chromosome 14 DNA sequence BAC C-3104H21 of library...      Homo sapiens    human           9606       26.3   26.3  92%   221   100.00 231893     AL162151.5       
Human alpha-2-macroglobulin pseudogene, partial cds               Homo sapiens    human           9606       26.3   26.3  92%   221   100.00 3003       M24415.1         
Homo sapiens fibronectin 1 (FN1), transcript variant 3, mRNA      Homo sapiens    human           9606       24.3   24.3  85%   873   100.00 8024       NM_002026.4      
Homo sapiens fibronectin 1 (FN1), transcript variant 13, mRNA     Homo sapiens    human           9606       24.3   24.3  85%   873   100.00 8117       NM_001365518.2   
Homo sapiens fibronectin 1 (FN1), transcript variant 15, mRNA     Homo sapiens    human           9606       24.3   24.3  85%   873   100.00 8042       NM_001365520.2   
Homo sapiens fibronectin 1 (FN1), transcript variant 1, mRNA      Homo sapiens    human           9606       24.3   24.3  85%   873   100.00 8390       NM_212482.4      
Homo sapiens fibronectin 1 (FN1), transcript variant 8, mRNA      Homo sapiens    human           9606       24.3   24.3  85%   873   100.00 8297       NM_001306129.2   
Homo sapiens fibronectin 1 (FN1), transcript variant 4, mRNA      Homo sapiens    human           9606       24.3   24.3  85%   873   100.00 7949       NM_212478.3      
Homo sapiens fibronectin 1 (FN1), transcript variant 19, mRNA     Homo sapiens    human           9606       24.3   24.3  85%   873   100.00 7757       NM_001365524.2   
Homo sapiens PHD finger protein 3 (PHF3), transcript variant 2... Homo sapiens    human           9606       24.3   24.3  85%   873   100.00 18990      NM_001290259.2   
Homo sapiens PHD finger protein 3 (PHF3), transcript variant 6... Homo sapiens    human           9606       24.3   24.3  85%   873   100.00 17014      NM_001370350.2   
Homo sapiens PHD finger protein 3 (PHF3), transcript variant 1... Homo sapiens    human           9606       24.3   24.3  85%   873   100.00 18449      NM_015153.4      
Homo sapiens PHD finger protein 3 (PHF3), transcript variant 4... Homo sapiens    human           9606       24.3   24.3  85%   873   100.00 18797      NM_001370348.2   
Homo sapiens PHD finger protein 3 (PHF3), transcript variant 5... Homo sapiens    human           9606       24.3   24.3  85%   873   100.00 18528      NM_001370349.2   
Homo sapiens growth factor receptor bound protein 10 (GRB10),...  Homo sapiens    human           9606       24.3   24.3  85%   873   100.00 210400     NG_012305.2      
Homo sapiens PLAG1 zinc finger (PLAG1), transcript variant 2,...  Homo sapiens    human           9606       24.3   24.3  85%   873   100.00 7206       NM_001114634.2   
Homo sapiens EMG1 N1-specific pseudouridine methyltransferase...  Homo sapiens    human           9606       24.3   24.3  85%   873   100.00 4723       NM_001320049.2   
Homo sapiens calneuron 1 (CALN1), transcript variant 2, mRNA      Homo sapiens    human           9606       24.3   24.3  85%   873   100.00 9639       NM_001017440.3   
Homo sapiens PLAG1 zinc finger (PLAG1), transcript variant 3,...  Homo sapiens    human           9606       24.3   24.3  85%   873   100.00 6847       NM_001114635.2   
Homo sapiens teneurin transmembrane protein 4 (TENM4), mRNA       Homo sapiens    human           9606       24.3   24.3  85%   873   100.00 14381      NM_001098816.3   
Homo sapiens eyes shut homolog (EYS), transcript variant 1, mRNA  Homo sapiens    human           9606       24.3   24.3  85%   873   100.00 10590      NM_001142800.2   
Homo sapiens chromosome 1 clone VMRC59-170B18, complete sequence  Homo sapiens    human           9606       24.3   24.3  85%   873   100.00 162432     AC278782.1       
Homo sapiens anosmin 2, pseudogene (ANOS2P) on chromosome Y       Homo sapiens    human           9606       24.3   24.3  85%   873   100.00 168517     NG_001153.5      
Homo sapiens serine/arginine repetitive matrix 1 pseudogene 3...  Homo sapiens    human           9606       24.3   24.3  85%   873   100.00 2657       NG_022643.3      
Homo sapiens glutamate receptor interacting protein 1 (GRIP1),... Homo sapiens    human           9606       24.3   24.3  85%   873   100.00 728835     NG_021400.2      
Homo sapiens ring finger protein 165 (RNF165), transcript...      Homo sapiens    human           9606       24.3   24.3  85%   873   100.00 7802       NM_152470.3      
Homo sapiens PLAG1 zinc finger (PLAG1), transcript variant 1,...  Homo sapiens    human           9606       24.3   24.3  85%   873   100.00 7311       NM_002655.3      
Homo sapiens calneuron 1 (CALN1), transcript variant 1, mRNA      Homo sapiens    human           9606       24.3   24.3  85%   873   100.00 9424       NM_031468.4      
Homo sapiens EMG1 N1-specific pseudouridine methyltransferase...  Homo sapiens    human           9606       24.3   24.3  85%   873   100.00 4873       NM_006331.8      
Homo sapiens FERM and PDZ domain containing 4 (FRMPD4),...        Homo sapiens    human           9606       24.3   24.3  85%   873   100.00 909063     NG_016419.3      
Homo sapiens Rap guanine nucleotide exchange factor 2 (RAPGEF2... Homo sapiens    human           9606       24.3   24.3  85%   873   100.00 263101     NG_063926.1      
Homo sapiens EPH receptor A3 (EPHA3), RefSeqGene on chromosome 3  Homo sapiens    human           9606       24.3   24.3  85%   873   100.00 381611     NG_023239.2      
Homo sapiens PR/SET domain 16 (PRDM16), RefSeqGene on chromoso... Homo sapiens    human           9606       24.3   24.3  85%   873   100.00 376444     NG_029576.2      
Homo sapiens CDK5 regulatory subunit associated protein 1 like... Homo sapiens    human           9606       24.3   24.3  85%   873   100.00 704948     NG_021195.2      
Homo sapiens dihydropyrimidinase (DPYS), RefSeqGene on...         Homo sapiens    human           9606       24.3   24.3  85%   873   100.00 94626      NG_008840.2      
Homo sapiens kinesin family member 16B (KIF16B), RefSeqGene on... Homo sapiens    human           9606       24.3   24.3  85%   873   100.00 308331     NG_028043.2      
Homo sapiens phosphodiesterase 4D (PDE4D), RefSeqGene on...       Homo sapiens    human           9606       24.3   24.3  85%   873   100.00 1562292    NG_027957.2      
Homo sapiens chromosome 17 clone CH17-211F12, complete sequence   Homo sapiens    human           9606       24.3   24.3  85%   873   100.00 216513     AC277926.1       
Homo sapiens calneuron 1 (CALN1), transcript variant 3, mRNA      Homo sapiens    human           9606       24.3   24.3  85%   873   100.00 9053       NM_001363460.1   
Homo sapiens chromosome 21 clone CH17-68C8, complete sequence     Homo sapiens    human           9606       24.3   24.3  85%   873   100.00 231022     AC277730.1       
PREDICTED: Homo sapiens regulator of microtubule dynamics 1...    Homo sapiens    human           9606       24.3   24.3  85%   873   100.00 4235       XR_928336.3      
PREDICTED: Homo sapiens calneuron 1 (CALN1), transcript varian... Homo sapiens    human           9606       24.3   24.3  85%   873   100.00 9089       XM_011516594.3   
PREDICTED: Homo sapiens calneuron 1 (CALN1), transcript varian... Homo sapiens    human           9606       24.3   24.3  85%   873   100.00 9599       XM_017012676.2   
PREDICTED: Homo sapiens uncharacterized LOC107986088...           Homo sapiens    human           9606       24.3   24.3  85%   873   100.00 2771       XR_001740704.2   
PREDICTED: Homo sapiens CD37 molecule (CD37), transcript varia... Homo sapiens    human           9606       24.3   24.3  85%   873   100.00 2261       XM_011527543.3   
PREDICTED: Homo sapiens CD37 molecule (CD37), transcript varia... Homo sapiens    human           9606       24.3   24.3  85%   873   100.00 1830       XM_011527542.3   
PREDICTED: Homo sapiens ring finger protein 165 (RNF165),...      Homo sapiens    human           9606       24.3   24.3  85%   873   100.00 9985       XM_024451191.1   
PREDICTED: Homo sapiens ring finger protein 165 (RNF165),...      Homo sapiens    human           9606       24.3   24.3  85%   873   100.00 7505       XM_011526016.3   
PREDICTED: Homo sapiens teneurin transmembrane protein 4...       Homo sapiens    human           9606       24.3   24.3  85%   873   100.00 10645      XM_011544933.3   
PREDICTED: Homo sapiens olfactomedin like 2B (OLFML2B),...        Homo sapiens    human           9606       24.3   24.3  85%   873   100.00 6600       XM_017000967.2   
Homo sapiens Cbl proto-oncogene B (CBLB), RefSeqGene (LRG_1179... Homo sapiens    human           9606       24.3   24.3  85%   873   100.00 221092     NG_055547.1      
Homo sapiens dachsous cadherin-related 2 (DCHS2), RefSeqGene o... Homo sapiens    human           9606       24.3   24.3  85%   873   100.00 264404     NG_054879.1      
Homo sapiens von Willebrand factor A domain containing 3B...      Homo sapiens    human           9606       24.3   24.3  85%   873   100.00 250544     NG_054753.1      
Homo sapiens NLR family pyrin domain containing 11 (NLRP11),...   Homo sapiens    human           9606       24.3   24.3  85%   873   100.00 58366      NG_054722.1      
Homo sapiens CUB and Sushi multiple domains 2 (CSMD2),...         Homo sapiens    human           9606       24.3   48.6  85%   873   100.00 658844     NG_053181.1      
Homo sapiens HECT, C2 and WW domain containing E3 ubiquitin...    Homo sapiens    human           9606       24.3   24.3  85%   873   100.00 406311     NG_053156.1      
Homo sapiens kinesin family member 26B (KIF26B), RefSeqGene on... Homo sapiens    human           9606       24.3   24.3  85%   873   100.00 561448     NG_053061.1      
Homo sapiens sperm associated antigen 17 (SPAG17), RefSeqGene ... Homo sapiens    human           9606       24.3   24.3  85%   873   100.00 238561     NG_053041.1      
Homo sapiens trio Rho guanine nucleotide exchange factor (TRIO... Homo sapiens    human           9606       24.3   24.3  85%   873   100.00 373503     NG_052962.1      
Homo sapiens potassium voltage-gated channel interacting prote... Homo sapiens    human           9606       24.3   24.3  85%   873   100.00 1227136    NG_052969.1      
Homo sapiens succinate-CoA ligase GDP-forming subunit beta...     Homo sapiens    human           9606       24.3   24.3  85%   873   100.00 420658     NG_052945.1      
Homo sapiens BAC clone CH17-79F17 from chromosome unknown,...     Homo sapiens    human           9606       24.3   24.3  85%   873   100.00 219443     AC275612.1       
Homo sapiens syntaxin binding protein 5L (STXBP5L), RefSeqGene... Homo sapiens    human           9606       24.3   24.3  85%   873   100.00 523559     NG_052890.1      
Homo sapiens rabphilin 3A (RPH3A), RefSeqGene on chromosome 12    Homo sapiens    human           9606       24.3   24.3  85%   873   100.00 330785     NG_052871.1      
Homo sapiens olfactomedin like 2B (OLFML2B), RefSeqGene on...     Homo sapiens    human           9606       24.3   24.3  85%   873   100.00 48274      NG_052853.1      
Homo sapiens filamin A interacting protein 1 (FILIP1),...         Homo sapiens    human           9606       24.3   24.3  85%   873   100.00 209057     NG_051931.1      
Homo sapiens teneurin transmembrane protein 4 (TENM4),...         Homo sapiens    human           9606       24.3   24.3  85%   873   100.00 794369     NG_051803.1      
Homo sapiens isolate NA24385 chromosome Y                         Homo sapiens    human           9606       24.3   24.3  85%   873   100.00 62456832   CP086569.1       
Homo sapiens isolate CHM13 chromosome 15                          Homo sapiens    human           9606       24.3   97.1  85%   873   100.00 99753195   CP068263.2       
Homo sapiens G protein-coupled receptor 101 (GPR101), RefSeqGe... Homo sapiens    human           9606       24.3   24.3  85%   873   100.00 17067      NG_016367.2      
Homo sapiens DNA, chromosome Y, nearly complete genome            Homo sapiens    human           9606       24.3   24.3  85%   873   100.00 50294361   AP023484.1       
Homo sapiens DNA, chromosome 21, nearly complete genome           Homo sapiens    human           9606       24.3   72.8  92%   873   100.00 44550604   AP023481.1       
Homo sapiens DNA, chromosome 19, nearly complete genome           Homo sapiens    human           9606       24.3   97.1  100%  873   100.00 59105444   AP023479.1       
Homo sapiens DNA, chromosome 18, nearly complete genome           Homo sapiens    human           9606       24.3   121   100%  873   100.00 77846715   AP023478.1       
Homo sapiens DNA, chromosome 16, nearly complete genome           Homo sapiens    human           9606       24.3   48.6  85%   873   100.00 94690957   AP023476.1       
Homo sapiens DNA, chromosome 15, nearly complete genome           Homo sapiens    human           9606       24.3   121   85%   873   100.00 95537968   AP023475.1       
Homo sapiens eyes shut homolog (EYS), transcript variant 4, mRNA  Homo sapiens    human           9606       24.3   24.3  85%   873   100.00 10653      NM_001292009.2   
Homo sapiens chromosome 14 clone ABC10_2_1_000001606670_G7,...    Homo sapiens    human           9606       24.3   24.3  85%   873   100.00 41994      AC279931.1       

Alignments:

>Human DNA sequence from clone RP11-190K22 on chromosome 13, complete sequence
Sequence ID: AL162714.34 Length: 64358
Range 1: 27683 to 27696

Score:28.2 bits(14), Expect:56, 
Identities:14/14(100%),  Gaps:0/14(0%), Strand: Plus/Minus

Query  1      GCGGGAATAGCTCA  14
              ||||||||||||||
Sbjct  27696  GCGGGAATAGCTCA  27683


>Homo sapiens tumor protein p63 (TP63), RefSeqGene (LRG_428) on chromosome 3
Sequence ID: NG_007550.3 Length: 307531
Range 1: 299406 to 299418

Score:26.3 bits(13), Expect:221, 
Identities:13/13(100%),  Gaps:0/13(0%), Strand: Plus/Minus

Query  1       GCGGGAATAGCTC  13
               |||||||||||||
Sbjct  299418  GCGGGAATAGCTC  299406


>PREDICTED: Homo sapiens uncharacterized LOC101927741 (LOC101927741), transcript variant X1, ncRNA
Sequence ID: XR_001739164.1 Length: 2640
Range 1: 826 to 838

Score:26.3 bits(13), Expect:221, 
Identities:13/13(100%),  Gaps:0/13(0%), Strand: Plus/Minus

Query  1    GCGGGAATAGCTC  13
            |||||||||||||
Sbjct  838  GCGGGAATAGCTC  826


>Homo sapiens TA p63 (P63) and DN p63 (P63) genes, complete cds, alternatively spliced
Sequence ID: AH010181.2 Length: 16839
Range 1: 13934 to 13946

Score:26.3 bits(13), Expect:221, 
Identities:13/13(100%),  Gaps:0/13(0%), Strand: Plus/Minus

Query  1      GCGGGAATAGCTC  13
              |||||||||||||
Sbjct  13946  GCGGGAATAGCTC  13934


>Homo sapiens isolate CHM13 chromosome 22
Sequence ID: CP068256.2 Length: 51324926
Range 1: 50240586 to 50240598

Score:26.3 bits(13), Expect:221, 
Identities:13/13(100%),  Gaps:0/13(0%), Strand: Plus/Plus

Query  2         CGGGAATAGCTCA  14
                 |||||||||||||
Sbjct  50240586  CGGGAATAGCTCA  50240598


Range 2: 37827567 to 37827578

Score:24.3 bits(12), Expect:873, 
Identities:12/12(100%),  Gaps:0/12(0%), Strand: Plus/Plus

Query  3         GGGAATAGCTCA  14
                 ||||||||||||
Sbjct  37827567  GGGAATAGCTCA  37827578


>Homo sapiens isolate CHM13 chromosome 20
Sequence ID: CP068258.2 Length: 66210255
Range 1: 52117864 to 52117876

Score:26.3 bits(13), Expect:221, 
Identities:13/13(100%),  Gaps:0/13(0%), Strand: Plus/Minus

Query  2         CGGGAATAGCTCA  14
                 |||||||||||||
Sbjct  52117876  CGGGAATAGCTCA  52117864


Range 2: 8882015 to 8882026

Score:24.3 bits(12), Expect:873, 
Identities:12/12(100%),  Gaps:0/12(0%), Strand: Plus/Minus

Query  3        GGGAATAGCTCA  14
                ||||||||||||
Sbjct  8882026  GGGAATAGCTCA  8882015


Range 3: 16535441 to 16535452

Score:24.3 bits(12), Expect:873, 
Identities:12/12(100%),  Gaps:0/12(0%), Strand: Plus/Plus

Query  3         GGGAATAGCTCA  14
                 ||||||||||||
Sbjct  16535441  GGGAATAGCTCA  16535452


Range 4: 18150143 to 18150154

Score:24.3 bits(12), Expect:873, 
Identities:12/12(100%),  Gaps:0/12(0%), Strand: Plus/Plus

Query  3         GGGAATAGCTCA  14
                 ||||||||||||
Sbjct  18150143  GGGAATAGCTCA  18150154


Range 5: 24739691 to 24739702

Score:24.3 bits(12), Expect:873, 
Identities:12/12(100%),  Gaps:0/12(0%), Strand: Plus/Minus

Query  1         GCGGGAATAGCT  12
                 ||||||||||||
Sbjct  24739702  GCGGGAATAGCT  24739691


Range 6: 39369161 to 39369172

Score:24.3 bits(12), Expect:873, 
Identities:12/12(100%),  Gaps:0/12(0%), Strand: Plus/Plus

Query  3         GGGAATAGCTCA  14
                 ||||||||||||
Sbjct  39369161  GGGAATAGCTCA  39369172


Range 7: 42506142 to 42506153

Score:24.3 bits(12), Expect:873, 
Identities:12/12(100%),  Gaps:0/12(0%), Strand: Plus/Minus

Query  3         GGGAATAGCTCA  14
                 ||||||||||||
Sbjct  42506153  GGGAATAGCTCA  42506142


Range 8: 50984194 to 50984205

Score:24.3 bits(12), Expect:873, 
Identities:12/12(100%),  Gaps:0/12(0%), Strand: Plus/Plus

Query  3         GGGAATAGCTCA  14
                 ||||||||||||
Sbjct  50984194  GGGAATAGCTCA  50984205


>Homo sapiens isolate CHM13 chromosome 17
Sequence ID: CP068261.2 Length: 84276897
Range 1: 7034531 to 7034543

Score:26.3 bits(13), Expect:221, 
Identities:13/13(100%),  Gaps:0/13(0%), Strand: Plus/Plus

Query  1        GCGGGAATAGCTC  13
                |||||||||||||
Sbjct  7034531  GCGGGAATAGCTC  7034543


Range 2: 17553132 to 17553143

Score:24.3 bits(12), Expect:873, 
Identities:12/12(100%),  Gaps:0/12(0%), Strand: Plus/Plus

Query  1         GCGGGAATAGCT  12
                 ||||||||||||
Sbjct  17553132  GCGGGAATAGCT  17553143


Range 3: 48008858 to 48008869

Score:24.3 bits(12), Expect:873, 
Identities:12/12(100%),  Gaps:0/12(0%), Strand: Plus/Plus

Query  3         GGGAATAGCTCA  14
                 ||||||||||||
Sbjct  48008858  GGGAATAGCTCA  48008869


Range 4: 63803503 to 63803514

Score:24.3 bits(12), Expect:873, 
Identities:12/12(100%),  Gaps:0/12(0%), Strand: Plus/Minus

Query  3         GGGAATAGCTCA  14
                 ||||||||||||
Sbjct  63803514  GGGAATAGCTCA  63803503


Range 5: 75574422 to 75574433

Score:24.3 bits(12), Expect:873, 
Identities:12/12(100%),  Gaps:0/12(0%), Strand: Plus/Minus

Query  3         GGGAATAGCTCA  14
                 ||||||||||||
Sbjct  75574433  GGGAATAGCTCA  75574422


>Homo sapiens DNA, chromosome 22, nearly complete genome
Sequence ID: AP023482.1 Length: 46684173
Range 1: 45611959 to 45611971

Score:26.3 bits(13), Expect:221, 
Identities:13/13(100%),  Gaps:0/13(0%), Strand: Plus/Plus

Query  2         CGGGAATAGCTCA  14
                 |||||||||||||
Sbjct  45611959  CGGGAATAGCTCA  45611971


Range 2: 33108050 to 33108061

Score:24.3 bits(12), Expect:873, 
Identities:12/12(100%),  Gaps:0/12(0%), Strand: Plus/Plus

Query  3         GGGAATAGCTCA  14
                 ||||||||||||
Sbjct  33108050  GGGAATAGCTCA  33108061


>Homo sapiens DNA, chromosome 20, nearly complete genome
Sequence ID: AP023480.1 Length: 62398354
Range 1: 48410853 to 48410865

Score:26.3 bits(13), Expect:221, 
Identities:13/13(100%),  Gaps:0/13(0%), Strand: Plus/Minus

Query  2         CGGGAATAGCTCA  14
                 |||||||||||||
Sbjct  48410865  CGGGAATAGCTCA  48410853


Range 2: 8774686 to 8774697

Score:24.3 bits(12), Expect:873, 
Identities:12/12(100%),  Gaps:0/12(0%), Strand: Plus/Minus

Query  3        GGGAATAGCTCA  14
                ||||||||||||
Sbjct  8774697  GGGAATAGCTCA  8774686


Range 3: 16426256 to 16426267

Score:24.3 bits(12), Expect:873, 
Identities:12/12(100%),  Gaps:0/12(0%), Strand: Plus/Plus

Query  3         GGGAATAGCTCA  14
                 ||||||||||||
Sbjct  16426256  GGGAATAGCTCA  16426267


Range 4: 18041905 to 18041916

Score:24.3 bits(12), Expect:873, 
Identities:12/12(100%),  Gaps:0/12(0%), Strand: Plus/Plus

Query  3         GGGAATAGCTCA  14
                 ||||||||||||
Sbjct  18041905  GGGAATAGCTCA  18041916


Range 5: 24623797 to 24623808

Score:24.3 bits(12), Expect:873, 
Identities:12/12(100%),  Gaps:0/12(0%), Strand: Plus/Minus

Query  1         GCGGGAATAGCT  12
                 ||||||||||||
Sbjct  24623808  GCGGGAATAGCT  24623797


Range 6: 35669949 to 35669960

Score:24.3 bits(12), Expect:873, 
Identities:12/12(100%),  Gaps:0/12(0%), Strand: Plus/Plus

Query  3         GGGAATAGCTCA  14
                 ||||||||||||
Sbjct  35669949  GGGAATAGCTCA  35669960


Range 7: 38806426 to 38806437

Score:24.3 bits(12), Expect:873, 
Identities:12/12(100%),  Gaps:0/12(0%), Strand: Plus/Minus

Query  3         GGGAATAGCTCA  14
                 ||||||||||||
Sbjct  38806437  GGGAATAGCTCA  38806426


Range 8: 47277336 to 47277347

Score:24.3 bits(12), Expect:873, 
Identities:12/12(100%),  Gaps:0/12(0%), Strand: Plus/Plus

Query  3         GGGAATAGCTCA  14
                 ||||||||||||
Sbjct  47277336  GGGAATAGCTCA  47277347


>Homo sapiens DNA, chromosome 17, nearly complete genome
Sequence ID: AP023477.1 Length: 80688777
Range 1: 7211927 to 7211939

Score:26.3 bits(13), Expect:221, 
Identities:13/13(100%),  Gaps:0/13(0%), Strand: Plus/Plus

Query  1        GCGGGAATAGCTC  13
                |||||||||||||
Sbjct  7211927  GCGGGAATAGCTC  7211939


Range 2: 17687284 to 17687295

Score:24.3 bits(12), Expect:873, 
Identities:12/12(100%),  Gaps:0/12(0%), Strand: Plus/Plus

Query  1         GCGGGAATAGCT  12
                 ||||||||||||
Sbjct  17687284  GCGGGAATAGCT  17687295


Range 3: 44582475 to 44582486

Score:24.3 bits(12), Expect:873, 
Identities:12/12(100%),  Gaps:0/12(0%), Strand: Plus/Plus

Query  3         GGGAATAGCTCA  14
                 ||||||||||||
Sbjct  44582475  GGGAATAGCTCA  44582486


Range 4: 60385717 to 60385728

Score:24.3 bits(12), Expect:873, 
Identities:12/12(100%),  Gaps:0/12(0%), Strand: Plus/Minus

Query  3         GGGAATAGCTCA  14
                 ||||||||||||
Sbjct  60385728  GGGAATAGCTCA  60385717


Range 5: 72168848 to 72168859

Score:24.3 bits(12), Expect:873, 
Identities:12/12(100%),  Gaps:0/12(0%), Strand: Plus/Minus

Query  3         GGGAATAGCTCA  14
                 ||||||||||||
Sbjct  72168859  GGGAATAGCTCA  72168848


>Homo sapiens ataxin 1 (ATXN1), RefSeqGene (LRG_863) on chromosome 6
Sequence ID: NG_011571.1 Length: 469379
Range 1: 306205 to 306217

Score:26.3 bits(13), Expect:221, 
Identities:13/13(100%),  Gaps:0/13(0%), Strand: Plus/Minus

Query  1       GCGGGAATAGCTC  13
               |||||||||||||
Sbjct  306217  GCGGGAATAGCTC  306205


>Homo sapiens cDNA FLJ39877 fis, clone SPLEN2015899
Sequence ID: AK097196.1 Length: 3402
Range 1: 1793 to 1805

Score:26.3 bits(13), Expect:221, 
Identities:13/13(100%),  Gaps:0/13(0%), Strand: Plus/Plus

Query  1     GCGGGAATAGCTC  13
             |||||||||||||
Sbjct  1793  GCGGGAATAGCTC  1805


>Human DNA sequence from clone RP11-290F20 on chromosome 20, complete sequence
Sequence ID: AL354889.14 Length: 160311
Range 1: 99552 to 99564

Score:26.3 bits(13), Expect:221, 
Identities:13/13(100%),  Gaps:0/13(0%), Strand: Plus/Minus

Query  2      CGGGAATAGCTCA  14
              |||||||||||||
Sbjct  99564  CGGGAATAGCTCA  99552


>Human DNA sequence from clone RP3-523G1 on chromosome 6p22.3-24.1, complete sequence
Sequence ID: AL034375.23 Length: 109885
Range 1: 60500 to 60512

Score:26.3 bits(13), Expect:221, 
Identities:13/13(100%),  Gaps:0/13(0%), Strand: Plus/Plus

Query  1      GCGGGAATAGCTC  13
              |||||||||||||
Sbjct  60500  GCGGGAATAGCTC  60512


>Human DNA sequence from clone RP1-1C16 on chromosome 6p12.2-21.1, complete sequence
Sequence ID: AL049814.6 Length: 113693
Range 1: 21441 to 21453

Score:26.3 bits(13), Expect:221, 
Identities:13/13(100%),  Gaps:0/13(0%), Strand: Plus/Minus

Query  2      CGGGAATAGCTCA  14
              |||||||||||||
Sbjct  21453  CGGGAATAGCTCA  21441


>Human DNA sequence from clone RP5-983L19 on chromosome 22q13.31-33, complete sequence
Sequence ID: AL023802.1 Length: 77022
Range 1: 54314 to 54326

Score:26.3 bits(13), Expect:221, 
Identities:13/13(100%),  Gaps:0/13(0%), Strand: Plus/Plus

Query  2      CGGGAATAGCTCA  14
              |||||||||||||
Sbjct  54314  CGGGAATAGCTCA  54326


>Homo sapiens chromosome 17, clone CTD-2545G14, complete sequence
Sequence ID: AC120057.9 Length: 198821
Range 1: 87760 to 87772

Score:26.3 bits(13), Expect:221, 
Identities:13/13(100%),  Gaps:0/13(0%), Strand: Plus/Plus

Query  1      GCGGGAATAGCTC  13
              |||||||||||||
Sbjct  87760  GCGGGAATAGCTC  87772


>Homo sapiens 12 BAC RP11-22B23 (Roswell Park Cancer Institute Human BAC Library) complete sequence
Sequence ID: AC009533.10 Length: 162572
Range 1: 147209 to 147221

Score:26.3 bits(13), Expect:221, 
Identities:13/13(100%),  Gaps:0/13(0%), Strand: Plus/Plus

Query  2       CGGGAATAGCTCA  14
               |||||||||||||
Sbjct  147209  CGGGAATAGCTCA  147221


>Homo sapiens 3 BAC RP11-373I6 (Roswell Park Cancer Institute Human BAC Library) complete sequence
Sequence ID: AC063939.15 Length: 180055
Range 1: 111573 to 111585

Score:26.3 bits(13), Expect:221, 
Identities:13/13(100%),  Gaps:0/13(0%), Strand: Plus/Minus

Query  1       GCGGGAATAGCTC  13
               |||||||||||||
Sbjct  111585  GCGGGAATAGCTC  111573


>Homo sapiens BAC clone RP11-527G2 from 2, complete sequence
Sequence ID: AC012459.7 Length: 175554
Range 1: 93202 to 93214

Score:26.3 bits(13), Expect:221, 
Identities:13/13(100%),  Gaps:0/13(0%), Strand: Plus/Minus

Query  1      GCGGGAATAGCTC  13
              |||||||||||||
Sbjct  93214  GCGGGAATAGCTC  93202


>Homo sapiens 12 BAC RP11-118B22 (Roswell Park Cancer Institute Human BAC Library) complete sequence
Sequence ID: AC010175.4 Length: 127277
Range 1: 87579 to 87591

Score:26.3 bits(13), Expect:221, 
Identities:13/13(100%),  Gaps:0/13(0%), Strand: Plus/Minus

Query  2      CGGGAATAGCTCA  14
              |||||||||||||
Sbjct  87591  CGGGAATAGCTCA  87579


>Homo sapiens genomic DNA, chromosome 11q, clone:RP11-212D19, complete sequence
Sequence ID: AP002373.3 Length: 138197
Range 1: 109383 to 109395

Score:26.3 bits(13), Expect:221, 
Identities:13/13(100%),  Gaps:0/13(0%), Strand: Plus/Plus

Query  2       CGGGAATAGCTCA  14
               |||||||||||||
Sbjct  109383  CGGGAATAGCTCA  109395


>Human chromosome 14 DNA sequence BAC C-3104H21 of library CalTech-D from chromosome 14 of Homo sapiens (Human), complete sequence
Sequence ID: AL162151.5 Length: 231893
Range 1: 108612 to 108624

Score:26.3 bits(13), Expect:221, 
Identities:13/13(100%),  Gaps:0/13(0%), Strand: Plus/Plus

Query  1       GCGGGAATAGCTC  13
               |||||||||||||
Sbjct  108612  GCGGGAATAGCTC  108624


>Human alpha-2-macroglobulin pseudogene, partial cds
Sequence ID: M24415.1 Length: 3003
Range 1: 117 to 129

Score:26.3 bits(13), Expect:221, 
Identities:13/13(100%),  Gaps:0/13(0%), Strand: Plus/Plus

Query  2    CGGGAATAGCTCA  14
            |||||||||||||
Sbjct  117  CGGGAATAGCTCA  129


>Homo sapiens fibronectin 1 (FN1), transcript variant 3, mRNA
Sequence ID: NM_002026.4 Length: 8024
Range 1: 5288 to 5299

Score:24.3 bits(12), Expect:873, 
Identities:12/12(100%),  Gaps:0/12(0%), Strand: Plus/Minus

Query  3     GGGAATAGCTCA  14
             ||||||||||||
Sbjct  5299  GGGAATAGCTCA  5288


>Homo sapiens fibronectin 1 (FN1), transcript variant 13, mRNA
Sequence ID: NM_001365518.2 Length: 8117
Range 1: 5288 to 5299

Score:24.3 bits(12), Expect:873, 
Identities:12/12(100%),  Gaps:0/12(0%), Strand: Plus/Minus

Query  3     GGGAATAGCTCA  14
             ||||||||||||
Sbjct  5299  GGGAATAGCTCA  5288


>Homo sapiens fibronectin 1 (FN1), transcript variant 15, mRNA
Sequence ID: NM_001365520.2 Length: 8042
Range 1: 5288 to 5299

Score:24.3 bits(12), Expect:873, 
Identities:12/12(100%),  Gaps:0/12(0%), Strand: Plus/Minus

Query  3     GGGAATAGCTCA  14
             ||||||||||||
Sbjct  5299  GGGAATAGCTCA  5288


>Homo sapiens fibronectin 1 (FN1), transcript variant 1, mRNA
Sequence ID: NM_212482.4 Length: 8390
Range 1: 5561 to 5572

Score:24.3 bits(12), Expect:873, 
Identities:12/12(100%),  Gaps:0/12(0%), Strand: Plus/Minus

Query  3     GGGAATAGCTCA  14
             ||||||||||||
Sbjct  5572  GGGAATAGCTCA  5561


>Homo sapiens fibronectin 1 (FN1), transcript variant 8, mRNA
Sequence ID: NM_001306129.2 Length: 8297
Range 1: 5561 to 5572

Score:24.3 bits(12), Expect:873, 
Identities:12/12(100%),  Gaps:0/12(0%), Strand: Plus/Minus

Query  3     GGGAATAGCTCA  14
             ||||||||||||
Sbjct  5572  GGGAATAGCTCA  5561


>Homo sapiens fibronectin 1 (FN1), transcript variant 4, mRNA
Sequence ID: NM_212478.3 Length: 7949
Range 1: 5288 to 5299

Score:24.3 bits(12), Expect:873, 
Identities:12/12(100%),  Gaps:0/12(0%), Strand: Plus/Minus

Query  3     GGGAATAGCTCA  14
             ||||||||||||
Sbjct  5299  GGGAATAGCTCA  5288


>Homo sapiens fibronectin 1 (FN1), transcript variant 19, mRNA
Sequence ID: NM_001365524.2 Length: 7757
Range 1: 5288 to 5299

Score:24.3 bits(12), Expect:873, 
Identities:12/12(100%),  Gaps:0/12(0%), Strand: Plus/Minus

Query  3     GGGAATAGCTCA  14
             ||||||||||||
Sbjct  5299  GGGAATAGCTCA  5288


>Homo sapiens PHD finger protein 3 (PHF3), transcript variant 2, mRNA
Sequence ID: NM_001290259.2 Length: 18990
Range 1: 14005 to 14016

Score:24.3 bits(12), Expect:873, 
Identities:12/12(100%),  Gaps:0/12(0%), Strand: Plus/Minus

Query  3      GGGAATAGCTCA  14
              ||||||||||||
Sbjct  14016  GGGAATAGCTCA  14005


>Homo sapiens PHD finger protein 3 (PHF3), transcript variant 6, mRNA
Sequence ID: NM_001370350.2 Length: 17014
Range 1: 12029 to 12040

Score:24.3 bits(12), Expect:873, 
Identities:12/12(100%),  Gaps:0/12(0%), Strand: Plus/Minus

Query  3      GGGAATAGCTCA  14
              ||||||||||||
Sbjct  12040  GGGAATAGCTCA  12029


>Homo sapiens PHD finger protein 3 (PHF3), transcript variant 1, mRNA
Sequence ID: NM_015153.4 Length: 18449
Range 1: 13464 to 13475

Score:24.3 bits(12), Expect:873, 
Identities:12/12(100%),  Gaps:0/12(0%), Strand: Plus/Minus

Query  3      GGGAATAGCTCA  14
              ||||||||||||
Sbjct  13475  GGGAATAGCTCA  13464


>Homo sapiens PHD finger protein 3 (PHF3), transcript variant 4, mRNA
Sequence ID: NM_001370348.2 Length: 18797
Range 1: 13812 to 13823

Score:24.3 bits(12), Expect:873, 
Identities:12/12(100%),  Gaps:0/12(0%), Strand: Plus/Minus

Query  3      GGGAATAGCTCA  14
              ||||||||||||
Sbjct  13823  GGGAATAGCTCA  13812


>Homo sapiens PHD finger protein 3 (PHF3), transcript variant 5, mRNA
Sequence ID: NM_001370349.2 Length: 18528
Range 1: 13543 to 13554

Score:24.3 bits(12), Expect:873, 
Identities:12/12(100%),  Gaps:0/12(0%), Strand: Plus/Minus

Query  3      GGGAATAGCTCA  14
              ||||||||||||
Sbjct  13554  GGGAATAGCTCA  13543


>Homo sapiens growth factor receptor bound protein 10 (GRB10), RefSeqGene (LRG_1032) on chromosome 7
Sequence ID: NG_012305.2 Length: 210400
Range 1: 132543 to 132554

Score:24.3 bits(12), Expect:873, 
Identities:12/12(100%),  Gaps:0/12(0%), Strand: Plus/Plus

Query  1       GCGGGAATAGCT  12
               ||||||||||||
Sbjct  132543  GCGGGAATAGCT  132554


>Homo sapiens PLAG1 zinc finger (PLAG1), transcript variant 2, mRNA
Sequence ID: NM_001114634.2 Length: 7206
Range 1: 1694 to 1705

Score:24.3 bits(12), Expect:873, 
Identities:12/12(100%),  Gaps:0/12(0%), Strand: Plus/Minus

Query  3     GGGAATAGCTCA  14
             ||||||||||||
Sbjct  1705  GGGAATAGCTCA  1694


>Homo sapiens EMG1 N1-specific pseudouridine methyltransferase (EMG1), transcript variant 2, mRNA
Sequence ID: NM_001320049.2 Length: 4723
Range 1: 3301 to 3312

Score:24.3 bits(12), Expect:873, 
Identities:12/12(100%),  Gaps:0/12(0%), Strand: Plus/Plus

Query  3     GGGAATAGCTCA  14
             ||||||||||||
Sbjct  3301  GGGAATAGCTCA  3312


>Homo sapiens calneuron 1 (CALN1), transcript variant 2, mRNA
Sequence ID: NM_001017440.3 Length: 9639
Range 1: 4355 to 4366

Score:24.3 bits(12), Expect:873, 
Identities:12/12(100%),  Gaps:0/12(0%), Strand: Plus/Plus

Query  3     GGGAATAGCTCA  14
             ||||||||||||
Sbjct  4355  GGGAATAGCTCA  4366


>Homo sapiens PLAG1 zinc finger (PLAG1), transcript variant 3, mRNA
Sequence ID: NM_001114635.2 Length: 6847
Range 1: 1335 to 1346

Score:24.3 bits(12), Expect:873, 
Identities:12/12(100%),  Gaps:0/12(0%), Strand: Plus/Minus

Query  3     GGGAATAGCTCA  14
             ||||||||||||
Sbjct  1346  GGGAATAGCTCA  1335


>Homo sapiens teneurin transmembrane protein 4 (TENM4), mRNA
Sequence ID: NM_001098816.3 Length: 14381
Range 1: 10926 to 10937

Score:24.3 bits(12), Expect:873, 
Identities:12/12(100%),  Gaps:0/12(0%), Strand: Plus/Minus

Query  3      GGGAATAGCTCA  14
              ||||||||||||
Sbjct  10937  GGGAATAGCTCA  10926


>Homo sapiens eyes shut homolog (EYS), transcript variant 1, mRNA
Sequence ID: NM_001142800.2 Length: 10590
Range 1: 9533 to 9544

Score:24.3 bits(12), Expect:873, 
Identities:12/12(100%),  Gaps:0/12(0%), Strand: Plus/Plus

Query  3     GGGAATAGCTCA  14
             ||||||||||||
Sbjct  9533  GGGAATAGCTCA  9544


>Homo sapiens chromosome 1 clone VMRC59-170B18, complete sequence
Sequence ID: AC278782.1 Length: 162432
Range 1: 60271 to 60282

Score:24.3 bits(12), Expect:873, 
Identities:12/12(100%),  Gaps:0/12(0%), Strand: Plus/Plus

Query  3      GGGAATAGCTCA  14
              ||||||||||||
Sbjct  60271  GGGAATAGCTCA  60282


>Homo sapiens anosmin 2, pseudogene (ANOS2P) on chromosome Y
Sequence ID: NG_001153.5 Length: 168517
Range 1: 155798 to 155809

Score:24.3 bits(12), Expect:873, 
Identities:12/12(100%),  Gaps:0/12(0%), Strand: Plus/Plus

Query  1       GCGGGAATAGCT  12
               ||||||||||||
Sbjct  155798  GCGGGAATAGCT  155809


>Homo sapiens serine/arginine repetitive matrix 1 pseudogene 3 (SRRM1P3) on chromosome X
Sequence ID: NG_022643.3 Length: 2657
Range 1: 1184 to 1195

Score:24.3 bits(12), Expect:873, 
Identities:12/12(100%),  Gaps:0/12(0%), Strand: Plus/Plus

Query  3     GGGAATAGCTCA  14
             ||||||||||||
Sbjct  1184  GGGAATAGCTCA  1195


>Homo sapiens glutamate receptor interacting protein 1 (GRIP1), RefSeqGene on chromosome 12
Sequence ID: NG_021400.2 Length: 728835
Range 1: 416516 to 416527

Score:24.3 bits(12), Expect:873, 
Identities:12/12(100%),  Gaps:0/12(0%), Strand: Plus/Plus

Query  1       GCGGGAATAGCT  12
               ||||||||||||
Sbjct  416516  GCGGGAATAGCT  416527


>Homo sapiens ring finger protein 165 (RNF165), transcript variant 1, mRNA
Sequence ID: NM_152470.3 Length: 7802
Range 1: 3303 to 3314

Score:24.3 bits(12), Expect:873, 
Identities:12/12(100%),  Gaps:0/12(0%), Strand: Plus/Plus

Query  1     GCGGGAATAGCT  12
             ||||||||||||
Sbjct  3303  GCGGGAATAGCT  3314


>Homo sapiens PLAG1 zinc finger (PLAG1), transcript variant 1, mRNA
Sequence ID: NM_002655.3 Length: 7311
Range 1: 1799 to 1810

Score:24.3 bits(12), Expect:873, 
Identities:12/12(100%),  Gaps:0/12(0%), Strand: Plus/Minus

Query  3     GGGAATAGCTCA  14
             ||||||||||||
Sbjct  1810  GGGAATAGCTCA  1799


>Homo sapiens calneuron 1 (CALN1), transcript variant 1, mRNA
Sequence ID: NM_031468.4 Length: 9424
Range 1: 4140 to 4151

Score:24.3 bits(12), Expect:873, 
Identities:12/12(100%),  Gaps:0/12(0%), Strand: Plus/Plus

Query  3     GGGAATAGCTCA  14
             ||||||||||||
Sbjct  4140  GGGAATAGCTCA  4151


>Homo sapiens EMG1 N1-specific pseudouridine methyltransferase (EMG1), transcript variant 1, mRNA
Sequence ID: NM_006331.8 Length: 4873
Range 1: 3451 to 3462

Score:24.3 bits(12), Expect:873, 
Identities:12/12(100%),  Gaps:0/12(0%), Strand: Plus/Plus

Query  3     GGGAATAGCTCA  14
             ||||||||||||
Sbjct  3451  GGGAATAGCTCA  3462


>Homo sapiens FERM and PDZ domain containing 4 (FRMPD4), RefSeqGene on chromosome X
Sequence ID: NG_016419.3 Length: 909063
Range 1: 821645 to 821656

Score:24.3 bits(12), Expect:873, 
Identities:12/12(100%),  Gaps:0/12(0%), Strand: Plus/Plus

Query  3       GGGAATAGCTCA  14
               ||||||||||||
Sbjct  821645  GGGAATAGCTCA  821656


>Homo sapiens Rap guanine nucleotide exchange factor 2 (RAPGEF2), RefSeqGene on chromosome 4
Sequence ID: NG_063926.1 Length: 263101
Range 1: 199674 to 199685

Score:24.3 bits(12), Expect:873, 
Identities:12/12(100%),  Gaps:0/12(0%), Strand: Plus/Plus

Query  3       GGGAATAGCTCA  14
               ||||||||||||
Sbjct  199674  GGGAATAGCTCA  199685


>Homo sapiens EPH receptor A3 (EPHA3), RefSeqGene on chromosome 3
Sequence ID: NG_023239.2 Length: 381611
Range 1: 15118 to 15129

Score:24.3 bits(12), Expect:873, 
Identities:12/12(100%),  Gaps:0/12(0%), Strand: Plus/Minus

Query  3      GGGAATAGCTCA  14
              ||||||||||||
Sbjct  15129  GGGAATAGCTCA  15118


>Homo sapiens PR/SET domain 16 (PRDM16), RefSeqGene on chromosome 1
Sequence ID: NG_029576.2 Length: 376444
Range 1: 104388 to 104399

Score:24.3 bits(12), Expect:873, 
Identities:12/12(100%),  Gaps:0/12(0%), Strand: Plus/Minus

Query  1       GCGGGAATAGCT  12
               ||||||||||||
Sbjct  104399  GCGGGAATAGCT  104388


>Homo sapiens CDK5 regulatory subunit associated protein 1 like 1 (CDKAL1), RefSeqGene on chromosome 6
Sequence ID: NG_021195.2 Length: 704948
Range 1: 85137 to 85148

Score:24.3 bits(12), Expect:873, 
Identities:12/12(100%),  Gaps:0/12(0%), Strand: Plus/Plus

Query  3      GGGAATAGCTCA  14
              ||||||||||||
Sbjct  85137  GGGAATAGCTCA  85148


>Homo sapiens dihydropyrimidinase (DPYS), RefSeqGene on chromosome 8
Sequence ID: NG_008840.2 Length: 94626
Range 1: 13718 to 13729

Score:24.3 bits(12), Expect:873, 
Identities:12/12(100%),  Gaps:0/12(0%), Strand: Plus/Plus

Query  3      GGGAATAGCTCA  14
              ||||||||||||
Sbjct  13718  GGGAATAGCTCA  13729


>Homo sapiens kinesin family member 16B (KIF16B), RefSeqGene on chromosome 20
Sequence ID: NG_028043.2 Length: 308331
Range 1: 94105 to 94116

Score:24.3 bits(12), Expect:873, 
Identities:12/12(100%),  Gaps:0/12(0%), Strand: Plus/Minus

Query  3      GGGAATAGCTCA  14
              ||||||||||||
Sbjct  94116  GGGAATAGCTCA  94105


>Homo sapiens phosphodiesterase 4D (PDE4D), RefSeqGene on chromosome 5
Sequence ID: NG_027957.2 Length: 1562292
Range 1: 205413 to 205424

Score:24.3 bits(12), Expect:873, 
Identities:12/12(100%),  Gaps:0/12(0%), Strand: Plus/Plus

Query  3       GGGAATAGCTCA  14
               ||||||||||||
Sbjct  205413  GGGAATAGCTCA  205424


>Homo sapiens chromosome 17 clone CH17-211F12, complete sequence
Sequence ID: AC277926.1 Length: 216513
Range 1: 93845 to 93856

Score:24.3 bits(12), Expect:873, 
Identities:12/12(100%),  Gaps:0/12(0%), Strand: Plus/Minus

Query  3      GGGAATAGCTCA  14
              ||||||||||||
Sbjct  93856  GGGAATAGCTCA  93845


>Homo sapiens calneuron 1 (CALN1), transcript variant 3, mRNA
Sequence ID: NM_001363460.1 Length: 9053
Range 1: 3769 to 3780

Score:24.3 bits(12), Expect:873, 
Identities:12/12(100%),  Gaps:0/12(0%), Strand: Plus/Plus

Query  3     GGGAATAGCTCA  14
             ||||||||||||
Sbjct  3769  GGGAATAGCTCA  3780


>Homo sapiens chromosome 21 clone CH17-68C8, complete sequence
Sequence ID: AC277730.1 Length: 231022
Range 1: 230684 to 230695

Score:24.3 bits(12), Expect:873, 
Identities:12/12(100%),  Gaps:0/12(0%), Strand: Plus/Plus

Query  1       GCGGGAATAGCT  12
               ||||||||||||
Sbjct  230684  GCGGGAATAGCT  230695


>PREDICTED: Homo sapiens regulator of microtubule dynamics 1 (RMDN1), transcript variant X1, misc_RNA
Sequence ID: XR_928336.3 Length: 4235
Range 1: 2384 to 2395

Score:24.3 bits(12), Expect:873, 
Identities:12/12(100%),  Gaps:0/12(0%), Strand: Plus/Minus

Query  3     GGGAATAGCTCA  14
             ||||||||||||
Sbjct  2395  GGGAATAGCTCA  2384


>PREDICTED: Homo sapiens calneuron 1 (CALN1), transcript variant X3, mRNA
Sequence ID: XM_011516594.3 Length: 9089
Range 1: 3805 to 3816

Score:24.3 bits(12), Expect:873, 
Identities:12/12(100%),  Gaps:0/12(0%), Strand: Plus/Plus

Query  3     GGGAATAGCTCA  14
             ||||||||||||
Sbjct  3805  GGGAATAGCTCA  3816


>PREDICTED: Homo sapiens calneuron 1 (CALN1), transcript variant X2, mRNA
Sequence ID: XM_017012676.2 Length: 9599
Range 1: 4315 to 4326

Score:24.3 bits(12), Expect:873, 
Identities:12/12(100%),  Gaps:0/12(0%), Strand: Plus/Plus

Query  3     GGGAATAGCTCA  14
             ||||||||||||
Sbjct  4315  GGGAATAGCTCA  4326


>PREDICTED: Homo sapiens uncharacterized LOC107986088 (LOC107986088), transcript variant X1, ncRNA
Sequence ID: XR_001740704.2 Length: 2771
Range 1: 1703 to 1714

Score:24.3 bits(12), Expect:873, 
Identities:12/12(100%),  Gaps:0/12(0%), Strand: Plus/Minus

Query  3     GGGAATAGCTCA  14
             ||||||||||||
Sbjct  1714  GGGAATAGCTCA  1703


>PREDICTED: Homo sapiens CD37 molecule (CD37), transcript variant X4, mRNA
Sequence ID: XM_011527543.3 Length: 2261
Range 1: 1712 to 1723

Score:24.3 bits(12), Expect:873, 
Identities:12/12(100%),  Gaps:0/12(0%), Strand: Plus/Minus

Query  1     GCGGGAATAGCT  12
             ||||||||||||
Sbjct  1723  GCGGGAATAGCT  1712


>PREDICTED: Homo sapiens CD37 molecule (CD37), transcript variant X3, mRNA
Sequence ID: XM_011527542.3 Length: 1830
Range 1: 1281 to 1292

Score:24.3 bits(12), Expect:873, 
Identities:12/12(100%),  Gaps:0/12(0%), Strand: Plus/Minus

Query  1     GCGGGAATAGCT  12
             ||||||||||||
Sbjct  1292  GCGGGAATAGCT  1281


>PREDICTED: Homo sapiens ring finger protein 165 (RNF165), transcript variant X3, mRNA
Sequence ID: XM_024451191.1 Length: 9985
Range 1: 5481 to 5492

Score:24.3 bits(12), Expect:873, 
Identities:12/12(100%),  Gaps:0/12(0%), Strand: Plus/Plus

Query  1     GCGGGAATAGCT  12
             ||||||||||||
Sbjct  5481  GCGGGAATAGCT  5492


>PREDICTED: Homo sapiens ring finger protein 165 (RNF165), transcript variant X1, mRNA
Sequence ID: XM_011526016.3 Length: 7505
Range 1: 3001 to 3012

Score:24.3 bits(12), Expect:873, 
Identities:12/12(100%),  Gaps:0/12(0%), Strand: Plus/Plus

Query  1     GCGGGAATAGCT  12
             ||||||||||||
Sbjct  3001  GCGGGAATAGCT  3012


>PREDICTED: Homo sapiens teneurin transmembrane protein 4 (TENM4), transcript variant X3, mRNA
Sequence ID: XM_011544933.3 Length: 10645
Range 1: 7644 to 7655

Score:24.3 bits(12), Expect:873, 
Identities:12/12(100%),  Gaps:0/12(0%), Strand: Plus/Minus

Query  3     GGGAATAGCTCA  14
             ||||||||||||
Sbjct  7655  GGGAATAGCTCA  7644


>PREDICTED: Homo sapiens olfactomedin like 2B (OLFML2B), transcript variant X1, mRNA
Sequence ID: XM_017000967.2 Length: 6600
Range 1: 3723 to 3734

Score:24.3 bits(12), Expect:873, 
Identities:12/12(100%),  Gaps:0/12(0%), Strand: Plus/Plus

Query  3     GGGAATAGCTCA  14
             ||||||||||||
Sbjct  3723  GGGAATAGCTCA  3734


>Homo sapiens Cbl proto-oncogene B (CBLB), RefSeqGene (LRG_1179) on chromosome 3
Sequence ID: NG_055547.1 Length: 221092
Range 1: 43208 to 43219

Score:24.3 bits(12), Expect:873, 
Identities:12/12(100%),  Gaps:0/12(0%), Strand: Plus/Minus

Query  3      GGGAATAGCTCA  14
              ||||||||||||
Sbjct  43219  GGGAATAGCTCA  43208


>Homo sapiens dachsous cadherin-related 2 (DCHS2), RefSeqGene on chromosome 4
Sequence ID: NG_054879.1 Length: 264404
Range 1: 127338 to 127349

Score:24.3 bits(12), Expect:873, 
Identities:12/12(100%),  Gaps:0/12(0%), Strand: Plus/Minus

Query  1       GCGGGAATAGCT  12
               ||||||||||||
Sbjct  127349  GCGGGAATAGCT  127338


>Homo sapiens von Willebrand factor A domain containing 3B (VWA3B), RefSeqGene on chromosome 2
Sequence ID: NG_054753.1 Length: 250544
Range 1: 89190 to 89201

Score:24.3 bits(12), Expect:873, 
Identities:12/12(100%),  Gaps:0/12(0%), Strand: Plus/Minus

Query  3      GGGAATAGCTCA  14
              ||||||||||||
Sbjct  89201  GGGAATAGCTCA  89190


>Homo sapiens NLR family pyrin domain containing 11 (NLRP11), RefSeqGene on chromosome 19
Sequence ID: NG_054722.1 Length: 58366
Range 1: 29212 to 29223

Score:24.3 bits(12), Expect:873, 
Identities:12/12(100%),  Gaps:0/12(0%), Strand: Plus/Plus

Query  3      GGGAATAGCTCA  14
              ||||||||||||
Sbjct  29212  GGGAATAGCTCA  29223


>Homo sapiens CUB and Sushi multiple domains 2 (CSMD2), RefSeqGene on chromosome 1
Sequence ID: NG_053181.1 Length: 658844
Range 1: 151046 to 151057

Score:24.3 bits(12), Expect:873, 
Identities:12/12(100%),  Gaps:0/12(0%), Strand: Plus/Plus

Query  3       GGGAATAGCTCA  14
               ||||||||||||
Sbjct  151046  GGGAATAGCTCA  151057


Range 2: 256253 to 256264

Score:24.3 bits(12), Expect:873, 
Identities:12/12(100%),  Gaps:0/12(0%), Strand: Plus/Minus

Query  3       GGGAATAGCTCA  14
               ||||||||||||
Sbjct  256264  GGGAATAGCTCA  256253


>Homo sapiens HECT, C2 and WW domain containing E3 ubiquitin protein ligase 2 (HECW2), RefSeqGene on chromosome 2
Sequence ID: NG_053156.1 Length: 406311
Range 1: 273850 to 273861

Score:24.3 bits(12), Expect:873, 
Identities:12/12(100%),  Gaps:0/12(0%), Strand: Plus/Minus

Query  3       GGGAATAGCTCA  14
               ||||||||||||
Sbjct  273861  GGGAATAGCTCA  273850


>Homo sapiens kinesin family member 26B (KIF26B), RefSeqGene on chromosome 1
Sequence ID: NG_053061.1 Length: 561448
Range 1: 195062 to 195073

Score:24.3 bits(12), Expect:873, 
Identities:12/12(100%),  Gaps:0/12(0%), Strand: Plus/Minus

Query  3       GGGAATAGCTCA  14
               ||||||||||||
Sbjct  195073  GGGAATAGCTCA  195062


>Homo sapiens sperm associated antigen 17 (SPAG17), RefSeqGene on chromosome 1
Sequence ID: NG_053041.1 Length: 238561
Range 1: 43597 to 43608

Score:24.3 bits(12), Expect:873, 
Identities:12/12(100%),  Gaps:0/12(0%), Strand: Plus/Plus

Query  3      GGGAATAGCTCA  14
              ||||||||||||
Sbjct  43597  GGGAATAGCTCA  43608


>Homo sapiens trio Rho guanine nucleotide exchange factor (TRIO), RefSeqGene on chromosome 5
Sequence ID: NG_052962.1 Length: 373503
Range 1: 1877 to 1888

Score:24.3 bits(12), Expect:873, 
Identities:12/12(100%),  Gaps:0/12(0%), Strand: Plus/Plus

Query  3     GGGAATAGCTCA  14
             ||||||||||||
Sbjct  1877  GGGAATAGCTCA  1888


>Homo sapiens potassium voltage-gated channel interacting protein 4 (KCNIP4), RefSeqGene on chromosome 4
Sequence ID: NG_052969.1 Length: 1227136
Range 1: 48425 to 48436

Score:24.3 bits(12), Expect:873, 
Identities:12/12(100%),  Gaps:0/12(0%), Strand: Plus/Minus

Query  3      GGGAATAGCTCA  14
              ||||||||||||
Sbjct  48436  GGGAATAGCTCA  48425


>Homo sapiens succinate-CoA ligase GDP-forming subunit beta (SUCLG2), RefSeqGene on chromosome 3; nuclear gene for mitochondrial product
Sequence ID: NG_052945.1 Length: 420658
Range 1: 278852 to 278863

Score:24.3 bits(12), Expect:873, 
Identities:12/12(100%),  Gaps:0/12(0%), Strand: Plus/Minus

Query  3       GGGAATAGCTCA  14
               ||||||||||||
Sbjct  278863  GGGAATAGCTCA  278852


>Homo sapiens BAC clone CH17-79F17 from chromosome unknown, complete sequence
Sequence ID: AC275612.1 Length: 219443
Range 1: 167817 to 167828

Score:24.3 bits(12), Expect:873, 
Identities:12/12(100%),  Gaps:0/12(0%), Strand: Plus/Minus

Query  2       CGGGAATAGCTC  13
               ||||||||||||
Sbjct  167828  CGGGAATAGCTC  167817


>Homo sapiens syntaxin binding protein 5L (STXBP5L), RefSeqGene on chromosome 3
Sequence ID: NG_052890.1 Length: 523559
Range 1: 222518 to 222529

Score:24.3 bits(12), Expect:873, 
Identities:12/12(100%),  Gaps:0/12(0%), Strand: Plus/Minus

Query  3       GGGAATAGCTCA  14
               ||||||||||||
Sbjct  222529  GGGAATAGCTCA  222518


>Homo sapiens rabphilin 3A (RPH3A), RefSeqGene on chromosome 12
Sequence ID: NG_052871.1 Length: 330785
Range 1: 6723 to 6734

Score:24.3 bits(12), Expect:873, 
Identities:12/12(100%),  Gaps:0/12(0%), Strand: Plus/Minus

Query  3     GGGAATAGCTCA  14
             ||||||||||||
Sbjct  6734  GGGAATAGCTCA  6723


>Homo sapiens olfactomedin like 2B (OLFML2B), RefSeqGene on chromosome 1
Sequence ID: NG_052853.1 Length: 48274
Range 1: 34847 to 34858

Score:24.3 bits(12), Expect:873, 
Identities:12/12(100%),  Gaps:0/12(0%), Strand: Plus/Plus

Query  3      GGGAATAGCTCA  14
              ||||||||||||
Sbjct  34847  GGGAATAGCTCA  34858


>Homo sapiens filamin A interacting protein 1 (FILIP1), RefSeqGene on chromosome 6
Sequence ID: NG_051931.1 Length: 209057
Range 1: 53652 to 53663

Score:24.3 bits(12), Expect:873, 
Identities:12/12(100%),  Gaps:0/12(0%), Strand: Plus/Plus

Query  3      GGGAATAGCTCA  14
              ||||||||||||
Sbjct  53652  GGGAATAGCTCA  53663


>Homo sapiens teneurin transmembrane protein 4 (TENM4), RefSeqGene on chromosome 11
Sequence ID: NG_051803.1 Length: 794369
Range 1: 789368 to 789379

Score:24.3 bits(12), Expect:873, 
Identities:12/12(100%),  Gaps:0/12(0%), Strand: Plus/Minus

Query  3       GGGAATAGCTCA  14
               ||||||||||||
Sbjct  789379  GGGAATAGCTCA  789368


>Homo sapiens isolate NA24385 chromosome Y
Sequence ID: CP086569.1 Length: 62456832
Range 1: 14812742 to 14812753

Score:24.3 bits(12), Expect:873, 
Identities:12/12(100%),  Gaps:0/12(0%), Strand: Plus/Plus

Query  1         GCGGGAATAGCT  12
                 ||||||||||||
Sbjct  14812742  GCGGGAATAGCT  14812753


>Homo sapiens isolate CHM13 chromosome 15
Sequence ID: CP068263.2 Length: 99753195
Range 1: 47300035 to 47300046

Score:24.3 bits(12), Expect:873, 
Identities:12/12(100%),  Gaps:0/12(0%), Strand: Plus/Minus

Query  3         GGGAATAGCTCA  14
                 ||||||||||||
Sbjct  47300046  GGGAATAGCTCA  47300035


Range 2: 72914148 to 72914159

Score:24.3 bits(12), Expect:873, 
Identities:12/12(100%),  Gaps:0/12(0%), Strand: Plus/Plus

Query  3         GGGAATAGCTCA  14
                 ||||||||||||
Sbjct  72914148  GGGAATAGCTCA  72914159


Range 3: 93915054 to 93915065

Score:24.3 bits(12), Expect:873, 
Identities:12/12(100%),  Gaps:0/12(0%), Strand: Plus/Minus

Query  3         GGGAATAGCTCA  14
                 ||||||||||||
Sbjct  93915065  GGGAATAGCTCA  93915054


Range 4: 94325539 to 94325550

Score:24.3 bits(12), Expect:873, 
Identities:12/12(100%),  Gaps:0/12(0%), Strand: Plus/Minus

Query  3         GGGAATAGCTCA  14
                 ||||||||||||
Sbjct  94325550  GGGAATAGCTCA  94325539


>Homo sapiens G protein-coupled receptor 101 (GPR101), RefSeqGene (LRG_1000) on chromosome X
Sequence ID: NG_016367.2 Length: 17067
Range 1: 674 to 685

Score:24.3 bits(12), Expect:873, 
Identities:12/12(100%),  Gaps:0/12(0%), Strand: Plus/Minus

Query  3    GGGAATAGCTCA  14
            ||||||||||||
Sbjct  685  GGGAATAGCTCA  674


>Homo sapiens DNA, chromosome Y, nearly complete genome
Sequence ID: AP023484.1 Length: 50294361
Range 1: 10969248 to 10969259

Score:24.3 bits(12), Expect:873, 
Identities:12/12(100%),  Gaps:0/12(0%), Strand: Plus/Plus

Query  1         GCGGGAATAGCT  12
                 ||||||||||||
Sbjct  10969248  GCGGGAATAGCT  10969259


>Homo sapiens DNA, chromosome 21, nearly complete genome
Sequence ID: AP023481.1 Length: 44550604
Range 1: 37978054 to 37978065

Score:24.3 bits(12), Expect:873, 
Identities:12/12(100%),  Gaps:0/12(0%), Strand: Plus/Plus

Query  1         GCGGGAATAGCT  12
                 ||||||||||||
Sbjct  37978054  GCGGGAATAGCT  37978065


Range 2: 42147710 to 42147721

Score:24.3 bits(12), Expect:873, 
Identities:12/12(100%),  Gaps:0/12(0%), Strand: Plus/Plus

Query  2         CGGGAATAGCTC  13
                 ||||||||||||
Sbjct  42147710  CGGGAATAGCTC  42147721


Range 3: 43606338 to 43606349

Score:24.3 bits(12), Expect:873, 
Identities:12/12(100%),  Gaps:0/12(0%), Strand: Plus/Minus

Query  2         CGGGAATAGCTC  13
                 ||||||||||||
Sbjct  43606349  CGGGAATAGCTC  43606338


>Homo sapiens DNA, chromosome 19, nearly complete genome
Sequence ID: AP023479.1 Length: 59105444
Range 1: 16329664 to 16329675

Score:24.3 bits(12), Expect:873, 
Identities:12/12(100%),  Gaps:0/12(0%), Strand: Plus/Minus

Query  2         CGGGAATAGCTC  13
                 ||||||||||||
Sbjct  16329675  CGGGAATAGCTC  16329664


Range 2: 18657865 to 18657876

Score:24.3 bits(12), Expect:873, 
Identities:12/12(100%),  Gaps:0/12(0%), Strand: Plus/Minus

Query  3         GGGAATAGCTCA  14
                 ||||||||||||
Sbjct  18657876  GGGAATAGCTCA  18657865


Range 3: 49628364 to 49628375

Score:24.3 bits(12), Expect:873, 
Identities:12/12(100%),  Gaps:0/12(0%), Strand: Plus/Minus

Query  1         GCGGGAATAGCT  12
                 ||||||||||||
Sbjct  49628375  GCGGGAATAGCT  49628364


Range 4: 56293360 to 56293371

Score:24.3 bits(12), Expect:873, 
Identities:12/12(100%),  Gaps:0/12(0%), Strand: Plus/Minus

Query  3         GGGAATAGCTCA  14
                 ||||||||||||
Sbjct  56293371  GGGAATAGCTCA  56293360


>Homo sapiens DNA, chromosome 18, nearly complete genome
Sequence ID: AP023478.1 Length: 77846715
Range 1: 14896957 to 14896968

Score:24.3 bits(12), Expect:873, 
Identities:12/12(100%),  Gaps:0/12(0%), Strand: Plus/Plus

Query  3         GGGAATAGCTCA  14
                 ||||||||||||
Sbjct  14896957  GGGAATAGCTCA  14896968


Range 2: 18276883 to 18276894

Score:24.3 bits(12), Expect:873, 
Identities:12/12(100%),  Gaps:0/12(0%), Strand: Plus/Plus

Query  1         GCGGGAATAGCT  12
                 ||||||||||||
Sbjct  18276883  GCGGGAATAGCT  18276894


Range 3: 36417029 to 36417040

Score:24.3 bits(12), Expect:873, 
Identities:12/12(100%),  Gaps:0/12(0%), Strand: Plus/Minus

Query  3         GGGAATAGCTCA  14
                 ||||||||||||
Sbjct  36417040  GGGAATAGCTCA  36417029


Range 4: 43904431 to 43904442

Score:24.3 bits(12), Expect:873, 
Identities:12/12(100%),  Gaps:0/12(0%), Strand: Plus/Plus

Query  1         GCGGGAATAGCT  12
                 ||||||||||||
Sbjct  43904431  GCGGGAATAGCT  43904442


Range 5: 51042127 to 51042138

Score:24.3 bits(12), Expect:873, 
Identities:12/12(100%),  Gaps:0/12(0%), Strand: Plus/Minus

Query  3         GGGAATAGCTCA  14
                 ||||||||||||
Sbjct  51042138  GGGAATAGCTCA  51042127


>Homo sapiens DNA, chromosome 16, nearly complete genome
Sequence ID: AP023476.1 Length: 94690957
Range 1: 27149699 to 27149710

Score:24.3 bits(12), Expect:873, 
Identities:12/12(100%),  Gaps:0/12(0%), Strand: Plus/Minus

Query  3         GGGAATAGCTCA  14
                 ||||||||||||
Sbjct  27149710  GGGAATAGCTCA  27149699


Range 2: 89480074 to 89480085

Score:24.3 bits(12), Expect:873, 
Identities:12/12(100%),  Gaps:0/12(0%), Strand: Plus/Minus

Query  3         GGGAATAGCTCA  14
                 ||||||||||||
Sbjct  89480085  GGGAATAGCTCA  89480074


>Homo sapiens DNA, chromosome 15, nearly complete genome
Sequence ID: AP023475.1 Length: 95537968
Range 1: 22965057 to 22965068

Score:24.3 bits(12), Expect:873, 
Identities:12/12(100%),  Gaps:0/12(0%), Strand: Plus/Minus

Query  3         GGGAATAGCTCA  14
                 ||||||||||||
Sbjct  22965068  GGGAATAGCTCA  22965057


Range 2: 43209166 to 43209177

Score:24.3 bits(12), Expect:873, 
Identities:12/12(100%),  Gaps:0/12(0%), Strand: Plus/Minus

Query  3         GGGAATAGCTCA  14
                 ||||||||||||
Sbjct  43209177  GGGAATAGCTCA  43209166


Range 3: 68788936 to 68788947

Score:24.3 bits(12), Expect:873, 
Identities:12/12(100%),  Gaps:0/12(0%), Strand: Plus/Plus

Query  3         GGGAATAGCTCA  14
                 ||||||||||||
Sbjct  68788936  GGGAATAGCTCA  68788947


Range 4: 89773484 to 89773495

Score:24.3 bits(12), Expect:873, 
Identities:12/12(100%),  Gaps:0/12(0%), Strand: Plus/Minus

Query  3         GGGAATAGCTCA  14
                 ||||||||||||
Sbjct  89773495  GGGAATAGCTCA  89773484


Range 5: 90183795 to 90183806

Score:24.3 bits(12), Expect:873, 
Identities:12/12(100%),  Gaps:0/12(0%), Strand: Plus/Minus

Query  3         GGGAATAGCTCA  14
                 ||||||||||||
Sbjct  90183806  GGGAATAGCTCA  90183795


>Homo sapiens eyes shut homolog (EYS), transcript variant 4, mRNA
Sequence ID: NM_001292009.2 Length: 10653
Range 1: 9596 to 9607

Score:24.3 bits(12), Expect:873, 
Identities:12/12(100%),  Gaps:0/12(0%), Strand: Plus/Plus

Query  3     GGGAATAGCTCA  14
             ||||||||||||
Sbjct  9596  GGGAATAGCTCA  9607


>Homo sapiens chromosome 14 clone ABC10_2_1_000001606670_G7, complete sequence
Sequence ID: AC279931.1 Length: 41994
Range 1: 4945 to 4956

Score:24.3 bits(12), Expect:873, 
Identities:12/12(100%),  Gaps:0/12(0%), Strand: Plus/Minus

Query  3     GGGAATAGCTCA  14
             ||||||||||||
Sbjct  4956  GGGAATAGCTCA  4945


		
