# Supplementary material for: RNA Sequencing Unveils Very Small RNAs With Potential Regulatory Functions in Bacteria
Source: Front Mol Biosci. 2022 Jun 3;9:914991. doi: 10.3389/fmolb.2022.914991 (PMC9203972; doi:10.3389/fmolb.2022.914991)
Supplement: Supplementary file 1 [file DataSheet1.ZIP › Supplementary_Files/Supplementary_File_E_Targets/BLASTN/XM11A6H6013-Alignment_Ile-tRF.txt]

RID: XM11A6H6013	
Job Title:Nucleotide Sequence				
Program: BLASTN 
Query: None ID: lcl|Query_59997(nucleic acid) Length: 13
Database: nt Nucleotide collection (nt)
	
Sequences producing significant alignments:
                                                                  Scientific      Common                     Max    Total Query   E   Per.   Acc.                        
Description                                                       Name            Name            Taxid      Score  Score cover Value Ident  Len        Accession        
Homo sapiens HIVEP zinc finger 3 (HIVEP3), transcript variant ... Homo sapiens    human           9606       26.3   26.3  100%  221   100.00 12534      NM_001127714.3   
Homo sapiens PRELID1 pseudogene 5 (PRELID1P5) on chromosome 1     Homo sapiens    human           9606       26.3   26.3  100%  221   100.00 1414       NG_005180.5      
Homo sapiens mitogen-activated protein kinase kinase kinase 4...  Homo sapiens    human           9606       26.3   26.3  100%  221   100.00 5500       NM_005922.4      
Homo sapiens HIVEP zinc finger 3 (HIVEP3), transcript variant ... Homo sapiens    human           9606       26.3   26.3  100%  221   100.00 12617      NM_024503.5      
Homo sapiens zinc finger NFX1-type containing 1 (ZNFX1), mRNA     Homo sapiens    human           9606       26.3   26.3  100%  221   100.00 7209       NM_021035.3      
Homo sapiens tight junction protein 3 (TJP3), transcript varia... Homo sapiens    human           9606       26.3   26.3  100%  221   100.00 3076       NM_001267560.2   
Homo sapiens HIVEP zinc finger 3 (HIVEP3), RefSeqGene on...       Homo sapiens    human           9606       26.3   26.3  100%  221   100.00 536561     NG_030026.2      
Homo sapiens neuronal PAS domain protein 3 (NPAS3), RefSeqGene... Homo sapiens    human           9606       26.3   50.5  100%  221   100.00 871924     NG_013036.2      
Homo sapiens contactin associated protein 2 (CNTNAP2),...         Homo sapiens    human           9606       26.3   50.5  100%  221   100.00 2309998    NG_007092.3      
PREDICTED: Homo sapiens mitogen-activated protein kinase kinas... Homo sapiens    human           9606       26.3   26.3  100%  221   100.00 5419       XR_001743422.2   
PREDICTED: Homo sapiens mitogen-activated protein kinase kinas... Homo sapiens    human           9606       26.3   26.3  100%  221   100.00 5124       XR_002956284.1   
PREDICTED: Homo sapiens HIVEP zinc finger 3 (HIVEP3), transcri... Homo sapiens    human           9606       26.3   26.3  100%  221   100.00 12615      XM_017001994.2   
PREDICTED: Homo sapiens HIVEP zinc finger 3 (HIVEP3), transcri... Homo sapiens    human           9606       26.3   26.3  100%  221   100.00 12538      XM_017001993.2   
PREDICTED: Homo sapiens HIVEP zinc finger 3 (HIVEP3), transcri... Homo sapiens    human           9606       26.3   26.3  100%  221   100.00 12135      XM_024448789.1   
Homo sapiens N-alpha-acetyltransferase 15, NatA auxiliary...      Homo sapiens    human           9606       26.3   26.3  100%  221   100.00 96315      NG_053037.1      
Homo sapiens actin binding LIM protein 1 (ABLIM1), RefSeqGene ... Homo sapiens    human           9606       26.3   50.5  100%  221   100.00 397534     NG_029872.2      
Homo sapiens myosin XVIIIA (MYO18A), RefSeqGene on chromosome 17  Homo sapiens    human           9606       26.3   26.3  100%  221   100.00 113880     NG_051989.1      
Homo sapiens synaptic vesicle glycoprotein 2B (SV2B), RefSeqGe... Homo sapiens    human           9606       26.3   26.3  100%  221   100.00 208589     NG_051558.1      
Homo sapiens myelin transcription factor 1 like (MYT1L),...       Homo sapiens    human           9606       26.3   26.3  100%  221   100.00 549276     NG_051313.1      
Homo sapiens retinoic acid receptor beta (RARB), RefSeqGene on... Homo sapiens    human           9606       26.3   26.3  100%  221   100.00 775610     NG_029013.3      
PREDICTED: Homo sapiens mitogen-activated protein kinase kinas... Homo sapiens    human           9606       26.3   26.3  100%  221   100.00 5971       XM_017010869.1   
PREDICTED: Homo sapiens HIVEP zinc finger 3 (HIVEP3), transcri... Homo sapiens    human           9606       26.3   26.3  100%  221   100.00 13398      XM_017001992.1   
PREDICTED: Homo sapiens HIVEP zinc finger 3 (HIVEP3), transcri... Homo sapiens    human           9606       26.3   26.3  100%  221   100.00 12151      XM_011541884.2   
Homo sapiens chromosome 7 clone CH17-202E11, complete sequence    Homo sapiens    human           9606       26.3   26.3  100%  221   100.00 226848     AC270515.1       
Homo sapiens protein tyrosine phosphatase receptor type D...      Homo sapiens    human           9606       26.3   26.3  100%  221   100.00 2305478    NG_033963.1      
Homo sapiens isolate CHM13 chromosome 20                          Homo sapiens    human           9606       26.3   244   100%  221   100.00 66210255   CP068258.2       
Homo sapiens isolate CHM13 chromosome 19                          Homo sapiens    human           9606       26.3   196   100%  221   100.00 61707364   CP068259.2       
Homo sapiens isolate CHM13 chromosome 17                          Homo sapiens    human           9606       26.3   319   100%  221   100.00 84276897   CP068261.2       
Homo sapiens isolate CHM13 chromosome 16                          Homo sapiens    human           9606       26.3   220   100%  221   100.00 96330374   CP068262.2       
Homo sapiens isolate CHM13 chromosome 15                          Homo sapiens    human           9606       26.3   317   100%  221   100.00 99753195   CP068263.2       
Homo sapiens collagen type XIV alpha 1 chain (COL14A1),...        Homo sapiens    human           9606       26.3   26.3  100%  221   100.00 253927     NG_033107.1      
Homo sapiens BAC clone CH17-132D16 from chromosome 11, complet... Homo sapiens    human           9606       26.3   123   100%  221   100.00 205924     AC244206.2       
Homo sapiens FOSMID clone ABC24-579E8 from chromosome 4,...       Homo sapiens    human           9606       26.3   26.3  100%  221   100.00 39319      AC253565.1       
Homo sapiens UV stimulated scaffold protein A (UVSSA),...         Homo sapiens    human           9606       26.3   26.3  100%  221   100.00 47734      NG_032753.1      
Homo sapiens DNA, chromosome 20, nearly complete genome           Homo sapiens    human           9606       26.3   196   100%  221   100.00 62398354   AP023480.1       
Homo sapiens DNA, chromosome 19, nearly complete genome           Homo sapiens    human           9606       26.3   196   100%  221   100.00 59105444   AP023479.1       
Homo sapiens DNA, chromosome 17, nearly complete genome           Homo sapiens    human           9606       26.3   295   100%  221   100.00 80688777   AP023477.1       
Homo sapiens DNA, chromosome 16, nearly complete genome           Homo sapiens    human           9606       26.3   196   100%  221   100.00 94690957   AP023476.1       
Homo sapiens DNA, chromosome 15, nearly complete genome           Homo sapiens    human           9606       26.3   269   100%  221   100.00 95537968   AP023475.1       
Homo sapiens mitogen-activated protein kinase kinase kinase 4...  Homo sapiens    human           9606       26.3   26.3  100%  221   100.00 5591       NR_120425.2      
Homo sapiens mitogen-activated protein kinase kinase kinase 4...  Homo sapiens    human           9606       26.3   26.3  100%  221   100.00 5350       NM_006724.4      
Homo sapiens mitogen-activated protein kinase kinase kinase 4...  Homo sapiens    human           9606       26.3   26.3  100%  221   100.00 5598       NM_001291958.2   
Homo sapiens mitogen-activated protein kinase kinase kinase 4...  Homo sapiens    human           9606       26.3   26.3  100%  221   100.00 5338       NM_001363582.2   
Homo sapiens mitogen-activated protein kinase kinase kinase 4...  Homo sapiens    human           9606       26.3   26.3  100%  221   100.00 5488       NM_001301072.2   
Homo sapiens mitogen-activated protein kinase kinase kinase 20... Homo sapiens    human           9606       26.3   26.3  100%  221   100.00 199173     NG_029373.1      
Homo sapiens laminin subunit beta 1 (LAMB1), RefSeqGene on...     Homo sapiens    human           9606       26.3   26.3  100%  221   100.00 86559      NG_023255.1      
Human DNA sequence from clone RP11-146B14 on chromosome 9,...     Homo sapiens    human           9606       26.3   26.3  100%  221   100.00 96132      AL137020.14      
Homo sapiens FOSMID clone ABC7-495622K21 from chromosome 16,...   Homo sapiens    human           9606       26.3   26.3  100%  221   100.00 34130      AC234399.2       
Homo sapiens mitogen-activated protein kinase kinase kinase 4,... Homo sapiens    human           9606       26.3   26.3  100%  221   100.00 5354       BC136276.1       
Homo sapiens cDNA clone IMAGE:9052264                             Homo sapiens    human           9606       26.3   26.3  100%  221   100.00 5448       BC143750.1       
Homo sapiens cDNA clone IMAGE:9052257                             Homo sapiens    human           9606       26.3   26.3  100%  221   100.00 5441       BC143743.1       
Homo sapiens mitogen-activated protein kinase kinase kinase 4,... Homo sapiens    human           9606       26.3   26.3  100%  221   100.00 5350       BC143735.1       
Homo sapiens FOSMID clone ABC7-42455100J6 from chromosome...      Homo sapiens    human           9606       26.3   26.3  100%  221   100.00 43829      AC226385.2       
Homo sapiens KIAA1555 mRNA for KIAA1555 protein                   Homo sapiens    human           9606       26.3   26.3  100%  221   100.00 8473       AB046775.3       
Homo sapiens FOSMID clone ABC9-43996700C13 from chromosome 4,...  Homo sapiens    human           9606       26.3   26.3  100%  221   100.00 33434      AC214173.3       
Homo sapiens cDNA, FLJ97814                                       Homo sapiens    human           9606       26.3   26.3  100%  221   100.00 4365       AK307866.1       
Homo sapiens cDNA, FLJ97340                                       Homo sapiens    human           9606       26.3   26.3  100%  221   100.00 3130       AK307392.1       
Homo sapiens human immunodeficiency virus type I enhancer...      Homo sapiens    human           9606       26.3   26.3  100%  221   100.00 8492       BC152563.1       
Homo sapiens mitogen-activated protein kinase kinase kinase 4,... Homo sapiens    human           9606       26.3   26.3  100%  221   100.00 5431       BC146770.1       
Homo sapiens KIAA1404 mRNA for KIAA1404 protein                   Homo sapiens    human           9606       26.3   26.3  100%  221   100.00 7184       AB037825.2       
Homo sapiens BAC clone CTA-356E1 from 7, complete sequence        Homo sapiens    human           9606       26.3   26.3  100%  221   100.00 106508     AC005102.1       
Homo sapiens BAC clone RP11-1244E8 from 4, complete sequence      Homo sapiens    human           9606       26.3   26.3  100%  221   100.00 51095      AC118281.4       
Homo sapiens BAC clone RP11-334C6 from 7, complete sequence       Homo sapiens    human           9606       26.3   26.3  100%  221   100.00 83743      AC073418.6       
Homo sapiens BAC clone RP11-424F6 from 7, complete sequence       Homo sapiens    human           9606       26.3   26.3  100%  221   100.00 119721     AC093655.4       
Homo sapiens BAC clone RP11-521C10 from 7, complete sequence      Homo sapiens    human           9606       26.3   26.3  100%  221   100.00 113530     AC073216.7       
Homo sapiens cDNA FLJ16752 fis, clone BRACE2013010, highly...     Homo sapiens    human           9606       26.3   26.3  100%  221   100.00 2369       AK122991.1       
Homo sapiens cDNA FLJ35672 fis, clone SPLEN2018280                Homo sapiens    human           9606       26.3   26.3  100%  221   100.00 2223       AK092991.1       
Homo sapiens cDNA FLJ33799 fis, clone CTONG2000201, highly...     Homo sapiens    human           9606       26.3   26.3  100%  221   100.00 3075       AK091118.1       
Homo sapiens cDNA FLJ39275 fis, clone OCBBF2010830                Homo sapiens    human           9606       26.3   26.3  100%  221   100.00 3133       AK096594.1       
Homo sapiens cDNA FLJ11277 fis, clone PLACE1009404                Homo sapiens    human           9606       26.3   26.3  100%  221   100.00 2839       AK002139.1       
Homo sapiens zinc finger, NFX1-type containing 1, mRNA (cDNA...   Homo sapiens    human           9606       26.3   26.3  100%  221   100.00 2810       BC014041.2       
Homo sapiens cDNA clone IMAGE:5265582, containing frame-shift...  Homo sapiens    human           9606       26.3   26.3  100%  221   100.00 4963       BC030789.1       
Homo sapiens chromosome 17, clone RP13-650J16, complete sequence  Homo sapiens    human           9606       26.3   26.3  100%  221   100.00 96066      AC135056.4       
Homo sapiens chromosome 15, clone RP11-354M13, complete sequence  Homo sapiens    human           9606       26.3   26.3  100%  221   100.00 175493     AC123784.2       
Human DNA sequence from clone RP11-240D10 on chromosome 1,...     Homo sapiens    human           9606       26.3   26.3  100%  221   100.00 62485      AL590093.10      
Homo sapiens chromosome 5 clone CTD-2242E19, complete sequence    Homo sapiens    human           9606       26.3   26.3  100%  221   100.00 112119     AC116333.2       
Homo sapiens BAC clone RP11-685F15 from 4, complete sequence      Homo sapiens    human           9606       26.3   26.3  100%  221   100.00 44722      AC107396.5       
Human DNA sequence from clone RP11-486B10 on chromosome 1,...     Homo sapiens    human           9606       26.3   26.3  100%  221   100.00 154153     AL445933.32      
Homo sapiens BAC clone RP11-326I19 from 4, complete sequence      Homo sapiens    human           9606       26.3   26.3  100%  221   100.00 203583     AC092437.4       
Homo sapiens 3q BAC RP11-523G9 (Roswell Park Cancer Institute...  Homo sapiens    human           9606       26.3   26.3  100%  221   100.00 160850     AC104150.6       
Homo sapiens BAC clone RP11-587O9 from 4, complete sequence       Homo sapiens    human           9606       26.3   26.3  100%  221   100.00 203523     AC068127.6       
Homo sapiens chromosome 16 clone CTD-3037G24, complete sequence   Homo sapiens    human           9606       26.3   26.3  100%  221   100.00 159870     AC010333.7       
Human DNA sequence from clone RP11-183G22 on chromosome 1,...     Homo sapiens    human           9606       26.3   26.3  100%  221   100.00 139273     AL596275.10      
Homo sapiens chromosome 5 clone RP11-292F10, complete sequence    Homo sapiens    human           9606       26.3   26.3  100%  221   100.00 200923     AC091928.3       
Human DNA sequence from clone RP1-187B23 on chromosome...         Homo sapiens    human           9606       26.3   26.3  100%  221   100.00 129120     AL031280.7       
Homo sapiens chromosome 1 clone RP11-543B16, complete sequence    Homo sapiens    human           9606       26.3   26.3  100%  221   100.00 193041     AC092017.2       
Homo sapiens chromosome 8, clone RP11-1126C1, complete sequence   Homo sapiens    human           9606       26.3   26.3  100%  221   100.00 145832     AC090736.5       
Homo sapiens chromosome 3 clone RP11-537O8, complete sequence     Homo sapiens    human           9606       26.3   26.3  100%  221   100.00 188643     AC092422.3       
Homo sapiens chromosome 7 clone RP11-751K21, complete sequence    Homo sapiens    human           9606       26.3   26.3  100%  221   100.00 197837     AC093107.3       
Human DNA sequence from clone RP11-776J12 on chromosome 6,...     Homo sapiens    human           9606       26.3   26.3  100%  221   100.00 69682      AL596452.2       
Human DNA sequence from clone RP11-200E19 on chromosome 6,...     Homo sapiens    human           9606       26.3   26.3  100%  221   100.00 37752      AL589932.8       
Human DNA sequence from clone RP11-332E4 on chromosome...         Homo sapiens    human           9606       26.3   26.3  100%  221   100.00 94784      AL355309.27      
Human DNA sequence from clone RP11-108K1 on chromosome 10,...     Homo sapiens    human           9606       26.3   50.5  100%  221   100.00 187344     AL354873.19      
Human DNA sequence from clone RP11-160A10 on chromosome 6,...     Homo sapiens    human           9606       26.3   26.3  100%  221   100.00 142012     AL591428.2       
Human DNA sequence from clone RP11-744O14 on chromosome 9,...     Homo sapiens    human           9606       26.3   26.3  100%  221   100.00 126045     AL354722.10      
Human DNA sequence from clone RP11-242F11 on chromosome 6,...     Homo sapiens    human           9606       26.3   26.3  100%  221   100.00 120709     AL445123.11      
Human DNA sequence from clone RP4-628F15 on chromosome X,...      Homo sapiens    human           9606       26.3   26.3  100%  221   100.00 93008      AL157701.2       
Human DNA sequence from clone RP4-686N3 on chromosome...          Homo sapiens    human           9606       26.3   26.3  100%  221   100.00 110293     AL049766.14      
Homo sapiens DNA, chromosome Y, nearly complete genome            Homo sapiens    human           9606       24.3   24.3  92%   873   100.00 50294361   AP023484.1       
Homo sapiens DNA, chromosome 22, nearly complete genome           Homo sapiens    human           9606       24.3   169   100%  873   100.00 46684173   AP023482.1       

Alignments:

>Homo sapiens HIVEP zinc finger 3 (HIVEP3), transcript variant 2, mRNA
Sequence ID: NM_001127714.3 Length: 12534
Range 1: 7104 to 7116

Score:26.3 bits(13), Expect:221, 
Identities:13/13(100%),  Gaps:0/13(0%), Strand: Plus/Minus

Query  1     AGGCTTGTAGCTC  13
             |||||||||||||
Sbjct  7116  AGGCTTGTAGCTC  7104


>Homo sapiens PRELID1 pseudogene 5 (PRELID1P5) on chromosome 1
Sequence ID: NG_005180.5 Length: 1414
Range 1: 158 to 170

Score:26.3 bits(13), Expect:221, 
Identities:13/13(100%),  Gaps:0/13(0%), Strand: Plus/Minus

Query  1    AGGCTTGTAGCTC  13
            |||||||||||||
Sbjct  170  AGGCTTGTAGCTC  158


>Homo sapiens mitogen-activated protein kinase kinase kinase 4 (MAP3K4), transcript variant 1, mRNA
Sequence ID: NM_005922.4 Length: 5500
Range 1: 962 to 974

Score:26.3 bits(13), Expect:221, 
Identities:13/13(100%),  Gaps:0/13(0%), Strand: Plus/Minus

Query  1    AGGCTTGTAGCTC  13
            |||||||||||||
Sbjct  974  AGGCTTGTAGCTC  962


>Homo sapiens HIVEP zinc finger 3 (HIVEP3), transcript variant 1, mRNA
Sequence ID: NM_024503.5 Length: 12617
Range 1: 7184 to 7196

Score:26.3 bits(13), Expect:221, 
Identities:13/13(100%),  Gaps:0/13(0%), Strand: Plus/Minus

Query  1     AGGCTTGTAGCTC  13
             |||||||||||||
Sbjct  7196  AGGCTTGTAGCTC  7184


>Homo sapiens zinc finger NFX1-type containing 1 (ZNFX1), mRNA
Sequence ID: NM_021035.3 Length: 7209
Range 1: 663 to 675

Score:26.3 bits(13), Expect:221, 
Identities:13/13(100%),  Gaps:0/13(0%), Strand: Plus/Plus

Query  1    AGGCTTGTAGCTC  13
            |||||||||||||
Sbjct  663  AGGCTTGTAGCTC  675


>Homo sapiens tight junction protein 3 (TJP3), transcript variant 1, mRNA
Sequence ID: NM_001267560.2 Length: 3076
Range 1: 78 to 90

Score:26.3 bits(13), Expect:221, 
Identities:13/13(100%),  Gaps:0/13(0%), Strand: Plus/Minus

Query  1   AGGCTTGTAGCTC  13
           |||||||||||||
Sbjct  90  AGGCTTGTAGCTC  78


>Homo sapiens HIVEP zinc finger 3 (HIVEP3), RefSeqGene on chromosome 1
Sequence ID: NG_030026.2 Length: 536561
Range 1: 527579 to 527591

Score:26.3 bits(13), Expect:221, 
Identities:13/13(100%),  Gaps:0/13(0%), Strand: Plus/Minus

Query  1       AGGCTTGTAGCTC  13
               |||||||||||||
Sbjct  527591  AGGCTTGTAGCTC  527579


>Homo sapiens neuronal PAS domain protein 3 (NPAS3), RefSeqGene on chromosome 14
Sequence ID: NG_013036.2 Length: 871924
Range 1: 603969 to 603981

Score:26.3 bits(13), Expect:221, 
Identities:13/13(100%),  Gaps:0/13(0%), Strand: Plus/Plus

Query  1       AGGCTTGTAGCTC  13
               |||||||||||||
Sbjct  603969  AGGCTTGTAGCTC  603981


Range 2: 492259 to 492270

Score:24.3 bits(12), Expect:873, 
Identities:12/12(100%),  Gaps:0/12(0%), Strand: Plus/Plus

Query  1       AGGCTTGTAGCT  12
               ||||||||||||
Sbjct  492259  AGGCTTGTAGCT  492270


>Homo sapiens contactin associated protein 2 (CNTNAP2), RefSeqGene on chromosome 7
Sequence ID: NG_007092.3 Length: 2309998
Range 1: 91983 to 91995

Score:26.3 bits(13), Expect:221, 
Identities:13/13(100%),  Gaps:0/13(0%), Strand: Plus/Minus

Query  1      AGGCTTGTAGCTC  13
              |||||||||||||
Sbjct  91995  AGGCTTGTAGCTC  91983


Range 2: 1942925 to 1942936

Score:24.3 bits(12), Expect:873, 
Identities:12/12(100%),  Gaps:0/12(0%), Strand: Plus/Minus

Query  2        GGCTTGTAGCTC  13
                ||||||||||||
Sbjct  1942936  GGCTTGTAGCTC  1942925


>PREDICTED: Homo sapiens mitogen-activated protein kinase kinase kinase 4 (MAP3K4), transcript variant X4, misc_RNA
Sequence ID: XR_001743422.2 Length: 5419
Range 1: 947 to 959

Score:26.3 bits(13), Expect:221, 
Identities:13/13(100%),  Gaps:0/13(0%), Strand: Plus/Minus

Query  1    AGGCTTGTAGCTC  13
            |||||||||||||
Sbjct  959  AGGCTTGTAGCTC  947


>PREDICTED: Homo sapiens mitogen-activated protein kinase kinase kinase 4 (MAP3K4), transcript variant X3, misc_RNA
Sequence ID: XR_002956284.1 Length: 5124
Range 1: 947 to 959

Score:26.3 bits(13), Expect:221, 
Identities:13/13(100%),  Gaps:0/13(0%), Strand: Plus/Minus

Query  1    AGGCTTGTAGCTC  13
            |||||||||||||
Sbjct  959  AGGCTTGTAGCTC  947


>PREDICTED: Homo sapiens HIVEP zinc finger 3 (HIVEP3), transcript variant X5, mRNA
Sequence ID: XM_017001994.2 Length: 12615
Range 1: 7368 to 7380

Score:26.3 bits(13), Expect:221, 
Identities:13/13(100%),  Gaps:0/13(0%), Strand: Plus/Minus

Query  1     AGGCTTGTAGCTC  13
             |||||||||||||
Sbjct  7380  AGGCTTGTAGCTC  7368


>PREDICTED: Homo sapiens HIVEP zinc finger 3 (HIVEP3), transcript variant X4, mRNA
Sequence ID: XM_017001993.2 Length: 12538
Range 1: 7288 to 7300

Score:26.3 bits(13), Expect:221, 
Identities:13/13(100%),  Gaps:0/13(0%), Strand: Plus/Minus

Query  1     AGGCTTGTAGCTC  13
             |||||||||||||
Sbjct  7300  AGGCTTGTAGCTC  7288


>PREDICTED: Homo sapiens HIVEP zinc finger 3 (HIVEP3), transcript variant X3, mRNA
Sequence ID: XM_024448789.1 Length: 12135
Range 1: 6885 to 6897

Score:26.3 bits(13), Expect:221, 
Identities:13/13(100%),  Gaps:0/13(0%), Strand: Plus/Minus

Query  1     AGGCTTGTAGCTC  13
             |||||||||||||
Sbjct  6897  AGGCTTGTAGCTC  6885


>Homo sapiens N-alpha-acetyltransferase 15, NatA auxiliary subunit (NAA15), RefSeqGene on chromosome 4
Sequence ID: NG_053037.1 Length: 96315
Range 1: 56793 to 56805

Score:26.3 bits(13), Expect:221, 
Identities:13/13(100%),  Gaps:0/13(0%), Strand: Plus/Plus

Query  1      AGGCTTGTAGCTC  13
              |||||||||||||
Sbjct  56793  AGGCTTGTAGCTC  56805


>Homo sapiens actin binding LIM protein 1 (ABLIM1), RefSeqGene on chromosome 10
Sequence ID: NG_029872.2 Length: 397534
Range 1: 232320 to 232332

Score:26.3 bits(13), Expect:221, 
Identities:13/13(100%),  Gaps:0/13(0%), Strand: Plus/Minus

Query  1       AGGCTTGTAGCTC  13
               |||||||||||||
Sbjct  232332  AGGCTTGTAGCTC  232320


Range 2: 199611 to 199622

Score:24.3 bits(12), Expect:873, 
Identities:12/12(100%),  Gaps:0/12(0%), Strand: Plus/Minus

Query  1       AGGCTTGTAGCT  12
               ||||||||||||
Sbjct  199622  AGGCTTGTAGCT  199611


>Homo sapiens myosin XVIIIA (MYO18A), RefSeqGene on chromosome 17
Sequence ID: NG_051989.1 Length: 113880
Range 1: 105140 to 105152

Score:26.3 bits(13), Expect:221, 
Identities:13/13(100%),  Gaps:0/13(0%), Strand: Plus/Minus

Query  1       AGGCTTGTAGCTC  13
               |||||||||||||
Sbjct  105152  AGGCTTGTAGCTC  105140


>Homo sapiens synaptic vesicle glycoprotein 2B (SV2B), RefSeqGene on chromosome 15
Sequence ID: NG_051558.1 Length: 208589
Range 1: 108469 to 108481

Score:26.3 bits(13), Expect:221, 
Identities:13/13(100%),  Gaps:0/13(0%), Strand: Plus/Minus

Query  1       AGGCTTGTAGCTC  13
               |||||||||||||
Sbjct  108481  AGGCTTGTAGCTC  108469


>Homo sapiens myelin transcription factor 1 like (MYT1L), RefSeqGene on chromosome 2
Sequence ID: NG_051313.1 Length: 549276
Range 1: 102394 to 102406

Score:26.3 bits(13), Expect:221, 
Identities:13/13(100%),  Gaps:0/13(0%), Strand: Plus/Minus

Query  1       AGGCTTGTAGCTC  13
               |||||||||||||
Sbjct  102406  AGGCTTGTAGCTC  102394


>Homo sapiens retinoic acid receptor beta (RARB), RefSeqGene on chromosome 3
Sequence ID: NG_029013.3 Length: 775610
Range 1: 313806 to 313818

Score:26.3 bits(13), Expect:221, 
Identities:13/13(100%),  Gaps:0/13(0%), Strand: Plus/Minus

Query  1       AGGCTTGTAGCTC  13
               |||||||||||||
Sbjct  313818  AGGCTTGTAGCTC  313806


>PREDICTED: Homo sapiens mitogen-activated protein kinase kinase kinase 4 (MAP3K4), transcript variant X2, mRNA
Sequence ID: XM_017010869.1 Length: 5971
Range 1: 1428 to 1440

Score:26.3 bits(13), Expect:221, 
Identities:13/13(100%),  Gaps:0/13(0%), Strand: Plus/Minus

Query  1     AGGCTTGTAGCTC  13
             |||||||||||||
Sbjct  1440  AGGCTTGTAGCTC  1428


>PREDICTED: Homo sapiens HIVEP zinc finger 3 (HIVEP3), transcript variant X2, mRNA
Sequence ID: XM_017001992.1 Length: 13398
Range 1: 8148 to 8160

Score:26.3 bits(13), Expect:221, 
Identities:13/13(100%),  Gaps:0/13(0%), Strand: Plus/Minus

Query  1     AGGCTTGTAGCTC  13
             |||||||||||||
Sbjct  8160  AGGCTTGTAGCTC  8148


>PREDICTED: Homo sapiens HIVEP zinc finger 3 (HIVEP3), transcript variant X1, mRNA
Sequence ID: XM_011541884.2 Length: 12151
Range 1: 6901 to 6913

Score:26.3 bits(13), Expect:221, 
Identities:13/13(100%),  Gaps:0/13(0%), Strand: Plus/Minus

Query  1     AGGCTTGTAGCTC  13
             |||||||||||||
Sbjct  6913  AGGCTTGTAGCTC  6901


>Homo sapiens chromosome 7 clone CH17-202E11, complete sequence
Sequence ID: AC270515.1 Length: 226848
Range 1: 55745 to 55757

Score:26.3 bits(13), Expect:221, 
Identities:13/13(100%),  Gaps:0/13(0%), Strand: Plus/Minus

Query  1      AGGCTTGTAGCTC  13
              |||||||||||||
Sbjct  55757  AGGCTTGTAGCTC  55745


>Homo sapiens protein tyrosine phosphatase receptor type D (PTPRD), RefSeqGene on chromosome 9
Sequence ID: NG_033963.1 Length: 2305478
Range 1: 1305989 to 1306001

Score:26.3 bits(13), Expect:221, 
Identities:13/13(100%),  Gaps:0/13(0%), Strand: Plus/Minus

Query  1        AGGCTTGTAGCTC  13
                |||||||||||||
Sbjct  1306001  AGGCTTGTAGCTC  1305989


>Homo sapiens isolate CHM13 chromosome 20
Sequence ID: CP068258.2 Length: 66210255
Range 1: 51040720 to 51040732

Score:26.3 bits(13), Expect:221, 
Identities:13/13(100%),  Gaps:0/13(0%), Strand: Plus/Minus

Query  1         AGGCTTGTAGCTC  13
                 |||||||||||||
Sbjct  51040732  AGGCTTGTAGCTC  51040720


Range 2: 3600183 to 3600194

Score:24.3 bits(12), Expect:873, 
Identities:12/12(100%),  Gaps:0/12(0%), Strand: Plus/Minus

Query  1        AGGCTTGTAGCT  12
                ||||||||||||
Sbjct  3600194  AGGCTTGTAGCT  3600183


Range 3: 8612132 to 8612143

Score:24.3 bits(12), Expect:873, 
Identities:12/12(100%),  Gaps:0/12(0%), Strand: Plus/Minus

Query  1        AGGCTTGTAGCT  12
                ||||||||||||
Sbjct  8612143  AGGCTTGTAGCT  8612132


Range 4: 15346056 to 15346067

Score:24.3 bits(12), Expect:873, 
Identities:12/12(100%),  Gaps:0/12(0%), Strand: Plus/Minus

Query  1         AGGCTTGTAGCT  12
                 ||||||||||||
Sbjct  15346067  AGGCTTGTAGCT  15346056


Range 5: 15564778 to 15564789

Score:24.3 bits(12), Expect:873, 
Identities:12/12(100%),  Gaps:0/12(0%), Strand: Plus/Plus

Query  1         AGGCTTGTAGCT  12
                 ||||||||||||
Sbjct  15564778  AGGCTTGTAGCT  15564789


Range 6: 26161138 to 26161149

Score:24.3 bits(12), Expect:873, 
Identities:12/12(100%),  Gaps:0/12(0%), Strand: Plus/Plus

Query  1         AGGCTTGTAGCT  12
                 ||||||||||||
Sbjct  26161138  AGGCTTGTAGCT  26161149


Range 7: 29685269 to 29685280

Score:24.3 bits(12), Expect:873, 
Identities:12/12(100%),  Gaps:0/12(0%), Strand: Plus/Minus

Query  1         AGGCTTGTAGCT  12
                 ||||||||||||
Sbjct  29685280  AGGCTTGTAGCT  29685269


Range 8: 30968528 to 30968539

Score:24.3 bits(12), Expect:873, 
Identities:12/12(100%),  Gaps:0/12(0%), Strand: Plus/Plus

Query  1         AGGCTTGTAGCT  12
                 ||||||||||||
Sbjct  30968528  AGGCTTGTAGCT  30968539


Range 9: 47966181 to 47966192

Score:24.3 bits(12), Expect:873, 
Identities:12/12(100%),  Gaps:0/12(0%), Strand: Plus/Plus

Query  1         AGGCTTGTAGCT  12
                 ||||||||||||
Sbjct  47966181  AGGCTTGTAGCT  47966192


Range 10: 54693900 to 54693911

Score:24.3 bits(12), Expect:873, 
Identities:12/12(100%),  Gaps:0/12(0%), Strand: Plus/Minus

Query  1         AGGCTTGTAGCT  12
                 ||||||||||||
Sbjct  54693911  AGGCTTGTAGCT  54693900


>Homo sapiens isolate CHM13 chromosome 19
Sequence ID: CP068259.2 Length: 61707364
Range 1: 3686862 to 3686874

Score:26.3 bits(13), Expect:221, 
Identities:13/13(100%),  Gaps:0/13(0%), Strand: Plus/Minus

Query  1        AGGCTTGTAGCTC  13
                |||||||||||||
Sbjct  3686874  AGGCTTGTAGCTC  3686862


Range 2: 6118726 to 6118737

Score:24.3 bits(12), Expect:873, 
Identities:12/12(100%),  Gaps:0/12(0%), Strand: Plus/Plus

Query  1        AGGCTTGTAGCT  12
                ||||||||||||
Sbjct  6118726  AGGCTTGTAGCT  6118737


Range 3: 9709996 to 9710007

Score:24.3 bits(12), Expect:873, 
Identities:12/12(100%),  Gaps:0/12(0%), Strand: Plus/Plus

Query  1        AGGCTTGTAGCT  12
                ||||||||||||
Sbjct  9709996  AGGCTTGTAGCT  9710007


Range 4: 9825916 to 9825927

Score:24.3 bits(12), Expect:873, 
Identities:12/12(100%),  Gaps:0/12(0%), Strand: Plus/Plus

Query  1        AGGCTTGTAGCT  12
                ||||||||||||
Sbjct  9825916  AGGCTTGTAGCT  9825927


Range 5: 13289587 to 13289598

Score:24.3 bits(12), Expect:873, 
Identities:12/12(100%),  Gaps:0/12(0%), Strand: Plus/Plus

Query  1         AGGCTTGTAGCT  12
                 ||||||||||||
Sbjct  13289587  AGGCTTGTAGCT  13289598


Range 6: 34053516 to 34053527

Score:24.3 bits(12), Expect:873, 
Identities:12/12(100%),  Gaps:0/12(0%), Strand: Plus/Minus

Query  2         GGCTTGTAGCTC  13
                 ||||||||||||
Sbjct  34053527  GGCTTGTAGCTC  34053516


Range 7: 42981932 to 42981943

Score:24.3 bits(12), Expect:873, 
Identities:12/12(100%),  Gaps:0/12(0%), Strand: Plus/Minus

Query  2         GGCTTGTAGCTC  13
                 ||||||||||||
Sbjct  42981943  GGCTTGTAGCTC  42981932


Range 8: 59790376 to 59790387

Score:24.3 bits(12), Expect:873, 
Identities:12/12(100%),  Gaps:0/12(0%), Strand: Plus/Minus

Query  1         AGGCTTGTAGCT  12
                 ||||||||||||
Sbjct  59790387  AGGCTTGTAGCT  59790376


>Homo sapiens isolate CHM13 chromosome 17
Sequence ID: CP068261.2 Length: 84276897
Range 1: 30022956 to 30022968

Score:26.3 bits(13), Expect:221, 
Identities:13/13(100%),  Gaps:0/13(0%), Strand: Plus/Plus

Query  1         AGGCTTGTAGCTC  13
                 |||||||||||||
Sbjct  30022956  AGGCTTGTAGCTC  30022968


Range 2: 82920691 to 82920703

Score:26.3 bits(13), Expect:221, 
Identities:13/13(100%),  Gaps:0/13(0%), Strand: Plus/Plus

Query  1         AGGCTTGTAGCTC  13
                 |||||||||||||
Sbjct  82920691  AGGCTTGTAGCTC  82920703


Range 3: 5830132 to 5830143

Score:24.3 bits(12), Expect:873, 
Identities:12/12(100%),  Gaps:0/12(0%), Strand: Plus/Plus

Query  2        GGCTTGTAGCTC  13
                ||||||||||||
Sbjct  5830132  GGCTTGTAGCTC  5830143


Range 4: 8410957 to 8410968

Score:24.3 bits(12), Expect:873, 
Identities:12/12(100%),  Gaps:0/12(0%), Strand: Plus/Plus

Query  2        GGCTTGTAGCTC  13
                ||||||||||||
Sbjct  8410957  GGCTTGTAGCTC  8410968


Range 5: 9879906 to 9879917

Score:24.3 bits(12), Expect:873, 
Identities:12/12(100%),  Gaps:0/12(0%), Strand: Plus/Minus

Query  1        AGGCTTGTAGCT  12
                ||||||||||||
Sbjct  9879917  AGGCTTGTAGCT  9879906


Range 6: 11677522 to 11677533

Score:24.3 bits(12), Expect:873, 
Identities:12/12(100%),  Gaps:0/12(0%), Strand: Plus/Minus

Query  2         GGCTTGTAGCTC  13
                 ||||||||||||
Sbjct  11677533  GGCTTGTAGCTC  11677522


Range 7: 14045953 to 14045964

Score:24.3 bits(12), Expect:873, 
Identities:12/12(100%),  Gaps:0/12(0%), Strand: Plus/Plus

Query  2         GGCTTGTAGCTC  13
                 ||||||||||||
Sbjct  14045953  GGCTTGTAGCTC  14045964


Range 8: 22779236 to 22779247

Score:24.3 bits(12), Expect:873, 
Identities:12/12(100%),  Gaps:0/12(0%), Strand: Plus/Plus

Query  1         AGGCTTGTAGCT  12
                 ||||||||||||
Sbjct  22779236  AGGCTTGTAGCT  22779247


Range 9: 65031402 to 65031413

Score:24.3 bits(12), Expect:873, 
Identities:12/12(100%),  Gaps:0/12(0%), Strand: Plus/Plus

Query  1         AGGCTTGTAGCT  12
                 ||||||||||||
Sbjct  65031402  AGGCTTGTAGCT  65031413


Range 10: 70961872 to 70961883

Score:24.3 bits(12), Expect:873, 
Identities:12/12(100%),  Gaps:0/12(0%), Strand: Plus/Plus

Query  1         AGGCTTGTAGCT  12
                 ||||||||||||
Sbjct  70961872  AGGCTTGTAGCT  70961883


Range 11: 73538079 to 73538090

Score:24.3 bits(12), Expect:873, 
Identities:12/12(100%),  Gaps:0/12(0%), Strand: Plus/Plus

Query  1         AGGCTTGTAGCT  12
                 ||||||||||||
Sbjct  73538079  AGGCTTGTAGCT  73538090


Range 12: 74723057 to 74723068

Score:24.3 bits(12), Expect:873, 
Identities:12/12(100%),  Gaps:0/12(0%), Strand: Plus/Plus

Query  2         GGCTTGTAGCTC  13
                 ||||||||||||
Sbjct  74723057  GGCTTGTAGCTC  74723068


Range 13: 78078495 to 78078506

Score:24.3 bits(12), Expect:873, 
Identities:12/12(100%),  Gaps:0/12(0%), Strand: Plus/Plus

Query  2         GGCTTGTAGCTC  13
                 ||||||||||||
Sbjct  78078495  GGCTTGTAGCTC  78078506


>Homo sapiens isolate CHM13 chromosome 16
Sequence ID: CP068262.2 Length: 96330374
Range 1: 12626262 to 12626274

Score:26.3 bits(13), Expect:221, 
Identities:13/13(100%),  Gaps:0/13(0%), Strand: Plus/Minus

Query  1         AGGCTTGTAGCTC  13
                 |||||||||||||
Sbjct  12626274  AGGCTTGTAGCTC  12626262


Range 2: 11204121 to 11204132

Score:24.3 bits(12), Expect:873, 
Identities:12/12(100%),  Gaps:0/12(0%), Strand: Plus/Plus

Query  1         AGGCTTGTAGCT  12
                 ||||||||||||
Sbjct  11204121  AGGCTTGTAGCT  11204132


Range 3: 20171539 to 20171550

Score:24.3 bits(12), Expect:873, 
Identities:12/12(100%),  Gaps:0/12(0%), Strand: Plus/Plus

Query  1         AGGCTTGTAGCT  12
                 ||||||||||||
Sbjct  20171539  AGGCTTGTAGCT  20171550


Range 4: 22218438 to 22218449

Score:24.3 bits(12), Expect:873, 
Identities:12/12(100%),  Gaps:0/12(0%), Strand: Plus/Plus

Query  1         AGGCTTGTAGCT  12
                 ||||||||||||
Sbjct  22218438  AGGCTTGTAGCT  22218449


Range 5: 25134478 to 25134489

Score:24.3 bits(12), Expect:873, 
Identities:12/12(100%),  Gaps:0/12(0%), Strand: Plus/Plus

Query  2         GGCTTGTAGCTC  13
                 ||||||||||||
Sbjct  25134478  GGCTTGTAGCTC  25134489


Range 6: 35700374 to 35700385

Score:24.3 bits(12), Expect:873, 
Identities:12/12(100%),  Gaps:0/12(0%), Strand: Plus/Minus

Query  1         AGGCTTGTAGCT  12
                 ||||||||||||
Sbjct  35700385  AGGCTTGTAGCT  35700374


Range 7: 53273258 to 53273269

Score:24.3 bits(12), Expect:873, 
Identities:12/12(100%),  Gaps:0/12(0%), Strand: Plus/Plus

Query  1         AGGCTTGTAGCT  12
                 ||||||||||||
Sbjct  53273258  AGGCTTGTAGCT  53273269


Range 8: 54821959 to 54821970

Score:24.3 bits(12), Expect:873, 
Identities:12/12(100%),  Gaps:0/12(0%), Strand: Plus/Plus

Query  1         AGGCTTGTAGCT  12
                 ||||||||||||
Sbjct  54821959  AGGCTTGTAGCT  54821970


Range 9: 75599916 to 75599927

Score:24.3 bits(12), Expect:873, 
Identities:12/12(100%),  Gaps:0/12(0%), Strand: Plus/Plus

Query  2         GGCTTGTAGCTC  13
                 ||||||||||||
Sbjct  75599916  GGCTTGTAGCTC  75599927


>Homo sapiens isolate CHM13 chromosome 15
Sequence ID: CP068263.2 Length: 99753195
Range 1: 88963948 to 88963960

Score:26.3 bits(13), Expect:221, 
Identities:13/13(100%),  Gaps:0/13(0%), Strand: Plus/Minus

Query  1         AGGCTTGTAGCTC  13
                 |||||||||||||
Sbjct  88963960  AGGCTTGTAGCTC  88963948


Range 2: 14630646 to 14630657

Score:24.3 bits(12), Expect:873, 
Identities:12/12(100%),  Gaps:0/12(0%), Strand: Plus/Minus

Query  1         AGGCTTGTAGCT  12
                 ||||||||||||
Sbjct  14630657  AGGCTTGTAGCT  14630646


Range 3: 15050683 to 15050694

Score:24.3 bits(12), Expect:873, 
Identities:12/12(100%),  Gaps:0/12(0%), Strand: Plus/Minus

Query  1         AGGCTTGTAGCT  12
                 ||||||||||||
Sbjct  15050694  AGGCTTGTAGCT  15050683


Range 4: 34406853 to 34406864

Score:24.3 bits(12), Expect:873, 
Identities:12/12(100%),  Gaps:0/12(0%), Strand: Plus/Plus

Query  1         AGGCTTGTAGCT  12
                 ||||||||||||
Sbjct  34406853  AGGCTTGTAGCT  34406864


Range 5: 35711980 to 35711991

Score:24.3 bits(12), Expect:873, 
Identities:12/12(100%),  Gaps:0/12(0%), Strand: Plus/Minus

Query  1         AGGCTTGTAGCT  12
                 ||||||||||||
Sbjct  35711991  AGGCTTGTAGCT  35711980


Range 6: 39723774 to 39723785

Score:24.3 bits(12), Expect:873, 
Identities:12/12(100%),  Gaps:0/12(0%), Strand: Plus/Plus

Query  2         GGCTTGTAGCTC  13
                 ||||||||||||
Sbjct  39723774  GGCTTGTAGCTC  39723785


Range 7: 43750805 to 43750816

Score:24.3 bits(12), Expect:873, 
Identities:12/12(100%),  Gaps:0/12(0%), Strand: Plus/Plus

Query  1         AGGCTTGTAGCT  12
                 ||||||||||||
Sbjct  43750805  AGGCTTGTAGCT  43750816


Range 8: 58233490 to 58233501

Score:24.3 bits(12), Expect:873, 
Identities:12/12(100%),  Gaps:0/12(0%), Strand: Plus/Minus

Query  2         GGCTTGTAGCTC  13
                 ||||||||||||
Sbjct  58233501  GGCTTGTAGCTC  58233490


Range 9: 73790225 to 73790236

Score:24.3 bits(12), Expect:873, 
Identities:12/12(100%),  Gaps:0/12(0%), Strand: Plus/Plus

Query  1         AGGCTTGTAGCT  12
                 ||||||||||||
Sbjct  73790225  AGGCTTGTAGCT  73790236


Range 10: 73894700 to 73894711

Score:24.3 bits(12), Expect:873, 
Identities:12/12(100%),  Gaps:0/12(0%), Strand: Plus/Minus

Query  1         AGGCTTGTAGCT  12
                 ||||||||||||
Sbjct  73894711  AGGCTTGTAGCT  73894700


Range 11: 74670957 to 74670968

Score:24.3 bits(12), Expect:873, 
Identities:12/12(100%),  Gaps:0/12(0%), Strand: Plus/Plus

Query  1         AGGCTTGTAGCT  12
                 ||||||||||||
Sbjct  74670957  AGGCTTGTAGCT  74670968


Range 12: 77077586 to 77077597

Score:24.3 bits(12), Expect:873, 
Identities:12/12(100%),  Gaps:0/12(0%), Strand: Plus/Minus

Query  1         AGGCTTGTAGCT  12
                 ||||||||||||
Sbjct  77077597  AGGCTTGTAGCT  77077586


Range 13: 77785892 to 77785903

Score:24.3 bits(12), Expect:873, 
Identities:12/12(100%),  Gaps:0/12(0%), Strand: Plus/Minus

Query  2         GGCTTGTAGCTC  13
                 ||||||||||||
Sbjct  77785903  GGCTTGTAGCTC  77785892


>Homo sapiens collagen type XIV alpha 1 chain (COL14A1), RefSeqGene on chromosome 8
Sequence ID: NG_033107.1 Length: 253927
Range 1: 39399 to 39411

Score:26.3 bits(13), Expect:221, 
Identities:13/13(100%),  Gaps:0/13(0%), Strand: Plus/Minus

Query  1      AGGCTTGTAGCTC  13
              |||||||||||||
Sbjct  39411  AGGCTTGTAGCTC  39399


>Homo sapiens BAC clone CH17-132D16 from chromosome 11, complete sequence
Sequence ID: AC244206.2 Length: 205924
Range 1: 159272 to 159284

Score:26.3 bits(13), Expect:221, 
Identities:13/13(100%),  Gaps:0/13(0%), Strand: Plus/Minus

Query  1       AGGCTTGTAGCTC  13
               |||||||||||||
Sbjct  159284  AGGCTTGTAGCTC  159272


Range 2: 45928 to 45939

Score:24.3 bits(12), Expect:873, 
Identities:12/12(100%),  Gaps:0/12(0%), Strand: Plus/Minus

Query  1      AGGCTTGTAGCT  12
              ||||||||||||
Sbjct  45939  AGGCTTGTAGCT  45928


Range 3: 65088 to 65099

Score:24.3 bits(12), Expect:873, 
Identities:12/12(100%),  Gaps:0/12(0%), Strand: Plus/Minus

Query  1      AGGCTTGTAGCT  12
              ||||||||||||
Sbjct  65099  AGGCTTGTAGCT  65088


Range 4: 83821 to 83832

Score:24.3 bits(12), Expect:873, 
Identities:12/12(100%),  Gaps:0/12(0%), Strand: Plus/Minus

Query  1      AGGCTTGTAGCT  12
              ||||||||||||
Sbjct  83832  AGGCTTGTAGCT  83821


Range 5: 102653 to 102664

Score:24.3 bits(12), Expect:873, 
Identities:12/12(100%),  Gaps:0/12(0%), Strand: Plus/Minus

Query  1       AGGCTTGTAGCT  12
               ||||||||||||
Sbjct  102664  AGGCTTGTAGCT  102653


>Homo sapiens FOSMID clone ABC24-579E8 from chromosome 4, complete sequence
Sequence ID: AC253565.1 Length: 39319
Range 1: 25102 to 25114

Score:26.3 bits(13), Expect:221, 
Identities:13/13(100%),  Gaps:0/13(0%), Strand: Plus/Minus

Query  1      AGGCTTGTAGCTC  13
              |||||||||||||
Sbjct  25114  AGGCTTGTAGCTC  25102


>Homo sapiens UV stimulated scaffold protein A (UVSSA), RefSeqGene on chromosome 4
Sequence ID: NG_032753.1 Length: 47734
Range 1: 38789 to 38801

Score:26.3 bits(13), Expect:221, 
Identities:13/13(100%),  Gaps:0/13(0%), Strand: Plus/Minus

Query  1      AGGCTTGTAGCTC  13
              |||||||||||||
Sbjct  38801  AGGCTTGTAGCTC  38789


>Homo sapiens DNA, chromosome 20, nearly complete genome
Sequence ID: AP023480.1 Length: 62398354
Range 1: 47333868 to 47333880

Score:26.3 bits(13), Expect:221, 
Identities:13/13(100%),  Gaps:0/13(0%), Strand: Plus/Minus

Query  1         AGGCTTGTAGCTC  13
                 |||||||||||||
Sbjct  47333880  AGGCTTGTAGCTC  47333868


Range 2: 3494958 to 3494969

Score:24.3 bits(12), Expect:873, 
Identities:12/12(100%),  Gaps:0/12(0%), Strand: Plus/Minus

Query  1        AGGCTTGTAGCT  12
                ||||||||||||
Sbjct  3494969  AGGCTTGTAGCT  3494958


Range 3: 8504741 to 8504752

Score:24.3 bits(12), Expect:873, 
Identities:12/12(100%),  Gaps:0/12(0%), Strand: Plus/Minus

Query  1        AGGCTTGTAGCT  12
                ||||||||||||
Sbjct  8504752  AGGCTTGTAGCT  8504741


Range 4: 15237870 to 15237881

Score:24.3 bits(12), Expect:873, 
Identities:12/12(100%),  Gaps:0/12(0%), Strand: Plus/Minus

Query  1         AGGCTTGTAGCT  12
                 ||||||||||||
Sbjct  15237881  AGGCTTGTAGCT  15237870


Range 5: 15456344 to 15456355

Score:24.3 bits(12), Expect:873, 
Identities:12/12(100%),  Gaps:0/12(0%), Strand: Plus/Plus

Query  1         AGGCTTGTAGCT  12
                 ||||||||||||
Sbjct  15456344  AGGCTTGTAGCT  15456355


Range 6: 26108318 to 26108329

Score:24.3 bits(12), Expect:873, 
Identities:12/12(100%),  Gaps:0/12(0%), Strand: Plus/Plus

Query  1         AGGCTTGTAGCT  12
                 ||||||||||||
Sbjct  26108318  AGGCTTGTAGCT  26108329


Range 7: 44265539 to 44265550

Score:24.3 bits(12), Expect:873, 
Identities:12/12(100%),  Gaps:0/12(0%), Strand: Plus/Plus

Query  1         AGGCTTGTAGCT  12
                 ||||||||||||
Sbjct  44265539  AGGCTTGTAGCT  44265550


Range 8: 50984978 to 50984989

Score:24.3 bits(12), Expect:873, 
Identities:12/12(100%),  Gaps:0/12(0%), Strand: Plus/Minus

Query  1         AGGCTTGTAGCT  12
                 ||||||||||||
Sbjct  50984989  AGGCTTGTAGCT  50984978


>Homo sapiens DNA, chromosome 19, nearly complete genome
Sequence ID: AP023479.1 Length: 59105444
Range 1: 3566809 to 3566821

Score:26.3 bits(13), Expect:221, 
Identities:13/13(100%),  Gaps:0/13(0%), Strand: Plus/Minus

Query  1        AGGCTTGTAGCTC  13
                |||||||||||||
Sbjct  3566821  AGGCTTGTAGCTC  3566809


Range 2: 5995010 to 5995021

Score:24.3 bits(12), Expect:873, 
Identities:12/12(100%),  Gaps:0/12(0%), Strand: Plus/Plus

Query  1        AGGCTTGTAGCT  12
                ||||||||||||
Sbjct  5995010  AGGCTTGTAGCT  5995021


Range 3: 9469914 to 9469925

Score:24.3 bits(12), Expect:873, 
Identities:12/12(100%),  Gaps:0/12(0%), Strand: Plus/Plus

Query  1        AGGCTTGTAGCT  12
                ||||||||||||
Sbjct  9469914  AGGCTTGTAGCT  9469925


Range 4: 9585810 to 9585821

Score:24.3 bits(12), Expect:873, 
Identities:12/12(100%),  Gaps:0/12(0%), Strand: Plus/Plus

Query  1        AGGCTTGTAGCT  12
                ||||||||||||
Sbjct  9585810  AGGCTTGTAGCT  9585821


Range 5: 13050168 to 13050179

Score:24.3 bits(12), Expect:873, 
Identities:12/12(100%),  Gaps:0/12(0%), Strand: Plus/Plus

Query  1         AGGCTTGTAGCT  12
                 ||||||||||||
Sbjct  13050168  AGGCTTGTAGCT  13050179


Range 6: 31670711 to 31670722

Score:24.3 bits(12), Expect:873, 
Identities:12/12(100%),  Gaps:0/12(0%), Strand: Plus/Minus

Query  2         GGCTTGTAGCTC  13
                 ||||||||||||
Sbjct  31670722  GGCTTGTAGCTC  31670711


Range 7: 40322792 to 40322803

Score:24.3 bits(12), Expect:873, 
Identities:12/12(100%),  Gaps:0/12(0%), Strand: Plus/Minus

Query  2         GGCTTGTAGCTC  13
                 ||||||||||||
Sbjct  40322803  GGCTTGTAGCTC  40322792


Range 8: 57175577 to 57175588

Score:24.3 bits(12), Expect:873, 
Identities:12/12(100%),  Gaps:0/12(0%), Strand: Plus/Minus

Query  1         AGGCTTGTAGCT  12
                 ||||||||||||
Sbjct  57175588  AGGCTTGTAGCT  57175577


>Homo sapiens DNA, chromosome 17, nearly complete genome
Sequence ID: AP023477.1 Length: 80688777
Range 1: 27146467 to 27146479

Score:26.3 bits(13), Expect:221, 
Identities:13/13(100%),  Gaps:0/13(0%), Strand: Plus/Plus

Query  1         AGGCTTGTAGCTC  13
                 |||||||||||||
Sbjct  27146467  AGGCTTGTAGCTC  27146479


Range 2: 79511331 to 79511343

Score:26.3 bits(13), Expect:221, 
Identities:13/13(100%),  Gaps:0/13(0%), Strand: Plus/Plus

Query  1         AGGCTTGTAGCTC  13
                 |||||||||||||
Sbjct  79511331  AGGCTTGTAGCTC  79511343


Range 3: 6013269 to 6013280

Score:24.3 bits(12), Expect:873, 
Identities:12/12(100%),  Gaps:0/12(0%), Strand: Plus/Plus

Query  2        GGCTTGTAGCTC  13
                ||||||||||||
Sbjct  6013269  GGCTTGTAGCTC  6013280


Range 4: 8592166 to 8592177

Score:24.3 bits(12), Expect:873, 
Identities:12/12(100%),  Gaps:0/12(0%), Strand: Plus/Plus

Query  2        GGCTTGTAGCTC  13
                ||||||||||||
Sbjct  8592166  GGCTTGTAGCTC  8592177


Range 5: 10059971 to 10059982

Score:24.3 bits(12), Expect:873, 
Identities:12/12(100%),  Gaps:0/12(0%), Strand: Plus/Minus

Query  1         AGGCTTGTAGCT  12
                 ||||||||||||
Sbjct  10059982  AGGCTTGTAGCT  10059971


Range 6: 11857225 to 11857236

Score:24.3 bits(12), Expect:873, 
Identities:12/12(100%),  Gaps:0/12(0%), Strand: Plus/Minus

Query  2         GGCTTGTAGCTC  13
                 ||||||||||||
Sbjct  11857236  GGCTTGTAGCTC  11857225


Range 7: 14226009 to 14226020

Score:24.3 bits(12), Expect:873, 
Identities:12/12(100%),  Gaps:0/12(0%), Strand: Plus/Plus

Query  2         GGCTTGTAGCTC  13
                 ||||||||||||
Sbjct  14226009  GGCTTGTAGCTC  14226020


Range 8: 61612571 to 61612582

Score:24.3 bits(12), Expect:873, 
Identities:12/12(100%),  Gaps:0/12(0%), Strand: Plus/Plus

Query  1         AGGCTTGTAGCT  12
                 ||||||||||||
Sbjct  61612571  AGGCTTGTAGCT  61612582


Range 9: 67558337 to 67558348

Score:24.3 bits(12), Expect:873, 
Identities:12/12(100%),  Gaps:0/12(0%), Strand: Plus/Plus

Query  1         AGGCTTGTAGCT  12
                 ||||||||||||
Sbjct  67558337  AGGCTTGTAGCT  67558348


Range 10: 70132619 to 70132630

Score:24.3 bits(12), Expect:873, 
Identities:12/12(100%),  Gaps:0/12(0%), Strand: Plus/Plus

Query  1         AGGCTTGTAGCT  12
                 ||||||||||||
Sbjct  70132619  AGGCTTGTAGCT  70132630


Range 11: 71317534 to 71317545

Score:24.3 bits(12), Expect:873, 
Identities:12/12(100%),  Gaps:0/12(0%), Strand: Plus/Plus

Query  2         GGCTTGTAGCTC  13
                 ||||||||||||
Sbjct  71317534  GGCTTGTAGCTC  71317545


Range 12: 74677459 to 74677470

Score:24.3 bits(12), Expect:873, 
Identities:12/12(100%),  Gaps:0/12(0%), Strand: Plus/Plus

Query  2         GGCTTGTAGCTC  13
                 ||||||||||||
Sbjct  74677459  GGCTTGTAGCTC  74677470


>Homo sapiens DNA, chromosome 16, nearly complete genome
Sequence ID: AP023476.1 Length: 94690957
Range 1: 12669571 to 12669583

Score:26.3 bits(13), Expect:221, 
Identities:13/13(100%),  Gaps:0/13(0%), Strand: Plus/Minus

Query  1         AGGCTTGTAGCTC  13
                 |||||||||||||
Sbjct  12669583  AGGCTTGTAGCTC  12669571


Range 2: 11248089 to 11248100

Score:24.3 bits(12), Expect:873, 
Identities:12/12(100%),  Gaps:0/12(0%), Strand: Plus/Plus

Query  1         AGGCTTGTAGCT  12
                 ||||||||||||
Sbjct  11248089  AGGCTTGTAGCT  11248100


Range 3: 19105406 to 19105417

Score:24.3 bits(12), Expect:873, 
Identities:12/12(100%),  Gaps:0/12(0%), Strand: Plus/Plus

Query  1         AGGCTTGTAGCT  12
                 ||||||||||||
Sbjct  19105406  AGGCTTGTAGCT  19105417


Range 4: 20810108 to 20810119

Score:24.3 bits(12), Expect:873, 
Identities:12/12(100%),  Gaps:0/12(0%), Strand: Plus/Plus

Query  1         AGGCTTGTAGCT  12
                 ||||||||||||
Sbjct  20810108  AGGCTTGTAGCT  20810119


Range 5: 23729758 to 23729769

Score:24.3 bits(12), Expect:873, 
Identities:12/12(100%),  Gaps:0/12(0%), Strand: Plus/Plus

Query  2         GGCTTGTAGCTC  13
                 ||||||||||||
Sbjct  23729758  GGCTTGTAGCTC  23729769


Range 6: 51874480 to 51874491

Score:24.3 bits(12), Expect:873, 
Identities:12/12(100%),  Gaps:0/12(0%), Strand: Plus/Plus

Query  1         AGGCTTGTAGCT  12
                 ||||||||||||
Sbjct  51874480  AGGCTTGTAGCT  51874491


Range 7: 53420659 to 53420670

Score:24.3 bits(12), Expect:873, 
Identities:12/12(100%),  Gaps:0/12(0%), Strand: Plus/Plus

Query  1         AGGCTTGTAGCT  12
                 ||||||||||||
Sbjct  53420659  AGGCTTGTAGCT  53420670


Range 8: 74200941 to 74200952

Score:24.3 bits(12), Expect:873, 
Identities:12/12(100%),  Gaps:0/12(0%), Strand: Plus/Plus

Query  2         GGCTTGTAGCTC  13
                 ||||||||||||
Sbjct  74200941  GGCTTGTAGCTC  74200952


>Homo sapiens DNA, chromosome 15, nearly complete genome
Sequence ID: AP023475.1 Length: 95537968
Range 1: 84824212 to 84824224

Score:26.3 bits(13), Expect:221, 
Identities:13/13(100%),  Gaps:0/13(0%), Strand: Plus/Minus

Query  1         AGGCTTGTAGCTC  13
                 |||||||||||||
Sbjct  84824224  AGGCTTGTAGCTC  84824212


Range 2: 30319650 to 30319661

Score:24.3 bits(12), Expect:873, 
Identities:12/12(100%),  Gaps:0/12(0%), Strand: Plus/Plus

Query  1         AGGCTTGTAGCT  12
                 ||||||||||||
Sbjct  30319650  AGGCTTGTAGCT  30319661


Range 3: 31624850 to 31624861

Score:24.3 bits(12), Expect:873, 
Identities:12/12(100%),  Gaps:0/12(0%), Strand: Plus/Minus

Query  1         AGGCTTGTAGCT  12
                 ||||||||||||
Sbjct  31624861  AGGCTTGTAGCT  31624850


Range 4: 35635922 to 35635933

Score:24.3 bits(12), Expect:873, 
Identities:12/12(100%),  Gaps:0/12(0%), Strand: Plus/Plus

Query  2         GGCTTGTAGCTC  13
                 ||||||||||||
Sbjct  35635922  GGCTTGTAGCTC  35635933


Range 5: 39661095 to 39661106

Score:24.3 bits(12), Expect:873, 
Identities:12/12(100%),  Gaps:0/12(0%), Strand: Plus/Plus

Query  1         AGGCTTGTAGCT  12
                 ||||||||||||
Sbjct  39661095  AGGCTTGTAGCT  39661106


Range 6: 54141481 to 54141492

Score:24.3 bits(12), Expect:873, 
Identities:12/12(100%),  Gaps:0/12(0%), Strand: Plus/Minus

Query  2         GGCTTGTAGCTC  13
                 ||||||||||||
Sbjct  54141492  GGCTTGTAGCTC  54141481


Range 7: 69639632 to 69639643

Score:24.3 bits(12), Expect:873, 
Identities:12/12(100%),  Gaps:0/12(0%), Strand: Plus/Plus

Query  1         AGGCTTGTAGCT  12
                 ||||||||||||
Sbjct  69639632  AGGCTTGTAGCT  69639643


Range 8: 69744076 to 69744087

Score:24.3 bits(12), Expect:873, 
Identities:12/12(100%),  Gaps:0/12(0%), Strand: Plus/Minus

Query  1         AGGCTTGTAGCT  12
                 ||||||||||||
Sbjct  69744087  AGGCTTGTAGCT  69744076


Range 9: 70532269 to 70532280

Score:24.3 bits(12), Expect:873, 
Identities:12/12(100%),  Gaps:0/12(0%), Strand: Plus/Plus

Query  1         AGGCTTGTAGCT  12
                 ||||||||||||
Sbjct  70532269  AGGCTTGTAGCT  70532280


Range 10: 72937880 to 72937891

Score:24.3 bits(12), Expect:873, 
Identities:12/12(100%),  Gaps:0/12(0%), Strand: Plus/Minus

Query  1         AGGCTTGTAGCT  12
                 ||||||||||||
Sbjct  72937891  AGGCTTGTAGCT  72937880


Range 11: 73646318 to 73646329

Score:24.3 bits(12), Expect:873, 
Identities:12/12(100%),  Gaps:0/12(0%), Strand: Plus/Minus

Query  2         GGCTTGTAGCTC  13
                 ||||||||||||
Sbjct  73646329  GGCTTGTAGCTC  73646318


>Homo sapiens mitogen-activated protein kinase kinase kinase 4 (MAP3K4), transcript variant 4, non-coding RNA
Sequence ID: NR_120425.2 Length: 5591
Range 1: 962 to 974

Score:26.3 bits(13), Expect:221, 
Identities:13/13(100%),  Gaps:0/13(0%), Strand: Plus/Minus

Query  1    AGGCTTGTAGCTC  13
            |||||||||||||
Sbjct  974  AGGCTTGTAGCTC  962


>Homo sapiens mitogen-activated protein kinase kinase kinase 4 (MAP3K4), transcript variant 2, mRNA
Sequence ID: NM_006724.4 Length: 5350
Range 1: 962 to 974

Score:26.3 bits(13), Expect:221, 
Identities:13/13(100%),  Gaps:0/13(0%), Strand: Plus/Minus

Query  1    AGGCTTGTAGCTC  13
            |||||||||||||
Sbjct  974  AGGCTTGTAGCTC  962


>Homo sapiens mitogen-activated protein kinase kinase kinase 4 (MAP3K4), transcript variant 3, mRNA
Sequence ID: NM_001291958.2 Length: 5598
Range 1: 962 to 974

Score:26.3 bits(13), Expect:221, 
Identities:13/13(100%),  Gaps:0/13(0%), Strand: Plus/Minus

Query  1    AGGCTTGTAGCTC  13
            |||||||||||||
Sbjct  974  AGGCTTGTAGCTC  962


>Homo sapiens mitogen-activated protein kinase kinase kinase 4 (MAP3K4), transcript variant 6, mRNA
Sequence ID: NM_001363582.2 Length: 5338
Range 1: 962 to 974

Score:26.3 bits(13), Expect:221, 
Identities:13/13(100%),  Gaps:0/13(0%), Strand: Plus/Minus

Query  1    AGGCTTGTAGCTC  13
            |||||||||||||
Sbjct  974  AGGCTTGTAGCTC  962


>Homo sapiens mitogen-activated protein kinase kinase kinase 4 (MAP3K4), transcript variant 5, mRNA
Sequence ID: NM_001301072.2 Length: 5488
Range 1: 962 to 974

Score:26.3 bits(13), Expect:221, 
Identities:13/13(100%),  Gaps:0/13(0%), Strand: Plus/Minus

Query  1    AGGCTTGTAGCTC  13
            |||||||||||||
Sbjct  974  AGGCTTGTAGCTC  962


>Homo sapiens mitogen-activated protein kinase kinase kinase 20 (MAP3K20), RefSeqGene on chromosome 2
Sequence ID: NG_029373.1 Length: 199173
Range 1: 47690 to 47702

Score:26.3 bits(13), Expect:221, 
Identities:13/13(100%),  Gaps:0/13(0%), Strand: Plus/Minus

Query  1      AGGCTTGTAGCTC  13
              |||||||||||||
Sbjct  47702  AGGCTTGTAGCTC  47690


>Homo sapiens laminin subunit beta 1 (LAMB1), RefSeqGene on chromosome 7
Sequence ID: NG_023255.1 Length: 86559
Range 1: 6937 to 6949

Score:26.3 bits(13), Expect:221, 
Identities:13/13(100%),  Gaps:0/13(0%), Strand: Plus/Plus

Query  1     AGGCTTGTAGCTC  13
             |||||||||||||
Sbjct  6937  AGGCTTGTAGCTC  6949


>Human DNA sequence from clone RP11-146B14 on chromosome 9, complete sequence
Sequence ID: AL137020.14 Length: 96132
Range 1: 420 to 432

Score:26.3 bits(13), Expect:221, 
Identities:13/13(100%),  Gaps:0/13(0%), Strand: Plus/Minus

Query  1    AGGCTTGTAGCTC  13
            |||||||||||||
Sbjct  432  AGGCTTGTAGCTC  420


>Homo sapiens FOSMID clone ABC7-495622K21 from chromosome 16, complete sequence
Sequence ID: AC234399.2 Length: 34130
Range 1: 18190 to 18202

Score:26.3 bits(13), Expect:221, 
Identities:13/13(100%),  Gaps:0/13(0%), Strand: Plus/Plus

Query  1      AGGCTTGTAGCTC  13
              |||||||||||||
Sbjct  18190  AGGCTTGTAGCTC  18202


>Homo sapiens mitogen-activated protein kinase kinase kinase 4, mRNA (cDNA clone MGC:167886 IMAGE:9020263), complete cds
Sequence ID: BC136276.1 Length: 5354
Range 1: 891 to 903

Score:26.3 bits(13), Expect:221, 
Identities:13/13(100%),  Gaps:0/13(0%), Strand: Plus/Minus

Query  1    AGGCTTGTAGCTC  13
            |||||||||||||
Sbjct  903  AGGCTTGTAGCTC  891


>Homo sapiens cDNA clone IMAGE:9052264
Sequence ID: BC143750.1 Length: 5448
Range 1: 887 to 899

Score:26.3 bits(13), Expect:221, 
Identities:13/13(100%),  Gaps:0/13(0%), Strand: Plus/Minus

Query  1    AGGCTTGTAGCTC  13
            |||||||||||||
Sbjct  899  AGGCTTGTAGCTC  887


>Homo sapiens cDNA clone IMAGE:9052257
Sequence ID: BC143743.1 Length: 5441
Range 1: 887 to 899

Score:26.3 bits(13), Expect:221, 
Identities:13/13(100%),  Gaps:0/13(0%), Strand: Plus/Minus

Query  1    AGGCTTGTAGCTC  13
            |||||||||||||
Sbjct  899  AGGCTTGTAGCTC  887


>Homo sapiens mitogen-activated protein kinase kinase kinase 4, mRNA (cDNA clone MGC:177266 IMAGE:9052249), complete cds
Sequence ID: BC143735.1 Length: 5350
Range 1: 888 to 900

Score:26.3 bits(13), Expect:221, 
Identities:13/13(100%),  Gaps:0/13(0%), Strand: Plus/Minus

Query  1    AGGCTTGTAGCTC  13
            |||||||||||||
Sbjct  900  AGGCTTGTAGCTC  888


>Homo sapiens FOSMID clone ABC7-42455100J6 from chromosome unknown, complete sequence
Sequence ID: AC226385.2 Length: 43829
Range 1: 7645 to 7657

Score:26.3 bits(13), Expect:221, 
Identities:13/13(100%),  Gaps:0/13(0%), Strand: Plus/Minus

Query  1     AGGCTTGTAGCTC  13
             |||||||||||||
Sbjct  7657  AGGCTTGTAGCTC  7645


>Homo sapiens KIAA1555 mRNA for KIAA1555 protein
Sequence ID: AB046775.3 Length: 8473
Range 1: 6889 to 6901

Score:26.3 bits(13), Expect:221, 
Identities:13/13(100%),  Gaps:0/13(0%), Strand: Plus/Minus

Query  1     AGGCTTGTAGCTC  13
             |||||||||||||
Sbjct  6901  AGGCTTGTAGCTC  6889


>Homo sapiens FOSMID clone ABC9-43996700C13 from chromosome 4, complete sequence
Sequence ID: AC214173.3 Length: 33434
Range 1: 31049 to 31061

Score:26.3 bits(13), Expect:221, 
Identities:13/13(100%),  Gaps:0/13(0%), Strand: Plus/Plus

Query  1      AGGCTTGTAGCTC  13
              |||||||||||||
Sbjct  31049  AGGCTTGTAGCTC  31061


>Homo sapiens cDNA, FLJ97814
Sequence ID: AK307866.1 Length: 4365
Range 1: 873 to 885

Score:26.3 bits(13), Expect:221, 
Identities:13/13(100%),  Gaps:0/13(0%), Strand: Plus/Minus

Query  1    AGGCTTGTAGCTC  13
            |||||||||||||
Sbjct  885  AGGCTTGTAGCTC  873


>Homo sapiens cDNA, FLJ97340
Sequence ID: AK307392.1 Length: 3130
Range 1: 1029 to 1041

Score:26.3 bits(13), Expect:221, 
Identities:13/13(100%),  Gaps:0/13(0%), Strand: Plus/Plus

Query  1     AGGCTTGTAGCTC  13
             |||||||||||||
Sbjct  1029  AGGCTTGTAGCTC  1041


>Homo sapiens human immunodeficiency virus type I enhancer binding protein 3, mRNA (cDNA clone MGC:167844 IMAGE:8860523), complete cds
Sequence ID: BC152563.1 Length: 8492
Range 1: 6889 to 6901

Score:26.3 bits(13), Expect:221, 
Identities:13/13(100%),  Gaps:0/13(0%), Strand: Plus/Minus

Query  1     AGGCTTGTAGCTC  13
             |||||||||||||
Sbjct  6901  AGGCTTGTAGCTC  6889


>Homo sapiens mitogen-activated protein kinase kinase kinase 4, mRNA (cDNA clone MGC:166846 IMAGE:9007216), complete cds
Sequence ID: BC146770.1 Length: 5431
Range 1: 1004 to 1016

Score:26.3 bits(13), Expect:221, 
Identities:13/13(100%),  Gaps:0/13(0%), Strand: Plus/Minus

Query  1     AGGCTTGTAGCTC  13
             |||||||||||||
Sbjct  1016  AGGCTTGTAGCTC  1004


>Homo sapiens KIAA1404 mRNA for KIAA1404 protein
Sequence ID: AB037825.2 Length: 7184
Range 1: 643 to 655

Score:26.3 bits(13), Expect:221, 
Identities:13/13(100%),  Gaps:0/13(0%), Strand: Plus/Plus

Query  1    AGGCTTGTAGCTC  13
            |||||||||||||
Sbjct  643  AGGCTTGTAGCTC  655


>Homo sapiens BAC clone CTA-356E1 from 7, complete sequence
Sequence ID: AC005102.1 Length: 106508
Range 1: 38676 to 38688

Score:26.3 bits(13), Expect:221, 
Identities:13/13(100%),  Gaps:0/13(0%), Strand: Plus/Plus

Query  1      AGGCTTGTAGCTC  13
              |||||||||||||
Sbjct  38676  AGGCTTGTAGCTC  38688


>Homo sapiens BAC clone RP11-1244E8 from 4, complete sequence
Sequence ID: AC118281.4 Length: 51095
Range 1: 8433 to 8445

Score:26.3 bits(13), Expect:221, 
Identities:13/13(100%),  Gaps:0/13(0%), Strand: Plus/Minus

Query  1     AGGCTTGTAGCTC  13
             |||||||||||||
Sbjct  8445  AGGCTTGTAGCTC  8433


>Homo sapiens BAC clone RP11-334C6 from 7, complete sequence
Sequence ID: AC073418.6 Length: 83743
Range 1: 72283 to 72295

Score:26.3 bits(13), Expect:221, 
Identities:13/13(100%),  Gaps:0/13(0%), Strand: Plus/Minus

Query  1      AGGCTTGTAGCTC  13
              |||||||||||||
Sbjct  72295  AGGCTTGTAGCTC  72283


>Homo sapiens BAC clone RP11-424F6 from 7, complete sequence
Sequence ID: AC093655.4 Length: 119721
Range 1: 88863 to 88875

Score:26.3 bits(13), Expect:221, 
Identities:13/13(100%),  Gaps:0/13(0%), Strand: Plus/Minus

Query  1      AGGCTTGTAGCTC  13
              |||||||||||||
Sbjct  88875  AGGCTTGTAGCTC  88863


>Homo sapiens BAC clone RP11-521C10 from 7, complete sequence
Sequence ID: AC073216.7 Length: 113530
Range 1: 82417 to 82429

Score:26.3 bits(13), Expect:221, 
Identities:13/13(100%),  Gaps:0/13(0%), Strand: Plus/Minus

Query  1      AGGCTTGTAGCTC  13
              |||||||||||||
Sbjct  82429  AGGCTTGTAGCTC  82417


>Homo sapiens cDNA FLJ16752 fis, clone BRACE2013010, highly similar to Homo sapiens human immunodeficiency virus type I enhancer binding protein 3 (HIVEP3), mRNA
Sequence ID: AK122991.1 Length: 2369
Range 1: 801 to 813

Score:26.3 bits(13), Expect:221, 
Identities:13/13(100%),  Gaps:0/13(0%), Strand: Plus/Minus

Query  1    AGGCTTGTAGCTC  13
            |||||||||||||
Sbjct  813  AGGCTTGTAGCTC  801


>Homo sapiens cDNA FLJ35672 fis, clone SPLEN2018280
Sequence ID: AK092991.1 Length: 2223
Range 1: 1381 to 1393

Score:26.3 bits(13), Expect:221, 
Identities:13/13(100%),  Gaps:0/13(0%), Strand: Plus/Minus

Query  1     AGGCTTGTAGCTC  13
             |||||||||||||
Sbjct  1393  AGGCTTGTAGCTC  1381


>Homo sapiens cDNA FLJ33799 fis, clone CTONG2000201, highly similar to Tight junction protein ZO-3
Sequence ID: AK091118.1 Length: 3075
Range 1: 78 to 90

Score:26.3 bits(13), Expect:221, 
Identities:13/13(100%),  Gaps:0/13(0%), Strand: Plus/Minus

Query  1   AGGCTTGTAGCTC  13
           |||||||||||||
Sbjct  90  AGGCTTGTAGCTC  78


>Homo sapiens cDNA FLJ39275 fis, clone OCBBF2010830
Sequence ID: AK096594.1 Length: 3133
Range 1: 1032 to 1044

Score:26.3 bits(13), Expect:221, 
Identities:13/13(100%),  Gaps:0/13(0%), Strand: Plus/Plus

Query  1     AGGCTTGTAGCTC  13
             |||||||||||||
Sbjct  1032  AGGCTTGTAGCTC  1044


>Homo sapiens cDNA FLJ11277 fis, clone PLACE1009404
Sequence ID: AK002139.1 Length: 2839
Range 1: 738 to 750

Score:26.3 bits(13), Expect:221, 
Identities:13/13(100%),  Gaps:0/13(0%), Strand: Plus/Plus

Query  1    AGGCTTGTAGCTC  13
            |||||||||||||
Sbjct  738  AGGCTTGTAGCTC  750


>Homo sapiens zinc finger, NFX1-type containing 1, mRNA (cDNA clone IMAGE:4546448), partial cds
Sequence ID: BC014041.2 Length: 2810
Range 1: 641 to 653

Score:26.3 bits(13), Expect:221, 
Identities:13/13(100%),  Gaps:0/13(0%), Strand: Plus/Plus

Query  1    AGGCTTGTAGCTC  13
            |||||||||||||
Sbjct  641  AGGCTTGTAGCTC  653


>Homo sapiens cDNA clone IMAGE:5265582, containing frame-shift errors
Sequence ID: BC030789.1 Length: 4963
Range 1: 755 to 767

Score:26.3 bits(13), Expect:221, 
Identities:13/13(100%),  Gaps:0/13(0%), Strand: Plus/Plus

Query  1    AGGCTTGTAGCTC  13
            |||||||||||||
Sbjct  755  AGGCTTGTAGCTC  767


>Homo sapiens chromosome 17, clone RP13-650J16, complete sequence
Sequence ID: AC135056.4 Length: 96066
Range 1: 19896 to 19908

Score:26.3 bits(13), Expect:221, 
Identities:13/13(100%),  Gaps:0/13(0%), Strand: Plus/Plus

Query  1      AGGCTTGTAGCTC  13
              |||||||||||||
Sbjct  19896  AGGCTTGTAGCTC  19908


>Homo sapiens chromosome 15, clone RP11-354M13, complete sequence
Sequence ID: AC123784.2 Length: 175493
Range 1: 121117 to 121129

Score:26.3 bits(13), Expect:221, 
Identities:13/13(100%),  Gaps:0/13(0%), Strand: Plus/Plus

Query  1       AGGCTTGTAGCTC  13
               |||||||||||||
Sbjct  121117  AGGCTTGTAGCTC  121129


>Human DNA sequence from clone RP11-240D10 on chromosome 1, complete sequence
Sequence ID: AL590093.10 Length: 62485
Range 1: 10426 to 10438

Score:26.3 bits(13), Expect:221, 
Identities:13/13(100%),  Gaps:0/13(0%), Strand: Plus/Plus

Query  1      AGGCTTGTAGCTC  13
              |||||||||||||
Sbjct  10426  AGGCTTGTAGCTC  10438


>Homo sapiens chromosome 5 clone CTD-2242E19, complete sequence
Sequence ID: AC116333.2 Length: 112119
Range 1: 100756 to 100768

Score:26.3 bits(13), Expect:221, 
Identities:13/13(100%),  Gaps:0/13(0%), Strand: Plus/Minus

Query  1       AGGCTTGTAGCTC  13
               |||||||||||||
Sbjct  100768  AGGCTTGTAGCTC  100756


>Homo sapiens BAC clone RP11-685F15 from 4, complete sequence
Sequence ID: AC107396.5 Length: 44722
Range 1: 36234 to 36246

Score:26.3 bits(13), Expect:221, 
Identities:13/13(100%),  Gaps:0/13(0%), Strand: Plus/Plus

Query  1      AGGCTTGTAGCTC  13
              |||||||||||||
Sbjct  36234  AGGCTTGTAGCTC  36246


>Human DNA sequence from clone RP11-486B10 on chromosome 1, complete sequence
Sequence ID: AL445933.32 Length: 154153
Range 1: 78731 to 78743

Score:26.3 bits(13), Expect:221, 
Identities:13/13(100%),  Gaps:0/13(0%), Strand: Plus/Plus

Query  1      AGGCTTGTAGCTC  13
              |||||||||||||
Sbjct  78731  AGGCTTGTAGCTC  78743


>Homo sapiens BAC clone RP11-326I19 from 4, complete sequence
Sequence ID: AC092437.4 Length: 203583
Range 1: 4993 to 5005

Score:26.3 bits(13), Expect:221, 
Identities:13/13(100%),  Gaps:0/13(0%), Strand: Plus/Minus

Query  1     AGGCTTGTAGCTC  13
             |||||||||||||
Sbjct  5005  AGGCTTGTAGCTC  4993


>Homo sapiens 3q BAC RP11-523G9 (Roswell Park Cancer Institute Human BAC Library) complete sequence
Sequence ID: AC104150.6 Length: 160850
Range 1: 38221 to 38233

Score:26.3 bits(13), Expect:221, 
Identities:13/13(100%),  Gaps:0/13(0%), Strand: Plus/Minus

Query  1      AGGCTTGTAGCTC  13
              |||||||||||||
Sbjct  38233  AGGCTTGTAGCTC  38221


>Homo sapiens BAC clone RP11-587O9 from 4, complete sequence
Sequence ID: AC068127.6 Length: 203523
Range 1: 176327 to 176339

Score:26.3 bits(13), Expect:221, 
Identities:13/13(100%),  Gaps:0/13(0%), Strand: Plus/Minus

Query  1       AGGCTTGTAGCTC  13
               |||||||||||||
Sbjct  176339  AGGCTTGTAGCTC  176327


>Homo sapiens chromosome 16 clone CTD-3037G24, complete sequence
Sequence ID: AC010333.7 Length: 159870
Range 1: 119129 to 119141

Score:26.3 bits(13), Expect:221, 
Identities:13/13(100%),  Gaps:0/13(0%), Strand: Plus/Plus

Query  1       AGGCTTGTAGCTC  13
               |||||||||||||
Sbjct  119129  AGGCTTGTAGCTC  119141


>Human DNA sequence from clone RP11-183G22 on chromosome 1, complete sequence
Sequence ID: AL596275.10 Length: 139273
Range 1: 27426 to 27438

Score:26.3 bits(13), Expect:221, 
Identities:13/13(100%),  Gaps:0/13(0%), Strand: Plus/Minus

Query  1      AGGCTTGTAGCTC  13
              |||||||||||||
Sbjct  27438  AGGCTTGTAGCTC  27426


>Homo sapiens chromosome 5 clone RP11-292F10, complete sequence
Sequence ID: AC091928.3 Length: 200923
Range 1: 30641 to 30653

Score:26.3 bits(13), Expect:221, 
Identities:13/13(100%),  Gaps:0/13(0%), Strand: Plus/Plus

Query  1      AGGCTTGTAGCTC  13
              |||||||||||||
Sbjct  30641  AGGCTTGTAGCTC  30653


>Human DNA sequence from clone RP1-187B23 on chromosome 1p35.1-36.13, complete sequence
Sequence ID: AL031280.7 Length: 129120
Range 1: 93906 to 93918

Score:26.3 bits(13), Expect:221, 
Identities:13/13(100%),  Gaps:0/13(0%), Strand: Plus/Minus

Query  1      AGGCTTGTAGCTC  13
              |||||||||||||
Sbjct  93918  AGGCTTGTAGCTC  93906


>Homo sapiens chromosome 1 clone RP11-543B16, complete sequence
Sequence ID: AC092017.2 Length: 193041
Range 1: 150034 to 150046

Score:26.3 bits(13), Expect:221, 
Identities:13/13(100%),  Gaps:0/13(0%), Strand: Plus/Minus

Query  1       AGGCTTGTAGCTC  13
               |||||||||||||
Sbjct  150046  AGGCTTGTAGCTC  150034


>Homo sapiens chromosome 8, clone RP11-1126C1, complete sequence
Sequence ID: AC090736.5 Length: 145832
Range 1: 91479 to 91491

Score:26.3 bits(13), Expect:221, 
Identities:13/13(100%),  Gaps:0/13(0%), Strand: Plus/Minus

Query  1      AGGCTTGTAGCTC  13
              |||||||||||||
Sbjct  91491  AGGCTTGTAGCTC  91479


>Homo sapiens chromosome 3 clone RP11-537O8, complete sequence
Sequence ID: AC092422.3 Length: 188643
Range 1: 124729 to 124741

Score:26.3 bits(13), Expect:221, 
Identities:13/13(100%),  Gaps:0/13(0%), Strand: Plus/Minus

Query  1       AGGCTTGTAGCTC  13
               |||||||||||||
Sbjct  124741  AGGCTTGTAGCTC  124729


>Homo sapiens chromosome 7 clone RP11-751K21, complete sequence
Sequence ID: AC093107.3 Length: 197837
Range 1: 123491 to 123503

Score:26.3 bits(13), Expect:221, 
Identities:13/13(100%),  Gaps:0/13(0%), Strand: Plus/Minus

Query  1       AGGCTTGTAGCTC  13
               |||||||||||||
Sbjct  123503  AGGCTTGTAGCTC  123491


>Human DNA sequence from clone RP11-776J12 on chromosome 6, complete sequence
Sequence ID: AL596452.2 Length: 69682
Range 1: 32606 to 32618

Score:26.3 bits(13), Expect:221, 
Identities:13/13(100%),  Gaps:0/13(0%), Strand: Plus/Minus

Query  1      AGGCTTGTAGCTC  13
              |||||||||||||
Sbjct  32618  AGGCTTGTAGCTC  32606


>Human DNA sequence from clone RP11-200E19 on chromosome 6, complete sequence
Sequence ID: AL589932.8 Length: 37752
Range 1: 33661 to 33673

Score:26.3 bits(13), Expect:221, 
Identities:13/13(100%),  Gaps:0/13(0%), Strand: Plus/Minus

Query  1      AGGCTTGTAGCTC  13
              |||||||||||||
Sbjct  33673  AGGCTTGTAGCTC  33661


>Human DNA sequence from clone RP11-332E4 on chromosome Xq26.3-27.3, complete sequence
Sequence ID: AL355309.27 Length: 94784
Range 1: 63340 to 63352

Score:26.3 bits(13), Expect:221, 
Identities:13/13(100%),  Gaps:0/13(0%), Strand: Plus/Minus

Query  1      AGGCTTGTAGCTC  13
              |||||||||||||
Sbjct  63352  AGGCTTGTAGCTC  63340


>Human DNA sequence from clone RP11-108K1 on chromosome 10, complete sequence
Sequence ID: AL354873.19 Length: 187344
Range 1: 54075 to 54087

Score:26.3 bits(13), Expect:221, 
Identities:13/13(100%),  Gaps:0/13(0%), Strand: Plus/Plus

Query  1      AGGCTTGTAGCTC  13
              |||||||||||||
Sbjct  54075  AGGCTTGTAGCTC  54087


Range 2: 86785 to 86796

Score:24.3 bits(12), Expect:873, 
Identities:12/12(100%),  Gaps:0/12(0%), Strand: Plus/Plus

Query  1      AGGCTTGTAGCT  12
              ||||||||||||
Sbjct  86785  AGGCTTGTAGCT  86796


>Human DNA sequence from clone RP11-160A10 on chromosome 6, complete sequence
Sequence ID: AL591428.2 Length: 142012
Range 1: 60501 to 60513

Score:26.3 bits(13), Expect:221, 
Identities:13/13(100%),  Gaps:0/13(0%), Strand: Plus/Minus

Query  1      AGGCTTGTAGCTC  13
              |||||||||||||
Sbjct  60513  AGGCTTGTAGCTC  60501


>Human DNA sequence from clone RP11-744O14 on chromosome 9, complete sequence
Sequence ID: AL354722.10 Length: 126045
Range 1: 18564 to 18576

Score:26.3 bits(13), Expect:221, 
Identities:13/13(100%),  Gaps:0/13(0%), Strand: Plus/Plus

Query  1      AGGCTTGTAGCTC  13
              |||||||||||||
Sbjct  18564  AGGCTTGTAGCTC  18576


>Human DNA sequence from clone RP11-242F11 on chromosome 6, complete sequence
Sequence ID: AL445123.11 Length: 120709
Range 1: 16256 to 16268

Score:26.3 bits(13), Expect:221, 
Identities:13/13(100%),  Gaps:0/13(0%), Strand: Plus/Plus

Query  1      AGGCTTGTAGCTC  13
              |||||||||||||
Sbjct  16256  AGGCTTGTAGCTC  16268


>Human DNA sequence from clone RP4-628F15 on chromosome X, complete sequence
Sequence ID: AL157701.2 Length: 93008
Range 1: 57929 to 57941

Score:26.3 bits(13), Expect:221, 
Identities:13/13(100%),  Gaps:0/13(0%), Strand: Plus/Minus

Query  1      AGGCTTGTAGCTC  13
              |||||||||||||
Sbjct  57941  AGGCTTGTAGCTC  57929


>Human DNA sequence from clone RP4-686N3 on chromosome 20q13.2-13.2, complete sequence
Sequence ID: AL049766.14 Length: 110293
Range 1: 48472 to 48484

Score:26.3 bits(13), Expect:221, 
Identities:13/13(100%),  Gaps:0/13(0%), Strand: Plus/Minus

Query  1      AGGCTTGTAGCTC  13
              |||||||||||||
Sbjct  48484  AGGCTTGTAGCTC  48472


>Homo sapiens DNA, chromosome Y, nearly complete genome
Sequence ID: AP023484.1 Length: 50294361
Range 1: 16593915 to 16593926

Score:24.3 bits(12), Expect:873, 
Identities:12/12(100%),  Gaps:0/12(0%), Strand: Plus/Minus

Query  1         AGGCTTGTAGCT  12
                 ||||||||||||
Sbjct  16593926  AGGCTTGTAGCT  16593915


>Homo sapiens DNA, chromosome 22, nearly complete genome
Sequence ID: AP023482.1 Length: 46684173
Range 1: 23250795 to 23250806

Score:24.3 bits(12), Expect:873, 
Identities:12/12(100%),  Gaps:0/12(0%), Strand: Plus/Minus

Query  2         GGCTTGTAGCTC  13
                 ||||||||||||
Sbjct  23250806  GGCTTGTAGCTC  23250795


Range 2: 24695902 to 24695913

Score:24.3 bits(12), Expect:873, 
Identities:12/12(100%),  Gaps:0/12(0%), Strand: Plus/Plus

Query  2         GGCTTGTAGCTC  13
                 ||||||||||||
Sbjct  24695902  GGCTTGTAGCTC  24695913


Range 3: 34373118 to 34373129

Score:24.3 bits(12), Expect:873, 
Identities:12/12(100%),  Gaps:0/12(0%), Strand: Plus/Plus

Query  2         GGCTTGTAGCTC  13
                 ||||||||||||
Sbjct  34373118  GGCTTGTAGCTC  34373129


Range 4: 36504772 to 36504783

Score:24.3 bits(12), Expect:873, 
Identities:12/12(100%),  Gaps:0/12(0%), Strand: Plus/Minus

Query  1         AGGCTTGTAGCT  12
                 ||||||||||||
Sbjct  36504783  AGGCTTGTAGCT  36504772


Range 5: 38821506 to 38821517

Score:24.3 bits(12), Expect:873, 
Identities:12/12(100%),  Gaps:0/12(0%), Strand: Plus/Minus

Query  1         AGGCTTGTAGCT  12
                 ||||||||||||
Sbjct  38821517  AGGCTTGTAGCT  38821506


Range 6: 40688453 to 40688464

Score:24.3 bits(12), Expect:873, 
Identities:12/12(100%),  Gaps:0/12(0%), Strand: Plus/Plus

Query  2         GGCTTGTAGCTC  13
                 ||||||||||||
Sbjct  40688453  GGCTTGTAGCTC  40688464


Range 7: 43519219 to 43519230

Score:24.3 bits(12), Expect:873, 
Identities:12/12(100%),  Gaps:0/12(0%), Strand: Plus/Minus

Query  1         AGGCTTGTAGCT  12
                 ||||||||||||
Sbjct  43519230  AGGCTTGTAGCT  43519219


		
