# Supplementary material for: RNA Sequencing Unveils Very Small RNAs With Potential Regulatory Functions in Bacteria
Source: Front Mol Biosci. 2022 Jun 3;9:914991. doi: 10.3389/fmolb.2022.914991 (PMC9203972; doi:10.3389/fmolb.2022.914991)
Supplement: Supplementary file 1 [file DataSheet1.ZIP › Supplementary_Files/Supplementary_File_E_Targets/BLASTN/XM7UHJPA013-Alignment_Thr-tRF.txt]

RID: XM7UHJPA013	
Job Title:Nucleotide Sequence				
Program: BLASTN 
Query: None ID: lcl|Query_20341(nucleic acid) Length: 13
Database: nt Nucleotide collection (nt)
	
Sequences producing significant alignments:
                                                                  Scientific      Common                     Max    Total Query   E   Per.   Acc.                        
Description                                                       Name            Name            Taxid      Score  Score cover Value Ident  Len        Accession        
Homo sapiens chromosome 14 clone ABC9_3_2_000043845600_J7,...     Homo sapiens    human           9606       26.3   26.3  100%  221   100.00 37950      AC279155.1       
Homo sapiens clone 1204935_ABC13_11_000048707500_J20...           Homo sapiens    human           9606       26.3   26.3  100%  221   100.00 37119      MK540651.1       
Homo sapiens clone 171417_ABC10_2_1_000044455000_O21...           Homo sapiens    human           9606       26.3   26.3  100%  221   100.00 39881      MK540647.1       
Homo sapiens clone 173650_ABC10_2_1_000044515200_G6...            Homo sapiens    human           9606       26.3   26.3  100%  221   100.00 40660      MK540646.1       
Homo sapiens pericentrin (PCNT), transcript variant 2, mRNA       Homo sapiens    human           9606       26.3   26.3  100%  221   100.00 10706      NM_001315529.2   
Homo sapiens pericentrin (PCNT), transcript variant 1, mRNA       Homo sapiens    human           9606       26.3   26.3  100%  221   100.00 10526      NM_006031.6      
Homo sapiens pericentrin (PCNT), RefSeqGene on chromosome 21      Homo sapiens    human           9606       26.3   26.3  100%  221   100.00 128648     NG_008961.2      
Homo sapiens xanthine dehydrogenase (XDH), RefSeqGene on...       Homo sapiens    human           9606       26.3   26.3  100%  221   100.00 87424      NG_008871.2      
PREDICTED: Homo sapiens uncharacterized LOC112268450...           Homo sapiens    human           9606       26.3   26.3  100%  221   100.00 8738       XR_002959658.1   
PREDICTED: Homo sapiens pericentrin (PCNT), transcript variant... Homo sapiens    human           9606       26.3   26.3  100%  221   100.00 10442      XM_024452083.1   
PREDICTED: Homo sapiens pericentrin (PCNT), transcript variant... Homo sapiens    human           9606       26.3   26.3  100%  221   100.00 9674       XM_024452082.1   
PREDICTED: Homo sapiens pericentrin (PCNT), transcript variant... Homo sapiens    human           9606       26.3   26.3  100%  221   100.00 10323      XM_017028362.2   
PREDICTED: Homo sapiens pericentrin (PCNT), transcript variant... Homo sapiens    human           9606       26.3   26.3  100%  221   100.00 10593      XM_005261124.5   
PREDICTED: Homo sapiens pericentrin (PCNT), transcript variant... Homo sapiens    human           9606       26.3   26.3  100%  221   100.00 10641      XM_011529594.3   
Homo sapiens chromosome 10 neuroplastoma apoptosis-related...     Homo sapiens    human           9606       26.3   26.3  100%  221   100.00 229018     AH010906.3       
PREDICTED: Homo sapiens pericentrin (PCNT), transcript variant... Homo sapiens    human           9606       26.3   26.3  100%  221   100.00 10781      XM_017028363.1   
Homo sapiens immunoglobulin heavy locus (IGH) on chromosome 14    Homo sapiens    human           9606       26.3   78.8  100%  221   100.00 1293908    NG_001019.6      
Homo sapiens myosin XVIIIB (MYO18B), RefSeqGene on chromosome 22  Homo sapiens    human           9606       26.3   26.3  100%  221   100.00 323645     NG_046772.1      
Homo sapiens FER tyrosine kinase (FER), RefSeqGene on chromoso... Homo sapiens    human           9606       26.3   26.3  100%  221   100.00 456020     NG_011445.2      
Human DNA sequence from clone WI2-3205G10 on chromosome 14,...    Homo sapiens    human           9606       26.3   26.3  100%  221   100.00 26244      FO704700.4       
Homo sapiens isolate NA24385 chromosome Y                         Homo sapiens    human           9606       26.3   123   100%  221   100.00 62456832   CP086569.1       
Homo sapiens BAC clone RP11-715L17 from chromosome 7, complete... Homo sapiens    human           9606       26.3   52.5  100%  221   100.00 190137     AC019340.7       
Homo sapiens isolate CHM13 chromosome 22                          Homo sapiens    human           9606       26.3   149   100%  221   100.00 51324926   CP068256.2       
Homo sapiens isolate CHM13 chromosome 21                          Homo sapiens    human           9606       26.3   123   100%  221   100.00 45090682   CP068257.2       
Homo sapiens isolate CHM13 chromosome 20                          Homo sapiens    human           9606       26.3   341   100%  221   100.00 66210255   CP068258.2       
Homo sapiens isolate CHM13 chromosome 17                          Homo sapiens    human           9606       26.3   196   100%  221   100.00 84276897   CP068261.2       
Homo sapiens isolate CHM13 chromosome 16                          Homo sapiens    human           9606       26.3   222   100%  221   100.00 96330374   CP068262.2       
Homo sapiens isolate CHM13 chromosome 15                          Homo sapiens    human           9606       26.3   343   100%  221   100.00 99753195   CP068263.2       
Homo sapiens BAC clone RP11-504O1 from chromosome 2, complete...  Homo sapiens    human           9606       26.3   26.3  100%  221   100.00 186726     AC007395.4       
Homo sapiens BAC clone CH17-212P11 from chromosome 14, complet... Homo sapiens    human           9606       26.3   26.3  100%  221   100.00 193364     AC245369.4       
Homo sapiens isolate RAR0614CQ immunoglobulin G heavy chain...    Homo sapiens    human           9606       26.3   26.3  100%  221   100.00 357        JN577273.1       
Homo sapiens DNA, sequence_id: unplaced_0146                      Homo sapiens    human           9606       26.3   52.5  100%  221   100.00 71763      AP023631.1       
Homo sapiens DNA, sequence_id: unplaced_0013                      Homo sapiens    human           9606       26.3   26.3  100%  221   100.00 444468     AP023498.1       
Homo sapiens DNA, chromosome 22, nearly complete genome           Homo sapiens    human           9606       26.3   76.8  100%  221   100.00 46684173   AP023482.1       
Homo sapiens DNA, chromosome 21, nearly complete genome           Homo sapiens    human           9606       26.3   74.8  100%  221   100.00 44550604   AP023481.1       
Homo sapiens DNA, chromosome 20, nearly complete genome           Homo sapiens    human           9606       26.3   341   100%  221   100.00 62398354   AP023480.1       
Homo sapiens DNA, chromosome 17, nearly complete genome           Homo sapiens    human           9606       26.3   196   100%  221   100.00 80688777   AP023477.1       
Homo sapiens DNA, chromosome 16, nearly complete genome           Homo sapiens    human           9606       26.3   222   100%  221   100.00 94690957   AP023476.1       
Homo sapiens DNA, chromosome 15, nearly complete genome           Homo sapiens    human           9606       26.3   319   100%  221   100.00 95537968   AP023475.1       
Homo sapiens chromosome 14 clone ABC12_000049030000_M18,...       Homo sapiens    human           9606       26.3   26.3  100%  221   100.00 39522      AC280133.1       
Homo sapiens chromosome 14 clone ABC12_000049056800_O2, comple... Homo sapiens    human           9606       26.3   26.3  100%  221   100.00 38996      AC280056.1       
Homo sapiens chromosome 14 clone ABC12_000046796400_C12,...       Homo sapiens    human           9606       26.3   26.3  100%  221   100.00 39566      AC280041.1       
Homo sapiens chromosome 14 clone ABC12_000046969400_L7, comple... Homo sapiens    human           9606       26.3   26.3  100%  221   100.00 35061      AC280025.1       
Homo sapiens chromosome 14 clone ABC12_000049055400_J18,...       Homo sapiens    human           9606       26.3   26.3  100%  221   100.00 39809      AC280022.1       
Homo sapiens chromosome 14 clone ABC12_000049060500_H14,...       Homo sapiens    human           9606       26.3   26.3  100%  221   100.00 39262      AC280021.1       
Homo sapiens chromosome 14 clone ABC12_000046973800_A14,...       Homo sapiens    human           9606       26.3   26.3  100%  221   100.00 40263      AC280020.1       
Homo sapiens chromosome 14 clone ABC10_2_1_000044515200_G6,...    Homo sapiens    human           9606       26.3   26.3  100%  221   100.00 40680      AC279978.1       
Homo sapiens chromosome 14 clone ABC10_2_1_000044750100_G22,...   Homo sapiens    human           9606       26.3   26.3  100%  221   100.00 54624      AC279963.1       
Homo sapiens chromosome 14 clone ABC10_2_1_000044051800_I8,...    Homo sapiens    human           9606       26.3   26.3  100%  221   100.00 40980      AC279959.1       
Homo sapiens chromosome 14 clone ABC10_2_1_000044455000_O21,...   Homo sapiens    human           9606       26.3   26.3  100%  221   100.00 39888      AC279942.1       
Homo sapiens chromosome 14 clone ABC10_2_1_000046304900_G16,...   Homo sapiens    human           9606       26.3   26.3  100%  221   100.00 39519      AC279933.1       
Homo sapiens chromosome 14 clone ABC10_2_1_000043645100_N14,...   Homo sapiens    human           9606       26.3   26.3  100%  221   100.00 51154      AC279930.1       
Homo sapiens chromosome 14 clone ABC10_2_1_000044636500_D11,...   Homo sapiens    human           9606       26.3   26.3  100%  221   100.00 41532      AC279921.1       
Homo sapiens chromosome 14 clone ABC10_2_1_000045491800_M9,...    Homo sapiens    human           9606       26.3   26.3  100%  221   100.00 41019      AC279912.1       
Homo sapiens chromosome 14 clone ABC10_2_1_000044091300_N16,...   Homo sapiens    human           9606       26.3   26.3  100%  221   100.00 40457      AC279886.1       
Homo sapiens BAC clone CH17-314I7 from chromosome 14, complete... Homo sapiens    human           9606       26.3   26.3  100%  221   100.00 211676     AC245023.2       
Homo sapiens BAC clone CH17-60O17 from chromosome 14, complete... Homo sapiens    human           9606       26.3   26.3  100%  221   100.00 209164     AC245166.2       
Homo sapiens enolase 1 (ENO1), RefSeqGene (LRG_1165) on...        Homo sapiens    human           9606       26.3   26.3  100%  221   100.00 25093      NG_029470.1      
Homo sapiens FOSMID clone ABC12-46655100E11 from chromosome 14... Homo sapiens    human           9606       26.3   26.3  100%  221   100.00 32901      AC244490.2       
Homo sapiens FOSMID clone ABC8-5713749P16 from chromosome 14,...  Homo sapiens    human           9606       26.3   26.3  100%  221   100.00 32307      AC244460.2       
Homo sapiens FOSMID clone ABC8-40989700P12 from chromosome 14,... Homo sapiens    human           9606       26.3   26.3  100%  221   100.00 32815      AC244459.3       
Homo sapiens FOSMID clone ABC14-50137900F21 from chromosome 7,... Homo sapiens    human           9606       26.3   26.3  100%  221   100.00 40421      AC242411.2       
Homo sapiens FOSMID clone ABC7-40289100O16 from chromosome 14,... Homo sapiens    human           9606       26.3   26.3  100%  221   100.00 34964      AC241864.2       
Homo sapiens FOSMID clone WI2-3791N20 from chromosome 21,...      Homo sapiens    human           9606       26.3   26.3  100%  221   100.00 43956      AC241441.1       
Homo sapiens FOSMID clone ABC16-1553I19 from chromosome 14,...    Homo sapiens    human           9606       26.3   26.3  100%  221   100.00 37411      AC238583.2       
Homo sapiens folliculogenesis specific bHLH transcription fact... Homo sapiens    human           9606       26.3   26.3  100%  221   100.00 20334      NG_013044.1      
Human DNA sequence from clone CITF22-91B7 on chromosome 22,...    Homo sapiens    human           9606       26.3   26.3  100%  221   100.00 42528      BX284656.2       
Homo sapiens CD44 molecule (Indian blood group) (CD44),...        Homo sapiens    human           9606       26.3   26.3  100%  221   100.00 100533     NG_008937.1      
Homo sapiens FOSMID clone WI2-1019G11 from chromosome 14,...      Homo sapiens    human           9606       26.3   26.3  100%  221   100.00 33970      AC213860.2       
Homo sapiens FOSMID clone ABC12-49210300E11 from chromosome 17... Homo sapiens    human           9606       26.3   26.3  100%  221   100.00 38499      AC210865.4       
Homo sapiens chromosome 4 clone ABC8_000000713122_F21, complet... Homo sapiens    human           9606       26.3   26.3  100%  221   100.00 36917      AC195454.1       
Homo sapiens chromosome 16 clone RP11-490O6, complete sequence    Homo sapiens    human           9606       26.3   26.3  100%  221   100.00 161146     AC007613.8       
Homo sapiens fosmid clone XXFOS-84089F10 from 7, complete...      Homo sapiens    human           9606       26.3   26.3  100%  221   100.00 37699      AC144992.1       
Homo sapiens pericentrin B (PCNT2) mRNA, complete cds             Homo sapiens    human           9606       26.3   26.3  100%  221   100.00 10020      AF515282.1       
Homo sapiens 3 BAC RP11-20C6 (Roswell Park Cancer Institute...    Homo sapiens    human           9606       26.3   26.3  100%  221   100.00 53194      AC128652.4       
Homo sapiens BAC clone RP11-65G11 from UL, complete sequence      Homo sapiens    human           9606       26.3   26.3  100%  221   100.00 159143     AC128676.2       
Homo sapiens BAC clone RP11-79F18 from UL, complete sequence      Homo sapiens    human           9606       26.3   26.3  100%  221   100.00 161405     AC127701.2       
Homo sapiens chromosome 15, clone CTD-2262B20, complete sequence  Homo sapiens    human           9606       26.3   26.3  100%  221   100.00 104794     AC104046.2       
Homo sapiens BAC clone RP11-489P20 from 4, complete sequence      Homo sapiens    human           9606       26.3   26.3  100%  221   100.00 157443     AC109352.3       
Human DNA sequence from clone RP4-666O22 on chromosome...         Homo sapiens    human           9606       26.3   26.3  100%  221   100.00 115828     AL356458.13      
Homo sapiens chromosome 5 clone CTC-224D3, complete sequence      Homo sapiens    human           9606       26.3   26.3  100%  221   100.00 151712     AC008385.7       
Homo sapiens chromosome 5 clone RP11-432G16, complete sequence    Homo sapiens    human           9606       26.3   26.3  100%  221   100.00 180225     AC104125.3       
Homo sapiens chromosome 5 clone CTD-2587M2, complete sequence     Homo sapiens    human           9606       26.3   26.3  100%  221   100.00 153204     AC116428.1       
Homo sapiens chromosome 8, clone RP11-26J3, complete sequence     Homo sapiens    human           9606       26.3   26.3  100%  221   100.00 160545     AC036214.9       
Homo sapiens chromosome 5 clone CTC-506B8, complete sequence      Homo sapiens    human           9606       26.3   26.3  100%  221   100.00 183768     AC020900.5       
Homo sapiens chromosome 8, clone RP11-498N9, complete sequence    Homo sapiens    human           9606       26.3   26.3  100%  221   100.00 180535     AC018952.9       
Homo sapiens BAC clone RP11-654J13 from 4, complete sequence      Homo sapiens    human           9606       26.3   26.3  100%  221   100.00 143993     AC093607.3       
Homo sapiens chromosome 5 clone CTC-276H5, complete sequence      Homo sapiens    human           9606       26.3   26.3  100%  221   100.00 120584     AC011342.5       
Homo sapiens 12p BAC RP11-681I19 (Roswell Park Cancer Institut... Homo sapiens    human           9606       26.3   26.3  100%  221   100.00 109567     AC087310.9       
Human DNA sequence from clone RP3-477M7 on chromosome 1,...       Homo sapiens    human           9606       26.3   26.3  100%  221   100.00 141428     AL139415.10      
Human DNA sequence from clone RP11-10O23 on chromosome 13,...     Homo sapiens    human           9606       26.3   26.3  100%  221   100.00 172342     AL138997.18      
Homo sapiens 12 BAC RP11-13J12 (Roswell Park Cancer Institute...  Homo sapiens    human           9606       26.3   26.3  100%  221   100.00 153299     AC073593.13      
Human DNA sequence from clone CTA-253N17 on chromosome 1,...      Homo sapiens    human           9606       26.3   26.3  100%  221   100.00 85565      AL136133.14      
Human DNA sequence from clone RP11-274H24 on chromosome 6,...     Homo sapiens    human           9606       26.3   26.3  100%  221   100.00 178872     AL162718.15      
Human DNA sequence from clone RP11-550O8 on chromosome 20,...     Homo sapiens    human           9606       26.3   26.3  100%  221   100.00 126053     AL359916.8       
Human DNA sequence from clone RP1-68D18 on chromosome 11p12-13... Homo sapiens    human           9606       26.3   26.3  100%  221   100.00 183682     AL133330.14      
Human DNA sequence from clone RP1-251M9 on chromosome 10,...      Homo sapiens    human           9606       26.3   26.3  100%  221   100.00 110952     AL136369.7       
Human DNA sequence from clone RP1-109F14 on chromosome...         Homo sapiens    human           9606       26.3   26.3  100%  221   100.00 170245     AL022721.1       
Human DNA sequence from clone CTA-125H2 on chromosome 22q11-12... Homo sapiens    human           9606       26.3   26.3  100%  221   100.00 173513     Z98949.1         
Homo sapiens DNA, chromosome Y, nearly complete genome            Homo sapiens    human           9606       24.3   48.6  92%   873   100.00 50294361   AP023484.1       

Alignments:

>Homo sapiens chromosome 14 clone ABC9_3_2_000043845600_J7, complete sequence
Sequence ID: AC279155.1 Length: 37950
Range 1: 27317 to 27329

Score:26.3 bits(13), Expect:221, 
Identities:13/13(100%),  Gaps:0/13(0%), Strand: Plus/Plus

Query  1      GCTCATGTAGCTC  13
              |||||||||||||
Sbjct  27317  GCTCATGTAGCTC  27329


>Homo sapiens clone 1204935_ABC13_11_000048707500_J20 immunoglobulin heavy chain variable region gene, partial cds
Sequence ID: MK540651.1 Length: 37119
Range 1: 30985 to 30997

Score:26.3 bits(13), Expect:221, 
Identities:13/13(100%),  Gaps:0/13(0%), Strand: Plus/Minus

Query  1      GCTCATGTAGCTC  13
              |||||||||||||
Sbjct  30997  GCTCATGTAGCTC  30985


>Homo sapiens clone 171417_ABC10_2_1_000044455000_O21 immunoglobulin heavy chain variable region genes, partial cds
Sequence ID: MK540647.1 Length: 39881
Range 1: 7670 to 7682

Score:26.3 bits(13), Expect:221, 
Identities:13/13(100%),  Gaps:0/13(0%), Strand: Plus/Minus

Query  1     GCTCATGTAGCTC  13
             |||||||||||||
Sbjct  7682  GCTCATGTAGCTC  7670


>Homo sapiens clone 173650_ABC10_2_1_000044515200_G6 immunoglobulin heavy chain variable region gene, partial cds
Sequence ID: MK540646.1 Length: 40660
Range 1: 35801 to 35813

Score:26.3 bits(13), Expect:221, 
Identities:13/13(100%),  Gaps:0/13(0%), Strand: Plus/Minus

Query  1      GCTCATGTAGCTC  13
              |||||||||||||
Sbjct  35813  GCTCATGTAGCTC  35801


>Homo sapiens pericentrin (PCNT), transcript variant 2, mRNA
Sequence ID: NM_001315529.2 Length: 10706
Range 1: 1946 to 1958

Score:26.3 bits(13), Expect:221, 
Identities:13/13(100%),  Gaps:0/13(0%), Strand: Plus/Minus

Query  1     GCTCATGTAGCTC  13
             |||||||||||||
Sbjct  1958  GCTCATGTAGCTC  1946


>Homo sapiens pericentrin (PCNT), transcript variant 1, mRNA
Sequence ID: NM_006031.6 Length: 10526
Range 1: 1529 to 1541

Score:26.3 bits(13), Expect:221, 
Identities:13/13(100%),  Gaps:0/13(0%), Strand: Plus/Minus

Query  1     GCTCATGTAGCTC  13
             |||||||||||||
Sbjct  1541  GCTCATGTAGCTC  1529


>Homo sapiens pericentrin (PCNT), RefSeqGene on chromosome 21
Sequence ID: NG_008961.2 Length: 128648
Range 1: 33982 to 33994

Score:26.3 bits(13), Expect:221, 
Identities:13/13(100%),  Gaps:0/13(0%), Strand: Plus/Minus

Query  1      GCTCATGTAGCTC  13
              |||||||||||||
Sbjct  33994  GCTCATGTAGCTC  33982


>Homo sapiens xanthine dehydrogenase (XDH), RefSeqGene on chromosome 2
Sequence ID: NG_008871.2 Length: 87424
Range 1: 34477 to 34489

Score:26.3 bits(13), Expect:221, 
Identities:13/13(100%),  Gaps:0/13(0%), Strand: Plus/Plus

Query  1      GCTCATGTAGCTC  13
              |||||||||||||
Sbjct  34477  GCTCATGTAGCTC  34489


>PREDICTED: Homo sapiens uncharacterized LOC112268450 (LOC112268450), ncRNA
Sequence ID: XR_002959658.1 Length: 8738
Range 1: 403 to 415

Score:26.3 bits(13), Expect:221, 
Identities:13/13(100%),  Gaps:0/13(0%), Strand: Plus/Minus

Query  1    GCTCATGTAGCTC  13
            |||||||||||||
Sbjct  415  GCTCATGTAGCTC  403


>PREDICTED: Homo sapiens pericentrin (PCNT), transcript variant X6, mRNA
Sequence ID: XM_024452083.1 Length: 10442
Range 1: 1412 to 1424

Score:26.3 bits(13), Expect:221, 
Identities:13/13(100%),  Gaps:0/13(0%), Strand: Plus/Minus

Query  1     GCTCATGTAGCTC  13
             |||||||||||||
Sbjct  1424  GCTCATGTAGCTC  1412


>PREDICTED: Homo sapiens pericentrin (PCNT), transcript variant X5, mRNA
Sequence ID: XM_024452082.1 Length: 9674
Range 1: 644 to 656

Score:26.3 bits(13), Expect:221, 
Identities:13/13(100%),  Gaps:0/13(0%), Strand: Plus/Minus

Query  1    GCTCATGTAGCTC  13
            |||||||||||||
Sbjct  656  GCTCATGTAGCTC  644


>PREDICTED: Homo sapiens pericentrin (PCNT), transcript variant X3, mRNA
Sequence ID: XM_017028362.2 Length: 10323
Range 1: 1563 to 1575

Score:26.3 bits(13), Expect:221, 
Identities:13/13(100%),  Gaps:0/13(0%), Strand: Plus/Minus

Query  1     GCTCATGTAGCTC  13
             |||||||||||||
Sbjct  1575  GCTCATGTAGCTC  1563


>PREDICTED: Homo sapiens pericentrin (PCNT), transcript variant X2, mRNA
Sequence ID: XM_005261124.5 Length: 10593
Range 1: 1563 to 1575

Score:26.3 bits(13), Expect:221, 
Identities:13/13(100%),  Gaps:0/13(0%), Strand: Plus/Minus

Query  1     GCTCATGTAGCTC  13
             |||||||||||||
Sbjct  1575  GCTCATGTAGCTC  1563


>PREDICTED: Homo sapiens pericentrin (PCNT), transcript variant X1, mRNA
Sequence ID: XM_011529594.3 Length: 10641
Range 1: 1644 to 1656

Score:26.3 bits(13), Expect:221, 
Identities:13/13(100%),  Gaps:0/13(0%), Strand: Plus/Minus

Query  1     GCTCATGTAGCTC  13
             |||||||||||||
Sbjct  1656  GCTCATGTAGCTC  1644


>Homo sapiens chromosome 10 neuroplastoma apoptosis-related RNA-binding protein (CUGBP2) gene, complete cds, alternatively spliced
Sequence ID: AH010906.3 Length: 229018
Range 1: 5574 to 5586

Score:26.3 bits(13), Expect:221, 
Identities:13/13(100%),  Gaps:0/13(0%), Strand: Plus/Plus

Query  1     GCTCATGTAGCTC  13
             |||||||||||||
Sbjct  5574  GCTCATGTAGCTC  5586


>PREDICTED: Homo sapiens pericentrin (PCNT), transcript variant X4, mRNA
Sequence ID: XM_017028363.1 Length: 10781
Range 1: 1751 to 1763

Score:26.3 bits(13), Expect:221, 
Identities:13/13(100%),  Gaps:0/13(0%), Strand: Plus/Minus

Query  1     GCTCATGTAGCTC  13
             |||||||||||||
Sbjct  1763  GCTCATGTAGCTC  1751


>Homo sapiens immunoglobulin heavy locus (IGH) on chromosome 14
Sequence ID: NG_001019.6 Length: 1293908
Range 1: 14677 to 14689

Score:26.3 bits(13), Expect:221, 
Identities:13/13(100%),  Gaps:0/13(0%), Strand: Plus/Minus

Query  1      GCTCATGTAGCTC  13
              |||||||||||||
Sbjct  14689  GCTCATGTAGCTC  14677


Range 2: 229782 to 229794

Score:26.3 bits(13), Expect:221, 
Identities:13/13(100%),  Gaps:0/13(0%), Strand: Plus/Minus

Query  1       GCTCATGTAGCTC  13
               |||||||||||||
Sbjct  229794  GCTCATGTAGCTC  229782


Range 3: 667144 to 667156

Score:26.3 bits(13), Expect:221, 
Identities:13/13(100%),  Gaps:0/13(0%), Strand: Plus/Minus

Query  1       GCTCATGTAGCTC  13
               |||||||||||||
Sbjct  667156  GCTCATGTAGCTC  667144


>Homo sapiens myosin XVIIIB (MYO18B), RefSeqGene on chromosome 22
Sequence ID: NG_046772.1 Length: 323645
Range 1: 138023 to 138035

Score:26.3 bits(13), Expect:221, 
Identities:13/13(100%),  Gaps:0/13(0%), Strand: Plus/Plus

Query  1       GCTCATGTAGCTC  13
               |||||||||||||
Sbjct  138023  GCTCATGTAGCTC  138035


>Homo sapiens FER tyrosine kinase (FER), RefSeqGene on chromosome 5
Sequence ID: NG_011445.2 Length: 456020
Range 1: 442400 to 442412

Score:26.3 bits(13), Expect:221, 
Identities:13/13(100%),  Gaps:0/13(0%), Strand: Plus/Plus

Query  1       GCTCATGTAGCTC  13
               |||||||||||||
Sbjct  442400  GCTCATGTAGCTC  442412


>Human DNA sequence from clone WI2-3205G10 on chromosome 14, complete sequence
Sequence ID: FO704700.4 Length: 26244
Range 1: 7438 to 7450

Score:26.3 bits(13), Expect:221, 
Identities:13/13(100%),  Gaps:0/13(0%), Strand: Plus/Plus

Query  1     GCTCATGTAGCTC  13
             |||||||||||||
Sbjct  7438  GCTCATGTAGCTC  7450


>Homo sapiens isolate NA24385 chromosome Y
Sequence ID: CP086569.1 Length: 62456832
Range 1: 2915800 to 2915812

Score:26.3 bits(13), Expect:221, 
Identities:13/13(100%),  Gaps:0/13(0%), Strand: Plus/Plus

Query  1        GCTCATGTAGCTC  13
                |||||||||||||
Sbjct  2915800  GCTCATGTAGCTC  2915812


Range 2: 6886759 to 6886770

Score:24.3 bits(12), Expect:873, 
Identities:12/12(100%),  Gaps:0/12(0%), Strand: Plus/Minus

Query  1        GCTCATGTAGCT  12
                ||||||||||||
Sbjct  6886770  GCTCATGTAGCT  6886759


Range 3: 11434683 to 11434694

Score:24.3 bits(12), Expect:873, 
Identities:12/12(100%),  Gaps:0/12(0%), Strand: Plus/Minus

Query  2         CTCATGTAGCTC  13
                 ||||||||||||
Sbjct  11434694  CTCATGTAGCTC  11434683


Range 4: 21756922 to 21756933

Score:24.3 bits(12), Expect:873, 
Identities:12/12(100%),  Gaps:0/12(0%), Strand: Plus/Minus

Query  1         GCTCATGTAGCT  12
                 ||||||||||||
Sbjct  21756933  GCTCATGTAGCT  21756922


Range 5: 62435236 to 62435247

Score:24.3 bits(12), Expect:873, 
Identities:12/12(100%),  Gaps:0/12(0%), Strand: Plus/Minus

Query  2         CTCATGTAGCTC  13
                 ||||||||||||
Sbjct  62435247  CTCATGTAGCTC  62435236


>Homo sapiens BAC clone RP11-715L17 from chromosome 7, complete sequence
Sequence ID: AC019340.7 Length: 190137
Range 1: 37324 to 37336

Score:26.3 bits(13), Expect:221, 
Identities:13/13(100%),  Gaps:0/13(0%), Strand: Plus/Plus

Query  1      GCTCATGTAGCTC  13
              |||||||||||||
Sbjct  37324  GCTCATGTAGCTC  37336


Range 2: 106462 to 106474

Score:26.3 bits(13), Expect:221, 
Identities:13/13(100%),  Gaps:0/13(0%), Strand: Plus/Plus

Query  1       GCTCATGTAGCTC  13
               |||||||||||||
Sbjct  106462  GCTCATGTAGCTC  106474


>Homo sapiens isolate CHM13 chromosome 22
Sequence ID: CP068256.2 Length: 51324926
Range 1: 26337373 to 26337385

Score:26.3 bits(13), Expect:221, 
Identities:13/13(100%),  Gaps:0/13(0%), Strand: Plus/Plus

Query  1         GCTCATGTAGCTC  13
                 |||||||||||||
Sbjct  26337373  GCTCATGTAGCTC  26337385


Range 2: 48637276 to 48637288

Score:26.3 bits(13), Expect:221, 
Identities:13/13(100%),  Gaps:0/13(0%), Strand: Plus/Minus

Query  1         GCTCATGTAGCTC  13
                 |||||||||||||
Sbjct  48637288  GCTCATGTAGCTC  48637276


Range 3: 10501387 to 10501398

Score:24.3 bits(12), Expect:873, 
Identities:12/12(100%),  Gaps:0/12(0%), Strand: Plus/Plus

Query  2         CTCATGTAGCTC  13
                 ||||||||||||
Sbjct  10501387  CTCATGTAGCTC  10501398


Range 4: 31207006 to 31207017

Score:24.3 bits(12), Expect:873, 
Identities:12/12(100%),  Gaps:0/12(0%), Strand: Plus/Plus

Query  2         CTCATGTAGCTC  13
                 ||||||||||||
Sbjct  31207006  CTCATGTAGCTC  31207017


Range 5: 5862031 to 5862042

Score:24.3 bits(12), Expect:873, 
Identities:12/12(100%),  Gaps:0/12(0%), Strand: Plus/Minus

Query  2        CTCATGTAGCTC  13
                ||||||||||||
Sbjct  5862042  CTCATGTAGCTC  5862031


Range 6: 7681589 to 7681600

Score:24.3 bits(12), Expect:873, 
Identities:12/12(100%),  Gaps:0/12(0%), Strand: Plus/Minus

Query  2        CTCATGTAGCTC  13
                ||||||||||||
Sbjct  7681600  CTCATGTAGCTC  7681589


>Homo sapiens isolate CHM13 chromosome 21
Sequence ID: CP068257.2 Length: 45090682
Range 1: 44738495 to 44738507

Score:26.3 bits(13), Expect:221, 
Identities:13/13(100%),  Gaps:0/13(0%), Strand: Plus/Minus

Query  1         GCTCATGTAGCTC  13
                 |||||||||||||
Sbjct  44738507  GCTCATGTAGCTC  44738495


Range 2: 7468697 to 7468708

Score:24.3 bits(12), Expect:873, 
Identities:12/12(100%),  Gaps:0/12(0%), Strand: Plus/Plus

Query  2        CTCATGTAGCTC  13
                ||||||||||||
Sbjct  7468697  CTCATGTAGCTC  7468708


Range 3: 5753635 to 5753646

Score:24.3 bits(12), Expect:873, 
Identities:12/12(100%),  Gaps:0/12(0%), Strand: Plus/Minus

Query  2        CTCATGTAGCTC  13
                ||||||||||||
Sbjct  5753646  CTCATGTAGCTC  5753635


Range 4: 23307363 to 23307374

Score:24.3 bits(12), Expect:873, 
Identities:12/12(100%),  Gaps:0/12(0%), Strand: Plus/Minus

Query  2         CTCATGTAGCTC  13
                 ||||||||||||
Sbjct  23307374  CTCATGTAGCTC  23307363


Range 5: 34311048 to 34311059

Score:24.3 bits(12), Expect:873, 
Identities:12/12(100%),  Gaps:0/12(0%), Strand: Plus/Minus

Query  2         CTCATGTAGCTC  13
                 ||||||||||||
Sbjct  34311059  CTCATGTAGCTC  34311048


>Homo sapiens isolate CHM13 chromosome 20
Sequence ID: CP068258.2 Length: 66210255
Range 1: 2118651 to 2118663

Score:26.3 bits(13), Expect:221, 
Identities:13/13(100%),  Gaps:0/13(0%), Strand: Plus/Minus

Query  1        GCTCATGTAGCTC  13
                |||||||||||||
Sbjct  2118663  GCTCATGTAGCTC  2118651


Range 2: 1625248 to 1625259

Score:24.3 bits(12), Expect:873, 
Identities:12/12(100%),  Gaps:0/12(0%), Strand: Plus/Plus

Query  2        CTCATGTAGCTC  13
                ||||||||||||
Sbjct  1625248  CTCATGTAGCTC  1625259


Range 3: 17442736 to 17442747

Score:24.3 bits(12), Expect:873, 
Identities:12/12(100%),  Gaps:0/12(0%), Strand: Plus/Plus

Query  2         CTCATGTAGCTC  13
                 ||||||||||||
Sbjct  17442736  CTCATGTAGCTC  17442747


Range 4: 21380405 to 21380416

Score:24.3 bits(12), Expect:873, 
Identities:12/12(100%),  Gaps:0/12(0%), Strand: Plus/Plus

Query  2         CTCATGTAGCTC  13
                 ||||||||||||
Sbjct  21380405  CTCATGTAGCTC  21380416


Range 5: 35772086 to 35772097

Score:24.3 bits(12), Expect:873, 
Identities:12/12(100%),  Gaps:0/12(0%), Strand: Plus/Plus

Query  2         CTCATGTAGCTC  13
                 ||||||||||||
Sbjct  35772086  CTCATGTAGCTC  35772097


Range 6: 43782917 to 43782928

Score:24.3 bits(12), Expect:873, 
Identities:12/12(100%),  Gaps:0/12(0%), Strand: Plus/Plus

Query  1         GCTCATGTAGCT  12
                 ||||||||||||
Sbjct  43782917  GCTCATGTAGCT  43782928


Range 7: 48992370 to 48992381

Score:24.3 bits(12), Expect:873, 
Identities:12/12(100%),  Gaps:0/12(0%), Strand: Plus/Plus

Query  1         GCTCATGTAGCT  12
                 ||||||||||||
Sbjct  48992370  GCTCATGTAGCT  48992381


Range 8: 3839231 to 3839242

Score:24.3 bits(12), Expect:873, 
Identities:12/12(100%),  Gaps:0/12(0%), Strand: Plus/Minus

Query  2        CTCATGTAGCTC  13
                ||||||||||||
Sbjct  3839242  CTCATGTAGCTC  3839231


Range 9: 19117357 to 19117368

Score:24.3 bits(12), Expect:873, 
Identities:12/12(100%),  Gaps:0/12(0%), Strand: Plus/Minus

Query  2         CTCATGTAGCTC  13
                 ||||||||||||
Sbjct  19117368  CTCATGTAGCTC  19117357


Range 10: 24064462 to 24064473

Score:24.3 bits(12), Expect:873, 
Identities:12/12(100%),  Gaps:0/12(0%), Strand: Plus/Minus

Query  2         CTCATGTAGCTC  13
                 ||||||||||||
Sbjct  24064473  CTCATGTAGCTC  24064462


Range 11: 38657418 to 38657429

Score:24.3 bits(12), Expect:873, 
Identities:12/12(100%),  Gaps:0/12(0%), Strand: Plus/Minus

Query  2         CTCATGTAGCTC  13
                 ||||||||||||
Sbjct  38657429  CTCATGTAGCTC  38657418


Range 12: 48038284 to 48038295

Score:24.3 bits(12), Expect:873, 
Identities:12/12(100%),  Gaps:0/12(0%), Strand: Plus/Minus

Query  2         CTCATGTAGCTC  13
                 ||||||||||||
Sbjct  48038295  CTCATGTAGCTC  48038284


Range 13: 51789405 to 51789416

Score:24.3 bits(12), Expect:873, 
Identities:12/12(100%),  Gaps:0/12(0%), Strand: Plus/Minus

Query  1         GCTCATGTAGCT  12
                 ||||||||||||
Sbjct  51789416  GCTCATGTAGCT  51789405


Range 14: 64346199 to 64346210

Score:24.3 bits(12), Expect:873, 
Identities:12/12(100%),  Gaps:0/12(0%), Strand: Plus/Minus

Query  1         GCTCATGTAGCT  12
                 ||||||||||||
Sbjct  64346210  GCTCATGTAGCT  64346199


>Homo sapiens isolate CHM13 chromosome 17
Sequence ID: CP068261.2 Length: 84276897
Range 1: 76961801 to 76961813

Score:26.3 bits(13), Expect:221, 
Identities:13/13(100%),  Gaps:0/13(0%), Strand: Plus/Plus

Query  1         GCTCATGTAGCTC  13
                 |||||||||||||
Sbjct  76961801  GCTCATGTAGCTC  76961813


Range 2: 1594696 to 1594707

Score:24.3 bits(12), Expect:873, 
Identities:12/12(100%),  Gaps:0/12(0%), Strand: Plus/Plus

Query  1        GCTCATGTAGCT  12
                ||||||||||||
Sbjct  1594696  GCTCATGTAGCT  1594707


Range 3: 37491920 to 37491931

Score:24.3 bits(12), Expect:873, 
Identities:12/12(100%),  Gaps:0/12(0%), Strand: Plus/Plus

Query  1         GCTCATGTAGCT  12
                 ||||||||||||
Sbjct  37491920  GCTCATGTAGCT  37491931


Range 4: 51250443 to 51250454

Score:24.3 bits(12), Expect:873, 
Identities:12/12(100%),  Gaps:0/12(0%), Strand: Plus/Plus

Query  2         CTCATGTAGCTC  13
                 ||||||||||||
Sbjct  51250443  CTCATGTAGCTC  51250454


Range 5: 83232380 to 83232391

Score:24.3 bits(12), Expect:873, 
Identities:12/12(100%),  Gaps:0/12(0%), Strand: Plus/Plus

Query  1         GCTCATGTAGCT  12
                 ||||||||||||
Sbjct  83232380  GCTCATGTAGCT  83232391


Range 6: 9124426 to 9124437

Score:24.3 bits(12), Expect:873, 
Identities:12/12(100%),  Gaps:0/12(0%), Strand: Plus/Minus

Query  2        CTCATGTAGCTC  13
                ||||||||||||
Sbjct  9124437  CTCATGTAGCTC  9124426


Range 7: 59384654 to 59384665

Score:24.3 bits(12), Expect:873, 
Identities:12/12(100%),  Gaps:0/12(0%), Strand: Plus/Minus

Query  2         CTCATGTAGCTC  13
                 ||||||||||||
Sbjct  59384665  CTCATGTAGCTC  59384654


Range 8: 78962587 to 78962598

Score:24.3 bits(12), Expect:873, 
Identities:12/12(100%),  Gaps:0/12(0%), Strand: Plus/Minus

Query  2         CTCATGTAGCTC  13
                 ||||||||||||
Sbjct  78962598  CTCATGTAGCTC  78962587


>Homo sapiens isolate CHM13 chromosome 16
Sequence ID: CP068262.2 Length: 96330374
Range 1: 11786389 to 11786401

Score:26.3 bits(13), Expect:221, 
Identities:13/13(100%),  Gaps:0/13(0%), Strand: Plus/Plus

Query  1         GCTCATGTAGCTC  13
                 |||||||||||||
Sbjct  11786389  GCTCATGTAGCTC  11786401


Range 2: 68241557 to 68241569

Score:26.3 bits(13), Expect:221, 
Identities:13/13(100%),  Gaps:0/13(0%), Strand: Plus/Plus

Query  1         GCTCATGTAGCTC  13
                 |||||||||||||
Sbjct  68241557  GCTCATGTAGCTC  68241569


Range 3: 21118 to 21129

Score:24.3 bits(12), Expect:873, 
Identities:12/12(100%),  Gaps:0/12(0%), Strand: Plus/Plus

Query  2      CTCATGTAGCTC  13
              ||||||||||||
Sbjct  21118  CTCATGTAGCTC  21129


Range 4: 19674027 to 19674038

Score:24.3 bits(12), Expect:873, 
Identities:12/12(100%),  Gaps:0/12(0%), Strand: Plus/Minus

Query  1         GCTCATGTAGCT  12
                 ||||||||||||
Sbjct  19674038  GCTCATGTAGCT  19674027


Range 5: 20658365 to 20658376

Score:24.3 bits(12), Expect:873, 
Identities:12/12(100%),  Gaps:0/12(0%), Strand: Plus/Minus

Query  2         CTCATGTAGCTC  13
                 ||||||||||||
Sbjct  20658376  CTCATGTAGCTC  20658365


Range 6: 23198412 to 23198423

Score:24.3 bits(12), Expect:873, 
Identities:12/12(100%),  Gaps:0/12(0%), Strand: Plus/Minus

Query  2         CTCATGTAGCTC  13
                 ||||||||||||
Sbjct  23198423  CTCATGTAGCTC  23198412


Range 7: 56653512 to 56653523

Score:24.3 bits(12), Expect:873, 
Identities:12/12(100%),  Gaps:0/12(0%), Strand: Plus/Minus

Query  1         GCTCATGTAGCT  12
                 ||||||||||||
Sbjct  56653523  GCTCATGTAGCT  56653512


Range 8: 89807009 to 89807020

Score:24.3 bits(12), Expect:873, 
Identities:12/12(100%),  Gaps:0/12(0%), Strand: Plus/Minus

Query  1         GCTCATGTAGCT  12
                 ||||||||||||
Sbjct  89807020  GCTCATGTAGCT  89807009


Range 9: 92474270 to 92474281

Score:24.3 bits(12), Expect:873, 
Identities:12/12(100%),  Gaps:0/12(0%), Strand: Plus/Minus

Query  1         GCTCATGTAGCT  12
                 ||||||||||||
Sbjct  92474281  GCTCATGTAGCT  92474270


>Homo sapiens isolate CHM13 chromosome 15
Sequence ID: CP068263.2 Length: 99753195
Range 1: 67488760 to 67488772

Score:26.3 bits(13), Expect:221, 
Identities:13/13(100%),  Gaps:0/13(0%), Strand: Plus/Plus

Query  1         GCTCATGTAGCTC  13
                 |||||||||||||
Sbjct  67488760  GCTCATGTAGCTC  67488772


Range 2: 83106497 to 83106509

Score:26.3 bits(13), Expect:221, 
Identities:13/13(100%),  Gaps:0/13(0%), Strand: Plus/Minus

Query  1         GCTCATGTAGCTC  13
                 |||||||||||||
Sbjct  83106509  GCTCATGTAGCTC  83106497


Range 3: 47041709 to 47041720

Score:24.3 bits(12), Expect:873, 
Identities:12/12(100%),  Gaps:0/12(0%), Strand: Plus/Plus

Query  1         GCTCATGTAGCT  12
                 ||||||||||||
Sbjct  47041709  GCTCATGTAGCT  47041720


Range 4: 63781383 to 63781394

Score:24.3 bits(12), Expect:873, 
Identities:12/12(100%),  Gaps:0/12(0%), Strand: Plus/Plus

Query  1         GCTCATGTAGCT  12
                 ||||||||||||
Sbjct  63781383  GCTCATGTAGCT  63781394


Range 5: 64604830 to 64604841

Score:24.3 bits(12), Expect:873, 
Identities:12/12(100%),  Gaps:0/12(0%), Strand: Plus/Plus

Query  1         GCTCATGTAGCT  12
                 ||||||||||||
Sbjct  64604830  GCTCATGTAGCT  64604841


Range 6: 70577789 to 70577800

Score:24.3 bits(12), Expect:873, 
Identities:12/12(100%),  Gaps:0/12(0%), Strand: Plus/Plus

Query  1         GCTCATGTAGCT  12
                 ||||||||||||
Sbjct  70577789  GCTCATGTAGCT  70577800


Range 7: 93658861 to 93658872

Score:24.3 bits(12), Expect:873, 
Identities:12/12(100%),  Gaps:0/12(0%), Strand: Plus/Plus

Query  2         CTCATGTAGCTC  13
                 ||||||||||||
Sbjct  93658861  CTCATGTAGCTC  93658872


Range 8: 98013863 to 98013874

Score:24.3 bits(12), Expect:873, 
Identities:12/12(100%),  Gaps:0/12(0%), Strand: Plus/Plus

Query  1         GCTCATGTAGCT  12
                 ||||||||||||
Sbjct  98013863  GCTCATGTAGCT  98013874


Range 9: 98239890 to 98239901

Score:24.3 bits(12), Expect:873, 
Identities:12/12(100%),  Gaps:0/12(0%), Strand: Plus/Plus

Query  1         GCTCATGTAGCT  12
                 ||||||||||||
Sbjct  98239890  GCTCATGTAGCT  98239901


Range 10: 4875471 to 4875482

Score:24.3 bits(12), Expect:873, 
Identities:12/12(100%),  Gaps:0/12(0%), Strand: Plus/Minus

Query  2        CTCATGTAGCTC  13
                ||||||||||||
Sbjct  4875482  CTCATGTAGCTC  4875471


Range 11: 33919038 to 33919049

Score:24.3 bits(12), Expect:873, 
Identities:12/12(100%),  Gaps:0/12(0%), Strand: Plus/Minus

Query  2         CTCATGTAGCTC  13
                 ||||||||||||
Sbjct  33919049  CTCATGTAGCTC  33919038


Range 12: 55512537 to 55512548

Score:24.3 bits(12), Expect:873, 
Identities:12/12(100%),  Gaps:0/12(0%), Strand: Plus/Minus

Query  2         CTCATGTAGCTC  13
                 ||||||||||||
Sbjct  55512548  CTCATGTAGCTC  55512537


Range 13: 56977132 to 56977143

Score:24.3 bits(12), Expect:873, 
Identities:12/12(100%),  Gaps:0/12(0%), Strand: Plus/Minus

Query  1         GCTCATGTAGCT  12
                 ||||||||||||
Sbjct  56977143  GCTCATGTAGCT  56977132


Range 14: 71810488 to 71810499

Score:24.3 bits(12), Expect:873, 
Identities:12/12(100%),  Gaps:0/12(0%), Strand: Plus/Minus

Query  2         CTCATGTAGCTC  13
                 ||||||||||||
Sbjct  71810499  CTCATGTAGCTC  71810488


>Homo sapiens BAC clone RP11-504O1 from chromosome 2, complete sequence
Sequence ID: AC007395.4 Length: 186726
Range 1: 111906 to 111918

Score:26.3 bits(13), Expect:221, 
Identities:13/13(100%),  Gaps:0/13(0%), Strand: Plus/Plus

Query  1       GCTCATGTAGCTC  13
               |||||||||||||
Sbjct  111906  GCTCATGTAGCTC  111918


>Homo sapiens BAC clone CH17-212P11 from chromosome 14, complete sequence
Sequence ID: AC245369.4 Length: 193364
Range 1: 65483 to 65495

Score:26.3 bits(13), Expect:221, 
Identities:13/13(100%),  Gaps:0/13(0%), Strand: Plus/Plus

Query  1      GCTCATGTAGCTC  13
              |||||||||||||
Sbjct  65483  GCTCATGTAGCTC  65495


>Homo sapiens isolate RAR0614CQ immunoglobulin G heavy chain variable region mRNA, partial cds
Sequence ID: JN577273.1 Length: 357
Range 1: 93 to 105

Score:26.3 bits(13), Expect:221, 
Identities:13/13(100%),  Gaps:0/13(0%), Strand: Plus/Minus

Query  1    GCTCATGTAGCTC  13
            |||||||||||||
Sbjct  105  GCTCATGTAGCTC  93


>Homo sapiens DNA, sequence_id: unplaced_0146
Sequence ID: AP023631.1 Length: 71763
Range 1: 1753 to 1765

Score:26.3 bits(13), Expect:221, 
Identities:13/13(100%),  Gaps:0/13(0%), Strand: Plus/Minus

Query  1     GCTCATGTAGCTC  13
             |||||||||||||
Sbjct  1765  GCTCATGTAGCTC  1753


Range 2: 57792 to 57804

Score:26.3 bits(13), Expect:221, 
Identities:13/13(100%),  Gaps:0/13(0%), Strand: Plus/Plus

Query  1      GCTCATGTAGCTC  13
              |||||||||||||
Sbjct  57792  GCTCATGTAGCTC  57804


>Homo sapiens DNA, sequence_id: unplaced_0013
Sequence ID: AP023498.1 Length: 444468
Range 1: 129153 to 129165

Score:26.3 bits(13), Expect:221, 
Identities:13/13(100%),  Gaps:0/13(0%), Strand: Plus/Minus

Query  1       GCTCATGTAGCTC  13
               |||||||||||||
Sbjct  129165  GCTCATGTAGCTC  129153


>Homo sapiens DNA, chromosome 22, nearly complete genome
Sequence ID: AP023482.1 Length: 46684173
Range 1: 21611193 to 21611205

Score:26.3 bits(13), Expect:221, 
Identities:13/13(100%),  Gaps:0/13(0%), Strand: Plus/Plus

Query  1         GCTCATGTAGCTC  13
                 |||||||||||||
Sbjct  21611193  GCTCATGTAGCTC  21611205


Range 2: 44005594 to 44005606

Score:26.3 bits(13), Expect:221, 
Identities:13/13(100%),  Gaps:0/13(0%), Strand: Plus/Minus

Query  1         GCTCATGTAGCTC  13
                 |||||||||||||
Sbjct  44005606  GCTCATGTAGCTC  44005594


Range 3: 26479875 to 26479886

Score:24.3 bits(12), Expect:873, 
Identities:12/12(100%),  Gaps:0/12(0%), Strand: Plus/Plus

Query  2         CTCATGTAGCTC  13
                 ||||||||||||
Sbjct  26479875  CTCATGTAGCTC  26479886


>Homo sapiens DNA, chromosome 21, nearly complete genome
Sequence ID: AP023481.1 Length: 44550604
Range 1: 44190194 to 44190206

Score:26.3 bits(13), Expect:221, 
Identities:13/13(100%),  Gaps:0/13(0%), Strand: Plus/Minus

Query  1         GCTCATGTAGCTC  13
                 |||||||||||||
Sbjct  44190206  GCTCATGTAGCTC  44190194


Range 2: 22762155 to 22762166

Score:24.3 bits(12), Expect:873, 
Identities:12/12(100%),  Gaps:0/12(0%), Strand: Plus/Minus

Query  2         CTCATGTAGCTC  13
                 ||||||||||||
Sbjct  22762166  CTCATGTAGCTC  22762155


Range 3: 33765910 to 33765921

Score:24.3 bits(12), Expect:873, 
Identities:12/12(100%),  Gaps:0/12(0%), Strand: Plus/Minus

Query  2         CTCATGTAGCTC  13
                 ||||||||||||
Sbjct  33765921  CTCATGTAGCTC  33765910


>Homo sapiens DNA, chromosome 20, nearly complete genome
Sequence ID: AP023480.1 Length: 62398354
Range 1: 2019031 to 2019043

Score:26.3 bits(13), Expect:221, 
Identities:13/13(100%),  Gaps:0/13(0%), Strand: Plus/Minus

Query  1        GCTCATGTAGCTC  13
                |||||||||||||
Sbjct  2019043  GCTCATGTAGCTC  2019031


Range 2: 1533772 to 1533783

Score:24.3 bits(12), Expect:873, 
Identities:12/12(100%),  Gaps:0/12(0%), Strand: Plus/Plus

Query  2        CTCATGTAGCTC  13
                ||||||||||||
Sbjct  1533772  CTCATGTAGCTC  1533783


Range 3: 17334519 to 17334530

Score:24.3 bits(12), Expect:873, 
Identities:12/12(100%),  Gaps:0/12(0%), Strand: Plus/Plus

Query  2         CTCATGTAGCTC  13
                 ||||||||||||
Sbjct  17334519  CTCATGTAGCTC  17334530


Range 4: 21266055 to 21266066

Score:24.3 bits(12), Expect:873, 
Identities:12/12(100%),  Gaps:0/12(0%), Strand: Plus/Plus

Query  2         CTCATGTAGCTC  13
                 ||||||||||||
Sbjct  21266055  CTCATGTAGCTC  21266066


Range 5: 32071821 to 32071832

Score:24.3 bits(12), Expect:873, 
Identities:12/12(100%),  Gaps:0/12(0%), Strand: Plus/Plus

Query  2         CTCATGTAGCTC  13
                 ||||||||||||
Sbjct  32071821  CTCATGTAGCTC  32071832


Range 6: 40082909 to 40082920

Score:24.3 bits(12), Expect:873, 
Identities:12/12(100%),  Gaps:0/12(0%), Strand: Plus/Plus

Query  1         GCTCATGTAGCT  12
                 ||||||||||||
Sbjct  40082909  GCTCATGTAGCT  40082920


Range 7: 45290664 to 45290675

Score:24.3 bits(12), Expect:873, 
Identities:12/12(100%),  Gaps:0/12(0%), Strand: Plus/Plus

Query  1         GCTCATGTAGCT  12
                 ||||||||||||
Sbjct  45290664  GCTCATGTAGCT  45290675


Range 8: 3733952 to 3733963

Score:24.3 bits(12), Expect:873, 
Identities:12/12(100%),  Gaps:0/12(0%), Strand: Plus/Minus

Query  2        CTCATGTAGCTC  13
                ||||||||||||
Sbjct  3733963  CTCATGTAGCTC  3733952


Range 9: 19007922 to 19007933

Score:24.3 bits(12), Expect:873, 
Identities:12/12(100%),  Gaps:0/12(0%), Strand: Plus/Minus

Query  2         CTCATGTAGCTC  13
                 ||||||||||||
Sbjct  19007933  CTCATGTAGCTC  19007922


Range 10: 23948634 to 23948645

Score:24.3 bits(12), Expect:873, 
Identities:12/12(100%),  Gaps:0/12(0%), Strand: Plus/Minus

Query  2         CTCATGTAGCTC  13
                 ||||||||||||
Sbjct  23948645  CTCATGTAGCTC  23948634


Range 11: 34958570 to 34958581

Score:24.3 bits(12), Expect:873, 
Identities:12/12(100%),  Gaps:0/12(0%), Strand: Plus/Minus

Query  2         CTCATGTAGCTC  13
                 ||||||||||||
Sbjct  34958581  CTCATGTAGCTC  34958570


Range 12: 44337641 to 44337652

Score:24.3 bits(12), Expect:873, 
Identities:12/12(100%),  Gaps:0/12(0%), Strand: Plus/Minus

Query  2         CTCATGTAGCTC  13
                 ||||||||||||
Sbjct  44337652  CTCATGTAGCTC  44337641


Range 13: 48082246 to 48082257

Score:24.3 bits(12), Expect:873, 
Identities:12/12(100%),  Gaps:0/12(0%), Strand: Plus/Minus

Query  1         GCTCATGTAGCT  12
                 ||||||||||||
Sbjct  48082257  GCTCATGTAGCT  48082246


Range 14: 60636802 to 60636813

Score:24.3 bits(12), Expect:873, 
Identities:12/12(100%),  Gaps:0/12(0%), Strand: Plus/Minus

Query  1         GCTCATGTAGCT  12
                 ||||||||||||
Sbjct  60636813  GCTCATGTAGCT  60636802


>Homo sapiens DNA, chromosome 17, nearly complete genome
Sequence ID: AP023477.1 Length: 80688777
Range 1: 73556458 to 73556470

Score:26.3 bits(13), Expect:221, 
Identities:13/13(100%),  Gaps:0/13(0%), Strand: Plus/Plus

Query  1         GCTCATGTAGCTC  13
                 |||||||||||||
Sbjct  73556458  GCTCATGTAGCTC  73556470


Range 2: 1782177 to 1782188

Score:24.3 bits(12), Expect:873, 
Identities:12/12(100%),  Gaps:0/12(0%), Strand: Plus/Plus

Query  1        GCTCATGTAGCT  12
                ||||||||||||
Sbjct  1782177  GCTCATGTAGCT  1782188


Range 3: 34378743 to 34378754

Score:24.3 bits(12), Expect:873, 
Identities:12/12(100%),  Gaps:0/12(0%), Strand: Plus/Plus

Query  1         GCTCATGTAGCT  12
                 ||||||||||||
Sbjct  34378743  GCTCATGTAGCT  34378754


Range 4: 47823837 to 47823848

Score:24.3 bits(12), Expect:873, 
Identities:12/12(100%),  Gaps:0/12(0%), Strand: Plus/Plus

Query  2         CTCATGTAGCTC  13
                 ||||||||||||
Sbjct  47823837  CTCATGTAGCTC  47823848


Range 5: 79820488 to 79820499

Score:24.3 bits(12), Expect:873, 
Identities:12/12(100%),  Gaps:0/12(0%), Strand: Plus/Plus

Query  1         GCTCATGTAGCT  12
                 ||||||||||||
Sbjct  79820488  GCTCATGTAGCT  79820499


Range 6: 9304597 to 9304608

Score:24.3 bits(12), Expect:873, 
Identities:12/12(100%),  Gaps:0/12(0%), Strand: Plus/Minus

Query  2        CTCATGTAGCTC  13
                ||||||||||||
Sbjct  9304608  CTCATGTAGCTC  9304597


Range 7: 55968206 to 55968217

Score:24.3 bits(12), Expect:873, 
Identities:12/12(100%),  Gaps:0/12(0%), Strand: Plus/Minus

Query  2         CTCATGTAGCTC  13
                 ||||||||||||
Sbjct  55968217  CTCATGTAGCTC  55968206


Range 8: 75562517 to 75562528

Score:24.3 bits(12), Expect:873, 
Identities:12/12(100%),  Gaps:0/12(0%), Strand: Plus/Minus

Query  2         CTCATGTAGCTC  13
                 ||||||||||||
Sbjct  75562528  CTCATGTAGCTC  75562517


>Homo sapiens DNA, chromosome 16, nearly complete genome
Sequence ID: AP023476.1 Length: 94690957
Range 1: 11830632 to 11830644

Score:26.3 bits(13), Expect:221, 
Identities:13/13(100%),  Gaps:0/13(0%), Strand: Plus/Plus

Query  1         GCTCATGTAGCTC  13
                 |||||||||||||
Sbjct  11830632  GCTCATGTAGCTC  11830644


Range 2: 66846138 to 66846150

Score:26.3 bits(13), Expect:221, 
Identities:13/13(100%),  Gaps:0/13(0%), Strand: Plus/Plus

Query  1         GCTCATGTAGCTC  13
                 |||||||||||||
Sbjct  66846138  GCTCATGTAGCTC  66846150


Range 3: 10397 to 10408

Score:24.3 bits(12), Expect:873, 
Identities:12/12(100%),  Gaps:0/12(0%), Strand: Plus/Plus

Query  2      CTCATGTAGCTC  13
              ||||||||||||
Sbjct  10397  CTCATGTAGCTC  10408


Range 4: 18608012 to 18608023

Score:24.3 bits(12), Expect:873, 
Identities:12/12(100%),  Gaps:0/12(0%), Strand: Plus/Minus

Query  1         GCTCATGTAGCT  12
                 ||||||||||||
Sbjct  18608023  GCTCATGTAGCT  18608012


Range 5: 19592256 to 19592267

Score:24.3 bits(12), Expect:873, 
Identities:12/12(100%),  Gaps:0/12(0%), Strand: Plus/Minus

Query  2         CTCATGTAGCTC  13
                 ||||||||||||
Sbjct  19592267  CTCATGTAGCTC  19592256


Range 6: 21795548 to 21795559

Score:24.3 bits(12), Expect:873, 
Identities:12/12(100%),  Gaps:0/12(0%), Strand: Plus/Minus

Query  2         CTCATGTAGCTC  13
                 ||||||||||||
Sbjct  21795559  CTCATGTAGCTC  21795548


Range 7: 55251656 to 55251667

Score:24.3 bits(12), Expect:873, 
Identities:12/12(100%),  Gaps:0/12(0%), Strand: Plus/Minus

Query  1         GCTCATGTAGCT  12
                 ||||||||||||
Sbjct  55251667  GCTCATGTAGCT  55251656


Range 8: 88276372 to 88276383

Score:24.3 bits(12), Expect:873, 
Identities:12/12(100%),  Gaps:0/12(0%), Strand: Plus/Minus

Query  1         GCTCATGTAGCT  12
                 ||||||||||||
Sbjct  88276383  GCTCATGTAGCT  88276372


Range 9: 90941855 to 90941866

Score:24.3 bits(12), Expect:873, 
Identities:12/12(100%),  Gaps:0/12(0%), Strand: Plus/Minus

Query  1         GCTCATGTAGCT  12
                 ||||||||||||
Sbjct  90941866  GCTCATGTAGCT  90941855


>Homo sapiens DNA, chromosome 15, nearly complete genome
Sequence ID: AP023475.1 Length: 95537968
Range 1: 63388769 to 63388781

Score:26.3 bits(13), Expect:221, 
Identities:13/13(100%),  Gaps:0/13(0%), Strand: Plus/Plus

Query  1         GCTCATGTAGCTC  13
                 |||||||||||||
Sbjct  63388769  GCTCATGTAGCTC  63388781


Range 2: 78971338 to 78971350

Score:26.3 bits(13), Expect:221, 
Identities:13/13(100%),  Gaps:0/13(0%), Strand: Plus/Minus

Query  1         GCTCATGTAGCTC  13
                 |||||||||||||
Sbjct  78971350  GCTCATGTAGCTC  78971338


Range 3: 42950990 to 42951001

Score:24.3 bits(12), Expect:873, 
Identities:12/12(100%),  Gaps:0/12(0%), Strand: Plus/Plus

Query  1         GCTCATGTAGCT  12
                 ||||||||||||
Sbjct  42950990  GCTCATGTAGCT  42951001


Range 4: 59682963 to 59682974

Score:24.3 bits(12), Expect:873, 
Identities:12/12(100%),  Gaps:0/12(0%), Strand: Plus/Plus

Query  1         GCTCATGTAGCT  12
                 ||||||||||||
Sbjct  59682963  GCTCATGTAGCT  59682974


Range 5: 60506036 to 60506047

Score:24.3 bits(12), Expect:873, 
Identities:12/12(100%),  Gaps:0/12(0%), Strand: Plus/Plus

Query  1         GCTCATGTAGCT  12
                 ||||||||||||
Sbjct  60506036  GCTCATGTAGCT  60506047


Range 6: 66478480 to 66478491

Score:24.3 bits(12), Expect:873, 
Identities:12/12(100%),  Gaps:0/12(0%), Strand: Plus/Plus

Query  1         GCTCATGTAGCT  12
                 ||||||||||||
Sbjct  66478480  GCTCATGTAGCT  66478491


Range 7: 89517265 to 89517276

Score:24.3 bits(12), Expect:873, 
Identities:12/12(100%),  Gaps:0/12(0%), Strand: Plus/Plus

Query  2         CTCATGTAGCTC  13
                 ||||||||||||
Sbjct  89517265  CTCATGTAGCTC  89517276


Range 8: 93877236 to 93877247

Score:24.3 bits(12), Expect:873, 
Identities:12/12(100%),  Gaps:0/12(0%), Strand: Plus/Plus

Query  1         GCTCATGTAGCT  12
                 ||||||||||||
Sbjct  93877236  GCTCATGTAGCT  93877247


Range 9: 94103406 to 94103417

Score:24.3 bits(12), Expect:873, 
Identities:12/12(100%),  Gaps:0/12(0%), Strand: Plus/Plus

Query  1         GCTCATGTAGCT  12
                 ||||||||||||
Sbjct  94103406  GCTCATGTAGCT  94103417


Range 10: 29832015 to 29832026

Score:24.3 bits(12), Expect:873, 
Identities:12/12(100%),  Gaps:0/12(0%), Strand: Plus/Minus

Query  2         CTCATGTAGCTC  13
                 ||||||||||||
Sbjct  29832026  CTCATGTAGCTC  29832015


Range 11: 51420403 to 51420414

Score:24.3 bits(12), Expect:873, 
Identities:12/12(100%),  Gaps:0/12(0%), Strand: Plus/Minus

Query  2         CTCATGTAGCTC  13
                 ||||||||||||
Sbjct  51420414  CTCATGTAGCTC  51420403


Range 12: 52884774 to 52884785

Score:24.3 bits(12), Expect:873, 
Identities:12/12(100%),  Gaps:0/12(0%), Strand: Plus/Minus

Query  1         GCTCATGTAGCT  12
                 ||||||||||||
Sbjct  52884785  GCTCATGTAGCT  52884774


Range 13: 67710695 to 67710706

Score:24.3 bits(12), Expect:873, 
Identities:12/12(100%),  Gaps:0/12(0%), Strand: Plus/Minus

Query  2         CTCATGTAGCTC  13
                 ||||||||||||
Sbjct  67710706  CTCATGTAGCTC  67710695


>Homo sapiens chromosome 14 clone ABC12_000049030000_M18, complete sequence
Sequence ID: AC280133.1 Length: 39522
Range 1: 32787 to 32799

Score:26.3 bits(13), Expect:221, 
Identities:13/13(100%),  Gaps:0/13(0%), Strand: Plus/Plus

Query  1      GCTCATGTAGCTC  13
              |||||||||||||
Sbjct  32787  GCTCATGTAGCTC  32799


>Homo sapiens chromosome 14 clone ABC12_000049056800_O2, complete sequence
Sequence ID: AC280056.1 Length: 38996
Range 1: 4536 to 4548

Score:26.3 bits(13), Expect:221, 
Identities:13/13(100%),  Gaps:0/13(0%), Strand: Plus/Plus

Query  1     GCTCATGTAGCTC  13
             |||||||||||||
Sbjct  4536  GCTCATGTAGCTC  4548


>Homo sapiens chromosome 14 clone ABC12_000046796400_C12, complete sequence
Sequence ID: AC280041.1 Length: 39566
Range 1: 4002 to 4014

Score:26.3 bits(13), Expect:221, 
Identities:13/13(100%),  Gaps:0/13(0%), Strand: Plus/Minus

Query  1     GCTCATGTAGCTC  13
             |||||||||||||
Sbjct  4014  GCTCATGTAGCTC  4002


>Homo sapiens chromosome 14 clone ABC12_000046969400_L7, complete sequence
Sequence ID: AC280025.1 Length: 35061
Range 1: 16741 to 16753

Score:26.3 bits(13), Expect:221, 
Identities:13/13(100%),  Gaps:0/13(0%), Strand: Plus/Plus

Query  1      GCTCATGTAGCTC  13
              |||||||||||||
Sbjct  16741  GCTCATGTAGCTC  16753


>Homo sapiens chromosome 14 clone ABC12_000049055400_J18, complete sequence
Sequence ID: AC280022.1 Length: 39809
Range 1: 2925 to 2937

Score:26.3 bits(13), Expect:221, 
Identities:13/13(100%),  Gaps:0/13(0%), Strand: Plus/Minus

Query  1     GCTCATGTAGCTC  13
             |||||||||||||
Sbjct  2937  GCTCATGTAGCTC  2925


>Homo sapiens chromosome 14 clone ABC12_000049060500_H14, complete sequence
Sequence ID: AC280021.1 Length: 39262
Range 1: 27050 to 27062

Score:26.3 bits(13), Expect:221, 
Identities:13/13(100%),  Gaps:0/13(0%), Strand: Plus/Minus

Query  1      GCTCATGTAGCTC  13
              |||||||||||||
Sbjct  27062  GCTCATGTAGCTC  27050


>Homo sapiens chromosome 14 clone ABC12_000046973800_A14, complete sequence
Sequence ID: AC280020.1 Length: 40263
Range 1: 25974 to 25986

Score:26.3 bits(13), Expect:221, 
Identities:13/13(100%),  Gaps:0/13(0%), Strand: Plus/Minus

Query  1      GCTCATGTAGCTC  13
              |||||||||||||
Sbjct  25986  GCTCATGTAGCTC  25974


>Homo sapiens chromosome 14 clone ABC10_2_1_000044515200_G6, complete sequence
Sequence ID: AC279978.1 Length: 40680
Range 1: 4860 to 4872

Score:26.3 bits(13), Expect:221, 
Identities:13/13(100%),  Gaps:0/13(0%), Strand: Plus/Plus

Query  1     GCTCATGTAGCTC  13
             |||||||||||||
Sbjct  4860  GCTCATGTAGCTC  4872


>Homo sapiens chromosome 14 clone ABC10_2_1_000044750100_G22, complete sequence
Sequence ID: AC279963.1 Length: 54624
Range 1: 38899 to 38911

Score:26.3 bits(13), Expect:221, 
Identities:13/13(100%),  Gaps:0/13(0%), Strand: Plus/Minus

Query  1      GCTCATGTAGCTC  13
              |||||||||||||
Sbjct  38911  GCTCATGTAGCTC  38899


>Homo sapiens chromosome 14 clone ABC10_2_1_000044051800_I8, complete sequence
Sequence ID: AC279959.1 Length: 40980
Range 1: 3205 to 3217

Score:26.3 bits(13), Expect:221, 
Identities:13/13(100%),  Gaps:0/13(0%), Strand: Plus/Plus

Query  1     GCTCATGTAGCTC  13
             |||||||||||||
Sbjct  3205  GCTCATGTAGCTC  3217


>Homo sapiens chromosome 14 clone ABC10_2_1_000044455000_O21, complete sequence
Sequence ID: AC279942.1 Length: 39888
Range 1: 7678 to 7690

Score:26.3 bits(13), Expect:221, 
Identities:13/13(100%),  Gaps:0/13(0%), Strand: Plus/Minus

Query  1     GCTCATGTAGCTC  13
             |||||||||||||
Sbjct  7690  GCTCATGTAGCTC  7678


>Homo sapiens chromosome 14 clone ABC10_2_1_000046304900_G16, complete sequence
Sequence ID: AC279933.1 Length: 39519
Range 1: 36095 to 36107

Score:26.3 bits(13), Expect:221, 
Identities:13/13(100%),  Gaps:0/13(0%), Strand: Plus/Plus

Query  1      GCTCATGTAGCTC  13
              |||||||||||||
Sbjct  36095  GCTCATGTAGCTC  36107


>Homo sapiens chromosome 14 clone ABC10_2_1_000043645100_N14, complete sequence
Sequence ID: AC279930.1 Length: 51154
Range 1: 50533 to 50545

Score:26.3 bits(13), Expect:221, 
Identities:13/13(100%),  Gaps:0/13(0%), Strand: Plus/Minus

Query  1      GCTCATGTAGCTC  13
              |||||||||||||
Sbjct  50545  GCTCATGTAGCTC  50533


>Homo sapiens chromosome 14 clone ABC10_2_1_000044636500_D11, complete sequence
Sequence ID: AC279921.1 Length: 41532
Range 1: 24946 to 24958

Score:26.3 bits(13), Expect:221, 
Identities:13/13(100%),  Gaps:0/13(0%), Strand: Plus/Minus

Query  1      GCTCATGTAGCTC  13
              |||||||||||||
Sbjct  24958  GCTCATGTAGCTC  24946


>Homo sapiens chromosome 14 clone ABC10_2_1_000045491800_M9, complete sequence
Sequence ID: AC279912.1 Length: 41019
Range 1: 31272 to 31284

Score:26.3 bits(13), Expect:221, 
Identities:13/13(100%),  Gaps:0/13(0%), Strand: Plus/Plus

Query  1      GCTCATGTAGCTC  13
              |||||||||||||
Sbjct  31272  GCTCATGTAGCTC  31284


>Homo sapiens chromosome 14 clone ABC10_2_1_000044091300_N16, complete sequence
Sequence ID: AC279886.1 Length: 40457
Range 1: 8983 to 8995

Score:26.3 bits(13), Expect:221, 
Identities:13/13(100%),  Gaps:0/13(0%), Strand: Plus/Minus

Query  1     GCTCATGTAGCTC  13
             |||||||||||||
Sbjct  8995  GCTCATGTAGCTC  8983


>Homo sapiens BAC clone CH17-314I7 from chromosome 14, complete sequence
Sequence ID: AC245023.2 Length: 211676
Range 1: 2481 to 2493

Score:26.3 bits(13), Expect:221, 
Identities:13/13(100%),  Gaps:0/13(0%), Strand: Plus/Plus

Query  1     GCTCATGTAGCTC  13
             |||||||||||||
Sbjct  2481  GCTCATGTAGCTC  2493


>Homo sapiens BAC clone CH17-60O17 from chromosome 14, complete sequence
Sequence ID: AC245166.2 Length: 209164
Range 1: 205056 to 205068

Score:26.3 bits(13), Expect:221, 
Identities:13/13(100%),  Gaps:0/13(0%), Strand: Plus/Minus

Query  1       GCTCATGTAGCTC  13
               |||||||||||||
Sbjct  205068  GCTCATGTAGCTC  205056


>Homo sapiens enolase 1 (ENO1), RefSeqGene (LRG_1165) on chromosome 1
Sequence ID: NG_029470.1 Length: 25093
Range 1: 16201 to 16213

Score:26.3 bits(13), Expect:221, 
Identities:13/13(100%),  Gaps:0/13(0%), Strand: Plus/Minus

Query  1      GCTCATGTAGCTC  13
              |||||||||||||
Sbjct  16213  GCTCATGTAGCTC  16201


>Homo sapiens FOSMID clone ABC12-46655100E11 from chromosome 14, complete sequence
Sequence ID: AC244490.2 Length: 32901
Range 1: 5863 to 5875

Score:26.3 bits(13), Expect:221, 
Identities:13/13(100%),  Gaps:0/13(0%), Strand: Plus/Minus

Query  1     GCTCATGTAGCTC  13
             |||||||||||||
Sbjct  5875  GCTCATGTAGCTC  5863


>Homo sapiens FOSMID clone ABC8-5713749P16 from chromosome 14, complete sequence
Sequence ID: AC244460.2 Length: 32307
Range 1: 5267 to 5279

Score:26.3 bits(13), Expect:221, 
Identities:13/13(100%),  Gaps:0/13(0%), Strand: Plus/Minus

Query  1     GCTCATGTAGCTC  13
             |||||||||||||
Sbjct  5279  GCTCATGTAGCTC  5267


>Homo sapiens FOSMID clone ABC8-40989700P12 from chromosome 14, complete sequence
Sequence ID: AC244459.3 Length: 32815
Range 1: 19333 to 19345

Score:26.3 bits(13), Expect:221, 
Identities:13/13(100%),  Gaps:0/13(0%), Strand: Plus/Plus

Query  1      GCTCATGTAGCTC  13
              |||||||||||||
Sbjct  19333  GCTCATGTAGCTC  19345


>Homo sapiens FOSMID clone ABC14-50137900F21 from chromosome 7, complete sequence
Sequence ID: AC242411.2 Length: 40421
Range 1: 31489 to 31501

Score:26.3 bits(13), Expect:221, 
Identities:13/13(100%),  Gaps:0/13(0%), Strand: Plus/Plus

Query  1      GCTCATGTAGCTC  13
              |||||||||||||
Sbjct  31489  GCTCATGTAGCTC  31501


>Homo sapiens FOSMID clone ABC7-40289100O16 from chromosome 14, complete sequence
Sequence ID: AC241864.2 Length: 34964
Range 1: 13958 to 13970

Score:26.3 bits(13), Expect:221, 
Identities:13/13(100%),  Gaps:0/13(0%), Strand: Plus/Plus

Query  1      GCTCATGTAGCTC  13
              |||||||||||||
Sbjct  13958  GCTCATGTAGCTC  13970


>Homo sapiens FOSMID clone WI2-3791N20 from chromosome 21, complete sequence
Sequence ID: AC241441.1 Length: 43956
Range 1: 5308 to 5320

Score:26.3 bits(13), Expect:221, 
Identities:13/13(100%),  Gaps:0/13(0%), Strand: Plus/Minus

Query  1     GCTCATGTAGCTC  13
             |||||||||||||
Sbjct  5320  GCTCATGTAGCTC  5308


>Homo sapiens FOSMID clone ABC16-1553I19 from chromosome 14, complete sequence
Sequence ID: AC238583.2 Length: 37411
Range 1: 10733 to 10745

Score:26.3 bits(13), Expect:221, 
Identities:13/13(100%),  Gaps:0/13(0%), Strand: Plus/Plus

Query  1      GCTCATGTAGCTC  13
              |||||||||||||
Sbjct  10733  GCTCATGTAGCTC  10745


>Homo sapiens folliculogenesis specific bHLH transcription factor (FIGLA), RefSeqGene on chromosome 2
Sequence ID: NG_013044.1 Length: 20334
Range 1: 8207 to 8219

Score:26.3 bits(13), Expect:221, 
Identities:13/13(100%),  Gaps:0/13(0%), Strand: Plus/Minus

Query  1     GCTCATGTAGCTC  13
             |||||||||||||
Sbjct  8219  GCTCATGTAGCTC  8207


>Human DNA sequence from clone CITF22-91B7 on chromosome 22, complete sequence
Sequence ID: BX284656.2 Length: 42528
Range 1: 13203 to 13215

Score:26.3 bits(13), Expect:221, 
Identities:13/13(100%),  Gaps:0/13(0%), Strand: Plus/Minus

Query  1      GCTCATGTAGCTC  13
              |||||||||||||
Sbjct  13215  GCTCATGTAGCTC  13203


>Homo sapiens CD44 molecule (Indian blood group) (CD44), RefSeqGene (LRG_815) on chromosome 11
Sequence ID: NG_008937.1 Length: 100533
Range 1: 45704 to 45716

Score:26.3 bits(13), Expect:221, 
Identities:13/13(100%),  Gaps:0/13(0%), Strand: Plus/Minus

Query  1      GCTCATGTAGCTC  13
              |||||||||||||
Sbjct  45716  GCTCATGTAGCTC  45704


>Homo sapiens FOSMID clone WI2-1019G11 from chromosome 14, complete sequence
Sequence ID: AC213860.2 Length: 33970
Range 1: 15599 to 15611

Score:26.3 bits(13), Expect:221, 
Identities:13/13(100%),  Gaps:0/13(0%), Strand: Plus/Plus

Query  1      GCTCATGTAGCTC  13
              |||||||||||||
Sbjct  15599  GCTCATGTAGCTC  15611


>Homo sapiens FOSMID clone ABC12-49210300E11 from chromosome 17, complete sequence
Sequence ID: AC210865.4 Length: 38499
Range 1: 15932 to 15944

Score:26.3 bits(13), Expect:221, 
Identities:13/13(100%),  Gaps:0/13(0%), Strand: Plus/Plus

Query  1      GCTCATGTAGCTC  13
              |||||||||||||
Sbjct  15932  GCTCATGTAGCTC  15944


>Homo sapiens chromosome 4 clone ABC8_000000713122_F21, complete sequence
Sequence ID: AC195454.1 Length: 36917
Range 1: 33952 to 33964

Score:26.3 bits(13), Expect:221, 
Identities:13/13(100%),  Gaps:0/13(0%), Strand: Plus/Minus

Query  1      GCTCATGTAGCTC  13
              |||||||||||||
Sbjct  33964  GCTCATGTAGCTC  33952


>Homo sapiens chromosome 16 clone RP11-490O6, complete sequence
Sequence ID: AC007613.8 Length: 161146
Range 1: 116529 to 116541

Score:26.3 bits(13), Expect:221, 
Identities:13/13(100%),  Gaps:0/13(0%), Strand: Plus/Plus

Query  1       GCTCATGTAGCTC  13
               |||||||||||||
Sbjct  116529  GCTCATGTAGCTC  116541


>Homo sapiens fosmid clone XXFOS-84089F10 from 7, complete sequence
Sequence ID: AC144992.1 Length: 37699
Range 1: 9222 to 9234

Score:26.3 bits(13), Expect:221, 
Identities:13/13(100%),  Gaps:0/13(0%), Strand: Plus/Minus

Query  1     GCTCATGTAGCTC  13
             |||||||||||||
Sbjct  9234  GCTCATGTAGCTC  9222


>Homo sapiens pericentrin B (PCNT2) mRNA, complete cds
Sequence ID: AF515282.1 Length: 10020
Range 1: 1456 to 1468

Score:26.3 bits(13), Expect:221, 
Identities:13/13(100%),  Gaps:0/13(0%), Strand: Plus/Minus

Query  1     GCTCATGTAGCTC  13
             |||||||||||||
Sbjct  1468  GCTCATGTAGCTC  1456


>Homo sapiens 3 BAC RP11-20C6 (Roswell Park Cancer Institute Human BAC Library) complete sequence
Sequence ID: AC128652.4 Length: 53194
Range 1: 10673 to 10685

Score:26.3 bits(13), Expect:221, 
Identities:13/13(100%),  Gaps:0/13(0%), Strand: Plus/Minus

Query  1      GCTCATGTAGCTC  13
              |||||||||||||
Sbjct  10685  GCTCATGTAGCTC  10673


>Homo sapiens BAC clone RP11-65G11 from UL, complete sequence
Sequence ID: AC128676.2 Length: 159143
Range 1: 143663 to 143675

Score:26.3 bits(13), Expect:221, 
Identities:13/13(100%),  Gaps:0/13(0%), Strand: Plus/Minus

Query  1       GCTCATGTAGCTC  13
               |||||||||||||
Sbjct  143675  GCTCATGTAGCTC  143663


>Homo sapiens BAC clone RP11-79F18 from UL, complete sequence
Sequence ID: AC127701.2 Length: 161405
Range 1: 123577 to 123589

Score:26.3 bits(13), Expect:221, 
Identities:13/13(100%),  Gaps:0/13(0%), Strand: Plus/Plus

Query  1       GCTCATGTAGCTC  13
               |||||||||||||
Sbjct  123577  GCTCATGTAGCTC  123589


>Homo sapiens chromosome 15, clone CTD-2262B20, complete sequence
Sequence ID: AC104046.2 Length: 104794
Range 1: 77129 to 77141

Score:26.3 bits(13), Expect:221, 
Identities:13/13(100%),  Gaps:0/13(0%), Strand: Plus/Plus

Query  1      GCTCATGTAGCTC  13
              |||||||||||||
Sbjct  77129  GCTCATGTAGCTC  77141


>Homo sapiens BAC clone RP11-489P20 from 4, complete sequence
Sequence ID: AC109352.3 Length: 157443
Range 1: 38499 to 38511

Score:26.3 bits(13), Expect:221, 
Identities:13/13(100%),  Gaps:0/13(0%), Strand: Plus/Minus

Query  1      GCTCATGTAGCTC  13
              |||||||||||||
Sbjct  38511  GCTCATGTAGCTC  38499


>Human DNA sequence from clone RP4-666O22 on chromosome 1p34.1-35.1, complete sequence
Sequence ID: AL356458.13 Length: 115828
Range 1: 73854 to 73866

Score:26.3 bits(13), Expect:221, 
Identities:13/13(100%),  Gaps:0/13(0%), Strand: Plus/Minus

Query  1      GCTCATGTAGCTC  13
              |||||||||||||
Sbjct  73866  GCTCATGTAGCTC  73854


>Homo sapiens chromosome 5 clone CTC-224D3, complete sequence
Sequence ID: AC008385.7 Length: 151712
Range 1: 114876 to 114888

Score:26.3 bits(13), Expect:221, 
Identities:13/13(100%),  Gaps:0/13(0%), Strand: Plus/Plus

Query  1       GCTCATGTAGCTC  13
               |||||||||||||
Sbjct  114876  GCTCATGTAGCTC  114888


>Homo sapiens chromosome 5 clone RP11-432G16, complete sequence
Sequence ID: AC104125.3 Length: 180225
Range 1: 105859 to 105871

Score:26.3 bits(13), Expect:221, 
Identities:13/13(100%),  Gaps:0/13(0%), Strand: Plus/Plus

Query  1       GCTCATGTAGCTC  13
               |||||||||||||
Sbjct  105859  GCTCATGTAGCTC  105871


>Homo sapiens chromosome 5 clone CTD-2587M2, complete sequence
Sequence ID: AC116428.1 Length: 153204
Range 1: 84026 to 84038

Score:26.3 bits(13), Expect:221, 
Identities:13/13(100%),  Gaps:0/13(0%), Strand: Plus/Plus

Query  1      GCTCATGTAGCTC  13
              |||||||||||||
Sbjct  84026  GCTCATGTAGCTC  84038


>Homo sapiens chromosome 8, clone RP11-26J3, complete sequence
Sequence ID: AC036214.9 Length: 160545
Range 1: 95994 to 96006

Score:26.3 bits(13), Expect:221, 
Identities:13/13(100%),  Gaps:0/13(0%), Strand: Plus/Plus

Query  1      GCTCATGTAGCTC  13
              |||||||||||||
Sbjct  95994  GCTCATGTAGCTC  96006


>Homo sapiens chromosome 5 clone CTC-506B8, complete sequence
Sequence ID: AC020900.5 Length: 183768
Range 1: 159059 to 159071

Score:26.3 bits(13), Expect:221, 
Identities:13/13(100%),  Gaps:0/13(0%), Strand: Plus/Minus

Query  1       GCTCATGTAGCTC  13
               |||||||||||||
Sbjct  159071  GCTCATGTAGCTC  159059


>Homo sapiens chromosome 8, clone RP11-498N9, complete sequence
Sequence ID: AC018952.9 Length: 180535
Range 1: 36874 to 36886

Score:26.3 bits(13), Expect:221, 
Identities:13/13(100%),  Gaps:0/13(0%), Strand: Plus/Minus

Query  1      GCTCATGTAGCTC  13
              |||||||||||||
Sbjct  36886  GCTCATGTAGCTC  36874


>Homo sapiens BAC clone RP11-654J13 from 4, complete sequence
Sequence ID: AC093607.3 Length: 143993
Range 1: 100816 to 100828

Score:26.3 bits(13), Expect:221, 
Identities:13/13(100%),  Gaps:0/13(0%), Strand: Plus/Plus

Query  1       GCTCATGTAGCTC  13
               |||||||||||||
Sbjct  100816  GCTCATGTAGCTC  100828


>Homo sapiens chromosome 5 clone CTC-276H5, complete sequence
Sequence ID: AC011342.5 Length: 120584
Range 1: 34171 to 34183

Score:26.3 bits(13), Expect:221, 
Identities:13/13(100%),  Gaps:0/13(0%), Strand: Plus/Plus

Query  1      GCTCATGTAGCTC  13
              |||||||||||||
Sbjct  34171  GCTCATGTAGCTC  34183


>Homo sapiens 12p BAC RP11-681I19 (Roswell Park Cancer Institute Human BAC Library) complete sequence
Sequence ID: AC087310.9 Length: 109567
Range 1: 106363 to 106375

Score:26.3 bits(13), Expect:221, 
Identities:13/13(100%),  Gaps:0/13(0%), Strand: Plus/Minus

Query  1       GCTCATGTAGCTC  13
               |||||||||||||
Sbjct  106375  GCTCATGTAGCTC  106363


>Human DNA sequence from clone RP3-477M7 on chromosome 1, complete sequence
Sequence ID: AL139415.10 Length: 141428
Range 1: 13299 to 13311

Score:26.3 bits(13), Expect:221, 
Identities:13/13(100%),  Gaps:0/13(0%), Strand: Plus/Plus

Query  1      GCTCATGTAGCTC  13
              |||||||||||||
Sbjct  13299  GCTCATGTAGCTC  13311


>Human DNA sequence from clone RP11-10O23 on chromosome 13, complete sequence
Sequence ID: AL138997.18 Length: 172342
Range 1: 107913 to 107925

Score:26.3 bits(13), Expect:221, 
Identities:13/13(100%),  Gaps:0/13(0%), Strand: Plus/Plus

Query  1       GCTCATGTAGCTC  13
               |||||||||||||
Sbjct  107913  GCTCATGTAGCTC  107925


>Homo sapiens 12 BAC RP11-13J12 (Roswell Park Cancer Institute Human BAC Library) complete sequence
Sequence ID: AC073593.13 Length: 153299
Range 1: 51477 to 51489

Score:26.3 bits(13), Expect:221, 
Identities:13/13(100%),  Gaps:0/13(0%), Strand: Plus/Plus

Query  1      GCTCATGTAGCTC  13
              |||||||||||||
Sbjct  51477  GCTCATGTAGCTC  51489


>Human DNA sequence from clone CTA-253N17 on chromosome 1, complete sequence
Sequence ID: AL136133.14 Length: 85565
Range 1: 35272 to 35284

Score:26.3 bits(13), Expect:221, 
Identities:13/13(100%),  Gaps:0/13(0%), Strand: Plus/Minus

Query  1      GCTCATGTAGCTC  13
              |||||||||||||
Sbjct  35284  GCTCATGTAGCTC  35272


>Human DNA sequence from clone RP11-274H24 on chromosome 6, complete sequence
Sequence ID: AL162718.15 Length: 178872
Range 1: 155581 to 155593

Score:26.3 bits(13), Expect:221, 
Identities:13/13(100%),  Gaps:0/13(0%), Strand: Plus/Plus

Query  1       GCTCATGTAGCTC  13
               |||||||||||||
Sbjct  155581  GCTCATGTAGCTC  155593


>Human DNA sequence from clone RP11-550O8 on chromosome 20, complete sequence
Sequence ID: AL359916.8 Length: 126053
Range 1: 64666 to 64678

Score:26.3 bits(13), Expect:221, 
Identities:13/13(100%),  Gaps:0/13(0%), Strand: Plus/Minus

Query  1      GCTCATGTAGCTC  13
              |||||||||||||
Sbjct  64678  GCTCATGTAGCTC  64666


>Human DNA sequence from clone RP1-68D18 on chromosome 11p12-13, complete sequence
Sequence ID: AL133330.14 Length: 183682
Range 1: 172291 to 172303

Score:26.3 bits(13), Expect:221, 
Identities:13/13(100%),  Gaps:0/13(0%), Strand: Plus/Plus

Query  1       GCTCATGTAGCTC  13
               |||||||||||||
Sbjct  172291  GCTCATGTAGCTC  172303


>Human DNA sequence from clone RP1-251M9 on chromosome 10, complete sequence
Sequence ID: AL136369.7 Length: 110952
Range 1: 93703 to 93715

Score:26.3 bits(13), Expect:221, 
Identities:13/13(100%),  Gaps:0/13(0%), Strand: Plus/Plus

Query  1      GCTCATGTAGCTC  13
              |||||||||||||
Sbjct  93703  GCTCATGTAGCTC  93715


>Human DNA sequence from clone RP1-109F14 on chromosome 6p21.2-21.3, complete sequence
Sequence ID: AL022721.1 Length: 170245
Range 1: 59773 to 59785

Score:26.3 bits(13), Expect:221, 
Identities:13/13(100%),  Gaps:0/13(0%), Strand: Plus/Minus

Query  1      GCTCATGTAGCTC  13
              |||||||||||||
Sbjct  59785  GCTCATGTAGCTC  59773


>Human DNA sequence from clone CTA-125H2 on chromosome 22q11-12, complete sequence
Sequence ID: Z98949.1 Length: 173513
Range 1: 40433 to 40445

Score:26.3 bits(13), Expect:221, 
Identities:13/13(100%),  Gaps:0/13(0%), Strand: Plus/Plus

Query  1      GCTCATGTAGCTC  13
              |||||||||||||
Sbjct  40433  GCTCATGTAGCTC  40445


>Homo sapiens DNA, chromosome Y, nearly complete genome
Sequence ID: AP023484.1 Length: 50294361
Range 1: 4620560 to 4620571

Score:24.3 bits(12), Expect:873, 
Identities:12/12(100%),  Gaps:0/12(0%), Strand: Plus/Plus

Query  1        GCTCATGTAGCT  12
                ||||||||||||
Sbjct  4620560  GCTCATGTAGCT  4620571


Range 2: 17986098 to 17986109

Score:24.3 bits(12), Expect:873, 
Identities:12/12(100%),  Gaps:0/12(0%), Strand: Plus/Minus

Query  1         GCTCATGTAGCT  12
                 ||||||||||||
Sbjct  17986109  GCTCATGTAGCT  17986098


		
