# Supplementary material for: RNA Sequencing Unveils Very Small RNAs With Potential Regulatory Functions in Bacteria
Source: Front Mol Biosci. 2022 Jun 3;9:914991. doi: 10.3389/fmolb.2022.914991 (PMC9203972; doi:10.3389/fmolb.2022.914991)
Supplement: Supplementary file 1 [file DataSheet1.ZIP › Supplementary_Files/Supplementary_File_E_Targets/BLASTN/XM7MBMB5013-Alignment_His-tRF.txt]

RID: XM7MBMB5013	
Job Title:Nucleotide Sequence				
Program: BLASTN 
Query: None ID: lcl|Query_35559(nucleic acid) Length: 13
Database: nt Nucleotide collection (nt)
	
Sequences producing significant alignments:
                                                                  Scientific      Common                     Max    Total Query   E   Per.   Acc.                        
Description                                                       Name            Name            Taxid      Score  Score cover Value Ident  Len        Accession        
Homo sapiens clone KD21E4 immunoglobulin heavy chain variable...  Homo sapiens    human           9606       26.3   26.3  100%  221   100.00 244        MK416841.1       
Homo sapiens isolate CHM13 chromosome 15                          Homo sapiens    human           9606       26.3   74.8  100%  221   100.00 99753195   CP068263.2       
Homo sapiens DNA, chromosome 15, nearly complete genome           Homo sapiens    human           9606       26.3   74.8  100%  221   100.00 95537968   AP023475.1       
Homo sapiens 3 BAC RP11-190P13 (Roswell Park Cancer Institute...  Homo sapiens    human           9606       26.3   26.3  100%  221   100.00 155827     AC046136.12      
Human DNA sequence from clone RP11-120C13 on chromosome 10,...    Homo sapiens    human           9606       26.3   26.3  100%  221   100.00 53435      AL157704.10      
Homo sapiens chromosome 15, clone RP11-1152M12, complete sequence Homo sapiens    human           9606       26.3   26.3  100%  221   100.00 127680     AC100825.2       
Homo sapiens chromosome 15, clone RP11-709B3, complete sequence   Homo sapiens    human           9606       26.3   26.3  100%  221   100.00 185596     AC021553.14      
Homo sapiens 12 BAC RP11-288B23 (Roswell Park Cancer Institute... Homo sapiens    human           9606       26.3   52.5  100%  221   100.00 173552     AC090000.17      
Human DNA sequence from clone LL22NC03-102C10 on chromosome...    Homo sapiens    human           9606       26.3   26.3  100%  221   100.00 44134      Z94161.5         
Homo sapiens integrin subunit alpha 11 (ITGA11), RefSeqGene on... Homo sapiens    human           9606       26.3   26.3  100%  221   100.00 141733     NG_046911.1      
Homo sapiens isolate CHM13 chromosome 22                          Homo sapiens    human           9606       26.3   74.8  100%  221   100.00 51324926   CP068256.2       
Homo sapiens DNA, chromosome 22, nearly complete genome           Homo sapiens    human           9606       26.3   74.8  100%  221   100.00 46684173   AP023482.1       
Human DNA sequence from clone RP4-695O20 on chromosome...         Homo sapiens    human           9606       26.3   26.3  100%  221   100.00 126199     FP325332.1       
Human DNA sequence from clone LL0XNC01-163D10 on chromosome X,... Homo sapiens    human           9606       26.3   26.3  100%  221   100.00 41367      Z68326.1         
Homo sapiens chromosome 8, clone RP11-863K10, complete sequence   Homo sapiens    human           9606       26.3   26.3  100%  221   100.00 190274     AC138356.3       
Homo sapiens BAC clone RP11-17G11 from 2, complete sequence       Homo sapiens    human           9606       26.3   26.3  100%  221   100.00 153610     AC012443.8       
Homo sapiens genomic DNA, chromosome 8p11.2, senescence gene...   Homo sapiens    human           9606       26.3   26.3  100%  221   100.00 100000     AP000066.1       
Homo sapiens sodium voltage-gated channel alpha subunit 8...      Homo sapiens    human           9606       24.3   24.3  92%   873   100.00 229907     NG_021180.3      
Homo sapiens polypeptide N-acetylgalactosaminyltransferase 9...   Homo sapiens    human           9606       24.3   24.3  92%   873   100.00 2933       NM_001122636.2   
Homo sapiens microtubule associated protein 4 (MAP4), RefSeqGe... Homo sapiens    human           9606       24.3   24.3  92%   873   100.00 245590     NG_052840.1      
Homo sapiens Rho GTPase activating protein 24 (ARHGAP24),...      Homo sapiens    human           9606       24.3   24.3  92%   873   100.00 534540     NG_051627.1      
Homo sapiens chromosome 16 clone RP11-350I22, complete sequence   Homo sapiens    human           9606       24.3   24.3  92%   873   100.00 161321     AC270779.1       
Homo sapiens phosphodiesterase 10A (PDE10A), RefSeqGene on...     Homo sapiens    human           9606       24.3   24.3  92%   873   100.00 341814     NG_031878.2      
Homo sapiens isolate NA24385 chromosome Y                         Homo sapiens    human           9606       24.3   24.3  92%   873   100.00 62456832   CP086569.1       
Human DNA sequence from clone RP3-416F21 on chromosome 6q26-27... Homo sapiens    human           9606       24.3   24.3  92%   873   100.00 143073     AL117345.22      
Homo sapiens isolate CHM13 chromosome 21                          Homo sapiens    human           9606       24.3   72.8  92%   873   100.00 45090682   CP068257.2       
Homo sapiens isolate CHM13 chromosome 19                          Homo sapiens    human           9606       24.3   97.1  100%  873   100.00 61707364   CP068259.2       
Homo sapiens DNA, sequence_id: unplaced_0316                      Homo sapiens    human           9606       24.3   24.3  92%   873   100.00 32977      AP023801.1       
Homo sapiens DNA, sequence_id: unplaced_0010                      Homo sapiens    human           9606       24.3   24.3  92%   873   100.00 474654     AP023495.1       
Homo sapiens DNA, chromosome 21, nearly complete genome           Homo sapiens    human           9606       24.3   72.8  92%   873   100.00 44550604   AP023481.1       
Homo sapiens DNA, chromosome 19, nearly complete genome           Homo sapiens    human           9606       24.3   97.1  100%  873   100.00 59105444   AP023479.1       
Homo sapiens phosphodiesterase 4B (PDE4B), RefSeqGene on...       Homo sapiens    human           9606       24.3   24.3  92%   873   100.00 589070     NG_029038.1      
Homo sapiens lncRNA upregulator of antiviral response interfer... Homo sapiens    human           9606       24.3   24.3  92%   873   100.00 2935       NR_038276.1      
Homo sapiens thymocyte selection associated (THEMIS), RefSeqGe... Homo sapiens    human           9606       24.3   24.3  92%   873   100.00 217438     NG_016226.1      
Homo sapiens BAC clone RP11-476P10 from chromosome x, complete... Homo sapiens    human           9606       24.3   24.3  92%   873   100.00 170491     AC234781.7       
Homo sapiens UDP-N-acetyl-alpha-D-galactosamine:polypeptide...    Homo sapiens    human           9606       24.3   24.3  92%   873   100.00 1693       BC157845.1       
Homo sapiens cDNA clone IMAGE:7262349, **** WARNING: chimeric...  Homo sapiens    human           9606       24.3   24.3  92%   873   100.00 1805       BC069354.1       
Human DNA sequence from clone XX-HCC1954_9L18, complete sequence  Homo sapiens    human           9606       24.3   24.3  92%   873   100.00 196736     CT867969.5       
Human DNA sequence from clone RP11-350D23 on chromosome 9...      Homo sapiens    human           9606       24.3   24.3  92%   873   100.00 188693     AL445643.12      
Homo sapiens chromosome 2 clone 101B6 map 2p11, complete sequence Homo sapiens    human           9606       24.3   24.3  92%   873   100.00 161973     AC002038.1       
Homo sapiens clone RA702-A1-7.fa immunoglobulin heavy chain...    Homo sapiens    human           9606       24.3   24.3  92%   873   100.00 393        AY392880.1       
Homo sapiens chromosome 19 clone CTC-548K16, complete sequence    Homo sapiens    human           9606       24.3   24.3  92%   873   100.00 227245     AC008569.7       
Homo sapiens 12 BAC RP11-349L8 (Roswell Park Cancer Institute...  Homo sapiens    human           9606       24.3   24.3  92%   873   100.00 82421      AC079851.14      
Human DNA sequence from clone RP11-789G22 on chromosome 13,...    Homo sapiens    human           9606       24.3   24.3  92%   873   100.00 193483     AL356257.14      
Human DNA sequence from clone RP11-480O9 on chromosome 13,...     Homo sapiens    human           9606       24.3   24.3  92%   873   100.00 72800      AL354757.7       
Human DNA sequence from clone RP11-413C16 on chromosome...        Homo sapiens    human           9606       24.3   24.3  92%   873   100.00 120282     AL136366.24      
Homo sapiens 12 BAC RP11-502N13 (Roswell Park Cancer Institute... Homo sapiens    human           9606       24.3   24.3  92%   873   100.00 126503     AC008114.25      
Human DNA sequence from clone RP11-207C16 on chromosome...        Homo sapiens    human           9606       24.3   24.3  92%   873   100.00 169562     AL136980.5       
Human DNA sequence from clone RP1-127B20 on chromosome 22,...     Homo sapiens    human           9606       24.3   24.3  92%   873   100.00 135259     Z83838.2         
Human DNA sequence from clone RP3-332O11 on chromosome 1q24-25... Homo sapiens    human           9606       24.3   24.3  92%   873   100.00 95930      Z98043.1         
Human DNA sequence from clone XX-NCIH2171_16D15, complete...      Homo sapiens    human           9606       24.3   24.3  92%   873   100.00 122131     CR855279.1       
Homo sapiens genomic DNA, chromosome 6p21.3, HLA Class I region   Homo sapiens    human           9606       24.3   24.3  92%   873   100.00 2229817    BA000025.2       
Homo sapiens chromosome 16 clone CTD-3057O21, complete sequence   Homo sapiens    human           9606       24.3   24.3  92%   873   100.00 184641     AC127455.4       
Homo sapiens chromosome 15, clone RP11-883G10, complete sequence  Homo sapiens    human           9606       24.3   24.3  92%   873   100.00 137088     AC135628.8       
Homo sapiens BAC clone RP11-745K4 from 4, complete sequence       Homo sapiens    human           9606       24.3   24.3  92%   873   100.00 207516     AC097108.5       
Homo sapiens chromosome 1 clone RP11-509K22, complete sequence    Homo sapiens    human           9606       24.3   24.3  92%   873   100.00 166885     AC098691.2       
Homo sapiens BAC clone RP11-389I13 from 2, complete sequence      Homo sapiens    human           9606       24.3   24.3  92%   873   100.00 174893     AC127391.4       
Homo sapiens BAC clone RP11-271A22 from 2, complete sequence      Homo sapiens    human           9606       24.3   24.3  92%   873   100.00 158087     AC128677.4       
Homo sapiens, clone IMAGE:3347487, mRNA                           Homo sapiens    human           9606       24.3   24.3  92%   873   100.00 2935       BC020168.1       
Homo sapiens BAC clone RP11-597P14 from 2, complete sequence      Homo sapiens    human           9606       24.3   24.3  92%   873   100.00 108711     AC097523.4       
Homo sapiens BAC clone RP11-168J1 from 2, complete sequence       Homo sapiens    human           9606       24.3   24.3  92%   873   100.00 157666     AC034151.6       
Homo sapiens BAC clone RP11-731F1 from 2, complete sequence       Homo sapiens    human           9606       24.3   24.3  92%   873   100.00 175352     AC069394.6       
Homo sapiens BAC clone RP11-515K12 from 2, complete sequence      Homo sapiens    human           9606       24.3   24.3  92%   873   100.00 182147     AC062032.5       
Homo sapiens chromosome 18, clone RP11-319O9, complete sequence   Homo sapiens    human           9606       24.3   24.3  92%   873   100.00 187615     AC009709.7       
Homo sapiens GalNAc-T9 mRNA for UDP-GalNAc:polypeptide...         Homo sapiens    human           9606       24.3   24.3  92%   873   100.00 1812       AB040672.2       
Homo sapiens cosmids E079, B0920 and A8 from Xq25 X-linked...     Homo sapiens    human           9606       24.3   24.3  92%   873   100.00 197620     AF001905.1       
Homo sapiens 3 BAC RP11-791G22 (Roswell Park Cancer Institute...  Homo sapiens    human           9606       24.3   24.3  92%   873   100.00 167152     AC092939.8       
Homo sapiens genomic DNA, chromosome 11q clone:CMB9-36F4,...      Homo sapiens    human           9606       24.3   24.3  92%   873   100.00 121878     AP000620.4       
Human chromosome 14 DNA sequence BAC C-2319J18 of library...      Homo sapiens    human           9606       24.3   24.3  92%   873   100.00 97862      AL512802.2       
Homo sapiens chromosome 21 segment HS21C009                       Homo sapiens    human           9606       24.3   24.3  92%   873   100.00 340000     AL163209.2       
Homo sapiens chromosome 18, clone RP11-520K18, complete sequence  Homo sapiens    human           9606       24.3   24.3  92%   873   100.00 160299     AC007911.8       
Homo sapiens genomic DNA, chromosome 6p21.3, HLA class I regio... Homo sapiens    human           9606       24.3   24.3  92%   873   100.00 192650     AB023048.1       
Homo sapiens chromosome 21 PAC RPCIP704K10111Q2, complete...      Homo sapiens    human           9606       24.3   24.3  92%   873   100.00 145656     AL034449.1       
Homo sapiens clone UWGC:370M23.002 from 6p21, complete sequence   Homo sapiens    human           9606       24.3   24.3  92%   873   100.00 47323      AC005937.1       
Homo sapiens chromosome 21 PAC RPCIP704A9190Q2, complete sequence Homo sapiens    human           9606       24.3   24.3  92%   873   100.00 123708     AJ006997.1       
Homo sapiens zinc finger protein 169 (ZNF169), transcript...      Homo sapiens    human           9606       24.3   24.3  92%   873   100.00 2741       NM_001301275.2   
Homo sapiens zinc finger protein 169 (ZNF169), transcript...      Homo sapiens    human           9606       24.3   24.3  92%   873   100.00 2374       NM_194320.4      
Homo sapiens chromosome 15 clone CH17-21B9, complete sequence     Homo sapiens    human           9606       24.3   24.3  92%   873   100.00 247562     AC277883.1       
PREDICTED: Homo sapiens zinc finger protein 169 (ZNF169),...      Homo sapiens    human           9606       24.3   24.3  92%   873   100.00 4673       XM_024447432.1   
Homo sapiens AHNAK nucleoprotein 2 (AHNAK2), RefSeqGene on...     Homo sapiens    human           9606       24.3   24.3  92%   873   100.00 48105      NG_054630.1      
PREDICTED: Homo sapiens zinc finger protein 169 (ZNF169),...      Homo sapiens    human           9606       24.3   24.3  92%   873   100.00 4567       XM_017014364.1   
PREDICTED: Homo sapiens HECT, C2 and WW domain containing E3...   Homo sapiens    human           9606       24.3   24.3  92%   873   100.00 5070       XM_017011890.1   
PREDICTED: Homo sapiens uncharacterized LOC105377992...           Homo sapiens    human           9606       24.3   24.3  92%   873   100.00 7474       XR_001743836.1   
PREDICTED: Homo sapiens uncharacterized LOC105377992...           Homo sapiens    human           9606       24.3   24.3  92%   873   100.00 6361       XR_001743835.1   
Homo sapiens BAC clone CH17-228O12 from chromosome unknown,...    Homo sapiens    human           9606       24.3   24.3  92%   873   100.00 209139     AC270172.1       
Homo sapiens chromosome 2 clone CH17-215F16, complete sequence    Homo sapiens    human           9606       24.3   24.3  92%   873   100.00 228641     AC255436.1       
Homo sapiens BAC clone CH17-48H2 from chromosome 15, complete...  Homo sapiens    human           9606       24.3   24.3  92%   873   100.00 230152     AC253580.2       
Homo sapiens isolate CHM13 chromosome 18                          Homo sapiens    human           9606       24.3   48.6  92%   873   100.00 80542538   CP068260.2       
Homo sapiens isolate CHM13 chromosome 16                          Homo sapiens    human           9606       24.3   72.8  100%  873   100.00 96330374   CP068262.2       
Homo sapiens ATP binding cassette subfamily C member 4 (ABCC4)... Homo sapiens    human           9606       24.3   24.3  92%   873   100.00 288618     NG_050651.2      
Homo sapiens DNA, chromosome 18, nearly complete genome           Homo sapiens    human           9606       24.3   48.6  92%   873   100.00 77846715   AP023478.1       
Homo sapiens DNA, chromosome 16, nearly complete genome           Homo sapiens    human           9606       24.3   72.8  100%  873   100.00 94690957   AP023476.1       
Homo sapiens zinc finger protein 169 (ZNF169), transcript...      Homo sapiens    human           9606       24.3   24.3  92%   873   100.00 2377       NM_003448.3      
Homo sapiens chromosome unknown clone VMRC73-453E23, complete...  Homo sapiens    human           9606       24.3   24.3  92%   873   100.00 103963     AC279413.1       
Homo sapiens chromosome unknown clone VMRC73-133N17, complete...  Homo sapiens    human           9606       24.3   24.3  92%   873   100.00 118574     AC279352.1       
Homo sapiens solute carrier family 24 member 2 (SLC24A2),...      Homo sapiens    human           9606       24.3   24.3  92%   873   100.00 286568     NG_029734.1      
Homo sapiens FOSMID clone ABC10-44678800C7 from chromosome 1,...  Homo sapiens    human           9606       24.3   24.3  92%   873   100.00 40781      AC229898.3       
Homo sapiens FOSMID clone ABC11-48398300L5 from chromosome 9,...  Homo sapiens    human           9606       24.3   24.3  92%   873   100.00 40750      AC216997.3       
Homo sapiens cDNA FLJ76334 complete cds, highly similar to Hom... Homo sapiens    human           9606       24.3   24.3  92%   873   100.00 2201       AK289742.1       

Alignments:

>Homo sapiens clone KD21E4 immunoglobulin heavy chain variable region mRNA, partial cds
Sequence ID: MK416841.1 Length: 244
Range 1: 162 to 174

Score:26.3 bits(13), Expect:221, 
Identities:13/13(100%),  Gaps:0/13(0%), Strand: Plus/Minus

Query  1    GTGGGCGTAGCTC  13
            |||||||||||||
Sbjct  174  GTGGGCGTAGCTC  162


>Homo sapiens isolate CHM13 chromosome 15
Sequence ID: CP068263.2 Length: 99753195
Range 1: 66248573 to 66248585

Score:26.3 bits(13), Expect:221, 
Identities:13/13(100%),  Gaps:0/13(0%), Strand: Plus/Minus

Query  1         GTGGGCGTAGCTC  13
                 |||||||||||||
Sbjct  66248585  GTGGGCGTAGCTC  66248573


Range 2: 65826503 to 65826514

Score:24.3 bits(12), Expect:873, 
Identities:12/12(100%),  Gaps:0/12(0%), Strand: Plus/Minus

Query  1         GTGGGCGTAGCT  12
                 ||||||||||||
Sbjct  65826514  GTGGGCGTAGCT  65826503


Range 3: 77555184 to 77555195

Score:24.3 bits(12), Expect:873, 
Identities:12/12(100%),  Gaps:0/12(0%), Strand: Plus/Minus

Query  1         GTGGGCGTAGCT  12
                 ||||||||||||
Sbjct  77555195  GTGGGCGTAGCT  77555184


>Homo sapiens DNA, chromosome 15, nearly complete genome
Sequence ID: AP023475.1 Length: 95537968
Range 1: 62148875 to 62148887

Score:26.3 bits(13), Expect:221, 
Identities:13/13(100%),  Gaps:0/13(0%), Strand: Plus/Minus

Query  1         GTGGGCGTAGCTC  13
                 |||||||||||||
Sbjct  62148887  GTGGGCGTAGCTC  62148875


Range 2: 61726801 to 61726812

Score:24.3 bits(12), Expect:873, 
Identities:12/12(100%),  Gaps:0/12(0%), Strand: Plus/Minus

Query  1         GTGGGCGTAGCT  12
                 ||||||||||||
Sbjct  61726812  GTGGGCGTAGCT  61726801


Range 3: 73414949 to 73414960

Score:24.3 bits(12), Expect:873, 
Identities:12/12(100%),  Gaps:0/12(0%), Strand: Plus/Minus

Query  1         GTGGGCGTAGCT  12
                 ||||||||||||
Sbjct  73414960  GTGGGCGTAGCT  73414949


>Homo sapiens 3 BAC RP11-190P13 (Roswell Park Cancer Institute Human BAC Library) complete sequence
Sequence ID: AC046136.12 Length: 155827
Range 1: 31460 to 31472

Score:26.3 bits(13), Expect:221, 
Identities:13/13(100%),  Gaps:0/13(0%), Strand: Plus/Minus

Query  1      GTGGGCGTAGCTC  13
              |||||||||||||
Sbjct  31472  GTGGGCGTAGCTC  31460


>Human DNA sequence from clone RP11-120C13 on chromosome 10, complete sequence
Sequence ID: AL157704.10 Length: 53435
Range 1: 23896 to 23908

Score:26.3 bits(13), Expect:221, 
Identities:13/13(100%),  Gaps:0/13(0%), Strand: Plus/Minus

Query  1      GTGGGCGTAGCTC  13
              |||||||||||||
Sbjct  23908  GTGGGCGTAGCTC  23896


>Homo sapiens chromosome 15, clone RP11-1152M12, complete sequence
Sequence ID: AC100825.2 Length: 127680
Range 1: 24556 to 24568

Score:26.3 bits(13), Expect:221, 
Identities:13/13(100%),  Gaps:0/13(0%), Strand: Plus/Minus

Query  1      GTGGGCGTAGCTC  13
              |||||||||||||
Sbjct  24568  GTGGGCGTAGCTC  24556


>Homo sapiens chromosome 15, clone RP11-709B3, complete sequence
Sequence ID: AC021553.14 Length: 185596
Range 1: 183546 to 183558

Score:26.3 bits(13), Expect:221, 
Identities:13/13(100%),  Gaps:0/13(0%), Strand: Plus/Minus

Query  1       GTGGGCGTAGCTC  13
               |||||||||||||
Sbjct  183558  GTGGGCGTAGCTC  183546


>Homo sapiens 12 BAC RP11-288B23 (Roswell Park Cancer Institute Human BAC Library) complete sequence
Sequence ID: AC090000.17 Length: 173552
Range 1: 106417 to 106429

Score:26.3 bits(13), Expect:221, 
Identities:13/13(100%),  Gaps:0/13(0%), Strand: Plus/Minus

Query  1       GTGGGCGTAGCTC  13
               |||||||||||||
Sbjct  106429  GTGGGCGTAGCTC  106417


Range 2: 105977 to 105989

Score:26.3 bits(13), Expect:221, 
Identities:13/13(100%),  Gaps:0/13(0%), Strand: Plus/Plus

Query  1       GTGGGCGTAGCTC  13
               |||||||||||||
Sbjct  105977  GTGGGCGTAGCTC  105989


>Human DNA sequence from clone LL22NC03-102C10 on chromosome 22q13 Contains the 5' end of theh PPARA gene for peroxisome proliferator-activated receptor alpha and a CpG island, complete sequence
Sequence ID: Z94161.5 Length: 44134
Range 1: 31056 to 31068

Score:26.3 bits(13), Expect:221, 
Identities:13/13(100%),  Gaps:0/13(0%), Strand: Plus/Minus

Query  1      GTGGGCGTAGCTC  13
              |||||||||||||
Sbjct  31068  GTGGGCGTAGCTC  31056


>Homo sapiens integrin subunit alpha 11 (ITGA11), RefSeqGene on chromosome 15
Sequence ID: NG_046911.1 Length: 141733
Range 1: 11459 to 11471

Score:26.3 bits(13), Expect:221, 
Identities:13/13(100%),  Gaps:0/13(0%), Strand: Plus/Plus

Query  1      GTGGGCGTAGCTC  13
              |||||||||||||
Sbjct  11459  GTGGGCGTAGCTC  11471


>Homo sapiens isolate CHM13 chromosome 22
Sequence ID: CP068256.2 Length: 51324926
Range 1: 46628407 to 46628419

Score:26.3 bits(13), Expect:221, 
Identities:13/13(100%),  Gaps:0/13(0%), Strand: Plus/Plus

Query  1         GTGGGCGTAGCTC  13
                 |||||||||||||
Sbjct  46628407  GTGGGCGTAGCTC  46628419


Range 2: 45414101 to 45414112

Score:24.3 bits(12), Expect:873, 
Identities:12/12(100%),  Gaps:0/12(0%), Strand: Plus/Minus

Query  2         TGGGCGTAGCTC  13
                 ||||||||||||
Sbjct  45414112  TGGGCGTAGCTC  45414101


Range 3: 17640575 to 17640586

Score:24.3 bits(12), Expect:873, 
Identities:12/12(100%),  Gaps:0/12(0%), Strand: Plus/Plus

Query  1         GTGGGCGTAGCT  12
                 ||||||||||||
Sbjct  17640575  GTGGGCGTAGCT  17640586


>Homo sapiens DNA, chromosome 22, nearly complete genome
Sequence ID: AP023482.1 Length: 46684173
Range 1: 41993469 to 41993481

Score:26.3 bits(13), Expect:221, 
Identities:13/13(100%),  Gaps:0/13(0%), Strand: Plus/Plus

Query  1         GTGGGCGTAGCTC  13
                 |||||||||||||
Sbjct  41993469  GTGGGCGTAGCTC  41993481


Range 2: 40780194 to 40780205

Score:24.3 bits(12), Expect:873, 
Identities:12/12(100%),  Gaps:0/12(0%), Strand: Plus/Minus

Query  2         TGGGCGTAGCTC  13
                 ||||||||||||
Sbjct  40780205  TGGGCGTAGCTC  40780194


Range 3: 13511865 to 13511876

Score:24.3 bits(12), Expect:873, 
Identities:12/12(100%),  Gaps:0/12(0%), Strand: Plus/Plus

Query  1         GTGGGCGTAGCT  12
                 ||||||||||||
Sbjct  13511865  GTGGGCGTAGCT  13511876


>Human DNA sequence from clone RP4-695O20 on chromosome 22q13.1-13.33, complete sequence
Sequence ID: FP325332.1 Length: 126199
Range 1: 51757 to 51769

Score:26.3 bits(13), Expect:221, 
Identities:13/13(100%),  Gaps:0/13(0%), Strand: Plus/Plus

Query  1      GTGGGCGTAGCTC  13
              |||||||||||||
Sbjct  51757  GTGGGCGTAGCTC  51769


>Human DNA sequence from clone LL0XNC01-163D10 on chromosome X, complete sequence
Sequence ID: Z68326.1 Length: 41367
Range 1: 28654 to 28666

Score:26.3 bits(13), Expect:221, 
Identities:13/13(100%),  Gaps:0/13(0%), Strand: Plus/Plus

Query  1      GTGGGCGTAGCTC  13
              |||||||||||||
Sbjct  28654  GTGGGCGTAGCTC  28666


>Homo sapiens chromosome 8, clone RP11-863K10, complete sequence
Sequence ID: AC138356.3 Length: 190274
Range 1: 131960 to 131972

Score:26.3 bits(13), Expect:221, 
Identities:13/13(100%),  Gaps:0/13(0%), Strand: Plus/Plus

Query  1       GTGGGCGTAGCTC  13
               |||||||||||||
Sbjct  131960  GTGGGCGTAGCTC  131972


>Homo sapiens BAC clone RP11-17G11 from 2, complete sequence
Sequence ID: AC012443.8 Length: 153610
Range 1: 22311 to 22323

Score:26.3 bits(13), Expect:221, 
Identities:13/13(100%),  Gaps:0/13(0%), Strand: Plus/Plus

Query  1      GTGGGCGTAGCTC  13
              |||||||||||||
Sbjct  22311  GTGGGCGTAGCTC  22323


>Homo sapiens genomic DNA, chromosome 8p11.2, senescence gene region, section 2/19
Sequence ID: AP000066.1 Length: 100000
Range 1: 35321 to 35333

Score:26.3 bits(13), Expect:221, 
Identities:13/13(100%),  Gaps:0/13(0%), Strand: Plus/Plus

Query  1      GTGGGCGTAGCTC  13
              |||||||||||||
Sbjct  35321  GTGGGCGTAGCTC  35333


>Homo sapiens sodium voltage-gated channel alpha subunit 8 (SCN8A), RefSeqGene (LRG_1389) on chromosome 12
Sequence ID: NG_021180.3 Length: 229907
Range 1: 216239 to 216250

Score:24.3 bits(12), Expect:873, 
Identities:12/12(100%),  Gaps:0/12(0%), Strand: Plus/Minus

Query  1       GTGGGCGTAGCT  12
               ||||||||||||
Sbjct  216250  GTGGGCGTAGCT  216239


>Homo sapiens polypeptide N-acetylgalactosaminyltransferase 9 (GALNT9), transcript variant A, mRNA
Sequence ID: NM_001122636.2 Length: 2933
Range 1: 818 to 829

Score:24.3 bits(12), Expect:873, 
Identities:12/12(100%),  Gaps:0/12(0%), Strand: Plus/Minus

Query  2    TGGGCGTAGCTC  13
            ||||||||||||
Sbjct  829  TGGGCGTAGCTC  818


>Homo sapiens microtubule associated protein 4 (MAP4), RefSeqGene on chromosome 3
Sequence ID: NG_052840.1 Length: 245590
Range 1: 88328 to 88339

Score:24.3 bits(12), Expect:873, 
Identities:12/12(100%),  Gaps:0/12(0%), Strand: Plus/Minus

Query  1      GTGGGCGTAGCT  12
              ||||||||||||
Sbjct  88339  GTGGGCGTAGCT  88328


>Homo sapiens Rho GTPase activating protein 24 (ARHGAP24), RefSeqGene on chromosome 4
Sequence ID: NG_051627.1 Length: 534540
Range 1: 394593 to 394604

Score:24.3 bits(12), Expect:873, 
Identities:12/12(100%),  Gaps:0/12(0%), Strand: Plus/Minus

Query  2       TGGGCGTAGCTC  13
               ||||||||||||
Sbjct  394604  TGGGCGTAGCTC  394593


>Homo sapiens chromosome 16 clone RP11-350I22, complete sequence
Sequence ID: AC270779.1 Length: 161321
Range 1: 7531 to 7542

Score:24.3 bits(12), Expect:873, 
Identities:12/12(100%),  Gaps:0/12(0%), Strand: Plus/Minus

Query  1     GTGGGCGTAGCT  12
             ||||||||||||
Sbjct  7542  GTGGGCGTAGCT  7531


>Homo sapiens phosphodiesterase 10A (PDE10A), RefSeqGene on chromosome 6
Sequence ID: NG_031878.2 Length: 341814
Range 1: 281283 to 281294

Score:24.3 bits(12), Expect:873, 
Identities:12/12(100%),  Gaps:0/12(0%), Strand: Plus/Minus

Query  2       TGGGCGTAGCTC  13
               ||||||||||||
Sbjct  281294  TGGGCGTAGCTC  281283


>Homo sapiens isolate NA24385 chromosome Y
Sequence ID: CP086569.1 Length: 62456832
Range 1: 11691876 to 11691887

Score:24.3 bits(12), Expect:873, 
Identities:12/12(100%),  Gaps:0/12(0%), Strand: Plus/Minus

Query  1         GTGGGCGTAGCT  12
                 ||||||||||||
Sbjct  11691887  GTGGGCGTAGCT  11691876


>Human DNA sequence from clone RP3-416F21 on chromosome 6q26-27, complete sequence
Sequence ID: AL117345.22 Length: 143073
Range 1: 52089 to 52100

Score:24.3 bits(12), Expect:873, 
Identities:12/12(100%),  Gaps:0/12(0%), Strand: Plus/Minus

Query  2      TGGGCGTAGCTC  13
              ||||||||||||
Sbjct  52100  TGGGCGTAGCTC  52089


>Homo sapiens isolate CHM13 chromosome 21
Sequence ID: CP068257.2 Length: 45090682
Range 1: 13990737 to 13990748

Score:24.3 bits(12), Expect:873, 
Identities:12/12(100%),  Gaps:0/12(0%), Strand: Plus/Minus

Query  1         GTGGGCGTAGCT  12
                 ||||||||||||
Sbjct  13990748  GTGGGCGTAGCT  13990737


Range 2: 37343478 to 37343489

Score:24.3 bits(12), Expect:873, 
Identities:12/12(100%),  Gaps:0/12(0%), Strand: Plus/Plus

Query  1         GTGGGCGTAGCT  12
                 ||||||||||||
Sbjct  37343478  GTGGGCGTAGCT  37343489


Range 3: 38089202 to 38089213

Score:24.3 bits(12), Expect:873, 
Identities:12/12(100%),  Gaps:0/12(0%), Strand: Plus/Plus

Query  1         GTGGGCGTAGCT  12
                 ||||||||||||
Sbjct  38089202  GTGGGCGTAGCT  38089213


>Homo sapiens isolate CHM13 chromosome 19
Sequence ID: CP068259.2 Length: 61707364
Range 1: 14464355 to 14464366

Score:24.3 bits(12), Expect:873, 
Identities:12/12(100%),  Gaps:0/12(0%), Strand: Plus/Minus

Query  1         GTGGGCGTAGCT  12
                 ||||||||||||
Sbjct  14464366  GTGGGCGTAGCT  14464355


Range 2: 19648615 to 19648626

Score:24.3 bits(12), Expect:873, 
Identities:12/12(100%),  Gaps:0/12(0%), Strand: Plus/Minus

Query  1         GTGGGCGTAGCT  12
                 ||||||||||||
Sbjct  19648626  GTGGGCGTAGCT  19648615


Range 3: 37649533 to 37649544

Score:24.3 bits(12), Expect:873, 
Identities:12/12(100%),  Gaps:0/12(0%), Strand: Plus/Minus

Query  2         TGGGCGTAGCTC  13
                 ||||||||||||
Sbjct  37649544  TGGGCGTAGCTC  37649533


Range 4: 890069 to 890080

Score:24.3 bits(12), Expect:873, 
Identities:12/12(100%),  Gaps:0/12(0%), Strand: Plus/Plus

Query  1       GTGGGCGTAGCT  12
               ||||||||||||
Sbjct  890069  GTGGGCGTAGCT  890080


>Homo sapiens DNA, sequence_id: unplaced_0316
Sequence ID: AP023801.1 Length: 32977
Range 1: 21658 to 21669

Score:24.3 bits(12), Expect:873, 
Identities:12/12(100%),  Gaps:0/12(0%), Strand: Plus/Minus

Query  1      GTGGGCGTAGCT  12
              ||||||||||||
Sbjct  21669  GTGGGCGTAGCT  21658


>Homo sapiens DNA, sequence_id: unplaced_0010
Sequence ID: AP023495.1 Length: 474654
Range 1: 43173 to 43184

Score:24.3 bits(12), Expect:873, 
Identities:12/12(100%),  Gaps:0/12(0%), Strand: Plus/Minus

Query  1      GTGGGCGTAGCT  12
              ||||||||||||
Sbjct  43184  GTGGGCGTAGCT  43173


>Homo sapiens DNA, chromosome 21, nearly complete genome
Sequence ID: AP023481.1 Length: 44550604
Range 1: 13436913 to 13436924

Score:24.3 bits(12), Expect:873, 
Identities:12/12(100%),  Gaps:0/12(0%), Strand: Plus/Minus

Query  1         GTGGGCGTAGCT  12
                 ||||||||||||
Sbjct  13436924  GTGGGCGTAGCT  13436913


Range 2: 36798082 to 36798093

Score:24.3 bits(12), Expect:873, 
Identities:12/12(100%),  Gaps:0/12(0%), Strand: Plus/Plus

Query  1         GTGGGCGTAGCT  12
                 ||||||||||||
Sbjct  36798082  GTGGGCGTAGCT  36798093


Range 3: 37543723 to 37543734

Score:24.3 bits(12), Expect:873, 
Identities:12/12(100%),  Gaps:0/12(0%), Strand: Plus/Plus

Query  1         GTGGGCGTAGCT  12
                 ||||||||||||
Sbjct  37543723  GTGGGCGTAGCT  37543734


>Homo sapiens DNA, chromosome 19, nearly complete genome
Sequence ID: AP023479.1 Length: 59105444
Range 1: 14223463 to 14223474

Score:24.3 bits(12), Expect:873, 
Identities:12/12(100%),  Gaps:0/12(0%), Strand: Plus/Minus

Query  1         GTGGGCGTAGCT  12
                 ||||||||||||
Sbjct  14223474  GTGGGCGTAGCT  14223463


Range 2: 19405288 to 19405299

Score:24.3 bits(12), Expect:873, 
Identities:12/12(100%),  Gaps:0/12(0%), Strand: Plus/Minus

Query  1         GTGGGCGTAGCT  12
                 ||||||||||||
Sbjct  19405299  GTGGGCGTAGCT  19405288


Range 3: 35267370 to 35267381

Score:24.3 bits(12), Expect:873, 
Identities:12/12(100%),  Gaps:0/12(0%), Strand: Plus/Minus

Query  2         TGGGCGTAGCTC  13
                 ||||||||||||
Sbjct  35267381  TGGGCGTAGCTC  35267370


Range 4: 775480 to 775491

Score:24.3 bits(12), Expect:873, 
Identities:12/12(100%),  Gaps:0/12(0%), Strand: Plus/Plus

Query  1       GTGGGCGTAGCT  12
               ||||||||||||
Sbjct  775480  GTGGGCGTAGCT  775491


>Homo sapiens phosphodiesterase 4B (PDE4B), RefSeqGene on chromosome 1
Sequence ID: NG_029038.1 Length: 589070
Range 1: 140956 to 140967

Score:24.3 bits(12), Expect:873, 
Identities:12/12(100%),  Gaps:0/12(0%), Strand: Plus/Minus

Query  1       GTGGGCGTAGCT  12
               ||||||||||||
Sbjct  140967  GTGGGCGTAGCT  140956


>Homo sapiens lncRNA upregulator of antiviral response interferon signaling (LUARIS), long non-coding RNA
Sequence ID: NR_038276.1 Length: 2935
Range 1: 328 to 339

Score:24.3 bits(12), Expect:873, 
Identities:12/12(100%),  Gaps:0/12(0%), Strand: Plus/Minus

Query  1    GTGGGCGTAGCT  12
            ||||||||||||
Sbjct  339  GTGGGCGTAGCT  328


>Homo sapiens thymocyte selection associated (THEMIS), RefSeqGene on chromosome 6
Sequence ID: NG_016226.1 Length: 217438
Range 1: 121171 to 121182

Score:24.3 bits(12), Expect:873, 
Identities:12/12(100%),  Gaps:0/12(0%), Strand: Plus/Minus

Query  1       GTGGGCGTAGCT  12
               ||||||||||||
Sbjct  121182  GTGGGCGTAGCT  121171


>Homo sapiens BAC clone RP11-476P10 from chromosome x, complete sequence
Sequence ID: AC234781.7 Length: 170491
Range 1: 36364 to 36375

Score:24.3 bits(12), Expect:873, 
Identities:12/12(100%),  Gaps:0/12(0%), Strand: Plus/Minus

Query  1      GTGGGCGTAGCT  12
              ||||||||||||
Sbjct  36375  GTGGGCGTAGCT  36364


>Homo sapiens UDP-N-acetyl-alpha-D-galactosamine:polypeptide N-acetylgalactosaminyltransferase 9 (GalNAc-T9), mRNA (cDNA clone MGC:189740 IMAGE:9057064), complete cds
Sequence ID: BC157845.1 Length: 1693
>Homo sapiens UDP-N-acetyl-alpha-D-galactosamine:polypeptide N-acetylgalactosaminyltransferase 9 (GalNAc-T9), mRNA (cDNA clone MGC:198559 IMAGE:9054498), complete cds
Sequence ID: BC171844.1 Length: 1693 
Range 1: 578 to 589

Score:24.3 bits(12), Expect:873, 
Identities:12/12(100%),  Gaps:0/12(0%), Strand: Plus/Minus

Query  2    TGGGCGTAGCTC  13
            ||||||||||||
Sbjct  589  TGGGCGTAGCTC  578


>Homo sapiens cDNA clone IMAGE:7262349, **** WARNING: chimeric clone ****
Sequence ID: BC069354.1 Length: 1805
Range 1: 425 to 436

Score:24.3 bits(12), Expect:873, 
Identities:12/12(100%),  Gaps:0/12(0%), Strand: Plus/Minus

Query  2    TGGGCGTAGCTC  13
            ||||||||||||
Sbjct  436  TGGGCGTAGCTC  425


>Human DNA sequence from clone XX-HCC1954_9L18, complete sequence
Sequence ID: CT867969.5 Length: 196736
Range 1: 30969 to 30980

Score:24.3 bits(12), Expect:873, 
Identities:12/12(100%),  Gaps:0/12(0%), Strand: Plus/Minus

Query  1      GTGGGCGTAGCT  12
              ||||||||||||
Sbjct  30980  GTGGGCGTAGCT  30969


>Human DNA sequence from clone RP11-350D23 on chromosome 9 Contains a novel ankyrin repeat domain containing pseudogene, a zinc finger protein 85 (HPF4, HTF1) (ZNF85) pseudogene, an immunoglobulin kappa constant (IGKC) pseudogene, a pseudogene similar to part of tripartite motif-containing 43 (TRIM43) and a CpG island, complete sequence
Sequence ID: AL445643.12 Length: 188693
Range 1: 27808 to 27819

Score:24.3 bits(12), Expect:873, 
Identities:12/12(100%),  Gaps:0/12(0%), Strand: Plus/Minus

Query  1      GTGGGCGTAGCT  12
              ||||||||||||
Sbjct  27819  GTGGGCGTAGCT  27808


>Homo sapiens chromosome 2 clone 101B6 map 2p11, complete sequence
Sequence ID: AC002038.1 Length: 161973
Range 1: 129809 to 129820

Score:24.3 bits(12), Expect:873, 
Identities:12/12(100%),  Gaps:0/12(0%), Strand: Plus/Minus

Query  1       GTGGGCGTAGCT  12
               ||||||||||||
Sbjct  129820  GTGGGCGTAGCT  129809


>Homo sapiens clone RA702-A1-7.fa immunoglobulin heavy chain mRNA, partial cds
Sequence ID: AY392880.1 Length: 393
Range 1: 162 to 173

Score:24.3 bits(12), Expect:873, 
Identities:12/12(100%),  Gaps:0/12(0%), Strand: Plus/Minus

Query  2    TGGGCGTAGCTC  13
            ||||||||||||
Sbjct  173  TGGGCGTAGCTC  162


>Homo sapiens chromosome 19 clone CTC-548K16, complete sequence
Sequence ID: AC008569.7 Length: 227245
Range 1: 72294 to 72305

Score:24.3 bits(12), Expect:873, 
Identities:12/12(100%),  Gaps:0/12(0%), Strand: Plus/Minus

Query  1      GTGGGCGTAGCT  12
              ||||||||||||
Sbjct  72305  GTGGGCGTAGCT  72294


>Homo sapiens 12 BAC RP11-349L8 (Roswell Park Cancer Institute Human BAC Library) complete sequence
Sequence ID: AC079851.14 Length: 82421
Range 1: 50269 to 50280

Score:24.3 bits(12), Expect:873, 
Identities:12/12(100%),  Gaps:0/12(0%), Strand: Plus/Minus

Query  1      GTGGGCGTAGCT  12
              ||||||||||||
Sbjct  50280  GTGGGCGTAGCT  50269


>Human DNA sequence from clone RP11-789G22 on chromosome 13, complete sequence
Sequence ID: AL356257.14 Length: 193483
Range 1: 72693 to 72704

Score:24.3 bits(12), Expect:873, 
Identities:12/12(100%),  Gaps:0/12(0%), Strand: Plus/Minus

Query  2      TGGGCGTAGCTC  13
              ||||||||||||
Sbjct  72704  TGGGCGTAGCTC  72693


>Human DNA sequence from clone RP11-480O9 on chromosome 13, complete sequence
Sequence ID: AL354757.7 Length: 72800
Range 1: 3030 to 3041

Score:24.3 bits(12), Expect:873, 
Identities:12/12(100%),  Gaps:0/12(0%), Strand: Plus/Minus

Query  1     GTGGGCGTAGCT  12
             ||||||||||||
Sbjct  3041  GTGGGCGTAGCT  3030


>Human DNA sequence from clone RP11-413C16 on chromosome 9p22.3-23, complete sequence
Sequence ID: AL136366.24 Length: 120282
Range 1: 89817 to 89828

Score:24.3 bits(12), Expect:873, 
Identities:12/12(100%),  Gaps:0/12(0%), Strand: Plus/Minus

Query  2      TGGGCGTAGCTC  13
              ||||||||||||
Sbjct  89828  TGGGCGTAGCTC  89817


>Homo sapiens 12 BAC RP11-502N13 (Roswell Park Cancer Institute Human BAC Library) complete sequence
Sequence ID: AC008114.25 Length: 126503
Range 1: 9019 to 9030

Score:24.3 bits(12), Expect:873, 
Identities:12/12(100%),  Gaps:0/12(0%), Strand: Plus/Minus

Query  1     GTGGGCGTAGCT  12
             ||||||||||||
Sbjct  9030  GTGGGCGTAGCT  9019


>Human DNA sequence from clone RP11-207C16 on chromosome 9p23-24.3, complete sequence
Sequence ID: AL136980.5 Length: 169562
Range 1: 89405 to 89416

Score:24.3 bits(12), Expect:873, 
Identities:12/12(100%),  Gaps:0/12(0%), Strand: Plus/Minus

Query  1      GTGGGCGTAGCT  12
              ||||||||||||
Sbjct  89416  GTGGGCGTAGCT  89405


>Human DNA sequence from clone RP1-127B20 on chromosome 22, complete sequence
Sequence ID: Z83838.2 Length: 135259
Range 1: 116421 to 116432

Score:24.3 bits(12), Expect:873, 
Identities:12/12(100%),  Gaps:0/12(0%), Strand: Plus/Minus

Query  2       TGGGCGTAGCTC  13
               ||||||||||||
Sbjct  116432  TGGGCGTAGCTC  116421


>Human DNA sequence from clone RP3-332O11 on chromosome 1q24-25, complete sequence
Sequence ID: Z98043.1 Length: 95930
Range 1: 24703 to 24714

Score:24.3 bits(12), Expect:873, 
Identities:12/12(100%),  Gaps:0/12(0%), Strand: Plus/Minus

Query  1      GTGGGCGTAGCT  12
              ||||||||||||
Sbjct  24714  GTGGGCGTAGCT  24703


>Human DNA sequence from clone XX-NCIH2171_16D15, complete sequence
Sequence ID: CR855279.1 Length: 122131
Range 1: 63686 to 63697

Score:24.3 bits(12), Expect:873, 
Identities:12/12(100%),  Gaps:0/12(0%), Strand: Plus/Minus

Query  1      GTGGGCGTAGCT  12
              ||||||||||||
Sbjct  63697  GTGGGCGTAGCT  63686


>Homo sapiens genomic DNA, chromosome 6p21.3, HLA Class I region
Sequence ID: BA000025.2 Length: 2229817
Range 1: 986186 to 986197

Score:24.3 bits(12), Expect:873, 
Identities:12/12(100%),  Gaps:0/12(0%), Strand: Plus/Minus

Query  2       TGGGCGTAGCTC  13
               ||||||||||||
Sbjct  986197  TGGGCGTAGCTC  986186


>Homo sapiens chromosome 16 clone CTD-3057O21, complete sequence
Sequence ID: AC127455.4 Length: 184641
Range 1: 2616 to 2627

Score:24.3 bits(12), Expect:873, 
Identities:12/12(100%),  Gaps:0/12(0%), Strand: Plus/Minus

Query  1     GTGGGCGTAGCT  12
             ||||||||||||
Sbjct  2627  GTGGGCGTAGCT  2616


>Homo sapiens chromosome 15, clone RP11-883G10, complete sequence
Sequence ID: AC135628.8 Length: 137088
Range 1: 25840 to 25851

Score:24.3 bits(12), Expect:873, 
Identities:12/12(100%),  Gaps:0/12(0%), Strand: Plus/Minus

Query  1      GTGGGCGTAGCT  12
              ||||||||||||
Sbjct  25851  GTGGGCGTAGCT  25840


>Homo sapiens BAC clone RP11-745K4 from 4, complete sequence
Sequence ID: AC097108.5 Length: 207516
Range 1: 172693 to 172704

Score:24.3 bits(12), Expect:873, 
Identities:12/12(100%),  Gaps:0/12(0%), Strand: Plus/Minus

Query  2       TGGGCGTAGCTC  13
               ||||||||||||
Sbjct  172704  TGGGCGTAGCTC  172693


>Homo sapiens chromosome 1 clone RP11-509K22, complete sequence
Sequence ID: AC098691.2 Length: 166885
Range 1: 130843 to 130854

Score:24.3 bits(12), Expect:873, 
Identities:12/12(100%),  Gaps:0/12(0%), Strand: Plus/Minus

Query  1       GTGGGCGTAGCT  12
               ||||||||||||
Sbjct  130854  GTGGGCGTAGCT  130843


>Homo sapiens BAC clone RP11-389I13 from 2, complete sequence
Sequence ID: AC127391.4 Length: 174893
Range 1: 105952 to 105963

Score:24.3 bits(12), Expect:873, 
Identities:12/12(100%),  Gaps:0/12(0%), Strand: Plus/Minus

Query  1       GTGGGCGTAGCT  12
               ||||||||||||
Sbjct  105963  GTGGGCGTAGCT  105952


>Homo sapiens BAC clone RP11-271A22 from 2, complete sequence
Sequence ID: AC128677.4 Length: 158087
Range 1: 123295 to 123306

Score:24.3 bits(12), Expect:873, 
Identities:12/12(100%),  Gaps:0/12(0%), Strand: Plus/Minus

Query  1       GTGGGCGTAGCT  12
               ||||||||||||
Sbjct  123306  GTGGGCGTAGCT  123295


>Homo sapiens, clone IMAGE:3347487, mRNA
Sequence ID: BC020168.1 Length: 2935
Range 1: 328 to 339

Score:24.3 bits(12), Expect:873, 
Identities:12/12(100%),  Gaps:0/12(0%), Strand: Plus/Minus

Query  1    GTGGGCGTAGCT  12
            ||||||||||||
Sbjct  339  GTGGGCGTAGCT  328


>Homo sapiens BAC clone RP11-597P14 from 2, complete sequence
Sequence ID: AC097523.4 Length: 108711
Range 1: 479 to 490

Score:24.3 bits(12), Expect:873, 
Identities:12/12(100%),  Gaps:0/12(0%), Strand: Plus/Minus

Query  1    GTGGGCGTAGCT  12
            ||||||||||||
Sbjct  490  GTGGGCGTAGCT  479


>Homo sapiens BAC clone RP11-168J1 from 2, complete sequence
Sequence ID: AC034151.6 Length: 157666
Range 1: 102681 to 102692

Score:24.3 bits(12), Expect:873, 
Identities:12/12(100%),  Gaps:0/12(0%), Strand: Plus/Minus

Query  1       GTGGGCGTAGCT  12
               ||||||||||||
Sbjct  102692  GTGGGCGTAGCT  102681


>Homo sapiens BAC clone RP11-731F1 from 2, complete sequence
Sequence ID: AC069394.6 Length: 175352
Range 1: 173831 to 173842

Score:24.3 bits(12), Expect:873, 
Identities:12/12(100%),  Gaps:0/12(0%), Strand: Plus/Minus

Query  1       GTGGGCGTAGCT  12
               ||||||||||||
Sbjct  173842  GTGGGCGTAGCT  173831


>Homo sapiens BAC clone RP11-515K12 from 2, complete sequence
Sequence ID: AC062032.5 Length: 182147
Range 1: 8211 to 8222

Score:24.3 bits(12), Expect:873, 
Identities:12/12(100%),  Gaps:0/12(0%), Strand: Plus/Minus

Query  2     TGGGCGTAGCTC  13
             ||||||||||||
Sbjct  8222  TGGGCGTAGCTC  8211


>Homo sapiens chromosome 18, clone RP11-319O9, complete sequence
Sequence ID: AC009709.7 Length: 187615
Range 1: 33245 to 33256

Score:24.3 bits(12), Expect:873, 
Identities:12/12(100%),  Gaps:0/12(0%), Strand: Plus/Minus

Query  1      GTGGGCGTAGCT  12
              ||||||||||||
Sbjct  33256  GTGGGCGTAGCT  33245


>Homo sapiens GalNAc-T9 mRNA for UDP-GalNAc:polypeptide N-acetylgalactosaminyltransferase, complete cds
Sequence ID: AB040672.2 Length: 1812
Range 1: 432 to 443

Score:24.3 bits(12), Expect:873, 
Identities:12/12(100%),  Gaps:0/12(0%), Strand: Plus/Minus

Query  2    TGGGCGTAGCTC  13
            ||||||||||||
Sbjct  443  TGGGCGTAGCTC  432


>Homo sapiens cosmids E079, B0920 and A8 from Xq25 X-linked lymphoproliferative disease gene candidate region, complete sequence
Sequence ID: AF001905.1 Length: 197620
Range 1: 32131 to 32142

Score:24.3 bits(12), Expect:873, 
Identities:12/12(100%),  Gaps:0/12(0%), Strand: Plus/Minus

Query  1      GTGGGCGTAGCT  12
              ||||||||||||
Sbjct  32142  GTGGGCGTAGCT  32131


>Homo sapiens 3 BAC RP11-791G22 (Roswell Park Cancer Institute Human BAC Library) complete sequence
Sequence ID: AC092939.8 Length: 167152
Range 1: 32213 to 32224

Score:24.3 bits(12), Expect:873, 
Identities:12/12(100%),  Gaps:0/12(0%), Strand: Plus/Minus

Query  1      GTGGGCGTAGCT  12
              ||||||||||||
Sbjct  32224  GTGGGCGTAGCT  32213


>Homo sapiens genomic DNA, chromosome 11q clone:CMB9-36F4, complete sequences
Sequence ID: AP000620.4 Length: 121878
Range 1: 94164 to 94175

Score:24.3 bits(12), Expect:873, 
Identities:12/12(100%),  Gaps:0/12(0%), Strand: Plus/Minus

Query  2      TGGGCGTAGCTC  13
              ||||||||||||
Sbjct  94175  TGGGCGTAGCTC  94164


>Human chromosome 14 DNA sequence BAC C-2319J18 of library CalTech-D from chromosome 14 of Homo sapiens (Human), complete sequence
Sequence ID: AL512802.2 Length: 97862
Range 1: 53838 to 53849

Score:24.3 bits(12), Expect:873, 
Identities:12/12(100%),  Gaps:0/12(0%), Strand: Plus/Minus

Query  1      GTGGGCGTAGCT  12
              ||||||||||||
Sbjct  53849  GTGGGCGTAGCT  53838


>Homo sapiens chromosome 21 segment HS21C009
Sequence ID: AL163209.2 Length: 340000
Range 1: 298938 to 298949

Score:24.3 bits(12), Expect:873, 
Identities:12/12(100%),  Gaps:0/12(0%), Strand: Plus/Minus

Query  1       GTGGGCGTAGCT  12
               ||||||||||||
Sbjct  298949  GTGGGCGTAGCT  298938


>Homo sapiens chromosome 18, clone RP11-520K18, complete sequence
Sequence ID: AC007911.8 Length: 160299
Range 1: 26962 to 26973

Score:24.3 bits(12), Expect:873, 
Identities:12/12(100%),  Gaps:0/12(0%), Strand: Plus/Minus

Query  1      GTGGGCGTAGCT  12
              ||||||||||||
Sbjct  26973  GTGGGCGTAGCT  26962


>Homo sapiens genomic DNA, chromosome 6p21.3, HLA class I region, clone:53L9, complete sequence
Sequence ID: AB023048.1 Length: 192650
Range 1: 153860 to 153871

Score:24.3 bits(12), Expect:873, 
Identities:12/12(100%),  Gaps:0/12(0%), Strand: Plus/Minus

Query  2       TGGGCGTAGCTC  13
               ||||||||||||
Sbjct  153871  TGGGCGTAGCTC  153860


>Homo sapiens chromosome 21 PAC RPCIP704K10111Q2, complete sequence
Sequence ID: AL034449.1 Length: 145656
Range 1: 4012 to 4023

Score:24.3 bits(12), Expect:873, 
Identities:12/12(100%),  Gaps:0/12(0%), Strand: Plus/Minus

Query  1     GTGGGCGTAGCT  12
             ||||||||||||
Sbjct  4023  GTGGGCGTAGCT  4012


>Homo sapiens clone UWGC:370M23.002 from 6p21, complete sequence
Sequence ID: AC005937.1 Length: 47323
Range 1: 11351 to 11362

Score:24.3 bits(12), Expect:873, 
Identities:12/12(100%),  Gaps:0/12(0%), Strand: Plus/Minus

Query  2      TGGGCGTAGCTC  13
              ||||||||||||
Sbjct  11362  TGGGCGTAGCTC  11351


>Homo sapiens chromosome 21 PAC RPCIP704A9190Q2, complete sequence
Sequence ID: AJ006997.1 Length: 123708
Range 1: 83465 to 83476

Score:24.3 bits(12), Expect:873, 
Identities:12/12(100%),  Gaps:0/12(0%), Strand: Plus/Minus

Query  1      GTGGGCGTAGCT  12
              ||||||||||||
Sbjct  83476  GTGGGCGTAGCT  83465


>Homo sapiens zinc finger protein 169 (ZNF169), transcript variant 3, mRNA
Sequence ID: NM_001301275.2 Length: 2741
Range 1: 1606 to 1617

Score:24.3 bits(12), Expect:873, 
Identities:12/12(100%),  Gaps:0/12(0%), Strand: Plus/Plus

Query  1     GTGGGCGTAGCT  12
             ||||||||||||
Sbjct  1606  GTGGGCGTAGCT  1617


>Homo sapiens zinc finger protein 169 (ZNF169), transcript variant 2, mRNA
Sequence ID: NM_194320.4 Length: 2374
Range 1: 1239 to 1250

Score:24.3 bits(12), Expect:873, 
Identities:12/12(100%),  Gaps:0/12(0%), Strand: Plus/Plus

Query  1     GTGGGCGTAGCT  12
             ||||||||||||
Sbjct  1239  GTGGGCGTAGCT  1250


>Homo sapiens chromosome 15 clone CH17-21B9, complete sequence
Sequence ID: AC277883.1 Length: 247562
Range 1: 224109 to 224120

Score:24.3 bits(12), Expect:873, 
Identities:12/12(100%),  Gaps:0/12(0%), Strand: Plus/Plus

Query  1       GTGGGCGTAGCT  12
               ||||||||||||
Sbjct  224109  GTGGGCGTAGCT  224120


>PREDICTED: Homo sapiens zinc finger protein 169 (ZNF169), transcript variant X1, mRNA
Sequence ID: XM_024447432.1 Length: 4673
Range 1: 1400 to 1411

Score:24.3 bits(12), Expect:873, 
Identities:12/12(100%),  Gaps:0/12(0%), Strand: Plus/Plus

Query  1     GTGGGCGTAGCT  12
             ||||||||||||
Sbjct  1400  GTGGGCGTAGCT  1411


>Homo sapiens AHNAK nucleoprotein 2 (AHNAK2), RefSeqGene on chromosome 14
Sequence ID: NG_054630.1 Length: 48105
Range 1: 10816 to 10827

Score:24.3 bits(12), Expect:873, 
Identities:12/12(100%),  Gaps:0/12(0%), Strand: Plus/Plus

Query  1      GTGGGCGTAGCT  12
              ||||||||||||
Sbjct  10816  GTGGGCGTAGCT  10827


>PREDICTED: Homo sapiens zinc finger protein 169 (ZNF169), transcript variant X2, mRNA
Sequence ID: XM_017014364.1 Length: 4567
Range 1: 1294 to 1305

Score:24.3 bits(12), Expect:873, 
Identities:12/12(100%),  Gaps:0/12(0%), Strand: Plus/Plus

Query  1     GTGGGCGTAGCT  12
             ||||||||||||
Sbjct  1294  GTGGGCGTAGCT  1305


>PREDICTED: Homo sapiens HECT, C2 and WW domain containing E3 ubiquitin protein ligase 1 (HECW1), transcript variant X19, mRNA
Sequence ID: XM_017011890.1 Length: 5070
Range 1: 4506 to 4517

Score:24.3 bits(12), Expect:873, 
Identities:12/12(100%),  Gaps:0/12(0%), Strand: Plus/Plus

Query  1     GTGGGCGTAGCT  12
             ||||||||||||
Sbjct  4506  GTGGGCGTAGCT  4517


>PREDICTED: Homo sapiens uncharacterized LOC105377992 (LOC105377992), transcript variant X2, ncRNA
Sequence ID: XR_001743836.1 Length: 7474
Range 1: 1373 to 1384

Score:24.3 bits(12), Expect:873, 
Identities:12/12(100%),  Gaps:0/12(0%), Strand: Plus/Plus

Query  2     TGGGCGTAGCTC  13
             ||||||||||||
Sbjct  1373  TGGGCGTAGCTC  1384


>PREDICTED: Homo sapiens uncharacterized LOC105377992 (LOC105377992), transcript variant X1, ncRNA
Sequence ID: XR_001743835.1 Length: 6361
Range 1: 1373 to 1384

Score:24.3 bits(12), Expect:873, 
Identities:12/12(100%),  Gaps:0/12(0%), Strand: Plus/Plus

Query  2     TGGGCGTAGCTC  13
             ||||||||||||
Sbjct  1373  TGGGCGTAGCTC  1384


>Homo sapiens BAC clone CH17-228O12 from chromosome unknown, complete sequence
Sequence ID: AC270172.1 Length: 209139
Range 1: 43089 to 43100

Score:24.3 bits(12), Expect:873, 
Identities:12/12(100%),  Gaps:0/12(0%), Strand: Plus/Plus

Query  1      GTGGGCGTAGCT  12
              ||||||||||||
Sbjct  43089  GTGGGCGTAGCT  43100


>Homo sapiens chromosome 2 clone CH17-215F16, complete sequence
Sequence ID: AC255436.1 Length: 228641
Range 1: 102718 to 102729

Score:24.3 bits(12), Expect:873, 
Identities:12/12(100%),  Gaps:0/12(0%), Strand: Plus/Plus

Query  1       GTGGGCGTAGCT  12
               ||||||||||||
Sbjct  102718  GTGGGCGTAGCT  102729


>Homo sapiens BAC clone CH17-48H2 from chromosome 15, complete sequence
Sequence ID: AC253580.2 Length: 230152
Range 1: 135540 to 135551

Score:24.3 bits(12), Expect:873, 
Identities:12/12(100%),  Gaps:0/12(0%), Strand: Plus/Plus

Query  1       GTGGGCGTAGCT  12
               ||||||||||||
Sbjct  135540  GTGGGCGTAGCT  135551


>Homo sapiens isolate CHM13 chromosome 18
Sequence ID: CP068260.2 Length: 80542538
Range 1: 35462946 to 35462957

Score:24.3 bits(12), Expect:873, 
Identities:12/12(100%),  Gaps:0/12(0%), Strand: Plus/Plus

Query  1         GTGGGCGTAGCT  12
                 ||||||||||||
Sbjct  35462946  GTGGGCGTAGCT  35462957


Range 2: 61392699 to 61392710

Score:24.3 bits(12), Expect:873, 
Identities:12/12(100%),  Gaps:0/12(0%), Strand: Plus/Plus

Query  1         GTGGGCGTAGCT  12
                 ||||||||||||
Sbjct  61392699  GTGGGCGTAGCT  61392710


>Homo sapiens isolate CHM13 chromosome 16
Sequence ID: CP068262.2 Length: 96330374
Range 1: 53822363 to 53822374

Score:24.3 bits(12), Expect:873, 
Identities:12/12(100%),  Gaps:0/12(0%), Strand: Plus/Plus

Query  2         TGGGCGTAGCTC  13
                 ||||||||||||
Sbjct  53822363  TGGGCGTAGCTC  53822374


Range 2: 90442356 to 90442367

Score:24.3 bits(12), Expect:873, 
Identities:12/12(100%),  Gaps:0/12(0%), Strand: Plus/Plus

Query  1         GTGGGCGTAGCT  12
                 ||||||||||||
Sbjct  90442356  GTGGGCGTAGCT  90442367


Range 3: 94160267 to 94160278

Score:24.3 bits(12), Expect:873, 
Identities:12/12(100%),  Gaps:0/12(0%), Strand: Plus/Plus

Query  1         GTGGGCGTAGCT  12
                 ||||||||||||
Sbjct  94160267  GTGGGCGTAGCT  94160278


>Homo sapiens ATP binding cassette subfamily C member 4 (ABCC4), RefSeqGene (LRG_1183) on chromosome 13
Sequence ID: NG_050651.2 Length: 288618
Range 1: 4783 to 4794

Score:24.3 bits(12), Expect:873, 
Identities:12/12(100%),  Gaps:0/12(0%), Strand: Plus/Plus

Query  2     TGGGCGTAGCTC  13
             ||||||||||||
Sbjct  4783  TGGGCGTAGCTC  4794


>Homo sapiens DNA, chromosome 18, nearly complete genome
Sequence ID: AP023478.1 Length: 77846715
Range 1: 32683918 to 32683929

Score:24.3 bits(12), Expect:873, 
Identities:12/12(100%),  Gaps:0/12(0%), Strand: Plus/Plus

Query  1         GTGGGCGTAGCT  12
                 ||||||||||||
Sbjct  32683918  GTGGGCGTAGCT  32683929


Range 2: 58646955 to 58646966

Score:24.3 bits(12), Expect:873, 
Identities:12/12(100%),  Gaps:0/12(0%), Strand: Plus/Plus

Query  1         GTGGGCGTAGCT  12
                 ||||||||||||
Sbjct  58646955  GTGGGCGTAGCT  58646966


>Homo sapiens DNA, chromosome 16, nearly complete genome
Sequence ID: AP023476.1 Length: 94690957
Range 1: 52423569 to 52423580

Score:24.3 bits(12), Expect:873, 
Identities:12/12(100%),  Gaps:0/12(0%), Strand: Plus/Plus

Query  2         TGGGCGTAGCTC  13
                 ||||||||||||
Sbjct  52423569  TGGGCGTAGCTC  52423580


Range 2: 88912382 to 88912393

Score:24.3 bits(12), Expect:873, 
Identities:12/12(100%),  Gaps:0/12(0%), Strand: Plus/Plus

Query  1         GTGGGCGTAGCT  12
                 ||||||||||||
Sbjct  88912382  GTGGGCGTAGCT  88912393


Range 3: 92630668 to 92630679

Score:24.3 bits(12), Expect:873, 
Identities:12/12(100%),  Gaps:0/12(0%), Strand: Plus/Plus

Query  1         GTGGGCGTAGCT  12
                 ||||||||||||
Sbjct  92630668  GTGGGCGTAGCT  92630679


>Homo sapiens zinc finger protein 169 (ZNF169), transcript variant 1, mRNA
Sequence ID: NM_003448.3 Length: 2377
Range 1: 1242 to 1253

Score:24.3 bits(12), Expect:873, 
Identities:12/12(100%),  Gaps:0/12(0%), Strand: Plus/Plus

Query  1     GTGGGCGTAGCT  12
             ||||||||||||
Sbjct  1242  GTGGGCGTAGCT  1253


>Homo sapiens chromosome unknown clone VMRC73-453E23, complete sequence
Sequence ID: AC279413.1 Length: 103963
Range 1: 98998 to 99009

Score:24.3 bits(12), Expect:873, 
Identities:12/12(100%),  Gaps:0/12(0%), Strand: Plus/Plus

Query  1      GTGGGCGTAGCT  12
              ||||||||||||
Sbjct  98998  GTGGGCGTAGCT  99009


>Homo sapiens chromosome unknown clone VMRC73-133N17, complete sequence
Sequence ID: AC279352.1 Length: 118574
Range 1: 83617 to 83628

Score:24.3 bits(12), Expect:873, 
Identities:12/12(100%),  Gaps:0/12(0%), Strand: Plus/Plus

Query  1      GTGGGCGTAGCT  12
              ||||||||||||
Sbjct  83617  GTGGGCGTAGCT  83628


>Homo sapiens solute carrier family 24 member 2 (SLC24A2), RefSeqGene on chromosome 9
Sequence ID: NG_029734.1 Length: 286568
Range 1: 25128 to 25139

Score:24.3 bits(12), Expect:873, 
Identities:12/12(100%),  Gaps:0/12(0%), Strand: Plus/Plus

Query  1      GTGGGCGTAGCT  12
              ||||||||||||
Sbjct  25128  GTGGGCGTAGCT  25139


>Homo sapiens FOSMID clone ABC10-44678800C7 from chromosome 1, complete sequence
Sequence ID: AC229898.3 Length: 40781
Range 1: 4770 to 4781

Score:24.3 bits(12), Expect:873, 
Identities:12/12(100%),  Gaps:0/12(0%), Strand: Plus/Plus

Query  1     GTGGGCGTAGCT  12
             ||||||||||||
Sbjct  4770  GTGGGCGTAGCT  4781


>Homo sapiens FOSMID clone ABC11-48398300L5 from chromosome 9, complete sequence
Sequence ID: AC216997.3 Length: 40750
Range 1: 883 to 894

Score:24.3 bits(12), Expect:873, 
Identities:12/12(100%),  Gaps:0/12(0%), Strand: Plus/Plus

Query  2    TGGGCGTAGCTC  13
            ||||||||||||
Sbjct  883  TGGGCGTAGCTC  894


>Homo sapiens cDNA FLJ76334 complete cds, highly similar to Homo sapiens zinc finger protein 169 (ZNF169), mRNA
Sequence ID: AK289742.1 Length: 2201
Range 1: 1215 to 1226

Score:24.3 bits(12), Expect:873, 
Identities:12/12(100%),  Gaps:0/12(0%), Strand: Plus/Plus

Query  1     GTGGGCGTAGCT  12
             ||||||||||||
Sbjct  1215  GTGGGCGTAGCT  1226


		
