# Supplementary material for: RNA Sequencing Unveils Very Small RNAs With Potential Regulatory Functions in Bacteria
Source: Front Mol Biosci. 2022 Jun 3;9:914991. doi: 10.3389/fmolb.2022.914991 (PMC9203972; doi:10.3389/fmolb.2022.914991)
Supplement: Supplementary file 1 [file DataSheet1.ZIP › Supplementary_Files/Supplementary_File_E_Targets/BLASTN/XM1VFSV8013-Alignment_Aa-tRF.txt]

RID: XM1VFSV8013	
Job Title:Nucleotide Sequence				
Program: BLASTN 
Query: None ID: lcl|Query_20537(nucleic acid) Length: 13
Database: nt Nucleotide collection (nt)
	
Sequences producing significant alignments:
                                                                  Scientific      Common                     Max    Total Query   E   Per.   Acc.                        
Description                                                       Name            Name            Taxid      Score  Score cover Value Ident  Len        Accession        
Homo sapiens Rho GTPase activating protein 24 (ARHGAP24),...      Homo sapiens    human           9606       26.3   26.3  100%  221   100.00 534540     NG_051627.1      
PREDICTED: Homo sapiens remodeling and spacing factor 1 (RSF1)... Homo sapiens    human           9606       26.3   26.3  100%  221   100.00 9374       XM_017017923.1   
PREDICTED: Homo sapiens remodeling and spacing factor 1 (RSF1)... Homo sapiens    human           9606       26.3   26.3  100%  221   100.00 11380      XM_005274051.2   
PREDICTED: Homo sapiens uncharacterized LOC105371811...           Homo sapiens    human           9606       26.3   26.3  100%  221   100.00 1749       XR_934823.1      
Homo sapiens isolate CHM13 chromosome 17                          Homo sapiens    human           9606       26.3   149   100%  221   100.00 84276897   CP068261.2       
Homo sapiens isolate CHM13 chromosome 15                          Homo sapiens    human           9606       26.3   222   100%  221   100.00 99753195   CP068263.2       
Homo sapiens BAC clone CH17-248A6 from chromosome unknown,...     Homo sapiens    human           9606       26.3   26.3  100%  221   100.00 205809     AC243652.4       
Homo sapiens remodeling and spacing factor 1 (RSF1), mRNA         Homo sapiens    human           9606       26.3   26.3  100%  221   100.00 11242      NM_016578.4      
Homo sapiens DNA, chromosome 17, nearly complete genome           Homo sapiens    human           9606       26.3   149   100%  221   100.00 80688777   AP023477.1       
Homo sapiens DNA, chromosome 15, nearly complete genome           Homo sapiens    human           9606       26.3   222   100%  221   100.00 95537968   AP023475.1       
Human DNA sequence from clone RP11-537J24 on chromosome X,...     Homo sapiens    human           9606       26.3   26.3  100%  221   100.00 182797     AL732637.2       
Homo sapiens BRCA1 interacting helicase 1 (BRIP1), RefSeqGene...  Homo sapiens    human           9606       26.3   26.3  100%  221   100.00 191374     NG_007409.2      
Homo sapiens thyroglobulin (TG), RefSeqGene on chromosome 8       Homo sapiens    human           9606       26.3   26.3  100%  221   100.00 274939     NG_015832.1      
Homo sapiens fibroblast growth factor receptor 3 (FGFR3),...      Homo sapiens    human           9606       26.3   50.5  100%  221   100.00 22561      NG_012632.1      
Homo sapiens fibroblast growth factor receptor 3...               Homo sapiens    human           9606       26.3   26.3  100%  221   100.00 18009      AY768549.1       
Homo sapiens 3q BAC RP11-71G7 (Roswell Park Cancer Institute...   Homo sapiens    human           9606       26.3   26.3  100%  221   100.00 164725     AC092938.7       
Homo sapiens chromosome 17, clone RP11-463M16, complete sequence  Homo sapiens    human           9606       26.3   26.3  100%  221   100.00 182555     AC068531.9       
Homo sapiens remodeling and spacing factor 1, mRNA (cDNA clone... Homo sapiens    human           9606       26.3   26.3  100%  221   100.00 2417       BC046124.1       
Homo sapiens HBV pX associated protein-8 mRNA, complete cds       Homo sapiens    human           9606       26.3   26.3  100%  221   100.00 5323       AF227948.2       
Homo sapiens chromosome 8 clone RP11-98A24 map 8q24.3, complet... Homo sapiens    human           9606       26.3   26.3  100%  221   100.00 129619     AF235100.4       
Homo sapiens BAC clone RP11-305K4 from 4, complete sequence       Homo sapiens    human           9606       26.3   26.3  100%  221   100.00 129984     AC115620.3       
Homo sapiens fibroblast growth factor receptor 3 (FGFR3) gene,... Homo sapiens    human           9606       26.3   26.3  100%  221   100.00 16976      AF487554.1       
Homo sapiens BAC clone RP11-572O17 from 4, complete sequence      Homo sapiens    human           9606       26.3   50.5  100%  221   100.00 189223     AC016773.8       
Human DNA sequence from clone RP11-714M16 on chromosome 10,...    Homo sapiens    human           9606       26.3   26.3  100%  221   100.00 153108     AL355273.30      
Homo sapiens chromosome 17, clone CTD-2377D24, complete sequence  Homo sapiens    human           9606       26.3   26.3  100%  221   100.00 85424      AC091179.5       
Homo sapiens chromosome 5 clone RP11-32D16, complete sequence     Homo sapiens    human           9606       26.3   26.3  100%  221   100.00 190346     AC091939.3       
Homo sapiens chromosome 5 clone CTD-2169P11, complete sequence    Homo sapiens    human           9606       26.3   26.3  100%  221   100.00 145156     AC010414.8       
Homo sapiens BAC clone RP11-439L14 from 2, complete sequence      Homo sapiens    human           9606       26.3   26.3  100%  221   100.00 185512     AC012454.8       
Homo sapiens BAC clone RP11-274J2 from 4, complete sequence       Homo sapiens    human           9606       26.3   26.3  100%  221   100.00 161478     AC025538.6       
Human DNA sequence from clone RP11-196P2 on chromosome 13,...     Homo sapiens    human           9606       26.3   26.3  100%  221   100.00 160145     AL161612.13      
Human DNA sequence from clone RP11-59K17 on chromosome 6,...      Homo sapiens    human           9606       26.3   26.3  100%  221   100.00 120745     AL354945.17      
Homo sapiens chromosome 3 clone RP11-155D18, complete sequence    Homo sapiens    human           9606       26.3   26.3  100%  221   100.00 183870     AC115284.4       
Homo sapiens chromosome 15, clone RP11-300A12, complete sequence  Homo sapiens    human           9606       26.3   26.3  100%  221   100.00 174941     AC102941.9       
Homo sapiens chromosome 15, clone RP11-25D17, complete sequence   Homo sapiens    human           9606       26.3   26.3  100%  221   100.00 147133     AC021360.15      
Homo sapiens chromosome 17, clone RP11-449L23, complete sequence  Homo sapiens    human           9606       26.3   26.3  100%  221   100.00 203066     AC124804.10      
Homo sapiens BAC clone RP13-539F13 from 4, complete sequence      Homo sapiens    human           9606       26.3   26.3  100%  221   100.00 93967      AC109811.4       
Homo sapiens chromosome 15 clone CTD-2006D8 map 15q14, complet... Homo sapiens    human           9606       26.3   26.3  100%  221   100.00 142698     AC025429.6       
Homo sapiens HBV pX associated protein 8 large isoform...         Homo sapiens    human           9606       26.3   26.3  100%  221   100.00 5009       AF380176.1       
Homo sapiens My001 protein mRNA, complete cds                     Homo sapiens    human           9606       26.3   26.3  100%  221   100.00 1794       AF059317.1       
Homo sapiens genomic DNA, chromosome 11q, clone:CMB9-92L10,...    Homo sapiens    human           9606       26.3   26.3  100%  221   100.00 130964     AP000609.5       
Homo sapiens SLAP gene promoter region                            Homo sapiens    human           9606       26.3   26.3  100%  221   100.00 2853       AJ238593.1       
Homo sapiens chromosome 17, clone hRPK.215_P_18, complete...      Homo sapiens    human           9606       26.3   26.3  100%  221   100.00 147244     AC005969.4       
H.sapiens FGFR3 gene, partial                                     Homo sapiens    human           9606       26.3   26.3  100%  221   100.00 5233       Y09852.1         
Homo sapiens LNC_000458 lncRNA, complete sequence                 Homo sapiens    human           9606       24.3   24.3  92%   873   100.00 3666       MN309095.1       
Homo sapiens zinc finger homeobox 3 (ZFHX3), RefSeqGene on...     Homo sapiens    human           9606       24.3   24.3  92%   873   100.00 1116047    NG_013211.2      
Homo sapiens BCL2 like 1 (BCL2L1), transcript variant 3, mRNA     Homo sapiens    human           9606       24.3   24.3  92%   873   100.00 2556       NM_001317919.2   
Homo sapiens BCL2 like 1 (BCL2L1), transcript variant 7, mRNA     Homo sapiens    human           9606       24.3   24.3  92%   873   100.00 2423       NM_001322239.2   
Homo sapiens BCL2 like 1 (BCL2L1), transcript variant 4, mRNA     Homo sapiens    human           9606       24.3   24.3  92%   873   100.00 2405       NM_001317920.2   
Homo sapiens BCL2 like 1 (BCL2L1), transcript variant 9, mRNA     Homo sapiens    human           9606       24.3   24.3  92%   873   100.00 2389       NM_001322242.2   
Homo sapiens BCL2 like 1 (BCL2L1), transcript variant 5, mRNA     Homo sapiens    human           9606       24.3   24.3  92%   873   100.00 2534       NM_001317921.2   
Homo sapiens BCL2 like 1 (BCL2L1), transcript variant 8, mRNA     Homo sapiens    human           9606       24.3   24.3  92%   873   100.00 2552       NM_001322240.2   
Homo sapiens BCL2 like 1 (BCL2L1), transcript variant 2, mRNA     Homo sapiens    human           9606       24.3   24.3  92%   873   100.00 2385       NM_001191.4      
Homo sapiens CD34 molecule (CD34), transcript variant 2, mRNA     Homo sapiens    human           9606       24.3   24.3  92%   873   100.00 2598       NM_001773.3      
Homo sapiens DnaJ heat shock protein family (Hsp40) member C15... Homo sapiens    human           9606       24.3   24.3  92%   873   100.00 7459       NM_013238.3      
Homo sapiens CD34 molecule (CD34), transcript variant 1, mRNA     Homo sapiens    human           9606       24.3   24.3  92%   873   100.00 7969       NM_001025109.2   
Homo sapiens solute carrier family 29 member 3 (SLC29A3),...      Homo sapiens    human           9606       24.3   24.3  92%   873   100.00 69165      NG_017066.2      
Homo sapiens moesin pseudogene 1 (MSNP1) on chromosome 5          Homo sapiens    human           9606       24.3   24.3  92%   873   100.00 4164       NG_003032.6      
Homo sapiens BCL2 like 1 (BCL2L1), transcript variant 1, mRNA     Homo sapiens    human           9606       24.3   24.3  92%   873   100.00 2574       NM_138578.3      
Homo sapiens adenylate cyclase 8 (ADCY8), mRNA                    Homo sapiens    human           9606       24.3   24.3  92%   873   100.00 4421       NM_001115.3      
Homo sapiens Scm polycomb group protein like 2 (SCML2),...        Homo sapiens    human           9606       24.3   24.3  92%   873   100.00 122412     NG_021431.2      
Homo sapiens phospholipase C beta 4 (PLCB4), RefSeqGene on...     Homo sapiens    human           9606       24.3   24.3  92%   873   100.00 418763     NG_032790.2      
Homo sapiens EYA transcriptional coactivator and phosphatase 4... Homo sapiens    human           9606       24.3   48.6  92%   873   100.00 297764     NG_011596.2      
Homo sapiens chromosome 16 clone CH17-172N3, complete sequence    Homo sapiens    human           9606       24.3   24.3  92%   873   100.00 138038     AC277943.1       
Homo sapiens chromosome 16 clone CH17-55N16, complete sequence    Homo sapiens    human           9606       24.3   24.3  92%   873   100.00 216215     AC277974.1       
Homo sapiens chromosome 8 clone VMRC69-430A16, complete sequence  Homo sapiens    human           9606       24.3   24.3  92%   873   100.00 100679     AC277737.1       
PREDICTED: Homo sapiens BCL2 like 1 (BCL2L1), transcript varia... Homo sapiens    human           9606       24.3   24.3  92%   873   100.00 2713       XR_001754364.2   
PREDICTED: Homo sapiens BCL2 like 1 (BCL2L1), transcript varia... Homo sapiens    human           9606       24.3   24.3  92%   873   100.00 2731       XR_936599.3      
Homo sapiens calmodulin binding transcription activator 1...      Homo sapiens    human           9606       24.3   24.3  92%   873   100.00 991383     NG_053148.1      
Homo sapiens RNA binding fox-1 homolog 3 (RBFOX3), RefSeqGene ... Homo sapiens    human           9606       24.3   24.3  92%   873   100.00 528859     NG_053112.1      
Homo sapiens zinc finger and BTB domain containing 20 (ZBTB20)... Homo sapiens    human           9606       24.3   24.3  92%   873   100.00 839781     NG_052992.1      
Homo sapiens isolate NA24385 chromosome Y                         Homo sapiens    human           9606       24.3   97.1  92%   873   100.00 62456832   CP086569.1       
Homo sapiens DNA, sequence_id: unplaced_0241                      Homo sapiens    human           9606       24.3   48.6  92%   873   100.00 44015      AP023726.1       
Homo sapiens DNA, chromosome Y, nearly complete genome            Homo sapiens    human           9606       24.3   48.6  92%   873   100.00 50294361   AP023484.1       
Homo sapiens DNA, chromosome 22, nearly complete genome           Homo sapiens    human           9606       24.3   48.6  92%   873   100.00 46684173   AP023482.1       
Homo sapiens DNA, chromosome 21, nearly complete genome           Homo sapiens    human           9606       24.3   48.6  100%  873   100.00 44550604   AP023481.1       
Homo sapiens DNA, chromosome 20, nearly complete genome           Homo sapiens    human           9606       24.3   72.8  92%   873   100.00 62398354   AP023480.1       
Homo sapiens DNA, chromosome 19, nearly complete genome           Homo sapiens    human           9606       24.3   72.8  100%  873   100.00 59105444   AP023479.1       
Homo sapiens DNA, chromosome 18, nearly complete genome           Homo sapiens    human           9606       24.3   145   100%  873   100.00 77846715   AP023478.1       
Homo sapiens DNA, chromosome 16, nearly complete genome           Homo sapiens    human           9606       24.3   121   100%  873   100.00 94690957   AP023476.1       
Homo sapiens seizure related 6 homolog like 2 (SEZ6L2),...        Homo sapiens    human           9606       24.3   24.3  92%   873   100.00 3804       NM_201575.4      
Homo sapiens seizure related 6 homolog like 2 (SEZ6L2),...        Homo sapiens    human           9606       24.3   24.3  92%   873   100.00 3633       NM_012410.4      
Homo sapiens seizure related 6 homolog like 2 (SEZ6L2),...        Homo sapiens    human           9606       24.3   24.3  92%   873   100.00 3594       NM_001114099.3   
Homo sapiens seizure related 6 homolog like 2 (SEZ6L2),...        Homo sapiens    human           9606       24.3   24.3  92%   873   100.00 3501       NM_001114100.3   
Homo sapiens NADH:ubiquinone oxidoreductase core subunit S1...    Homo sapiens    human           9606       24.3   24.3  92%   873   100.00 11383      NM_001199982.2   
Homo sapiens NADH:ubiquinone oxidoreductase core subunit S1...    Homo sapiens    human           9606       24.3   24.3  92%   873   100.00 11552      NM_001199981.2   
Homo sapiens NADH:ubiquinone oxidoreductase core subunit S1...    Homo sapiens    human           9606       24.3   24.3  92%   873   100.00 11568      NM_001199983.2   
Homo sapiens NADH:ubiquinone oxidoreductase core subunit S1...    Homo sapiens    human           9606       24.3   24.3  92%   873   100.00 11660      NM_005006.7      
Homo sapiens calcium/calmodulin dependent serine protein kinas... Homo sapiens    human           9606       24.3   24.3  92%   873   100.00 415101     NG_016754.2      
Homo sapiens contactin 4 (CNTN4), RefSeqGene on chromosome 3      Homo sapiens    human           9606       24.3   24.3  92%   873   100.00 964399     NG_012827.2      
Homo sapiens seizure related 6 homolog like 2 (SEZ6L2),...        Homo sapiens    human           9606       24.3   24.3  92%   873   100.00 35106      NG_029737.2      
Homo sapiens chromosome X clone CH17-72L6, complete sequence      Homo sapiens    human           9606       24.3   24.3  92%   873   100.00 213056     AC277884.1       
Homo sapiens chromosome X clone VMRC62-424K24, complete sequence  Homo sapiens    human           9606       24.3   24.3  92%   873   100.00 148373     AC277732.1       
Homo sapiens C3 and PZP like alpha-2-macroglobulin domain...      Homo sapiens    human           9606       24.3   24.3  92%   873   100.00 140868     NG_054892.1      
Homo sapiens chromosome 17 open reading frame 114 (C17orf114),... Homo sapiens    human           9606       24.3   24.3  92%   873   100.00 380        NR_172509.1      
Homo sapiens chromosome 17 open reading frame 114 (C17orf114),... Homo sapiens    human           9606       24.3   24.3  92%   873   100.00 558        NR_172508.1      
Homo sapiens chromosome 17 open reading frame 114 (C17orf114),... Homo sapiens    human           9606       24.3   24.3  92%   873   100.00 386        NM_001395223.1   
Homo sapiens seizure related 6 homolog like 2 (SEZ6L2),...        Homo sapiens    human           9606       24.3   24.3  92%   873   100.00 3843       NM_001243332.2   
Homo sapiens NADH:ubiquinone oxidoreductase core subunit S1...    Homo sapiens    human           9606       24.3   24.3  92%   873   100.00 11670      NM_001199984.2   
Homo sapiens seizure related 6 homolog like 2 (SEZ6L2),...        Homo sapiens    human           9606       24.3   24.3  92%   873   100.00 3711       NM_001243333.2   
Homo sapiens chromosome unknown clone VMRC59-369K08, complete...  Homo sapiens    human           9606       24.3   24.3  92%   873   100.00 172425     AC279669.1       

Alignments:

>Homo sapiens Rho GTPase activating protein 24 (ARHGAP24), RefSeqGene on chromosome 4
Sequence ID: NG_051627.1 Length: 534540
Range 1: 44998 to 45010

Score:26.3 bits(13), Expect:221, 
Identities:13/13(100%),  Gaps:0/13(0%), Strand: Plus/Plus

Query  1      GGGGCTATAGCTC  13
              |||||||||||||
Sbjct  44998  GGGGCTATAGCTC  45010


>PREDICTED: Homo sapiens remodeling and spacing factor 1 (RSF1), transcript variant X2, mRNA
Sequence ID: XM_017017923.1 Length: 9374
Range 1: 1304 to 1316

Score:26.3 bits(13), Expect:221, 
Identities:13/13(100%),  Gaps:0/13(0%), Strand: Plus/Minus

Query  1     GGGGCTATAGCTC  13
             |||||||||||||
Sbjct  1316  GGGGCTATAGCTC  1304


>PREDICTED: Homo sapiens remodeling and spacing factor 1 (RSF1), transcript variant X1, mRNA
Sequence ID: XM_005274051.2 Length: 11380
Range 1: 1565 to 1577

Score:26.3 bits(13), Expect:221, 
Identities:13/13(100%),  Gaps:0/13(0%), Strand: Plus/Minus

Query  1     GGGGCTATAGCTC  13
             |||||||||||||
Sbjct  1577  GGGGCTATAGCTC  1565


>PREDICTED: Homo sapiens uncharacterized LOC105371811 (LOC105371811), ncRNA
Sequence ID: XR_934823.1 Length: 1749
Range 1: 860 to 872

Score:26.3 bits(13), Expect:221, 
Identities:13/13(100%),  Gaps:0/13(0%), Strand: Plus/Plus

Query  1    GGGGCTATAGCTC  13
            |||||||||||||
Sbjct  860  GGGGCTATAGCTC  872


>Homo sapiens isolate CHM13 chromosome 17
Sequence ID: CP068261.2 Length: 84276897
Range 1: 49597702 to 49597714

Score:26.3 bits(13), Expect:221, 
Identities:13/13(100%),  Gaps:0/13(0%), Strand: Plus/Plus

Query  1         GGGGCTATAGCTC  13
                 |||||||||||||
Sbjct  49597702  GGGGCTATAGCTC  49597714


Range 2: 62676539 to 62676551

Score:26.3 bits(13), Expect:221, 
Identities:13/13(100%),  Gaps:0/13(0%), Strand: Plus/Plus

Query  1         GGGGCTATAGCTC  13
                 |||||||||||||
Sbjct  62676539  GGGGCTATAGCTC  62676551


Range 3: 4691264 to 4691275

Score:24.3 bits(12), Expect:873, 
Identities:12/12(100%),  Gaps:0/12(0%), Strand: Plus/Plus

Query  1        GGGGCTATAGCT  12
                ||||||||||||
Sbjct  4691264  GGGGCTATAGCT  4691275


Range 4: 48616362 to 48616373

Score:24.3 bits(12), Expect:873, 
Identities:12/12(100%),  Gaps:0/12(0%), Strand: Plus/Plus

Query  2         GGGCTATAGCTC  13
                 ||||||||||||
Sbjct  48616362  GGGCTATAGCTC  48616373


Range 5: 44178135 to 44178146

Score:24.3 bits(12), Expect:873, 
Identities:12/12(100%),  Gaps:0/12(0%), Strand: Plus/Minus

Query  2         GGGCTATAGCTC  13
                 ||||||||||||
Sbjct  44178146  GGGCTATAGCTC  44178135


Range 6: 80486295 to 80486306

Score:24.3 bits(12), Expect:873, 
Identities:12/12(100%),  Gaps:0/12(0%), Strand: Plus/Minus

Query  2         GGGCTATAGCTC  13
                 ||||||||||||
Sbjct  80486306  GGGCTATAGCTC  80486295


>Homo sapiens isolate CHM13 chromosome 15
Sequence ID: CP068263.2 Length: 99753195
Range 1: 27362932 to 27362944

Score:26.3 bits(13), Expect:221, 
Identities:13/13(100%),  Gaps:0/13(0%), Strand: Plus/Plus

Query  1         GGGGCTATAGCTC  13
                 |||||||||||||
Sbjct  27362932  GGGGCTATAGCTC  27362944


Range 2: 37962824 to 37962836

Score:26.3 bits(13), Expect:221, 
Identities:13/13(100%),  Gaps:0/13(0%), Strand: Plus/Plus

Query  1         GGGGCTATAGCTC  13
                 |||||||||||||
Sbjct  37962824  GGGGCTATAGCTC  37962836


Range 3: 38514811 to 38514822

Score:24.3 bits(12), Expect:873, 
Identities:12/12(100%),  Gaps:0/12(0%), Strand: Plus/Plus

Query  1         GGGGCTATAGCT  12
                 ||||||||||||
Sbjct  38514811  GGGGCTATAGCT  38514822


Range 4: 88505107 to 88505118

Score:24.3 bits(12), Expect:873, 
Identities:12/12(100%),  Gaps:0/12(0%), Strand: Plus/Plus

Query  2         GGGCTATAGCTC  13
                 ||||||||||||
Sbjct  88505107  GGGCTATAGCTC  88505118


Range 5: 99285965 to 99285976

Score:24.3 bits(12), Expect:873, 
Identities:12/12(100%),  Gaps:0/12(0%), Strand: Plus/Plus

Query  1         GGGGCTATAGCT  12
                 ||||||||||||
Sbjct  99285965  GGGGCTATAGCT  99285976


Range 6: 25346731 to 25346742

Score:24.3 bits(12), Expect:873, 
Identities:12/12(100%),  Gaps:0/12(0%), Strand: Plus/Minus

Query  1         GGGGCTATAGCT  12
                 ||||||||||||
Sbjct  25346742  GGGGCTATAGCT  25346731


Range 7: 34996968 to 34996979

Score:24.3 bits(12), Expect:873, 
Identities:12/12(100%),  Gaps:0/12(0%), Strand: Plus/Minus

Query  1         GGGGCTATAGCT  12
                 ||||||||||||
Sbjct  34996979  GGGGCTATAGCT  34996968


Range 8: 87840520 to 87840531

Score:24.3 bits(12), Expect:873, 
Identities:12/12(100%),  Gaps:0/12(0%), Strand: Plus/Minus

Query  1         GGGGCTATAGCT  12
                 ||||||||||||
Sbjct  87840531  GGGGCTATAGCT  87840520


Range 9: 93239619 to 93239630

Score:24.3 bits(12), Expect:873, 
Identities:12/12(100%),  Gaps:0/12(0%), Strand: Plus/Minus

Query  2         GGGCTATAGCTC  13
                 ||||||||||||
Sbjct  93239630  GGGCTATAGCTC  93239619


>Homo sapiens BAC clone CH17-248A6 from chromosome unknown, complete sequence
Sequence ID: AC243652.4 Length: 205809
Range 1: 134927 to 134939

Score:26.3 bits(13), Expect:221, 
Identities:13/13(100%),  Gaps:0/13(0%), Strand: Plus/Plus

Query  1       GGGGCTATAGCTC  13
               |||||||||||||
Sbjct  134927  GGGGCTATAGCTC  134939


>Homo sapiens remodeling and spacing factor 1 (RSF1), mRNA
Sequence ID: NM_016578.4 Length: 11242
Range 1: 1418 to 1430

Score:26.3 bits(13), Expect:221, 
Identities:13/13(100%),  Gaps:0/13(0%), Strand: Plus/Minus

Query  1     GGGGCTATAGCTC  13
             |||||||||||||
Sbjct  1430  GGGGCTATAGCTC  1418


>Homo sapiens DNA, chromosome 17, nearly complete genome
Sequence ID: AP023477.1 Length: 80688777
Range 1: 46171842 to 46171854

Score:26.3 bits(13), Expect:221, 
Identities:13/13(100%),  Gaps:0/13(0%), Strand: Plus/Plus

Query  1         GGGGCTATAGCTC  13
                 |||||||||||||
Sbjct  46171842  GGGGCTATAGCTC  46171854


Range 2: 59257796 to 59257808

Score:26.3 bits(13), Expect:221, 
Identities:13/13(100%),  Gaps:0/13(0%), Strand: Plus/Plus

Query  1         GGGGCTATAGCTC  13
                 |||||||||||||
Sbjct  59257796  GGGGCTATAGCTC  59257808


Range 3: 4875531 to 4875542

Score:24.3 bits(12), Expect:873, 
Identities:12/12(100%),  Gaps:0/12(0%), Strand: Plus/Plus

Query  1        GGGGCTATAGCT  12
                ||||||||||||
Sbjct  4875531  GGGGCTATAGCT  4875542


Range 4: 45190681 to 45190692

Score:24.3 bits(12), Expect:873, 
Identities:12/12(100%),  Gaps:0/12(0%), Strand: Plus/Plus

Query  2         GGGCTATAGCTC  13
                 ||||||||||||
Sbjct  45190681  GGGCTATAGCTC  45190692


Range 5: 41025442 to 41025453

Score:24.3 bits(12), Expect:873, 
Identities:12/12(100%),  Gaps:0/12(0%), Strand: Plus/Minus

Query  2         GGGCTATAGCTC  13
                 ||||||||||||
Sbjct  41025453  GGGCTATAGCTC  41025442


Range 6: 77082489 to 77082500

Score:24.3 bits(12), Expect:873, 
Identities:12/12(100%),  Gaps:0/12(0%), Strand: Plus/Minus

Query  2         GGGCTATAGCTC  13
                 ||||||||||||
Sbjct  77082500  GGGCTATAGCTC  77082489


>Homo sapiens DNA, chromosome 15, nearly complete genome
Sequence ID: AP023475.1 Length: 95537968
Range 1: 23936510 to 23936522

Score:26.3 bits(13), Expect:221, 
Identities:13/13(100%),  Gaps:0/13(0%), Strand: Plus/Plus

Query  1         GGGGCTATAGCTC  13
                 |||||||||||||
Sbjct  23936510  GGGGCTATAGCTC  23936522


Range 2: 33873870 to 33873882

Score:26.3 bits(13), Expect:221, 
Identities:13/13(100%),  Gaps:0/13(0%), Strand: Plus/Plus

Query  1         GGGGCTATAGCTC  13
                 |||||||||||||
Sbjct  33873870  GGGGCTATAGCTC  33873882


Range 3: 34427378 to 34427389

Score:24.3 bits(12), Expect:873, 
Identities:12/12(100%),  Gaps:0/12(0%), Strand: Plus/Plus

Query  1         GGGGCTATAGCT  12
                 ||||||||||||
Sbjct  34427378  GGGGCTATAGCT  34427389


Range 4: 84366565 to 84366576

Score:24.3 bits(12), Expect:873, 
Identities:12/12(100%),  Gaps:0/12(0%), Strand: Plus/Plus

Query  2         GGGCTATAGCTC  13
                 ||||||||||||
Sbjct  84366565  GGGCTATAGCTC  84366576


Range 5: 95154633 to 95154644

Score:24.3 bits(12), Expect:873, 
Identities:12/12(100%),  Gaps:0/12(0%), Strand: Plus/Plus

Query  1         GGGGCTATAGCT  12
                 ||||||||||||
Sbjct  95154633  GGGGCTATAGCT  95154644


Range 6: 22440205 to 22440216

Score:24.3 bits(12), Expect:873, 
Identities:12/12(100%),  Gaps:0/12(0%), Strand: Plus/Minus

Query  1         GGGGCTATAGCT  12
                 ||||||||||||
Sbjct  22440216  GGGGCTATAGCT  22440205


Range 7: 30909806 to 30909817

Score:24.3 bits(12), Expect:873, 
Identities:12/12(100%),  Gaps:0/12(0%), Strand: Plus/Minus

Query  1         GGGGCTATAGCT  12
                 ||||||||||||
Sbjct  30909817  GGGGCTATAGCT  30909806


Range 8: 83703451 to 83703462

Score:24.3 bits(12), Expect:873, 
Identities:12/12(100%),  Gaps:0/12(0%), Strand: Plus/Minus

Query  1         GGGGCTATAGCT  12
                 ||||||||||||
Sbjct  83703462  GGGGCTATAGCT  83703451


Range 9: 89098560 to 89098571

Score:24.3 bits(12), Expect:873, 
Identities:12/12(100%),  Gaps:0/12(0%), Strand: Plus/Minus

Query  2         GGGCTATAGCTC  13
                 ||||||||||||
Sbjct  89098571  GGGCTATAGCTC  89098560


>Human DNA sequence from clone RP11-537J24 on chromosome X, complete sequence
Sequence ID: AL732637.2 Length: 182797
Range 1: 105964 to 105976

Score:26.3 bits(13), Expect:221, 
Identities:13/13(100%),  Gaps:0/13(0%), Strand: Plus/Minus

Query  1       GGGGCTATAGCTC  13
               |||||||||||||
Sbjct  105976  GGGGCTATAGCTC  105964


>Homo sapiens BRCA1 interacting helicase 1 (BRIP1), RefSeqGene (LRG_300) on chromosome 17
Sequence ID: NG_007409.2 Length: 191374
Range 1: 60940 to 60952

Score:26.3 bits(13), Expect:221, 
Identities:13/13(100%),  Gaps:0/13(0%), Strand: Plus/Minus

Query  1      GGGGCTATAGCTC  13
              |||||||||||||
Sbjct  60952  GGGGCTATAGCTC  60940


>Homo sapiens thyroglobulin (TG), RefSeqGene on chromosome 8
Sequence ID: NG_015832.1 Length: 274939
Range 1: 241416 to 241428

Score:26.3 bits(13), Expect:221, 
Identities:13/13(100%),  Gaps:0/13(0%), Strand: Plus/Minus

Query  1       GGGGCTATAGCTC  13
               |||||||||||||
Sbjct  241428  GGGGCTATAGCTC  241416


>Homo sapiens fibroblast growth factor receptor 3 (FGFR3), RefSeqGene (LRG_1021) on chromosome 4
Sequence ID: NG_012632.1 Length: 22561
Range 1: 8881 to 8893

Score:26.3 bits(13), Expect:221, 
Identities:13/13(100%),  Gaps:0/13(0%), Strand: Plus/Plus

Query  1     GGGGCTATAGCTC  13
             |||||||||||||
Sbjct  8881  GGGGCTATAGCTC  8893


Range 2: 831 to 842

Score:24.3 bits(12), Expect:873, 
Identities:12/12(100%),  Gaps:0/12(0%), Strand: Plus/Minus

Query  1    GGGGCTATAGCT  12
            ||||||||||||
Sbjct  842  GGGGCTATAGCT  831


>Homo sapiens fibroblast growth factor receptor 3 (achondroplasia, thanatophoric dwarfism) (FGFR3) gene, complete cds
Sequence ID: AY768549.1 Length: 18009
Range 1: 4394 to 4406

Score:26.3 bits(13), Expect:221, 
Identities:13/13(100%),  Gaps:0/13(0%), Strand: Plus/Plus

Query  1     GGGGCTATAGCTC  13
             |||||||||||||
Sbjct  4394  GGGGCTATAGCTC  4406


>Homo sapiens 3q BAC RP11-71G7 (Roswell Park Cancer Institute Human BAC Library) complete sequence
Sequence ID: AC092938.7 Length: 164725
Range 1: 134621 to 134633

Score:26.3 bits(13), Expect:221, 
Identities:13/13(100%),  Gaps:0/13(0%), Strand: Plus/Plus

Query  1       GGGGCTATAGCTC  13
               |||||||||||||
Sbjct  134621  GGGGCTATAGCTC  134633


>Homo sapiens chromosome 17, clone RP11-463M16, complete sequence
Sequence ID: AC068531.9 Length: 182555
Range 1: 29329 to 29341

Score:26.3 bits(13), Expect:221, 
Identities:13/13(100%),  Gaps:0/13(0%), Strand: Plus/Plus

Query  1      GGGGCTATAGCTC  13
              |||||||||||||
Sbjct  29329  GGGGCTATAGCTC  29341


>Homo sapiens remodeling and spacing factor 1, mRNA (cDNA clone IMAGE:4384806), partial cds
Sequence ID: BC046124.1 Length: 2417
Range 1: 813 to 825

Score:26.3 bits(13), Expect:221, 
Identities:13/13(100%),  Gaps:0/13(0%), Strand: Plus/Minus

Query  1    GGGGCTATAGCTC  13
            |||||||||||||
Sbjct  825  GGGGCTATAGCTC  813


>Homo sapiens HBV pX associated protein-8 mRNA, complete cds
Sequence ID: AF227948.2 Length: 5323
Range 1: 1715 to 1727

Score:26.3 bits(13), Expect:221, 
Identities:13/13(100%),  Gaps:0/13(0%), Strand: Plus/Minus

Query  1     GGGGCTATAGCTC  13
             |||||||||||||
Sbjct  1727  GGGGCTATAGCTC  1715


>Homo sapiens chromosome 8 clone RP11-98A24 map 8q24.3 , complete sequence.
Sequence ID: AF235100.4 Length: 129619
Range 1: 59352 to 59364

Score:26.3 bits(13), Expect:221, 
Identities:13/13(100%),  Gaps:0/13(0%), Strand: Plus/Minus

Query  1      GGGGCTATAGCTC  13
              |||||||||||||
Sbjct  59364  GGGGCTATAGCTC  59352


>Homo sapiens BAC clone RP11-305K4 from 4, complete sequence
Sequence ID: AC115620.3 Length: 129984
Range 1: 64008 to 64020

Score:26.3 bits(13), Expect:221, 
Identities:13/13(100%),  Gaps:0/13(0%), Strand: Plus/Plus

Query  1      GGGGCTATAGCTC  13
              |||||||||||||
Sbjct  64008  GGGGCTATAGCTC  64020


>Homo sapiens fibroblast growth factor receptor 3 (FGFR3) gene, partial cds, alternatively spliced
Sequence ID: AF487554.1 Length: 16976
Range 1: 2956 to 2968

Score:26.3 bits(13), Expect:221, 
Identities:13/13(100%),  Gaps:0/13(0%), Strand: Plus/Plus

Query  1     GGGGCTATAGCTC  13
             |||||||||||||
Sbjct  2956  GGGGCTATAGCTC  2968


>Homo sapiens BAC clone RP11-572O17 from 4, complete sequence
Sequence ID: AC016773.8 Length: 189223
Range 1: 173367 to 173379

Score:26.3 bits(13), Expect:221, 
Identities:13/13(100%),  Gaps:0/13(0%), Strand: Plus/Plus

Query  1       GGGGCTATAGCTC  13
               |||||||||||||
Sbjct  173367  GGGGCTATAGCTC  173379


Range 2: 165317 to 165328

Score:24.3 bits(12), Expect:873, 
Identities:12/12(100%),  Gaps:0/12(0%), Strand: Plus/Minus

Query  1       GGGGCTATAGCT  12
               ||||||||||||
Sbjct  165328  GGGGCTATAGCT  165317


>Human DNA sequence from clone RP11-714M16 on chromosome 10, complete sequence
Sequence ID: AL355273.30 Length: 153108
Range 1: 43246 to 43258

Score:26.3 bits(13), Expect:221, 
Identities:13/13(100%),  Gaps:0/13(0%), Strand: Plus/Plus

Query  1      GGGGCTATAGCTC  13
              |||||||||||||
Sbjct  43246  GGGGCTATAGCTC  43258


>Homo sapiens chromosome 17, clone CTD-2377D24, complete sequence
Sequence ID: AC091179.5 Length: 85424
Range 1: 20584 to 20596

Score:26.3 bits(13), Expect:221, 
Identities:13/13(100%),  Gaps:0/13(0%), Strand: Plus/Minus

Query  1      GGGGCTATAGCTC  13
              |||||||||||||
Sbjct  20596  GGGGCTATAGCTC  20584


>Homo sapiens chromosome 5 clone RP11-32D16, complete sequence
Sequence ID: AC091939.3 Length: 190346
Range 1: 98832 to 98844

Score:26.3 bits(13), Expect:221, 
Identities:13/13(100%),  Gaps:0/13(0%), Strand: Plus/Plus

Query  1      GGGGCTATAGCTC  13
              |||||||||||||
Sbjct  98832  GGGGCTATAGCTC  98844


>Homo sapiens chromosome 5 clone CTD-2169P11, complete sequence
Sequence ID: AC010414.8 Length: 145156
Range 1: 124782 to 124794

Score:26.3 bits(13), Expect:221, 
Identities:13/13(100%),  Gaps:0/13(0%), Strand: Plus/Plus

Query  1       GGGGCTATAGCTC  13
               |||||||||||||
Sbjct  124782  GGGGCTATAGCTC  124794


>Homo sapiens BAC clone RP11-439L14 from 2, complete sequence
Sequence ID: AC012454.8 Length: 185512
Range 1: 151703 to 151715

Score:26.3 bits(13), Expect:221, 
Identities:13/13(100%),  Gaps:0/13(0%), Strand: Plus/Plus

Query  1       GGGGCTATAGCTC  13
               |||||||||||||
Sbjct  151703  GGGGCTATAGCTC  151715


>Homo sapiens BAC clone RP11-274J2 from 4, complete sequence
Sequence ID: AC025538.6 Length: 161478
Range 1: 80082 to 80094

Score:26.3 bits(13), Expect:221, 
Identities:13/13(100%),  Gaps:0/13(0%), Strand: Plus/Minus

Query  1      GGGGCTATAGCTC  13
              |||||||||||||
Sbjct  80094  GGGGCTATAGCTC  80082


>Human DNA sequence from clone RP11-196P2 on chromosome 13, complete sequence
Sequence ID: AL161612.13 Length: 160145
Range 1: 148595 to 148607

Score:26.3 bits(13), Expect:221, 
Identities:13/13(100%),  Gaps:0/13(0%), Strand: Plus/Minus

Query  1       GGGGCTATAGCTC  13
               |||||||||||||
Sbjct  148607  GGGGCTATAGCTC  148595


>Human DNA sequence from clone RP11-59K17 on chromosome 6, complete sequence
Sequence ID: AL354945.17 Length: 120745
Range 1: 18039 to 18051

Score:26.3 bits(13), Expect:221, 
Identities:13/13(100%),  Gaps:0/13(0%), Strand: Plus/Plus

Query  1      GGGGCTATAGCTC  13
              |||||||||||||
Sbjct  18039  GGGGCTATAGCTC  18051


>Homo sapiens chromosome 3 clone RP11-155D18, complete sequence
Sequence ID: AC115284.4 Length: 183870
Range 1: 94598 to 94610

Score:26.3 bits(13), Expect:221, 
Identities:13/13(100%),  Gaps:0/13(0%), Strand: Plus/Minus

Query  1      GGGGCTATAGCTC  13
              |||||||||||||
Sbjct  94610  GGGGCTATAGCTC  94598


>Homo sapiens chromosome 15, clone RP11-300A12, complete sequence
Sequence ID: AC102941.9 Length: 174941
Range 1: 78064 to 78076

Score:26.3 bits(13), Expect:221, 
Identities:13/13(100%),  Gaps:0/13(0%), Strand: Plus/Plus

Query  1      GGGGCTATAGCTC  13
              |||||||||||||
Sbjct  78064  GGGGCTATAGCTC  78076


>Homo sapiens chromosome 15, clone RP11-25D17, complete sequence
Sequence ID: AC021360.15 Length: 147133
Range 1: 133653 to 133665

Score:26.3 bits(13), Expect:221, 
Identities:13/13(100%),  Gaps:0/13(0%), Strand: Plus/Minus

Query  1       GGGGCTATAGCTC  13
               |||||||||||||
Sbjct  133665  GGGGCTATAGCTC  133653


>Homo sapiens chromosome 17, clone RP11-449L23, complete sequence
Sequence ID: AC124804.10 Length: 203066
Range 1: 185428 to 185440

Score:26.3 bits(13), Expect:221, 
Identities:13/13(100%),  Gaps:0/13(0%), Strand: Plus/Minus

Query  1       GGGGCTATAGCTC  13
               |||||||||||||
Sbjct  185440  GGGGCTATAGCTC  185428


>Homo sapiens BAC clone RP13-539F13 from 4, complete sequence
Sequence ID: AC109811.4 Length: 93967
Range 1: 81235 to 81247

Score:26.3 bits(13), Expect:221, 
Identities:13/13(100%),  Gaps:0/13(0%), Strand: Plus/Plus

Query  1      GGGGCTATAGCTC  13
              |||||||||||||
Sbjct  81235  GGGGCTATAGCTC  81247


>Homo sapiens chromosome 15 clone CTD-2006D8 map 15q14, complete sequence
Sequence ID: AC025429.6 Length: 142698
Range 1: 74477 to 74489

Score:26.3 bits(13), Expect:221, 
Identities:13/13(100%),  Gaps:0/13(0%), Strand: Plus/Plus

Query  1      GGGGCTATAGCTC  13
              |||||||||||||
Sbjct  74477  GGGGCTATAGCTC  74489


>Homo sapiens HBV pX associated protein 8 large isoform (XAP8alpha) mRNA, complete cds
Sequence ID: AF380176.1 Length: 5009
Range 1: 1401 to 1413

Score:26.3 bits(13), Expect:221, 
Identities:13/13(100%),  Gaps:0/13(0%), Strand: Plus/Minus

Query  1     GGGGCTATAGCTC  13
             |||||||||||||
Sbjct  1413  GGGGCTATAGCTC  1401


>Homo sapiens My001 protein mRNA, complete cds
Sequence ID: AF059317.1 Length: 1794
Range 1: 1081 to 1093

Score:26.3 bits(13), Expect:221, 
Identities:13/13(100%),  Gaps:0/13(0%), Strand: Plus/Minus

Query  1     GGGGCTATAGCTC  13
             |||||||||||||
Sbjct  1093  GGGGCTATAGCTC  1081


>Homo sapiens genomic DNA, chromosome 11q, clone:CMB9-92L10, complete sequence
Sequence ID: AP000609.5 Length: 130964
Range 1: 97826 to 97838

Score:26.3 bits(13), Expect:221, 
Identities:13/13(100%),  Gaps:0/13(0%), Strand: Plus/Plus

Query  1      GGGGCTATAGCTC  13
              |||||||||||||
Sbjct  97826  GGGGCTATAGCTC  97838


>Homo sapiens SLAP gene promoter region
Sequence ID: AJ238593.1 Length: 2853
Range 1: 1153 to 1165

Score:26.3 bits(13), Expect:221, 
Identities:13/13(100%),  Gaps:0/13(0%), Strand: Plus/Plus

Query  1     GGGGCTATAGCTC  13
             |||||||||||||
Sbjct  1153  GGGGCTATAGCTC  1165


>Homo sapiens chromosome 17, clone hRPK.215_P_18, complete sequence
Sequence ID: AC005969.4 Length: 147244
Range 1: 49131 to 49143

Score:26.3 bits(13), Expect:221, 
Identities:13/13(100%),  Gaps:0/13(0%), Strand: Plus/Minus

Query  1      GGGGCTATAGCTC  13
              |||||||||||||
Sbjct  49143  GGGGCTATAGCTC  49131


>H.sapiens FGFR3 gene, partial
Sequence ID: Y09852.1 Length: 5233
Range 1: 3161 to 3173

Score:26.3 bits(13), Expect:221, 
Identities:13/13(100%),  Gaps:0/13(0%), Strand: Plus/Plus

Query  1     GGGGCTATAGCTC  13
             |||||||||||||
Sbjct  3161  GGGGCTATAGCTC  3173


>Homo sapiens LNC_000458 lncRNA, complete sequence
Sequence ID: MN309095.1 Length: 3666
Range 1: 732 to 743

Score:24.3 bits(12), Expect:873, 
Identities:12/12(100%),  Gaps:0/12(0%), Strand: Plus/Plus

Query  1    GGGGCTATAGCT  12
            ||||||||||||
Sbjct  732  GGGGCTATAGCT  743


>Homo sapiens zinc finger homeobox 3 (ZFHX3), RefSeqGene on chromosome 16
Sequence ID: NG_013211.2 Length: 1116047
Range 1: 570115 to 570126

Score:24.3 bits(12), Expect:873, 
Identities:12/12(100%),  Gaps:0/12(0%), Strand: Plus/Plus

Query  1       GGGGCTATAGCT  12
               ||||||||||||
Sbjct  570115  GGGGCTATAGCT  570126


>Homo sapiens BCL2 like 1 (BCL2L1), transcript variant 3, mRNA
Sequence ID: NM_001317919.2 Length: 2556
Range 1: 1725 to 1736

Score:24.3 bits(12), Expect:873, 
Identities:12/12(100%),  Gaps:0/12(0%), Strand: Plus/Plus

Query  1     GGGGCTATAGCT  12
             ||||||||||||
Sbjct  1725  GGGGCTATAGCT  1736


>Homo sapiens BCL2 like 1 (BCL2L1), transcript variant 7, mRNA
Sequence ID: NM_001322239.2 Length: 2423
Range 1: 1592 to 1603

Score:24.3 bits(12), Expect:873, 
Identities:12/12(100%),  Gaps:0/12(0%), Strand: Plus/Plus

Query  1     GGGGCTATAGCT  12
             ||||||||||||
Sbjct  1592  GGGGCTATAGCT  1603


>Homo sapiens BCL2 like 1 (BCL2L1), transcript variant 4, mRNA
Sequence ID: NM_001317920.2 Length: 2405
Range 1: 1574 to 1585

Score:24.3 bits(12), Expect:873, 
Identities:12/12(100%),  Gaps:0/12(0%), Strand: Plus/Plus

Query  1     GGGGCTATAGCT  12
             ||||||||||||
Sbjct  1574  GGGGCTATAGCT  1585


>Homo sapiens BCL2 like 1 (BCL2L1), transcript variant 9, mRNA
Sequence ID: NM_001322242.2 Length: 2389
Range 1: 1558 to 1569

Score:24.3 bits(12), Expect:873, 
Identities:12/12(100%),  Gaps:0/12(0%), Strand: Plus/Plus

Query  1     GGGGCTATAGCT  12
             ||||||||||||
Sbjct  1558  GGGGCTATAGCT  1569


>Homo sapiens BCL2 like 1 (BCL2L1), transcript variant 5, mRNA
Sequence ID: NM_001317921.2 Length: 2534
Range 1: 1703 to 1714

Score:24.3 bits(12), Expect:873, 
Identities:12/12(100%),  Gaps:0/12(0%), Strand: Plus/Plus

Query  1     GGGGCTATAGCT  12
             ||||||||||||
Sbjct  1703  GGGGCTATAGCT  1714


>Homo sapiens BCL2 like 1 (BCL2L1), transcript variant 8, mRNA
Sequence ID: NM_001322240.2 Length: 2552
Range 1: 1721 to 1732

Score:24.3 bits(12), Expect:873, 
Identities:12/12(100%),  Gaps:0/12(0%), Strand: Plus/Plus

Query  1     GGGGCTATAGCT  12
             ||||||||||||
Sbjct  1721  GGGGCTATAGCT  1732


>Homo sapiens BCL2 like 1 (BCL2L1), transcript variant 2, mRNA
Sequence ID: NM_001191.4 Length: 2385
Range 1: 1554 to 1565

Score:24.3 bits(12), Expect:873, 
Identities:12/12(100%),  Gaps:0/12(0%), Strand: Plus/Plus

Query  1     GGGGCTATAGCT  12
             ||||||||||||
Sbjct  1554  GGGGCTATAGCT  1565


>Homo sapiens CD34 molecule (CD34), transcript variant 2, mRNA
Sequence ID: NM_001773.3 Length: 2598
Range 1: 1251 to 1262

Score:24.3 bits(12), Expect:873, 
Identities:12/12(100%),  Gaps:0/12(0%), Strand: Plus/Plus

Query  2     GGGCTATAGCTC  13
             ||||||||||||
Sbjct  1251  GGGCTATAGCTC  1262


>Homo sapiens DnaJ heat shock protein family (Hsp40) member C15 (DNAJC15), mRNA
Sequence ID: NM_013238.3 Length: 7459
Range 1: 2461 to 2472

Score:24.3 bits(12), Expect:873, 
Identities:12/12(100%),  Gaps:0/12(0%), Strand: Plus/Plus

Query  1     GGGGCTATAGCT  12
             ||||||||||||
Sbjct  2461  GGGGCTATAGCT  2472


>Homo sapiens CD34 molecule (CD34), transcript variant 1, mRNA
Sequence ID: NM_001025109.2 Length: 7969
Range 1: 1056 to 1067

Score:24.3 bits(12), Expect:873, 
Identities:12/12(100%),  Gaps:0/12(0%), Strand: Plus/Plus

Query  2     GGGCTATAGCTC  13
             ||||||||||||
Sbjct  1056  GGGCTATAGCTC  1067


>Homo sapiens solute carrier family 29 member 3 (SLC29A3), RefSeqGene (LRG_1318) on chromosome 10
Sequence ID: NG_017066.2 Length: 69165
Range 1: 57221 to 57232

Score:24.3 bits(12), Expect:873, 
Identities:12/12(100%),  Gaps:0/12(0%), Strand: Plus/Plus

Query  1      GGGGCTATAGCT  12
              ||||||||||||
Sbjct  57221  GGGGCTATAGCT  57232


>Homo sapiens moesin pseudogene 1 (MSNP1) on chromosome 5
Sequence ID: NG_003032.6 Length: 4164
Range 1: 3042 to 3053

Score:24.3 bits(12), Expect:873, 
Identities:12/12(100%),  Gaps:0/12(0%), Strand: Plus/Plus

Query  2     GGGCTATAGCTC  13
             ||||||||||||
Sbjct  3042  GGGCTATAGCTC  3053


>Homo sapiens BCL2 like 1 (BCL2L1), transcript variant 1, mRNA
Sequence ID: NM_138578.3 Length: 2574
Range 1: 1743 to 1754

Score:24.3 bits(12), Expect:873, 
Identities:12/12(100%),  Gaps:0/12(0%), Strand: Plus/Plus

Query  1     GGGGCTATAGCT  12
             ||||||||||||
Sbjct  1743  GGGGCTATAGCT  1754


>Homo sapiens adenylate cyclase 8 (ADCY8), mRNA
Sequence ID: NM_001115.3 Length: 4421
Range 1: 1010 to 1021

Score:24.3 bits(12), Expect:873, 
Identities:12/12(100%),  Gaps:0/12(0%), Strand: Plus/Plus

Query  1     GGGGCTATAGCT  12
             ||||||||||||
Sbjct  1010  GGGGCTATAGCT  1021


>Homo sapiens Scm polycomb group protein like 2 (SCML2), RefSeqGene on chromosome X
Sequence ID: NG_021431.2 Length: 122412
Range 1: 121555 to 121566

Score:24.3 bits(12), Expect:873, 
Identities:12/12(100%),  Gaps:0/12(0%), Strand: Plus/Plus

Query  1       GGGGCTATAGCT  12
               ||||||||||||
Sbjct  121555  GGGGCTATAGCT  121566


>Homo sapiens phospholipase C beta 4 (PLCB4), RefSeqGene on chromosome 20
Sequence ID: NG_032790.2 Length: 418763
Range 1: 38693 to 38704

Score:24.3 bits(12), Expect:873, 
Identities:12/12(100%),  Gaps:0/12(0%), Strand: Plus/Plus

Query  1      GGGGCTATAGCT  12
              ||||||||||||
Sbjct  38693  GGGGCTATAGCT  38704


>Homo sapiens EYA transcriptional coactivator and phosphatase 4 (EYA4), RefSeqGene (LRG_418) on chromosome 6
Sequence ID: NG_011596.2 Length: 297764
Range 1: 154540 to 154551

Score:24.3 bits(12), Expect:873, 
Identities:12/12(100%),  Gaps:0/12(0%), Strand: Plus/Plus

Query  1       GGGGCTATAGCT  12
               ||||||||||||
Sbjct  154540  GGGGCTATAGCT  154551


Range 2: 153437 to 153448

Score:24.3 bits(12), Expect:873, 
Identities:12/12(100%),  Gaps:0/12(0%), Strand: Plus/Minus

Query  1       GGGGCTATAGCT  12
               ||||||||||||
Sbjct  153448  GGGGCTATAGCT  153437


>Homo sapiens chromosome 16 clone CH17-172N3, complete sequence
Sequence ID: AC277943.1 Length: 138038
Range 1: 110717 to 110728

Score:24.3 bits(12), Expect:873, 
Identities:12/12(100%),  Gaps:0/12(0%), Strand: Plus/Plus

Query  1       GGGGCTATAGCT  12
               ||||||||||||
Sbjct  110717  GGGGCTATAGCT  110728


>Homo sapiens chromosome 16 clone CH17-55N16, complete sequence
Sequence ID: AC277974.1 Length: 216215
Range 1: 50120 to 50131

Score:24.3 bits(12), Expect:873, 
Identities:12/12(100%),  Gaps:0/12(0%), Strand: Plus/Plus

Query  1      GGGGCTATAGCT  12
              ||||||||||||
Sbjct  50120  GGGGCTATAGCT  50131


>Homo sapiens chromosome 8 clone VMRC69-430A16, complete sequence
Sequence ID: AC277737.1 Length: 100679
Range 1: 43255 to 43266

Score:24.3 bits(12), Expect:873, 
Identities:12/12(100%),  Gaps:0/12(0%), Strand: Plus/Plus

Query  1      GGGGCTATAGCT  12
              ||||||||||||
Sbjct  43255  GGGGCTATAGCT  43266


>PREDICTED: Homo sapiens BCL2 like 1 (BCL2L1), transcript variant X4, misc_RNA
Sequence ID: XR_001754364.2 Length: 2713
Range 1: 1882 to 1893

Score:24.3 bits(12), Expect:873, 
Identities:12/12(100%),  Gaps:0/12(0%), Strand: Plus/Plus

Query  1     GGGGCTATAGCT  12
             ||||||||||||
Sbjct  1882  GGGGCTATAGCT  1893


>PREDICTED: Homo sapiens BCL2 like 1 (BCL2L1), transcript variant X3, misc_RNA
Sequence ID: XR_936599.3 Length: 2731
Range 1: 1900 to 1911

Score:24.3 bits(12), Expect:873, 
Identities:12/12(100%),  Gaps:0/12(0%), Strand: Plus/Plus

Query  1     GGGGCTATAGCT  12
             ||||||||||||
Sbjct  1900  GGGGCTATAGCT  1911


>Homo sapiens calmodulin binding transcription activator 1 (CAMTA1), RefSeqGene on chromosome 1
Sequence ID: NG_053148.1 Length: 991383
Range 1: 171368 to 171379

Score:24.3 bits(12), Expect:873, 
Identities:12/12(100%),  Gaps:0/12(0%), Strand: Plus/Plus

Query  2       GGGCTATAGCTC  13
               ||||||||||||
Sbjct  171368  GGGCTATAGCTC  171379


>Homo sapiens RNA binding fox-1 homolog 3 (RBFOX3), RefSeqGene on chromosome 17
Sequence ID: NG_053112.1 Length: 528859
Range 1: 27643 to 27654

Score:24.3 bits(12), Expect:873, 
Identities:12/12(100%),  Gaps:0/12(0%), Strand: Plus/Plus

Query  2      GGGCTATAGCTC  13
              ||||||||||||
Sbjct  27643  GGGCTATAGCTC  27654


>Homo sapiens zinc finger and BTB domain containing 20 (ZBTB20), RefSeqGene on chromosome 3
Sequence ID: NG_052992.1 Length: 839781
Range 1: 745195 to 745206

Score:24.3 bits(12), Expect:873, 
Identities:12/12(100%),  Gaps:0/12(0%), Strand: Plus/Plus

Query  2       GGGCTATAGCTC  13
               ||||||||||||
Sbjct  745195  GGGCTATAGCTC  745206


>Homo sapiens isolate NA24385 chromosome Y
Sequence ID: CP086569.1 Length: 62456832
Range 1: 18709326 to 18709337

Score:24.3 bits(12), Expect:873, 
Identities:12/12(100%),  Gaps:0/12(0%), Strand: Plus/Plus

Query  1         GGGGCTATAGCT  12
                 ||||||||||||
Sbjct  18709326  GGGGCTATAGCT  18709337


Range 2: 19748768 to 19748779

Score:24.3 bits(12), Expect:873, 
Identities:12/12(100%),  Gaps:0/12(0%), Strand: Plus/Plus

Query  1         GGGGCTATAGCT  12
                 ||||||||||||
Sbjct  19748768  GGGGCTATAGCT  19748779


Range 3: 19007089 to 19007100

Score:24.3 bits(12), Expect:873, 
Identities:12/12(100%),  Gaps:0/12(0%), Strand: Plus/Minus

Query  1         GGGGCTATAGCT  12
                 ||||||||||||
Sbjct  19007100  GGGGCTATAGCT  19007089


Range 4: 19381976 to 19381987

Score:24.3 bits(12), Expect:873, 
Identities:12/12(100%),  Gaps:0/12(0%), Strand: Plus/Minus

Query  1         GGGGCTATAGCT  12
                 ||||||||||||
Sbjct  19381987  GGGGCTATAGCT  19381976


>Homo sapiens DNA, sequence_id: unplaced_0241
Sequence ID: AP023726.1 Length: 44015
Range 1: 23189 to 23200

Score:24.3 bits(12), Expect:873, 
Identities:12/12(100%),  Gaps:0/12(0%), Strand: Plus/Plus

Query  1      GGGGCTATAGCT  12
              ||||||||||||
Sbjct  23189  GGGGCTATAGCT  23200


Range 2: 12395 to 12406

Score:24.3 bits(12), Expect:873, 
Identities:12/12(100%),  Gaps:0/12(0%), Strand: Plus/Minus

Query  1      GGGGCTATAGCT  12
              ||||||||||||
Sbjct  12406  GGGGCTATAGCT  12395


>Homo sapiens DNA, chromosome Y, nearly complete genome
Sequence ID: AP023484.1 Length: 50294361
Range 1: 14870175 to 14870186

Score:24.3 bits(12), Expect:873, 
Identities:12/12(100%),  Gaps:0/12(0%), Strand: Plus/Plus

Query  1         GGGGCTATAGCT  12
                 ||||||||||||
Sbjct  14870175  GGGGCTATAGCT  14870186


Range 2: 15904526 to 15904537

Score:24.3 bits(12), Expect:873, 
Identities:12/12(100%),  Gaps:0/12(0%), Strand: Plus/Plus

Query  1         GGGGCTATAGCT  12
                 ||||||||||||
Sbjct  15904526  GGGGCTATAGCT  15904537


>Homo sapiens DNA, chromosome 22, nearly complete genome
Sequence ID: AP023482.1 Length: 46684173
Range 1: 13538708 to 13538719

Score:24.3 bits(12), Expect:873, 
Identities:12/12(100%),  Gaps:0/12(0%), Strand: Plus/Plus

Query  2         GGGCTATAGCTC  13
                 ||||||||||||
Sbjct  13538708  GGGCTATAGCTC  13538719


Range 2: 32532677 to 32532688

Score:24.3 bits(12), Expect:873, 
Identities:12/12(100%),  Gaps:0/12(0%), Strand: Plus/Minus

Query  2         GGGCTATAGCTC  13
                 ||||||||||||
Sbjct  32532688  GGGCTATAGCTC  32532677


>Homo sapiens DNA, chromosome 21, nearly complete genome
Sequence ID: AP023481.1 Length: 44550604
Range 1: 34448342 to 34448353

Score:24.3 bits(12), Expect:873, 
Identities:12/12(100%),  Gaps:0/12(0%), Strand: Plus/Plus

Query  2         GGGCTATAGCTC  13
                 ||||||||||||
Sbjct  34448342  GGGCTATAGCTC  34448353


Range 2: 23275804 to 23275815

Score:24.3 bits(12), Expect:873, 
Identities:12/12(100%),  Gaps:0/12(0%), Strand: Plus/Minus

Query  1         GGGGCTATAGCT  12
                 ||||||||||||
Sbjct  23275815  GGGGCTATAGCT  23275804


>Homo sapiens DNA, chromosome 20, nearly complete genome
Sequence ID: AP023480.1 Length: 62398354
Range 1: 9038583 to 9038594

Score:24.3 bits(12), Expect:873, 
Identities:12/12(100%),  Gaps:0/12(0%), Strand: Plus/Plus

Query  1        GGGGCTATAGCT  12
                ||||||||||||
Sbjct  9038583  GGGGCTATAGCT  9038594


Range 2: 62376881 to 62376892

Score:24.3 bits(12), Expect:873, 
Identities:12/12(100%),  Gaps:0/12(0%), Strand: Plus/Plus

Query  1         GGGGCTATAGCT  12
                 ||||||||||||
Sbjct  62376881  GGGGCTATAGCT  62376892


Range 3: 29693732 to 29693743

Score:24.3 bits(12), Expect:873, 
Identities:12/12(100%),  Gaps:0/12(0%), Strand: Plus/Minus

Query  1         GGGGCTATAGCT  12
                 ||||||||||||
Sbjct  29693743  GGGGCTATAGCT  29693732


>Homo sapiens DNA, chromosome 19, nearly complete genome
Sequence ID: AP023479.1 Length: 59105444
Range 1: 16879443 to 16879454

Score:24.3 bits(12), Expect:873, 
Identities:12/12(100%),  Gaps:0/12(0%), Strand: Plus/Plus

Query  1         GGGGCTATAGCT  12
                 ||||||||||||
Sbjct  16879443  GGGGCTATAGCT  16879454


Range 2: 18152343 to 18152354

Score:24.3 bits(12), Expect:873, 
Identities:12/12(100%),  Gaps:0/12(0%), Strand: Plus/Plus

Query  1         GGGGCTATAGCT  12
                 ||||||||||||
Sbjct  18152343  GGGGCTATAGCT  18152354


Range 3: 55474663 to 55474674

Score:24.3 bits(12), Expect:873, 
Identities:12/12(100%),  Gaps:0/12(0%), Strand: Plus/Minus

Query  2         GGGCTATAGCTC  13
                 ||||||||||||
Sbjct  55474674  GGGCTATAGCTC  55474663


>Homo sapiens DNA, chromosome 18, nearly complete genome
Sequence ID: AP023478.1 Length: 77846715
Range 1: 26666964 to 26666975

Score:24.3 bits(12), Expect:873, 
Identities:12/12(100%),  Gaps:0/12(0%), Strand: Plus/Plus

Query  1         GGGGCTATAGCT  12
                 ||||||||||||
Sbjct  26666964  GGGGCTATAGCT  26666975


Range 2: 75843549 to 75843560

Score:24.3 bits(12), Expect:873, 
Identities:12/12(100%),  Gaps:0/12(0%), Strand: Plus/Plus

Query  2         GGGCTATAGCTC  13
                 ||||||||||||
Sbjct  75843549  GGGCTATAGCTC  75843560


Range 3: 20568269 to 20568280

Score:24.3 bits(12), Expect:873, 
Identities:12/12(100%),  Gaps:0/12(0%), Strand: Plus/Minus

Query  2         GGGCTATAGCTC  13
                 ||||||||||||
Sbjct  20568280  GGGCTATAGCTC  20568269


Range 4: 24592692 to 24592703

Score:24.3 bits(12), Expect:873, 
Identities:12/12(100%),  Gaps:0/12(0%), Strand: Plus/Minus

Query  2         GGGCTATAGCTC  13
                 ||||||||||||
Sbjct  24592703  GGGCTATAGCTC  24592692


Range 5: 35552031 to 35552042

Score:24.3 bits(12), Expect:873, 
Identities:12/12(100%),  Gaps:0/12(0%), Strand: Plus/Minus

Query  2         GGGCTATAGCTC  13
                 ||||||||||||
Sbjct  35552042  GGGCTATAGCTC  35552031


Range 6: 68134662 to 68134673

Score:24.3 bits(12), Expect:873, 
Identities:12/12(100%),  Gaps:0/12(0%), Strand: Plus/Minus

Query  2         GGGCTATAGCTC  13
                 ||||||||||||
Sbjct  68134673  GGGCTATAGCTC  68134662


>Homo sapiens DNA, chromosome 16, nearly complete genome
Sequence ID: AP023476.1 Length: 94690957
Range 1: 30433345 to 30433356

Score:24.3 bits(12), Expect:873, 
Identities:12/12(100%),  Gaps:0/12(0%), Strand: Plus/Plus

Query  2         GGGCTATAGCTC  13
                 ||||||||||||
Sbjct  30433345  GGGCTATAGCTC  30433356


Range 2: 56727420 to 56727431

Score:24.3 bits(12), Expect:873, 
Identities:12/12(100%),  Gaps:0/12(0%), Strand: Plus/Plus

Query  1         GGGGCTATAGCT  12
                 ||||||||||||
Sbjct  56727420  GGGGCTATAGCT  56727431


Range 3: 27624523 to 27624534

Score:24.3 bits(12), Expect:873, 
Identities:12/12(100%),  Gaps:0/12(0%), Strand: Plus/Minus

Query  1         GGGGCTATAGCT  12
                 ||||||||||||
Sbjct  27624534  GGGGCTATAGCT  27624523


Range 4: 77871993 to 77872004

Score:24.3 bits(12), Expect:873, 
Identities:12/12(100%),  Gaps:0/12(0%), Strand: Plus/Minus

Query  1         GGGGCTATAGCT  12
                 ||||||||||||
Sbjct  77872004  GGGGCTATAGCT  77871993


Range 5: 84050832 to 84050843

Score:24.3 bits(12), Expect:873, 
Identities:12/12(100%),  Gaps:0/12(0%), Strand: Plus/Minus

Query  1         GGGGCTATAGCT  12
                 ||||||||||||
Sbjct  84050843  GGGGCTATAGCT  84050832


>Homo sapiens seizure related 6 homolog like 2 (SEZ6L2), transcript variant 2, mRNA
Sequence ID: NM_201575.4 Length: 3804
Range 1: 2166 to 2177

Score:24.3 bits(12), Expect:873, 
Identities:12/12(100%),  Gaps:0/12(0%), Strand: Plus/Minus

Query  2     GGGCTATAGCTC  13
             ||||||||||||
Sbjct  2177  GGGCTATAGCTC  2166


>Homo sapiens seizure related 6 homolog like 2 (SEZ6L2), transcript variant 1, mRNA
Sequence ID: NM_012410.4 Length: 3633
Range 1: 1956 to 1967

Score:24.3 bits(12), Expect:873, 
Identities:12/12(100%),  Gaps:0/12(0%), Strand: Plus/Minus

Query  2     GGGCTATAGCTC  13
             ||||||||||||
Sbjct  1967  GGGCTATAGCTC  1956


>Homo sapiens seizure related 6 homolog like 2 (SEZ6L2), transcript variant 3, mRNA
Sequence ID: NM_001114099.3 Length: 3594
Range 1: 1956 to 1967

Score:24.3 bits(12), Expect:873, 
Identities:12/12(100%),  Gaps:0/12(0%), Strand: Plus/Minus

Query  2     GGGCTATAGCTC  13
             ||||||||||||
Sbjct  1967  GGGCTATAGCTC  1956


>Homo sapiens seizure related 6 homolog like 2 (SEZ6L2), transcript variant 4, mRNA
Sequence ID: NM_001114100.3 Length: 3501
Range 1: 1824 to 1835

Score:24.3 bits(12), Expect:873, 
Identities:12/12(100%),  Gaps:0/12(0%), Strand: Plus/Minus

Query  2     GGGCTATAGCTC  13
             ||||||||||||
Sbjct  1835  GGGCTATAGCTC  1824


>Homo sapiens NADH:ubiquinone oxidoreductase core subunit S1 (NDUFS1), transcript variant 3, mRNA; nuclear gene for mitochondrial product
Sequence ID: NM_001199982.2 Length: 11383
Range 1: 5295 to 5306

Score:24.3 bits(12), Expect:873, 
Identities:12/12(100%),  Gaps:0/12(0%), Strand: Plus/Minus

Query  1     GGGGCTATAGCT  12
             ||||||||||||
Sbjct  5306  GGGGCTATAGCT  5295


>Homo sapiens NADH:ubiquinone oxidoreductase core subunit S1 (NDUFS1), transcript variant 2, mRNA; nuclear gene for mitochondrial product
Sequence ID: NM_001199981.2 Length: 11552
Range 1: 5464 to 5475

Score:24.3 bits(12), Expect:873, 
Identities:12/12(100%),  Gaps:0/12(0%), Strand: Plus/Minus

Query  1     GGGGCTATAGCT  12
             ||||||||||||
Sbjct  5475  GGGGCTATAGCT  5464


>Homo sapiens NADH:ubiquinone oxidoreductase core subunit S1 (NDUFS1), transcript variant 4, mRNA; nuclear gene for mitochondrial product
Sequence ID: NM_001199983.2 Length: 11568
Range 1: 5480 to 5491

Score:24.3 bits(12), Expect:873, 
Identities:12/12(100%),  Gaps:0/12(0%), Strand: Plus/Minus

Query  1     GGGGCTATAGCT  12
             ||||||||||||
Sbjct  5491  GGGGCTATAGCT  5480


>Homo sapiens NADH:ubiquinone oxidoreductase core subunit S1 (NDUFS1), transcript variant 1, mRNA; nuclear gene for mitochondrial product
Sequence ID: NM_005006.7 Length: 11660
Range 1: 5572 to 5583

Score:24.3 bits(12), Expect:873, 
Identities:12/12(100%),  Gaps:0/12(0%), Strand: Plus/Minus

Query  1     GGGGCTATAGCT  12
             ||||||||||||
Sbjct  5583  GGGGCTATAGCT  5572


>Homo sapiens calcium/calmodulin dependent serine protein kinase (CASK), RefSeqGene on chromosome X
Sequence ID: NG_016754.2 Length: 415101
Range 1: 794 to 805

Score:24.3 bits(12), Expect:873, 
Identities:12/12(100%),  Gaps:0/12(0%), Strand: Plus/Minus

Query  1    GGGGCTATAGCT  12
            ||||||||||||
Sbjct  805  GGGGCTATAGCT  794


>Homo sapiens contactin 4 (CNTN4), RefSeqGene on chromosome 3
Sequence ID: NG_012827.2 Length: 964399
Range 1: 537625 to 537636

Score:24.3 bits(12), Expect:873, 
Identities:12/12(100%),  Gaps:0/12(0%), Strand: Plus/Minus

Query  1       GGGGCTATAGCT  12
               ||||||||||||
Sbjct  537636  GGGGCTATAGCT  537625


>Homo sapiens seizure related 6 homolog like 2 (SEZ6L2), RefSeqGene on chromosome 16
Sequence ID: NG_029737.2 Length: 35106
Range 1: 25901 to 25912

Score:24.3 bits(12), Expect:873, 
Identities:12/12(100%),  Gaps:0/12(0%), Strand: Plus/Minus

Query  2      GGGCTATAGCTC  13
              ||||||||||||
Sbjct  25912  GGGCTATAGCTC  25901


>Homo sapiens chromosome X clone CH17-72L6, complete sequence
Sequence ID: AC277884.1 Length: 213056
Range 1: 20504 to 20515

Score:24.3 bits(12), Expect:873, 
Identities:12/12(100%),  Gaps:0/12(0%), Strand: Plus/Minus

Query  2      GGGCTATAGCTC  13
              ||||||||||||
Sbjct  20515  GGGCTATAGCTC  20504


>Homo sapiens chromosome X clone VMRC62-424K24, complete sequence
Sequence ID: AC277732.1 Length: 148373
Range 1: 68037 to 68048

Score:24.3 bits(12), Expect:873, 
Identities:12/12(100%),  Gaps:0/12(0%), Strand: Plus/Minus

Query  1      GGGGCTATAGCT  12
              ||||||||||||
Sbjct  68048  GGGGCTATAGCT  68037


>Homo sapiens C3 and PZP like alpha-2-macroglobulin domain containing 8 (CPAMD8), RefSeqGene on chromosome 19
Sequence ID: NG_054892.1 Length: 140868
Range 1: 45061 to 45072

Score:24.3 bits(12), Expect:873, 
Identities:12/12(100%),  Gaps:0/12(0%), Strand: Plus/Minus

Query  1      GGGGCTATAGCT  12
              ||||||||||||
Sbjct  45072  GGGGCTATAGCT  45061


>Homo sapiens chromosome 17 open reading frame 114 (C17orf114), transcript variant 3, non-coding RNA
Sequence ID: NR_172509.1 Length: 380
Range 1: 118 to 129

Score:24.3 bits(12), Expect:873, 
Identities:12/12(100%),  Gaps:0/12(0%), Strand: Plus/Minus

Query  1    GGGGCTATAGCT  12
            ||||||||||||
Sbjct  129  GGGGCTATAGCT  118


>Homo sapiens chromosome 17 open reading frame 114 (C17orf114), transcript variant 2, non-coding RNA
Sequence ID: NR_172508.1 Length: 558
Range 1: 296 to 307

Score:24.3 bits(12), Expect:873, 
Identities:12/12(100%),  Gaps:0/12(0%), Strand: Plus/Minus

Query  1    GGGGCTATAGCT  12
            ||||||||||||
Sbjct  307  GGGGCTATAGCT  296


>Homo sapiens chromosome 17 open reading frame 114 (C17orf114), transcript variant 1, mRNA
Sequence ID: NM_001395223.1 Length: 386
Range 1: 124 to 135

Score:24.3 bits(12), Expect:873, 
Identities:12/12(100%),  Gaps:0/12(0%), Strand: Plus/Minus

Query  1    GGGGCTATAGCT  12
            ||||||||||||
Sbjct  135  GGGGCTATAGCT  124


>Homo sapiens seizure related 6 homolog like 2 (SEZ6L2), transcript variant 5, mRNA
Sequence ID: NM_001243332.2 Length: 3843
Range 1: 2166 to 2177

Score:24.3 bits(12), Expect:873, 
Identities:12/12(100%),  Gaps:0/12(0%), Strand: Plus/Minus

Query  2     GGGCTATAGCTC  13
             ||||||||||||
Sbjct  2177  GGGCTATAGCTC  2166


>Homo sapiens NADH:ubiquinone oxidoreductase core subunit S1 (NDUFS1), transcript variant 5, mRNA; nuclear gene for mitochondrial product
Sequence ID: NM_001199984.2 Length: 11670
Range 1: 5582 to 5593

Score:24.3 bits(12), Expect:873, 
Identities:12/12(100%),  Gaps:0/12(0%), Strand: Plus/Minus

Query  1     GGGGCTATAGCT  12
             ||||||||||||
Sbjct  5593  GGGGCTATAGCT  5582


>Homo sapiens seizure related 6 homolog like 2 (SEZ6L2), transcript variant 6, mRNA
Sequence ID: NM_001243333.2 Length: 3711
Range 1: 2034 to 2045

Score:24.3 bits(12), Expect:873, 
Identities:12/12(100%),  Gaps:0/12(0%), Strand: Plus/Minus

Query  2     GGGCTATAGCTC  13
             ||||||||||||
Sbjct  2045  GGGCTATAGCTC  2034


>Homo sapiens chromosome unknown clone VMRC59-369K08, complete sequence
Sequence ID: AC279669.1 Length: 172425
Range 1: 146957 to 146968

Score:24.3 bits(12), Expect:873, 
Identities:12/12(100%),  Gaps:0/12(0%), Strand: Plus/Minus

Query  1       GGGGCTATAGCT  12
               ||||||||||||
Sbjct  146968  GGGGCTATAGCT  146957


		
