# Supplementary material for: RNA Sequencing Unveils Very Small RNAs With Potential Regulatory Functions in Bacteria
Source: Front Mol Biosci. 2022 Jun 3;9:914991. doi: 10.3389/fmolb.2022.914991 (PMC9203972; doi:10.3389/fmolb.2022.914991)
Supplement: Supplementary file 1 [file DataSheet1.ZIP › Supplementary_Files/Supplementary_File_E_Targets/BLASTN/XM7XDDAJ013-Alignment_Pro-tRF.txt]

RID: XM7XDDAJ013	
Job Title:Nucleotide Sequence				
Program: BLASTN 
Query: None ID: lcl|Query_36411(nucleic acid) Length: 13
Database: nt Nucleotide collection (nt)
	
Sequences producing significant alignments:
                                                                  Scientific      Common                     Max    Total Query   E   Per.   Acc.                        
Description                                                       Name            Name            Taxid      Score  Score cover Value Ident  Len        Accession        
Homo sapiens spermatogenesis associated 5 (SPATA5), RefSeqGene... Homo sapiens    human           9606       26.3   26.3  100%  221   100.00 403381     NG_051570.1      
Homo sapiens transient receptor potential cation channel...       Homo sapiens    human           9606       26.3   26.3  100%  221   100.00 166940     NG_016453.2      
Homo sapiens Prader-Willi region non-protein coding RNA 3...      Homo sapiens    human           9606       26.3   26.3  100%  221   100.00 849        NR_130780.1      
Homo sapiens isolate CHM13 chromosome 22                          Homo sapiens    human           9606       26.3   196   100%  221   100.00 51324926   CP068256.2       
Homo sapiens isolate CHM13 chromosome 17                          Homo sapiens    human           9606       26.3   147   100%  221   100.00 84276897   CP068261.2       
Homo sapiens isolate CHM13 chromosome 16                          Homo sapiens    human           9606       26.3   196   100%  221   100.00 96330374   CP068262.2       
Homo sapiens isolate CHM13 chromosome 15                          Homo sapiens    human           9606       26.3   200   100%  221   100.00 99753195   CP068263.2       
Homo sapiens collectin subfamily member 11 (COLEC11), RefSeqGe... Homo sapiens    human           9606       26.3   26.3  100%  221   100.00 56813      NG_031954.1      
Homo sapiens DNA, chromosome 17, nearly complete genome           Homo sapiens    human           9606       26.3   123   100%  221   100.00 80688777   AP023477.1       
Homo sapiens DNA, chromosome 16, nearly complete genome           Homo sapiens    human           9606       26.3   196   100%  221   100.00 94690957   AP023476.1       
Homo sapiens DNA, chromosome 15, nearly complete genome           Homo sapiens    human           9606       26.3   226   100%  221   100.00 95537968   AP023475.1       
Homo sapiens BAC clone CH17-404C3 from chromosome unknown,...     Homo sapiens    human           9606       26.3   26.3  100%  221   100.00 208438     AC243758.2       
Homo sapiens BAC clone CH17-10D14 from chromosome unknown,...     Homo sapiens    human           9606       26.3   26.3  100%  221   100.00 221226     AC243586.3       
Homo sapiens BAC clone RP11-425P5 from 7, complete sequence       Homo sapiens    human           9606       26.3   26.3  100%  221   100.00 212827     AC009412.6       
Homo sapiens chromosome 15, clone RP11-146G24, complete sequence  Homo sapiens    human           9606       26.3   26.3  100%  221   100.00 165942     AC104943.8       
Homo sapiens chromosome 15, clone RP11-1123I8, complete sequence  Homo sapiens    human           9606       26.3   26.3  100%  221   100.00 128450     AC108861.4       
Homo sapiens chromosome 16 clone RP11-278A23, complete sequence   Homo sapiens    human           9606       26.3   26.3  100%  221   100.00 208236     AC010536.8       
Homo sapiens BAC clone RP11-366M4 from 4, complete sequence       Homo sapiens    human           9606       26.3   26.3  100%  221   100.00 174535     AC106872.5       
Homo sapiens chromosome 5 clone RP11-447B18, complete sequence    Homo sapiens    human           9606       26.3   26.3  100%  221   100.00 123567     AC091958.3       
Homo sapiens BAC clone RP11-264A4 from 4, complete sequence       Homo sapiens    human           9606       26.3   26.3  100%  221   100.00 142890     AC097492.6       
Homo sapiens chromosome 15, clone RP11-348B17, complete sequence  Homo sapiens    human           9606       26.3   26.3  100%  221   100.00 221475     AC009562.9       
Human DNA sequence from clone RP11-351N4 on chromosome 13,...     Homo sapiens    human           9606       26.3   26.3  100%  221   100.00 153841     AL596092.8       
Human DNA sequence from clone RP11-252C24 on chromosome 10,...    Homo sapiens    human           9606       26.3   26.3  100%  221   100.00 180976     AL513321.8       
Human DNA sequence from clone RP11-247I13 on chromosome 22,...    Homo sapiens    human           9606       26.3   26.3  100%  221   100.00 168110     AL096701.14      
Homo sapiens chromosome 15, clone RP11-580I1, complete sequence   Homo sapiens    human           9606       26.3   26.3  100%  221   100.00 195033     AC139362.2       
Homo sapiens chromosome 17, clone RP5-1029K10, complete sequence  Homo sapiens    human           9606       26.3   26.3  100%  221   100.00 186617     AC006487.9       
Homo sapiens BAC clone RP11-314A6 from 2, complete sequence       Homo sapiens    human           9606       26.3   26.3  100%  221   100.00 118368     AC079612.6       
Homo sapiens BAC clone RP11-568H24 from 2, complete sequence      Homo sapiens    human           9606       26.3   26.3  100%  221   100.00 139357     AC010907.10      
Homo sapiens genomic DNA, chromosome 11 clone:RP11-727A23,...     Homo sapiens    human           9606       26.3   26.3  100%  221   100.00 174905     AP000873.5       
Homo sapiens genomic sequence surrounding NotI site, clone...     Homo sapiens    human           9606       26.3   26.3  100%  221   100.00 699        AJ334153.1       
Homo sapiens genomic DNA, chromosome 11q, clone:RP11-875G18,...   Homo sapiens    human           9606       26.3   26.3  100%  221   100.00 218651     AP002801.3       
Homo sapiens IQ motif containing H (IQCH), transcript variant...  Homo sapiens    human           9606       24.3   24.3  92%   873   100.00 3717       NR_147832.2      
Homo sapiens kazrin, periplakin interacting protein (KAZN),...    Homo sapiens    human           9606       24.3   24.3  92%   873   100.00 1231658    NG_029844.2      
Homo sapiens IQ motif containing H (IQCH), transcript variant...  Homo sapiens    human           9606       24.3   24.3  92%   873   100.00 3764       NM_001322475.2   
Homo sapiens IQ motif containing H (IQCH), transcript variant ... Homo sapiens    human           9606       24.3   24.3  92%   873   100.00 3523       NM_001322470.2   
Homo sapiens IQ motif containing H (IQCH), transcript variant ... Homo sapiens    human           9606       24.3   24.3  92%   873   100.00 3690       NM_001284348.2   
Homo sapiens IQ motif containing H (IQCH), transcript variant ... Homo sapiens    human           9606       24.3   24.3  92%   873   100.00 3517       NM_001284347.2   
Homo sapiens IQ motif containing H (IQCH), transcript variant ... Homo sapiens    human           9606       24.3   24.3  92%   873   100.00 3202       NM_001322472.2   
Homo sapiens IQ motif containing H (IQCH), transcript variant ... Homo sapiens    human           9606       24.3   24.3  92%   873   100.00 3461       NM_001322473.2   
Homo sapiens IQ motif containing H (IQCH), transcript variant...  Homo sapiens    human           9606       24.3   24.3  92%   873   100.00 3331       NM_001322474.2   
Homo sapiens IQ motif containing H (IQCH), transcript variant ... Homo sapiens    human           9606       24.3   24.3  92%   873   100.00 3223       NM_001322471.2   
Homo sapiens IQ motif containing H (IQCH), transcript variant ... Homo sapiens    human           9606       24.3   24.3  92%   873   100.00 4253       NM_001031715.3   
Homo sapiens sodium voltage-gated channel alpha subunit 8...      Homo sapiens    human           9606       24.3   24.3  92%   873   100.00 229907     NG_021180.3      
Homo sapiens chromosome 17 clone VMRC59-382D01, complete sequence Homo sapiens    human           9606       24.3   24.3  92%   873   100.00 171042     AC279010.1       
Homo sapiens chromosome 17 clone VMRC59-236E13, complete sequence Homo sapiens    human           9606       24.3   24.3  92%   873   100.00 173129     AC278997.1       
Homo sapiens DENN domain containing 5B (DENND5B), transcript...   Homo sapiens    human           9606       24.3   24.3  92%   873   100.00 9506       NM_144973.4      
Homo sapiens adenosine deaminase tRNA specific 3 (ADAT3),...      Homo sapiens    human           9606       24.3   24.3  92%   873   100.00 1599       NM_138422.4      
Homo sapiens carbonic anhydrase 5A (CA5A), RefSeqGene (LRG_128... Homo sapiens    human           9606       24.3   24.3  92%   873   100.00 61981      NG_033227.2      
Homo sapiens GLIS family zinc finger 3 (GLIS3), RefSeqGene on...  Homo sapiens    human           9606       24.3   24.3  92%   873   100.00 482908     NG_011782.2      
Homo sapiens dynein axonemal heavy chain 5 (DNAH5), RefSeqGene... Homo sapiens    human           9606       24.3   24.3  92%   873   100.00 261153     NG_013081.2      
homo sapiens BAC clone VMRC66-509K18 from chromosome 8, comple... Homo sapiens    human           9606       24.3   24.3  92%   873   100.00 164228     AC278041.1       
homo sapiens BAC clone VMRC53-413C19 from chromosome 17,...       Homo sapiens    human           9606       24.3   24.3  92%   873   100.00 158311     AC278029.1       
Homo sapiens chromosome 22 clone CH17-137E11, complete sequence   Homo sapiens    human           9606       24.3   24.3  92%   873   100.00 199817     AC277806.1       
Homo sapiens gamma-aminobutyric acid type A receptor subunit...   Homo sapiens    human           9606       24.3   24.3  92%   873   100.00 291197     NG_007102.2      
homo sapiens clone VMRC64-408L11 from chromosome 17, complete...  Homo sapiens    human           9606       24.3   24.3  92%   873   100.00 136789     AC275672.1       
homo sapiens BAC clone VMRC62-520E5 from chromosome 8, complet... Homo sapiens    human           9606       24.3   24.3  92%   873   100.00 167702     AC275641.1       
Homo sapiens potassium voltage-gated channel interacting prote... Homo sapiens    human           9606       24.3   24.3  92%   873   100.00 1227136    NG_052969.1      
Homo sapiens clone NA12878_chr16_29615822_29615823 genomic...     Homo sapiens    human           9606       24.3   24.3  92%   873   100.00 7884       KY429666.1       
Homo sapiens intraflagellar transport 81 (IFT81), RefSeqGene o... Homo sapiens    human           9606       24.3   24.3  92%   873   100.00 101461     NG_052859.1      
Homo sapiens BAC clone CH17-182I12 from chromosome unknown,...    Homo sapiens    human           9606       24.3   24.3  92%   873   100.00 193396     AC275592.1       
Homo sapiens BAC clone VMRC64-6H4 from chromosome unknown,...     Homo sapiens    human           9606       24.3   24.3  92%   873   100.00 149481     AC275549.1       
Homo sapiens isolate CHM13 chromosome 19                          Homo sapiens    human           9606       24.3   97.1  100%  873   100.00 61707364   CP068259.2       
Homo sapiens isolate CHM13 chromosome 18                          Homo sapiens    human           9606       24.3   145   100%  873   100.00 80542538   CP068260.2       
Homo sapiens DNA, chromosome 22, nearly complete genome           Homo sapiens    human           9606       24.3   72.8  92%   873   100.00 46684173   AP023482.1       
Homo sapiens DNA, chromosome 19, nearly complete genome           Homo sapiens    human           9606       24.3   97.1  100%  873   100.00 59105444   AP023479.1       
Homo sapiens DNA, chromosome 18, nearly complete genome           Homo sapiens    human           9606       24.3   145   100%  873   100.00 77846715   AP023478.1       
Homo sapiens DENN domain containing 5B (DENND5B), transcript...   Homo sapiens    human           9606       24.3   24.3  92%   873   100.00 9458       NM_001308339.2   
Homo sapiens tafazzin, phospholipid-lysophospholipid...           Homo sapiens    human           9606       24.3   24.3  92%   873   100.00 17189      NG_009634.2      
Homo sapiens SEC31 homolog A, COPII coat complex component...     Homo sapiens    human           9606       24.3   24.3  92%   873   100.00 89063      NG_029569.3      
Homo sapiens tafazzin, phospholipid-lysophospholipid...           Homo sapiens    human           9606       24.3   24.3  92%   873   100.00 1922       NR_024048.3      
Homo sapiens tafazzin, phospholipid-lysophospholipid...           Homo sapiens    human           9606       24.3   24.3  92%   873   100.00 1774       NM_181313.4      
Homo sapiens tafazzin, phospholipid-lysophospholipid...           Homo sapiens    human           9606       24.3   24.3  92%   873   100.00 1918       NM_001303465.2   
Homo sapiens tafazzin, phospholipid-lysophospholipid...           Homo sapiens    human           9606       24.3   24.3  92%   873   100.00 1864       NM_181312.4      
Homo sapiens tafazzin, phospholipid-lysophospholipid...           Homo sapiens    human           9606       24.3   24.3  92%   873   100.00 1816       NM_181311.4      
Homo sapiens chromosome 17 clone VMRC59-275N16, complete sequence Homo sapiens    human           9606       24.3   24.3  92%   873   100.00 156000     AC279094.1       
Homo sapiens chromosome 15 clone VMRC59-168B09, complete sequence Homo sapiens    human           9606       24.3   24.3  92%   873   100.00 147487     AC279018.1       
Homo sapiens chromosome 17 clone VMRC59-208C06, complete sequence Homo sapiens    human           9606       24.3   24.3  92%   873   100.00 144123     AC278980.1       
Homo sapiens tafazzin, phospholipid-lysophospholipid...           Homo sapiens    human           9606       24.3   24.3  92%   873   100.00 1906       NM_000116.5      
Homo sapiens xylosyltransferase 1 (XYLT1), RefSeqGene on...       Homo sapiens    human           9606       24.3   24.3  92%   873   100.00 375558     NG_015843.2      
homo sapiens BAC clone VMRC53-219E23 from chromosome 17,...       Homo sapiens    human           9606       24.3   24.3  92%   873   100.00 204347     AC278028.1       
homo sapiens BAC clone VMRC53-207E6 from chromosome 8, complet... Homo sapiens    human           9606       24.3   24.3  92%   873   100.00 173057     AC278016.1       
Homo sapiens chromosome 5 clone CH17-458O9, complete sequence     Homo sapiens    human           9606       24.3   24.3  92%   873   100.00 209864     AC277898.1       
Homo sapiens chromosome 14 clone VMRC62-236D10, complete sequence Homo sapiens    human           9606       24.3   24.3  92%   873   100.00 162885     AC277735.1       
PREDICTED: Homo sapiens tafazzin, phospholipid-lysophospholipi... Homo sapiens    human           9606       24.3   24.3  92%   873   100.00 1750       XM_017029765.2   
PREDICTED: Homo sapiens tafazzin, phospholipid-lysophospholipi... Homo sapiens    human           9606       24.3   24.3  92%   873   100.00 1792       XM_006724842.4   
PREDICTED: Homo sapiens tafazzin, phospholipid-lysophospholipi... Homo sapiens    human           9606       24.3   24.3  92%   873   100.00 1882       XM_006724841.4   
PREDICTED: Homo sapiens tafazzin, phospholipid-lysophospholipi... Homo sapiens    human           9606       24.3   24.3  92%   873   100.00 1862       XM_024452431.1   
Homo sapiens long intergenic non-protein coding RNA 2904...       Homo sapiens    human           9606       24.3   24.3  92%   873   100.00 1928       NR_149322.1      
Homo sapiens carboxypeptidase X, M14 family member 2 (CPXM2),...  Homo sapiens    human           9606       24.3   24.3  92%   873   100.00 205459     NG_052814.1      
Homo sapiens BAC clone VMRC62-168J6 from chromosome unknown,...   Homo sapiens    human           9606       24.3   24.3  92%   873   100.00 153060     AC275590.1       
Homo sapiens isolate CHM13 chromosome 21                          Homo sapiens    human           9606       24.3   24.3  92%   873   100.00 45090682   CP068257.2       
Homo sapiens isolate CHM13 chromosome 20                          Homo sapiens    human           9606       24.3   24.3  92%   873   100.00 66210255   CP068258.2       
Homo sapiens Sharpr-MPRA regulatory region 3632 (LOC121048742)... Homo sapiens    human           9606       24.3   24.3  92%   873   100.00 495        NG_074113.1      
Homo sapiens phospholipase A2 group VI (PLA2G6), RefSeqGene...    Homo sapiens    human           9606       24.3   24.3  92%   873   100.00 110284     NG_007094.3      
Homo sapiens DNA, sequence_id: unplaced_0429                      Homo sapiens    human           9606       24.3   24.3  92%   873   100.00 21954      AP023914.1       
Homo sapiens DNA, chromosome 21, nearly complete genome           Homo sapiens    human           9606       24.3   24.3  92%   873   100.00 44550604   AP023481.1       
Homo sapiens DNA, chromosome 20, nearly complete genome           Homo sapiens    human           9606       24.3   24.3  92%   873   100.00 62398354   AP023480.1       
Homo sapiens chromosome unknown clone VMRC59-101K10, complete...  Homo sapiens    human           9606       24.3   24.3  92%   873   100.00 86357      AC279659.1       
Homo sapiens chromosome unknown clone VMRC59-275H21, complete...  Homo sapiens    human           9606       24.3   24.3  92%   873   100.00 166006     AC279658.1       

Alignments:

>Homo sapiens spermatogenesis associated 5 (SPATA5), RefSeqGene on chromosome 4
Sequence ID: NG_051570.1 Length: 403381
Range 1: 280183 to 280195

Score:26.3 bits(13), Expect:221, 
Identities:13/13(100%),  Gaps:0/13(0%), Strand: Plus/Minus

Query  1       CGGAGTGTAGCTC  13
               |||||||||||||
Sbjct  280195  CGGAGTGTAGCTC  280183


>Homo sapiens transient receptor potential cation channel subfamily M member 1 (TRPM1), RefSeqGene on chromosome 15
Sequence ID: NG_016453.2 Length: 166940
Range 1: 104182 to 104194

Score:26.3 bits(13), Expect:221, 
Identities:13/13(100%),  Gaps:0/13(0%), Strand: Plus/Plus

Query  1       CGGAGTGTAGCTC  13
               |||||||||||||
Sbjct  104182  CGGAGTGTAGCTC  104194


>Homo sapiens Prader-Willi region non-protein coding RNA 3 (PWRN3), long non-coding RNA
Sequence ID: NR_130780.1 Length: 849
Range 1: 504 to 516

Score:26.3 bits(13), Expect:221, 
Identities:13/13(100%),  Gaps:0/13(0%), Strand: Plus/Minus

Query  1    CGGAGTGTAGCTC  13
            |||||||||||||
Sbjct  516  CGGAGTGTAGCTC  504


>Homo sapiens isolate CHM13 chromosome 22
Sequence ID: CP068256.2 Length: 51324926
Range 1: 31965821 to 31965833

Score:26.3 bits(13), Expect:221, 
Identities:13/13(100%),  Gaps:0/13(0%), Strand: Plus/Plus

Query  1         CGGAGTGTAGCTC  13
                 |||||||||||||
Sbjct  31965821  CGGAGTGTAGCTC  31965833


Range 2: 8420332 to 8420343

Score:24.3 bits(12), Expect:873, 
Identities:12/12(100%),  Gaps:0/12(0%), Strand: Plus/Plus

Query  2        GGAGTGTAGCTC  13
                ||||||||||||
Sbjct  8420332  GGAGTGTAGCTC  8420343


Range 3: 8837927 to 8837938

Score:24.3 bits(12), Expect:873, 
Identities:12/12(100%),  Gaps:0/12(0%), Strand: Plus/Plus

Query  2        GGAGTGTAGCTC  13
                ||||||||||||
Sbjct  8837927  GGAGTGTAGCTC  8837938


Range 4: 10205482 to 10205493

Score:24.3 bits(12), Expect:873, 
Identities:12/12(100%),  Gaps:0/12(0%), Strand: Plus/Plus

Query  2         GGAGTGTAGCTC  13
                 ||||||||||||
Sbjct  10205482  GGAGTGTAGCTC  10205493


Range 5: 23914375 to 23914386

Score:24.3 bits(12), Expect:873, 
Identities:12/12(100%),  Gaps:0/12(0%), Strand: Plus/Plus

Query  2         GGAGTGTAGCTC  13
                 ||||||||||||
Sbjct  23914375  GGAGTGTAGCTC  23914386


Range 6: 38587486 to 38587497

Score:24.3 bits(12), Expect:873, 
Identities:12/12(100%),  Gaps:0/12(0%), Strand: Plus/Plus

Query  2         GGAGTGTAGCTC  13
                 ||||||||||||
Sbjct  38587486  GGAGTGTAGCTC  38587497


Range 7: 15797801 to 15797812

Score:24.3 bits(12), Expect:873, 
Identities:12/12(100%),  Gaps:0/12(0%), Strand: Plus/Minus

Query  2         GGAGTGTAGCTC  13
                 ||||||||||||
Sbjct  15797812  GGAGTGTAGCTC  15797801


Range 8: 21887001 to 21887012

Score:24.3 bits(12), Expect:873, 
Identities:12/12(100%),  Gaps:0/12(0%), Strand: Plus/Minus

Query  2         GGAGTGTAGCTC  13
                 ||||||||||||
Sbjct  21887012  GGAGTGTAGCTC  21887001


>Homo sapiens isolate CHM13 chromosome 17
Sequence ID: CP068261.2 Length: 84276897
Range 1: 50380605 to 50380617

Score:26.3 bits(13), Expect:221, 
Identities:13/13(100%),  Gaps:0/13(0%), Strand: Plus/Minus

Query  1         CGGAGTGTAGCTC  13
                 |||||||||||||
Sbjct  50380617  CGGAGTGTAGCTC  50380605


Range 2: 60979040 to 60979051

Score:24.3 bits(12), Expect:873, 
Identities:12/12(100%),  Gaps:0/12(0%), Strand: Plus/Plus

Query  2         GGAGTGTAGCTC  13
                 ||||||||||||
Sbjct  60979040  GGAGTGTAGCTC  60979051


Range 3: 68988507 to 68988518

Score:24.3 bits(12), Expect:873, 
Identities:12/12(100%),  Gaps:0/12(0%), Strand: Plus/Plus

Query  2         GGAGTGTAGCTC  13
                 ||||||||||||
Sbjct  68988507  GGAGTGTAGCTC  68988518


Range 4: 80820864 to 80820875

Score:24.3 bits(12), Expect:873, 
Identities:12/12(100%),  Gaps:0/12(0%), Strand: Plus/Plus

Query  2         GGAGTGTAGCTC  13
                 ||||||||||||
Sbjct  80820864  GGAGTGTAGCTC  80820875


Range 5: 35116021 to 35116032

Score:24.3 bits(12), Expect:873, 
Identities:12/12(100%),  Gaps:0/12(0%), Strand: Plus/Minus

Query  2         GGAGTGTAGCTC  13
                 ||||||||||||
Sbjct  35116032  GGAGTGTAGCTC  35116021


Range 6: 37098790 to 37098801

Score:24.3 bits(12), Expect:873, 
Identities:12/12(100%),  Gaps:0/12(0%), Strand: Plus/Minus

Query  2         GGAGTGTAGCTC  13
                 ||||||||||||
Sbjct  37098801  GGAGTGTAGCTC  37098790


>Homo sapiens isolate CHM13 chromosome 16
Sequence ID: CP068262.2 Length: 96330374
Range 1: 93832386 to 93832398

Score:26.3 bits(13), Expect:221, 
Identities:13/13(100%),  Gaps:0/13(0%), Strand: Plus/Minus

Query  1         CGGAGTGTAGCTC  13
                 |||||||||||||
Sbjct  93832398  CGGAGTGTAGCTC  93832386


Range 2: 17142562 to 17142573

Score:24.3 bits(12), Expect:873, 
Identities:12/12(100%),  Gaps:0/12(0%), Strand: Plus/Plus

Query  2         GGAGTGTAGCTC  13
                 ||||||||||||
Sbjct  17142562  GGAGTGTAGCTC  17142573


Range 3: 26377822 to 26377833

Score:24.3 bits(12), Expect:873, 
Identities:12/12(100%),  Gaps:0/12(0%), Strand: Plus/Plus

Query  2         GGAGTGTAGCTC  13
                 ||||||||||||
Sbjct  26377822  GGAGTGTAGCTC  26377833


Range 4: 30101178 to 30101189

Score:24.3 bits(12), Expect:873, 
Identities:12/12(100%),  Gaps:0/12(0%), Strand: Plus/Plus

Query  1         CGGAGTGTAGCT  12
                 ||||||||||||
Sbjct  30101178  CGGAGTGTAGCT  30101189


Range 5: 88160755 to 88160766

Score:24.3 bits(12), Expect:873, 
Identities:12/12(100%),  Gaps:0/12(0%), Strand: Plus/Plus

Query  2         GGAGTGTAGCTC  13
                 ||||||||||||
Sbjct  88160755  GGAGTGTAGCTC  88160766


Range 6: 8700612 to 8700623

Score:24.3 bits(12), Expect:873, 
Identities:12/12(100%),  Gaps:0/12(0%), Strand: Plus/Minus

Query  2        GGAGTGTAGCTC  13
                ||||||||||||
Sbjct  8700623  GGAGTGTAGCTC  8700612


Range 7: 72663327 to 72663338

Score:24.3 bits(12), Expect:873, 
Identities:12/12(100%),  Gaps:0/12(0%), Strand: Plus/Minus

Query  2         GGAGTGTAGCTC  13
                 ||||||||||||
Sbjct  72663338  GGAGTGTAGCTC  72663327


Range 8: 93957376 to 93957387

Score:24.3 bits(12), Expect:873, 
Identities:12/12(100%),  Gaps:0/12(0%), Strand: Plus/Minus

Query  2         GGAGTGTAGCTC  13
                 ||||||||||||
Sbjct  93957387  GGAGTGTAGCTC  93957376


>Homo sapiens isolate CHM13 chromosome 15
Sequence ID: CP068263.2 Length: 99753195
Range 1: 22181730 to 22181742

Score:26.3 bits(13), Expect:221, 
Identities:13/13(100%),  Gaps:0/13(0%), Strand: Plus/Minus

Query  1         CGGAGTGTAGCTC  13
                 |||||||||||||
Sbjct  22181742  CGGAGTGTAGCTC  22181730


Range 2: 28856185 to 28856197

Score:26.3 bits(13), Expect:221, 
Identities:13/13(100%),  Gaps:0/13(0%), Strand: Plus/Minus

Query  1         CGGAGTGTAGCTC  13
                 |||||||||||||
Sbjct  28856197  CGGAGTGTAGCTC  28856185


Range 3: 69380711 to 69380723

Score:26.3 bits(13), Expect:221, 
Identities:13/13(100%),  Gaps:0/13(0%), Strand: Plus/Plus

Query  1         CGGAGTGTAGCTC  13
                 |||||||||||||
Sbjct  69380711  CGGAGTGTAGCTC  69380723


Range 4: 65323422 to 65323433

Score:24.3 bits(12), Expect:873, 
Identities:12/12(100%),  Gaps:0/12(0%), Strand: Plus/Plus

Query  2         GGAGTGTAGCTC  13
                 ||||||||||||
Sbjct  65323422  GGAGTGTAGCTC  65323433


Range 5: 24016558 to 24016569

Score:24.3 bits(12), Expect:873, 
Identities:12/12(100%),  Gaps:0/12(0%), Strand: Plus/Minus

Query  1         CGGAGTGTAGCT  12
                 ||||||||||||
Sbjct  24016569  CGGAGTGTAGCT  24016558


Range 6: 33575550 to 33575561

Score:24.3 bits(12), Expect:873, 
Identities:12/12(100%),  Gaps:0/12(0%), Strand: Plus/Minus

Query  2         GGAGTGTAGCTC  13
                 ||||||||||||
Sbjct  33575561  GGAGTGTAGCTC  33575550


Range 7: 40459319 to 40459330

Score:24.3 bits(12), Expect:873, 
Identities:12/12(100%),  Gaps:0/12(0%), Strand: Plus/Minus

Query  1         CGGAGTGTAGCT  12
                 ||||||||||||
Sbjct  40459330  CGGAGTGTAGCT  40459319


Range 8: 53020806 to 53020817

Score:24.3 bits(12), Expect:873, 
Identities:12/12(100%),  Gaps:0/12(0%), Strand: Plus/Minus

Query  2         GGAGTGTAGCTC  13
                 ||||||||||||
Sbjct  53020817  GGAGTGTAGCTC  53020806


>Homo sapiens collectin subfamily member 11 (COLEC11), RefSeqGene (LRG_350) on chromosome 2
Sequence ID: NG_031954.1 Length: 56813
Range 1: 52260 to 52272

Score:26.3 bits(13), Expect:221, 
Identities:13/13(100%),  Gaps:0/13(0%), Strand: Plus/Plus

Query  1      CGGAGTGTAGCTC  13
              |||||||||||||
Sbjct  52260  CGGAGTGTAGCTC  52272


>Homo sapiens DNA, chromosome 17, nearly complete genome
Sequence ID: AP023477.1 Length: 80688777
Range 1: 46954474 to 46954486

Score:26.3 bits(13), Expect:221, 
Identities:13/13(100%),  Gaps:0/13(0%), Strand: Plus/Minus

Query  1         CGGAGTGTAGCTC  13
                 |||||||||||||
Sbjct  46954486  CGGAGTGTAGCTC  46954474


Range 2: 57560277 to 57560288

Score:24.3 bits(12), Expect:873, 
Identities:12/12(100%),  Gaps:0/12(0%), Strand: Plus/Plus

Query  2         GGAGTGTAGCTC  13
                 ||||||||||||
Sbjct  57560277  GGAGTGTAGCTC  57560288


Range 3: 65587604 to 65587615

Score:24.3 bits(12), Expect:873, 
Identities:12/12(100%),  Gaps:0/12(0%), Strand: Plus/Plus

Query  2         GGAGTGTAGCTC  13
                 ||||||||||||
Sbjct  65587604  GGAGTGTAGCTC  65587615


Range 4: 77416153 to 77416164

Score:24.3 bits(12), Expect:873, 
Identities:12/12(100%),  Gaps:0/12(0%), Strand: Plus/Plus

Query  2         GGAGTGTAGCTC  13
                 ||||||||||||
Sbjct  77416153  GGAGTGTAGCTC  77416164


Range 5: 32253560 to 32253571

Score:24.3 bits(12), Expect:873, 
Identities:12/12(100%),  Gaps:0/12(0%), Strand: Plus/Minus

Query  2         GGAGTGTAGCTC  13
                 ||||||||||||
Sbjct  32253571  GGAGTGTAGCTC  32253560


>Homo sapiens DNA, chromosome 16, nearly complete genome
Sequence ID: AP023476.1 Length: 94690957
Range 1: 92299889 to 92299901

Score:26.3 bits(13), Expect:221, 
Identities:13/13(100%),  Gaps:0/13(0%), Strand: Plus/Minus

Query  1         CGGAGTGTAGCTC  13
                 |||||||||||||
Sbjct  92299901  CGGAGTGTAGCTC  92299889


Range 2: 16334776 to 16334787

Score:24.3 bits(12), Expect:873, 
Identities:12/12(100%),  Gaps:0/12(0%), Strand: Plus/Plus

Query  2         GGAGTGTAGCTC  13
                 ||||||||||||
Sbjct  16334776  GGAGTGTAGCTC  16334787


Range 3: 24972265 to 24972276

Score:24.3 bits(12), Expect:873, 
Identities:12/12(100%),  Gaps:0/12(0%), Strand: Plus/Plus

Query  2         GGAGTGTAGCTC  13
                 ||||||||||||
Sbjct  24972265  GGAGTGTAGCTC  24972276


Range 4: 30374014 to 30374025

Score:24.3 bits(12), Expect:873, 
Identities:12/12(100%),  Gaps:0/12(0%), Strand: Plus/Plus

Query  1         CGGAGTGTAGCT  12
                 ||||||||||||
Sbjct  30374014  CGGAGTGTAGCT  30374025


Range 5: 86632987 to 86632998

Score:24.3 bits(12), Expect:873, 
Identities:12/12(100%),  Gaps:0/12(0%), Strand: Plus/Plus

Query  2         GGAGTGTAGCTC  13
                 ||||||||||||
Sbjct  86632987  GGAGTGTAGCTC  86632998


Range 6: 8745585 to 8745596

Score:24.3 bits(12), Expect:873, 
Identities:12/12(100%),  Gaps:0/12(0%), Strand: Plus/Minus

Query  2        GGAGTGTAGCTC  13
                ||||||||||||
Sbjct  8745596  GGAGTGTAGCTC  8745585


Range 7: 71266458 to 71266469

Score:24.3 bits(12), Expect:873, 
Identities:12/12(100%),  Gaps:0/12(0%), Strand: Plus/Minus

Query  2         GGAGTGTAGCTC  13
                 ||||||||||||
Sbjct  71266469  GGAGTGTAGCTC  71266458


Range 8: 92424893 to 92424904

Score:24.3 bits(12), Expect:873, 
Identities:12/12(100%),  Gaps:0/12(0%), Strand: Plus/Minus

Query  2         GGAGTGTAGCTC  13
                 ||||||||||||
Sbjct  92424904  GGAGTGTAGCTC  92424893


>Homo sapiens DNA, chromosome 15, nearly complete genome
Sequence ID: AP023475.1 Length: 95537968
Range 1: 19280698 to 19280710

Score:26.3 bits(13), Expect:221, 
Identities:13/13(100%),  Gaps:0/13(0%), Strand: Plus/Minus

Query  1         CGGAGTGTAGCTC  13
                 |||||||||||||
Sbjct  19280710  CGGAGTGTAGCTC  19280698


Range 2: 25894782 to 25894794

Score:26.3 bits(13), Expect:221, 
Identities:13/13(100%),  Gaps:0/13(0%), Strand: Plus/Plus

Query  1         CGGAGTGTAGCTC  13
                 |||||||||||||
Sbjct  25894782  CGGAGTGTAGCTC  25894794


Range 3: 26864883 to 26864895

Score:26.3 bits(13), Expect:221, 
Identities:13/13(100%),  Gaps:0/13(0%), Strand: Plus/Minus

Query  1         CGGAGTGTAGCTC  13
                 |||||||||||||
Sbjct  26864895  CGGAGTGTAGCTC  26864883


Range 4: 65282162 to 65282174

Score:26.3 bits(13), Expect:221, 
Identities:13/13(100%),  Gaps:0/13(0%), Strand: Plus/Plus

Query  1         CGGAGTGTAGCTC  13
                 |||||||||||||
Sbjct  65282162  CGGAGTGTAGCTC  65282174


Range 5: 61223707 to 61223718

Score:24.3 bits(12), Expect:873, 
Identities:12/12(100%),  Gaps:0/12(0%), Strand: Plus/Plus

Query  2         GGAGTGTAGCTC  13
                 ||||||||||||
Sbjct  61223707  GGAGTGTAGCTC  61223718


Range 6: 21110806 to 21110817

Score:24.3 bits(12), Expect:873, 
Identities:12/12(100%),  Gaps:0/12(0%), Strand: Plus/Minus

Query  1         CGGAGTGTAGCT  12
                 ||||||||||||
Sbjct  21110817  CGGAGTGTAGCT  21110806


Range 7: 29488589 to 29488600

Score:24.3 bits(12), Expect:873, 
Identities:12/12(100%),  Gaps:0/12(0%), Strand: Plus/Minus

Query  2         GGAGTGTAGCTC  13
                 ||||||||||||
Sbjct  29488600  GGAGTGTAGCTC  29488589


Range 8: 36370952 to 36370963

Score:24.3 bits(12), Expect:873, 
Identities:12/12(100%),  Gaps:0/12(0%), Strand: Plus/Minus

Query  1         CGGAGTGTAGCT  12
                 ||||||||||||
Sbjct  36370963  CGGAGTGTAGCT  36370952


Range 9: 48928107 to 48928118

Score:24.3 bits(12), Expect:873, 
Identities:12/12(100%),  Gaps:0/12(0%), Strand: Plus/Minus

Query  2         GGAGTGTAGCTC  13
                 ||||||||||||
Sbjct  48928118  GGAGTGTAGCTC  48928107


>Homo sapiens BAC clone CH17-404C3 from chromosome unknown, complete sequence
Sequence ID: AC243758.2 Length: 208438
Range 1: 839 to 851

Score:26.3 bits(13), Expect:221, 
Identities:13/13(100%),  Gaps:0/13(0%), Strand: Plus/Plus

Query  1    CGGAGTGTAGCTC  13
            |||||||||||||
Sbjct  839  CGGAGTGTAGCTC  851


>Homo sapiens BAC clone CH17-10D14 from chromosome unknown, complete sequence
Sequence ID: AC243586.3 Length: 221226
Range 1: 191283 to 191295

Score:26.3 bits(13), Expect:221, 
Identities:13/13(100%),  Gaps:0/13(0%), Strand: Plus/Plus

Query  1       CGGAGTGTAGCTC  13
               |||||||||||||
Sbjct  191283  CGGAGTGTAGCTC  191295


>Homo sapiens BAC clone RP11-425P5 from 7, complete sequence
Sequence ID: AC009412.6 Length: 212827
Range 1: 186505 to 186517

Score:26.3 bits(13), Expect:221, 
Identities:13/13(100%),  Gaps:0/13(0%), Strand: Plus/Plus

Query  1       CGGAGTGTAGCTC  13
               |||||||||||||
Sbjct  186505  CGGAGTGTAGCTC  186517


>Homo sapiens chromosome 15, clone RP11-146G24, complete sequence
Sequence ID: AC104943.8 Length: 165942
Range 1: 117084 to 117096

Score:26.3 bits(13), Expect:221, 
Identities:13/13(100%),  Gaps:0/13(0%), Strand: Plus/Minus

Query  1       CGGAGTGTAGCTC  13
               |||||||||||||
Sbjct  117096  CGGAGTGTAGCTC  117084


>Homo sapiens chromosome 15, clone RP11-1123I8, complete sequence
Sequence ID: AC108861.4 Length: 128450
Range 1: 123873 to 123885

Score:26.3 bits(13), Expect:221, 
Identities:13/13(100%),  Gaps:0/13(0%), Strand: Plus/Plus

Query  1       CGGAGTGTAGCTC  13
               |||||||||||||
Sbjct  123873  CGGAGTGTAGCTC  123885


>Homo sapiens chromosome 16 clone RP11-278A23, complete sequence
Sequence ID: AC010536.8 Length: 208236
Range 1: 13179 to 13191

Score:26.3 bits(13), Expect:221, 
Identities:13/13(100%),  Gaps:0/13(0%), Strand: Plus/Plus

Query  1      CGGAGTGTAGCTC  13
              |||||||||||||
Sbjct  13179  CGGAGTGTAGCTC  13191


>Homo sapiens BAC clone RP11-366M4 from 4, complete sequence
Sequence ID: AC106872.5 Length: 174535
Range 1: 144060 to 144072

Score:26.3 bits(13), Expect:221, 
Identities:13/13(100%),  Gaps:0/13(0%), Strand: Plus/Plus

Query  1       CGGAGTGTAGCTC  13
               |||||||||||||
Sbjct  144060  CGGAGTGTAGCTC  144072


>Homo sapiens chromosome 5 clone RP11-447B18, complete sequence
Sequence ID: AC091958.3 Length: 123567
Range 1: 99003 to 99015

Score:26.3 bits(13), Expect:221, 
Identities:13/13(100%),  Gaps:0/13(0%), Strand: Plus/Plus

Query  1      CGGAGTGTAGCTC  13
              |||||||||||||
Sbjct  99003  CGGAGTGTAGCTC  99015


>Homo sapiens BAC clone RP11-264A4 from 4, complete sequence
Sequence ID: AC097492.6 Length: 142890
Range 1: 102368 to 102380

Score:26.3 bits(13), Expect:221, 
Identities:13/13(100%),  Gaps:0/13(0%), Strand: Plus/Minus

Query  1       CGGAGTGTAGCTC  13
               |||||||||||||
Sbjct  102380  CGGAGTGTAGCTC  102368


>Homo sapiens chromosome 15, clone RP11-348B17, complete sequence
Sequence ID: AC009562.9 Length: 221475
Range 1: 147821 to 147833

Score:26.3 bits(13), Expect:221, 
Identities:13/13(100%),  Gaps:0/13(0%), Strand: Plus/Plus

Query  1       CGGAGTGTAGCTC  13
               |||||||||||||
Sbjct  147821  CGGAGTGTAGCTC  147833


>Human DNA sequence from clone RP11-351N4 on chromosome 13, complete sequence
Sequence ID: AL596092.8 Length: 153841
Range 1: 63276 to 63288

Score:26.3 bits(13), Expect:221, 
Identities:13/13(100%),  Gaps:0/13(0%), Strand: Plus/Minus

Query  1      CGGAGTGTAGCTC  13
              |||||||||||||
Sbjct  63288  CGGAGTGTAGCTC  63276


>Human DNA sequence from clone RP11-252C24 on chromosome 10, complete sequence
Sequence ID: AL513321.8 Length: 180976
Range 1: 80662 to 80674

Score:26.3 bits(13), Expect:221, 
Identities:13/13(100%),  Gaps:0/13(0%), Strand: Plus/Plus

Query  1      CGGAGTGTAGCTC  13
              |||||||||||||
Sbjct  80662  CGGAGTGTAGCTC  80674


>Human DNA sequence from clone RP11-247I13 on chromosome 22, complete sequence
Sequence ID: AL096701.14 Length: 168110
Range 1: 100172 to 100184

Score:26.3 bits(13), Expect:221, 
Identities:13/13(100%),  Gaps:0/13(0%), Strand: Plus/Plus

Query  1       CGGAGTGTAGCTC  13
               |||||||||||||
Sbjct  100172  CGGAGTGTAGCTC  100184


>Homo sapiens chromosome 15, clone RP11-580I1, complete sequence
Sequence ID: AC139362.2 Length: 195033
Range 1: 105077 to 105089

Score:26.3 bits(13), Expect:221, 
Identities:13/13(100%),  Gaps:0/13(0%), Strand: Plus/Plus

Query  1       CGGAGTGTAGCTC  13
               |||||||||||||
Sbjct  105077  CGGAGTGTAGCTC  105089


>Homo sapiens chromosome 17, clone RP5-1029K10, complete sequence
Sequence ID: AC006487.9 Length: 186617
Range 1: 31921 to 31933

Score:26.3 bits(13), Expect:221, 
Identities:13/13(100%),  Gaps:0/13(0%), Strand: Plus/Minus

Query  1      CGGAGTGTAGCTC  13
              |||||||||||||
Sbjct  31933  CGGAGTGTAGCTC  31921


>Homo sapiens BAC clone RP11-314A6 from 2, complete sequence
Sequence ID: AC079612.6 Length: 118368
Range 1: 44268 to 44280

Score:26.3 bits(13), Expect:221, 
Identities:13/13(100%),  Gaps:0/13(0%), Strand: Plus/Plus

Query  1      CGGAGTGTAGCTC  13
              |||||||||||||
Sbjct  44268  CGGAGTGTAGCTC  44280


>Homo sapiens BAC clone RP11-568H24 from 2, complete sequence
Sequence ID: AC010907.10 Length: 139357
Range 1: 56283 to 56295

Score:26.3 bits(13), Expect:221, 
Identities:13/13(100%),  Gaps:0/13(0%), Strand: Plus/Plus

Query  1      CGGAGTGTAGCTC  13
              |||||||||||||
Sbjct  56283  CGGAGTGTAGCTC  56295


>Homo sapiens genomic DNA, chromosome 11 clone:RP11-727A23, complete sequence
Sequence ID: AP000873.5 Length: 174905
Range 1: 91749 to 91761

Score:26.3 bits(13), Expect:221, 
Identities:13/13(100%),  Gaps:0/13(0%), Strand: Plus/Plus

Query  1      CGGAGTGTAGCTC  13
              |||||||||||||
Sbjct  91749  CGGAGTGTAGCTC  91761


>Homo sapiens genomic sequence surrounding NotI site, clone NL6-LO2RS
Sequence ID: AJ334153.1 Length: 699
Range 1: 154 to 166

Score:26.3 bits(13), Expect:221, 
Identities:13/13(100%),  Gaps:0/13(0%), Strand: Plus/Minus

Query  1    CGGAGTGTAGCTC  13
            |||||||||||||
Sbjct  166  CGGAGTGTAGCTC  154


>Homo sapiens genomic DNA, chromosome 11q, clone:RP11-875G18, complete sequence
Sequence ID: AP002801.3 Length: 218651
Range 1: 158450 to 158462

Score:26.3 bits(13), Expect:221, 
Identities:13/13(100%),  Gaps:0/13(0%), Strand: Plus/Minus

Query  1       CGGAGTGTAGCTC  13
               |||||||||||||
Sbjct  158462  CGGAGTGTAGCTC  158450


>Homo sapiens IQ motif containing H (IQCH), transcript variant 12, non-coding RNA
Sequence ID: NR_147832.2 Length: 3717
Range 1: 3316 to 3327

Score:24.3 bits(12), Expect:873, 
Identities:12/12(100%),  Gaps:0/12(0%), Strand: Plus/Plus

Query  2     GGAGTGTAGCTC  13
             ||||||||||||
Sbjct  3316  GGAGTGTAGCTC  3327


>Homo sapiens kazrin, periplakin interacting protein (KAZN), RefSeqGene on chromosome 1
Sequence ID: NG_029844.2 Length: 1231658
Range 1: 474973 to 474984

Score:24.3 bits(12), Expect:873, 
Identities:12/12(100%),  Gaps:0/12(0%), Strand: Plus/Plus

Query  1       CGGAGTGTAGCT  12
               ||||||||||||
Sbjct  474973  CGGAGTGTAGCT  474984


>Homo sapiens IQ motif containing H (IQCH), transcript variant 11, mRNA
Sequence ID: NM_001322475.2 Length: 3764
Range 1: 3363 to 3374

Score:24.3 bits(12), Expect:873, 
Identities:12/12(100%),  Gaps:0/12(0%), Strand: Plus/Plus

Query  2     GGAGTGTAGCTC  13
             ||||||||||||
Sbjct  3363  GGAGTGTAGCTC  3374


>Homo sapiens IQ motif containing H (IQCH), transcript variant 6, mRNA
Sequence ID: NM_001322470.2 Length: 3523
Range 1: 3122 to 3133

Score:24.3 bits(12), Expect:873, 
Identities:12/12(100%),  Gaps:0/12(0%), Strand: Plus/Plus

Query  2     GGAGTGTAGCTC  13
             ||||||||||||
Sbjct  3122  GGAGTGTAGCTC  3133


>Homo sapiens IQ motif containing H (IQCH), transcript variant 4, mRNA
Sequence ID: NM_001284348.2 Length: 3690
Range 1: 3289 to 3300

Score:24.3 bits(12), Expect:873, 
Identities:12/12(100%),  Gaps:0/12(0%), Strand: Plus/Plus

Query  2     GGAGTGTAGCTC  13
             ||||||||||||
Sbjct  3289  GGAGTGTAGCTC  3300


>Homo sapiens IQ motif containing H (IQCH), transcript variant 3, mRNA
Sequence ID: NM_001284347.2 Length: 3517
Range 1: 3116 to 3127

Score:24.3 bits(12), Expect:873, 
Identities:12/12(100%),  Gaps:0/12(0%), Strand: Plus/Plus

Query  2     GGAGTGTAGCTC  13
             ||||||||||||
Sbjct  3116  GGAGTGTAGCTC  3127


>Homo sapiens IQ motif containing H (IQCH), transcript variant 8, mRNA
Sequence ID: NM_001322472.2 Length: 3202
Range 1: 2801 to 2812

Score:24.3 bits(12), Expect:873, 
Identities:12/12(100%),  Gaps:0/12(0%), Strand: Plus/Plus

Query  2     GGAGTGTAGCTC  13
             ||||||||||||
Sbjct  2801  GGAGTGTAGCTC  2812


>Homo sapiens IQ motif containing H (IQCH), transcript variant 9, mRNA
Sequence ID: NM_001322473.2 Length: 3461
Range 1: 3060 to 3071

Score:24.3 bits(12), Expect:873, 
Identities:12/12(100%),  Gaps:0/12(0%), Strand: Plus/Plus

Query  2     GGAGTGTAGCTC  13
             ||||||||||||
Sbjct  3060  GGAGTGTAGCTC  3071


>Homo sapiens IQ motif containing H (IQCH), transcript variant 10, mRNA
Sequence ID: NM_001322474.2 Length: 3331
Range 1: 2930 to 2941

Score:24.3 bits(12), Expect:873, 
Identities:12/12(100%),  Gaps:0/12(0%), Strand: Plus/Plus

Query  2     GGAGTGTAGCTC  13
             ||||||||||||
Sbjct  2930  GGAGTGTAGCTC  2941


>Homo sapiens IQ motif containing H (IQCH), transcript variant 7, mRNA
Sequence ID: NM_001322471.2 Length: 3223
Range 1: 2822 to 2833

Score:24.3 bits(12), Expect:873, 
Identities:12/12(100%),  Gaps:0/12(0%), Strand: Plus/Plus

Query  2     GGAGTGTAGCTC  13
             ||||||||||||
Sbjct  2822  GGAGTGTAGCTC  2833


>Homo sapiens IQ motif containing H (IQCH), transcript variant 1, mRNA
Sequence ID: NM_001031715.3 Length: 4253
Range 1: 3852 to 3863

Score:24.3 bits(12), Expect:873, 
Identities:12/12(100%),  Gaps:0/12(0%), Strand: Plus/Plus

Query  2     GGAGTGTAGCTC  13
             ||||||||||||
Sbjct  3852  GGAGTGTAGCTC  3863


>Homo sapiens sodium voltage-gated channel alpha subunit 8 (SCN8A), RefSeqGene (LRG_1389) on chromosome 12
Sequence ID: NG_021180.3 Length: 229907
Range 1: 217127 to 217138

Score:24.3 bits(12), Expect:873, 
Identities:12/12(100%),  Gaps:0/12(0%), Strand: Plus/Plus

Query  2       GGAGTGTAGCTC  13
               ||||||||||||
Sbjct  217127  GGAGTGTAGCTC  217138


>Homo sapiens chromosome 17 clone VMRC59-382D01, complete sequence
Sequence ID: AC279010.1 Length: 171042
Range 1: 19986 to 19997

Score:24.3 bits(12), Expect:873, 
Identities:12/12(100%),  Gaps:0/12(0%), Strand: Plus/Plus

Query  2      GGAGTGTAGCTC  13
              ||||||||||||
Sbjct  19986  GGAGTGTAGCTC  19997


>Homo sapiens chromosome 17 clone VMRC59-236E13, complete sequence
Sequence ID: AC278997.1 Length: 173129
Range 1: 25239 to 25250

Score:24.3 bits(12), Expect:873, 
Identities:12/12(100%),  Gaps:0/12(0%), Strand: Plus/Plus

Query  2      GGAGTGTAGCTC  13
              ||||||||||||
Sbjct  25239  GGAGTGTAGCTC  25250


>Homo sapiens DENN domain containing 5B (DENND5B), transcript variant 1, mRNA
Sequence ID: NM_144973.4 Length: 9506
Range 1: 8483 to 8494

Score:24.3 bits(12), Expect:873, 
Identities:12/12(100%),  Gaps:0/12(0%), Strand: Plus/Plus

Query  2     GGAGTGTAGCTC  13
             ||||||||||||
Sbjct  8483  GGAGTGTAGCTC  8494


>Homo sapiens adenosine deaminase tRNA specific 3 (ADAT3), transcript variant 1, mRNA
Sequence ID: NM_138422.4 Length: 1599
Range 1: 60 to 71

Score:24.3 bits(12), Expect:873, 
Identities:12/12(100%),  Gaps:0/12(0%), Strand: Plus/Plus

Query  2   GGAGTGTAGCTC  13
           ||||||||||||
Sbjct  60  GGAGTGTAGCTC  71


>Homo sapiens carbonic anhydrase 5A (CA5A), RefSeqGene (LRG_1280) on chromosome 16; nuclear gene for mitochondrial product
Sequence ID: NG_033227.2 Length: 61981
Range 1: 56802 to 56813

Score:24.3 bits(12), Expect:873, 
Identities:12/12(100%),  Gaps:0/12(0%), Strand: Plus/Plus

Query  2      GGAGTGTAGCTC  13
              ||||||||||||
Sbjct  56802  GGAGTGTAGCTC  56813


>Homo sapiens GLIS family zinc finger 3 (GLIS3), RefSeqGene on chromosome 9
Sequence ID: NG_011782.2 Length: 482908
Range 1: 139453 to 139464

Score:24.3 bits(12), Expect:873, 
Identities:12/12(100%),  Gaps:0/12(0%), Strand: Plus/Plus

Query  1       CGGAGTGTAGCT  12
               ||||||||||||
Sbjct  139453  CGGAGTGTAGCT  139464


>Homo sapiens dynein axonemal heavy chain 5 (DNAH5), RefSeqGene on chromosome 5
Sequence ID: NG_013081.2 Length: 261153
Range 1: 174354 to 174365

Score:24.3 bits(12), Expect:873, 
Identities:12/12(100%),  Gaps:0/12(0%), Strand: Plus/Plus

Query  2       GGAGTGTAGCTC  13
               ||||||||||||
Sbjct  174354  GGAGTGTAGCTC  174365


>homo sapiens BAC clone VMRC66-509K18 from chromosome 8, complete sequence
Sequence ID: AC278041.1 Length: 164228
Range 1: 148983 to 148994

Score:24.3 bits(12), Expect:873, 
Identities:12/12(100%),  Gaps:0/12(0%), Strand: Plus/Plus

Query  2       GGAGTGTAGCTC  13
               ||||||||||||
Sbjct  148983  GGAGTGTAGCTC  148994


>homo sapiens BAC clone VMRC53-413C19 from chromosome 17, complete sequence
Sequence ID: AC278029.1 Length: 158311
Range 1: 34837 to 34848

Score:24.3 bits(12), Expect:873, 
Identities:12/12(100%),  Gaps:0/12(0%), Strand: Plus/Plus

Query  2      GGAGTGTAGCTC  13
              ||||||||||||
Sbjct  34837  GGAGTGTAGCTC  34848


>Homo sapiens chromosome 22 clone CH17-137E11, complete sequence
Sequence ID: AC277806.1 Length: 199817
Range 1: 64738 to 64749

Score:24.3 bits(12), Expect:873, 
Identities:12/12(100%),  Gaps:0/12(0%), Strand: Plus/Plus

Query  2      GGAGTGTAGCTC  13
              ||||||||||||
Sbjct  64738  GGAGTGTAGCTC  64749


>Homo sapiens gamma-aminobutyric acid type A receptor subunit alpha3 (GABRA3), RefSeqGene on chromosome X
Sequence ID: NG_007102.2 Length: 291197
Range 1: 251493 to 251504

Score:24.3 bits(12), Expect:873, 
Identities:12/12(100%),  Gaps:0/12(0%), Strand: Plus/Plus

Query  2       GGAGTGTAGCTC  13
               ||||||||||||
Sbjct  251493  GGAGTGTAGCTC  251504


>homo sapiens clone VMRC64-408L11 from chromosome 17, complete sequence
Sequence ID: AC275672.1 Length: 136789
Range 1: 95051 to 95062

Score:24.3 bits(12), Expect:873, 
Identities:12/12(100%),  Gaps:0/12(0%), Strand: Plus/Plus

Query  2      GGAGTGTAGCTC  13
              ||||||||||||
Sbjct  95051  GGAGTGTAGCTC  95062


>homo sapiens BAC clone VMRC62-520E5 from chromosome 8, complete sequence
Sequence ID: AC275641.1 Length: 167702
Range 1: 81471 to 81482

Score:24.3 bits(12), Expect:873, 
Identities:12/12(100%),  Gaps:0/12(0%), Strand: Plus/Plus

Query  2      GGAGTGTAGCTC  13
              ||||||||||||
Sbjct  81471  GGAGTGTAGCTC  81482


>Homo sapiens potassium voltage-gated channel interacting protein 4 (KCNIP4), RefSeqGene on chromosome 4
Sequence ID: NG_052969.1 Length: 1227136
Range 1: 786819 to 786830

Score:24.3 bits(12), Expect:873, 
Identities:12/12(100%),  Gaps:0/12(0%), Strand: Plus/Plus

Query  2       GGAGTGTAGCTC  13
               ||||||||||||
Sbjct  786819  GGAGTGTAGCTC  786830


>Homo sapiens clone NA12878_chr16_29615822_29615823 genomic sequence
Sequence ID: KY429666.1 Length: 7884
Range 1: 416 to 427

Score:24.3 bits(12), Expect:873, 
Identities:12/12(100%),  Gaps:0/12(0%), Strand: Plus/Plus

Query  2    GGAGTGTAGCTC  13
            ||||||||||||
Sbjct  416  GGAGTGTAGCTC  427


>Homo sapiens intraflagellar transport 81 (IFT81), RefSeqGene on chromosome 12
Sequence ID: NG_052859.1 Length: 101461
Range 1: 26128 to 26139

Score:24.3 bits(12), Expect:873, 
Identities:12/12(100%),  Gaps:0/12(0%), Strand: Plus/Plus

Query  2      GGAGTGTAGCTC  13
              ||||||||||||
Sbjct  26128  GGAGTGTAGCTC  26139


>Homo sapiens BAC clone CH17-182I12 from chromosome unknown, complete sequence
Sequence ID: AC275592.1 Length: 193396
Range 1: 42047 to 42058

Score:24.3 bits(12), Expect:873, 
Identities:12/12(100%),  Gaps:0/12(0%), Strand: Plus/Plus

Query  2      GGAGTGTAGCTC  13
              ||||||||||||
Sbjct  42047  GGAGTGTAGCTC  42058


>Homo sapiens BAC clone VMRC64-6H4 from chromosome unknown, complete sequence
Sequence ID: AC275549.1 Length: 149481
Range 1: 90724 to 90735

Score:24.3 bits(12), Expect:873, 
Identities:12/12(100%),  Gaps:0/12(0%), Strand: Plus/Plus

Query  2      GGAGTGTAGCTC  13
              ||||||||||||
Sbjct  90724  GGAGTGTAGCTC  90735


>Homo sapiens isolate CHM13 chromosome 19
Sequence ID: CP068259.2 Length: 61707364
Range 1: 1883221 to 1883232

Score:24.3 bits(12), Expect:873, 
Identities:12/12(100%),  Gaps:0/12(0%), Strand: Plus/Plus

Query  2        GGAGTGTAGCTC  13
                ||||||||||||
Sbjct  1883221  GGAGTGTAGCTC  1883232


Range 2: 15898111 to 15898122

Score:24.3 bits(12), Expect:873, 
Identities:12/12(100%),  Gaps:0/12(0%), Strand: Plus/Plus

Query  1         CGGAGTGTAGCT  12
                 ||||||||||||
Sbjct  15898111  CGGAGTGTAGCT  15898122


Range 3: 35886238 to 35886249

Score:24.3 bits(12), Expect:873, 
Identities:12/12(100%),  Gaps:0/12(0%), Strand: Plus/Plus

Query  2         GGAGTGTAGCTC  13
                 ||||||||||||
Sbjct  35886238  GGAGTGTAGCTC  35886249


Range 4: 53643310 to 53643321

Score:24.3 bits(12), Expect:873, 
Identities:12/12(100%),  Gaps:0/12(0%), Strand: Plus/Minus

Query  2         GGAGTGTAGCTC  13
                 ||||||||||||
Sbjct  53643321  GGAGTGTAGCTC  53643310


>Homo sapiens isolate CHM13 chromosome 18
Sequence ID: CP068260.2 Length: 80542538
Range 1: 3905069 to 3905080

Score:24.3 bits(12), Expect:873, 
Identities:12/12(100%),  Gaps:0/12(0%), Strand: Plus/Plus

Query  2        GGAGTGTAGCTC  13
                ||||||||||||
Sbjct  3905069  GGAGTGTAGCTC  3905080


Range 2: 68504414 to 68504425

Score:24.3 bits(12), Expect:873, 
Identities:12/12(100%),  Gaps:0/12(0%), Strand: Plus/Plus

Query  2         GGAGTGTAGCTC  13
                 ||||||||||||
Sbjct  68504414  GGAGTGTAGCTC  68504425


Range 3: 71813130 to 71813141

Score:24.3 bits(12), Expect:873, 
Identities:12/12(100%),  Gaps:0/12(0%), Strand: Plus/Plus

Query  2         GGAGTGTAGCTC  13
                 ||||||||||||
Sbjct  71813130  GGAGTGTAGCTC  71813141


Range 4: 37874673 to 37874684

Score:24.3 bits(12), Expect:873, 
Identities:12/12(100%),  Gaps:0/12(0%), Strand: Plus/Minus

Query  1         CGGAGTGTAGCT  12
                 ||||||||||||
Sbjct  37874684  CGGAGTGTAGCT  37874673


Range 5: 47663099 to 47663110

Score:24.3 bits(12), Expect:873, 
Identities:12/12(100%),  Gaps:0/12(0%), Strand: Plus/Minus

Query  2         GGAGTGTAGCTC  13
                 ||||||||||||
Sbjct  47663110  GGAGTGTAGCTC  47663099


Range 6: 57779015 to 57779026

Score:24.3 bits(12), Expect:873, 
Identities:12/12(100%),  Gaps:0/12(0%), Strand: Plus/Minus

Query  2         GGAGTGTAGCTC  13
                 ||||||||||||
Sbjct  57779026  GGAGTGTAGCTC  57779015


>Homo sapiens DNA, chromosome 22, nearly complete genome
Sequence ID: AP023482.1 Length: 46684173
Range 1: 19187058 to 19187069

Score:24.3 bits(12), Expect:873, 
Identities:12/12(100%),  Gaps:0/12(0%), Strand: Plus/Plus

Query  2         GGAGTGTAGCTC  13
                 ||||||||||||
Sbjct  19187058  GGAGTGTAGCTC  19187069


Range 2: 33867832 to 33867843

Score:24.3 bits(12), Expect:873, 
Identities:12/12(100%),  Gaps:0/12(0%), Strand: Plus/Plus

Query  2         GGAGTGTAGCTC  13
                 ||||||||||||
Sbjct  33867832  GGAGTGTAGCTC  33867843


Range 3: 17178613 to 17178624

Score:24.3 bits(12), Expect:873, 
Identities:12/12(100%),  Gaps:0/12(0%), Strand: Plus/Minus

Query  2         GGAGTGTAGCTC  13
                 ||||||||||||
Sbjct  17178624  GGAGTGTAGCTC  17178613


>Homo sapiens DNA, chromosome 19, nearly complete genome
Sequence ID: AP023479.1 Length: 59105444
Range 1: 1768742 to 1768753

Score:24.3 bits(12), Expect:873, 
Identities:12/12(100%),  Gaps:0/12(0%), Strand: Plus/Plus

Query  2        GGAGTGTAGCTC  13
                ||||||||||||
Sbjct  1768742  GGAGTGTAGCTC  1768753


Range 2: 15661491 to 15661502

Score:24.3 bits(12), Expect:873, 
Identities:12/12(100%),  Gaps:0/12(0%), Strand: Plus/Plus

Query  1         CGGAGTGTAGCT  12
                 ||||||||||||
Sbjct  15661491  CGGAGTGTAGCT  15661502


Range 3: 33503374 to 33503385

Score:24.3 bits(12), Expect:873, 
Identities:12/12(100%),  Gaps:0/12(0%), Strand: Plus/Plus

Query  2         GGAGTGTAGCTC  13
                 ||||||||||||
Sbjct  33503374  GGAGTGTAGCTC  33503385


Range 4: 51003270 to 51003281

Score:24.3 bits(12), Expect:873, 
Identities:12/12(100%),  Gaps:0/12(0%), Strand: Plus/Minus

Query  2         GGAGTGTAGCTC  13
                 ||||||||||||
Sbjct  51003281  GGAGTGTAGCTC  51003270


>Homo sapiens DNA, chromosome 18, nearly complete genome
Sequence ID: AP023478.1 Length: 77846715
Range 1: 3759181 to 3759192

Score:24.3 bits(12), Expect:873, 
Identities:12/12(100%),  Gaps:0/12(0%), Strand: Plus/Plus

Query  2        GGAGTGTAGCTC  13
                ||||||||||||
Sbjct  3759181  GGAGTGTAGCTC  3759192


Range 2: 65811774 to 65811785

Score:24.3 bits(12), Expect:873, 
Identities:12/12(100%),  Gaps:0/12(0%), Strand: Plus/Plus

Query  2         GGAGTGTAGCTC  13
                 ||||||||||||
Sbjct  65811774  GGAGTGTAGCTC  65811785


Range 3: 69121414 to 69121425

Score:24.3 bits(12), Expect:873, 
Identities:12/12(100%),  Gaps:0/12(0%), Strand: Plus/Plus

Query  2         GGAGTGTAGCTC  13
                 ||||||||||||
Sbjct  69121414  GGAGTGTAGCTC  69121425


Range 4: 35095137 to 35095148

Score:24.3 bits(12), Expect:873, 
Identities:12/12(100%),  Gaps:0/12(0%), Strand: Plus/Minus

Query  1         CGGAGTGTAGCT  12
                 ||||||||||||
Sbjct  35095148  CGGAGTGTAGCT  35095137


Range 5: 44927635 to 44927646

Score:24.3 bits(12), Expect:873, 
Identities:12/12(100%),  Gaps:0/12(0%), Strand: Plus/Minus

Query  2         GGAGTGTAGCTC  13
                 ||||||||||||
Sbjct  44927646  GGAGTGTAGCTC  44927635


Range 6: 55035976 to 55035987

Score:24.3 bits(12), Expect:873, 
Identities:12/12(100%),  Gaps:0/12(0%), Strand: Plus/Minus

Query  2         GGAGTGTAGCTC  13
                 ||||||||||||
Sbjct  55035987  GGAGTGTAGCTC  55035976


>Homo sapiens DENN domain containing 5B (DENND5B), transcript variant 2, mRNA
Sequence ID: NM_001308339.2 Length: 9458
Range 1: 8435 to 8446

Score:24.3 bits(12), Expect:873, 
Identities:12/12(100%),  Gaps:0/12(0%), Strand: Plus/Plus

Query  2     GGAGTGTAGCTC  13
             ||||||||||||
Sbjct  8435  GGAGTGTAGCTC  8446


>Homo sapiens tafazzin, phospholipid-lysophospholipid transacylase (TAFAZZIN), RefSeqGene (LRG_131) on chromosome X
Sequence ID: NG_009634.2 Length: 17189
Range 1: 6982 to 6993

Score:24.3 bits(12), Expect:873, 
Identities:12/12(100%),  Gaps:0/12(0%), Strand: Plus/Minus

Query  2     GGAGTGTAGCTC  13
             ||||||||||||
Sbjct  6993  GGAGTGTAGCTC  6982


>Homo sapiens SEC31 homolog A, COPII coat complex component (SEC31A), RefSeqGene on chromosome 4
Sequence ID: NG_029569.3 Length: 89063
Range 1: 1827 to 1838

Score:24.3 bits(12), Expect:873, 
Identities:12/12(100%),  Gaps:0/12(0%), Strand: Plus/Minus

Query  2     GGAGTGTAGCTC  13
             ||||||||||||
Sbjct  1838  GGAGTGTAGCTC  1827


>Homo sapiens tafazzin, phospholipid-lysophospholipid transacylase (TAFAZZIN), transcript variant 6, non-coding RNA
Sequence ID: NR_024048.3 Length: 1922
Range 1: 730 to 741

Score:24.3 bits(12), Expect:873, 
Identities:12/12(100%),  Gaps:0/12(0%), Strand: Plus/Minus

Query  2    GGAGTGTAGCTC  13
            ||||||||||||
Sbjct  741  GGAGTGTAGCTC  730


>Homo sapiens tafazzin, phospholipid-lysophospholipid transacylase (TAFAZZIN), transcript variant 4, mRNA
Sequence ID: NM_181313.4 Length: 1774
Range 1: 624 to 635

Score:24.3 bits(12), Expect:873, 
Identities:12/12(100%),  Gaps:0/12(0%), Strand: Plus/Minus

Query  2    GGAGTGTAGCTC  13
            ||||||||||||
Sbjct  635  GGAGTGTAGCTC  624


>Homo sapiens tafazzin, phospholipid-lysophospholipid transacylase (TAFAZZIN), transcript variant 5, mRNA
Sequence ID: NM_001303465.2 Length: 1918
Range 1: 678 to 689

Score:24.3 bits(12), Expect:873, 
Identities:12/12(100%),  Gaps:0/12(0%), Strand: Plus/Minus

Query  2    GGAGTGTAGCTC  13
            ||||||||||||
Sbjct  689  GGAGTGTAGCTC  678


>Homo sapiens tafazzin, phospholipid-lysophospholipid transacylase (TAFAZZIN), transcript variant 3, mRNA
Sequence ID: NM_181312.4 Length: 1864
Range 1: 624 to 635

Score:24.3 bits(12), Expect:873, 
Identities:12/12(100%),  Gaps:0/12(0%), Strand: Plus/Minus

Query  2    GGAGTGTAGCTC  13
            ||||||||||||
Sbjct  635  GGAGTGTAGCTC  624


>Homo sapiens tafazzin, phospholipid-lysophospholipid transacylase (TAFAZZIN), transcript variant 2, mRNA
Sequence ID: NM_181311.4 Length: 1816
Range 1: 624 to 635

Score:24.3 bits(12), Expect:873, 
Identities:12/12(100%),  Gaps:0/12(0%), Strand: Plus/Minus

Query  2    GGAGTGTAGCTC  13
            ||||||||||||
Sbjct  635  GGAGTGTAGCTC  624


>Homo sapiens chromosome 17 clone VMRC59-275N16, complete sequence
Sequence ID: AC279094.1 Length: 156000
Range 1: 29551 to 29562

Score:24.3 bits(12), Expect:873, 
Identities:12/12(100%),  Gaps:0/12(0%), Strand: Plus/Minus

Query  2      GGAGTGTAGCTC  13
              ||||||||||||
Sbjct  29562  GGAGTGTAGCTC  29551


>Homo sapiens chromosome 15 clone VMRC59-168B09, complete sequence
Sequence ID: AC279018.1 Length: 147487
Range 1: 21513 to 21524

Score:24.3 bits(12), Expect:873, 
Identities:12/12(100%),  Gaps:0/12(0%), Strand: Plus/Minus

Query  2      GGAGTGTAGCTC  13
              ||||||||||||
Sbjct  21524  GGAGTGTAGCTC  21513


>Homo sapiens chromosome 17 clone VMRC59-208C06, complete sequence
Sequence ID: AC278980.1 Length: 144123
Range 1: 62855 to 62866

Score:24.3 bits(12), Expect:873, 
Identities:12/12(100%),  Gaps:0/12(0%), Strand: Plus/Minus

Query  2      GGAGTGTAGCTC  13
              ||||||||||||
Sbjct  62866  GGAGTGTAGCTC  62855


>Homo sapiens tafazzin, phospholipid-lysophospholipid transacylase (TAFAZZIN), transcript variant 1, mRNA
Sequence ID: NM_000116.5 Length: 1906
Range 1: 624 to 635

Score:24.3 bits(12), Expect:873, 
Identities:12/12(100%),  Gaps:0/12(0%), Strand: Plus/Minus

Query  2    GGAGTGTAGCTC  13
            ||||||||||||
Sbjct  635  GGAGTGTAGCTC  624


>Homo sapiens xylosyltransferase 1 (XYLT1), RefSeqGene on chromosome 16
Sequence ID: NG_015843.2 Length: 375558
Range 1: 340319 to 340330

Score:24.3 bits(12), Expect:873, 
Identities:12/12(100%),  Gaps:0/12(0%), Strand: Plus/Minus

Query  2       GGAGTGTAGCTC  13
               ||||||||||||
Sbjct  340330  GGAGTGTAGCTC  340319


>homo sapiens BAC clone VMRC53-219E23 from chromosome 17, complete sequence
Sequence ID: AC278028.1 Length: 204347
Range 1: 179072 to 179083

Score:24.3 bits(12), Expect:873, 
Identities:12/12(100%),  Gaps:0/12(0%), Strand: Plus/Minus

Query  2       GGAGTGTAGCTC  13
               ||||||||||||
Sbjct  179083  GGAGTGTAGCTC  179072


>homo sapiens BAC clone VMRC53-207E6 from chromosome 8, complete sequence
Sequence ID: AC278016.1 Length: 173057
Range 1: 43438 to 43449

Score:24.3 bits(12), Expect:873, 
Identities:12/12(100%),  Gaps:0/12(0%), Strand: Plus/Minus

Query  2      GGAGTGTAGCTC  13
              ||||||||||||
Sbjct  43449  GGAGTGTAGCTC  43438


>Homo sapiens chromosome 5 clone CH17-458O9, complete sequence
Sequence ID: AC277898.1 Length: 209864
Range 1: 58161 to 58172

Score:24.3 bits(12), Expect:873, 
Identities:12/12(100%),  Gaps:0/12(0%), Strand: Plus/Minus

Query  2      GGAGTGTAGCTC  13
              ||||||||||||
Sbjct  58172  GGAGTGTAGCTC  58161


>Homo sapiens chromosome 14 clone VMRC62-236D10, complete sequence
Sequence ID: AC277735.1 Length: 162885
Range 1: 155281 to 155292

Score:24.3 bits(12), Expect:873, 
Identities:12/12(100%),  Gaps:0/12(0%), Strand: Plus/Minus

Query  2       GGAGTGTAGCTC  13
               ||||||||||||
Sbjct  155292  GGAGTGTAGCTC  155281


>PREDICTED: Homo sapiens tafazzin, phospholipid-lysophospholipid transacylase (TAFAZZIN), transcript variant X13, mRNA
Sequence ID: XM_017029765.2 Length: 1750
Range 1: 600 to 611

Score:24.3 bits(12), Expect:873, 
Identities:12/12(100%),  Gaps:0/12(0%), Strand: Plus/Minus

Query  2    GGAGTGTAGCTC  13
            ||||||||||||
Sbjct  611  GGAGTGTAGCTC  600


>PREDICTED: Homo sapiens tafazzin, phospholipid-lysophospholipid transacylase (TAFAZZIN), transcript variant X12, mRNA
Sequence ID: XM_006724842.4 Length: 1792
Range 1: 600 to 611

Score:24.3 bits(12), Expect:873, 
Identities:12/12(100%),  Gaps:0/12(0%), Strand: Plus/Minus

Query  2    GGAGTGTAGCTC  13
            ||||||||||||
Sbjct  611  GGAGTGTAGCTC  600


>PREDICTED: Homo sapiens tafazzin, phospholipid-lysophospholipid transacylase (TAFAZZIN), transcript variant X8, mRNA
Sequence ID: XM_006724841.4 Length: 1882
Range 1: 600 to 611

Score:24.3 bits(12), Expect:873, 
Identities:12/12(100%),  Gaps:0/12(0%), Strand: Plus/Minus

Query  2    GGAGTGTAGCTC  13
            ||||||||||||
Sbjct  611  GGAGTGTAGCTC  600


>PREDICTED: Homo sapiens tafazzin, phospholipid-lysophospholipid transacylase (TAFAZZIN), transcript variant X5, mRNA
Sequence ID: XM_024452431.1 Length: 1862
Range 1: 676 to 687

Score:24.3 bits(12), Expect:873, 
Identities:12/12(100%),  Gaps:0/12(0%), Strand: Plus/Minus

Query  2    GGAGTGTAGCTC  13
            ||||||||||||
Sbjct  687  GGAGTGTAGCTC  676


>Homo sapiens long intergenic non-protein coding RNA 2904 (LINC02904), transcript variant 1, long non-coding RNA
Sequence ID: NR_149322.1 Length: 1928
Range 1: 1912 to 1923

Score:24.3 bits(12), Expect:873, 
Identities:12/12(100%),  Gaps:0/12(0%), Strand: Plus/Minus

Query  2     GGAGTGTAGCTC  13
             ||||||||||||
Sbjct  1923  GGAGTGTAGCTC  1912


>Homo sapiens carboxypeptidase X, M14 family member 2 (CPXM2), RefSeqGene on chromosome 10
Sequence ID: NG_052814.1 Length: 205459
Range 1: 161650 to 161661

Score:24.3 bits(12), Expect:873, 
Identities:12/12(100%),  Gaps:0/12(0%), Strand: Plus/Minus

Query  2       GGAGTGTAGCTC  13
               ||||||||||||
Sbjct  161661  GGAGTGTAGCTC  161650


>Homo sapiens BAC clone VMRC62-168J6 from chromosome unknown, complete sequence
Sequence ID: AC275590.1 Length: 153060
Range 1: 63437 to 63448

Score:24.3 bits(12), Expect:873, 
Identities:12/12(100%),  Gaps:0/12(0%), Strand: Plus/Minus

Query  2      GGAGTGTAGCTC  13
              ||||||||||||
Sbjct  63448  GGAGTGTAGCTC  63437


>Homo sapiens isolate CHM13 chromosome 21
Sequence ID: CP068257.2 Length: 45090682
Range 1: 35018573 to 35018584

Score:24.3 bits(12), Expect:873, 
Identities:12/12(100%),  Gaps:0/12(0%), Strand: Plus/Minus

Query  2         GGAGTGTAGCTC  13
                 ||||||||||||
Sbjct  35018584  GGAGTGTAGCTC  35018573


>Homo sapiens isolate CHM13 chromosome 20
Sequence ID: CP068258.2 Length: 66210255
Range 1: 33180717 to 33180728

Score:24.3 bits(12), Expect:873, 
Identities:12/12(100%),  Gaps:0/12(0%), Strand: Plus/Minus

Query  2         GGAGTGTAGCTC  13
                 ||||||||||||
Sbjct  33180728  GGAGTGTAGCTC  33180717


>Homo sapiens Sharpr-MPRA regulatory region 3632 (LOC121048742) on chromosome 4
Sequence ID: NG_074113.1 Length: 495
Range 1: 364 to 375

Score:24.3 bits(12), Expect:873, 
Identities:12/12(100%),  Gaps:0/12(0%), Strand: Plus/Minus

Query  2    GGAGTGTAGCTC  13
            ||||||||||||
Sbjct  375  GGAGTGTAGCTC  364


>Homo sapiens phospholipase A2 group VI (PLA2G6), RefSeqGene (LRG_1015) on chromosome 22
Sequence ID: NG_007094.3 Length: 110284
Range 1: 95448 to 95459

Score:24.3 bits(12), Expect:873, 
Identities:12/12(100%),  Gaps:0/12(0%), Strand: Plus/Minus

Query  2      GGAGTGTAGCTC  13
              ||||||||||||
Sbjct  95459  GGAGTGTAGCTC  95448


>Homo sapiens DNA, sequence_id: unplaced_0429
Sequence ID: AP023914.1 Length: 21954
Range 1: 5633 to 5644

Score:24.3 bits(12), Expect:873, 
Identities:12/12(100%),  Gaps:0/12(0%), Strand: Plus/Minus

Query  2     GGAGTGTAGCTC  13
             ||||||||||||
Sbjct  5644  GGAGTGTAGCTC  5633


>Homo sapiens DNA, chromosome 21, nearly complete genome
Sequence ID: AP023481.1 Length: 44550604
Range 1: 34473570 to 34473581

Score:24.3 bits(12), Expect:873, 
Identities:12/12(100%),  Gaps:0/12(0%), Strand: Plus/Minus

Query  2         GGAGTGTAGCTC  13
                 ||||||||||||
Sbjct  34473581  GGAGTGTAGCTC  34473570


>Homo sapiens DNA, chromosome 20, nearly complete genome
Sequence ID: AP023480.1 Length: 62398354
Range 1: 29485001 to 29485012

Score:24.3 bits(12), Expect:873, 
Identities:12/12(100%),  Gaps:0/12(0%), Strand: Plus/Minus

Query  2         GGAGTGTAGCTC  13
                 ||||||||||||
Sbjct  29485012  GGAGTGTAGCTC  29485001


>Homo sapiens chromosome unknown clone VMRC59-101K10, complete sequence
Sequence ID: AC279659.1 Length: 86357
Range 1: 68 to 79

Score:24.3 bits(12), Expect:873, 
Identities:12/12(100%),  Gaps:0/12(0%), Strand: Plus/Minus

Query  2   GGAGTGTAGCTC  13
           ||||||||||||
Sbjct  79  GGAGTGTAGCTC  68


>Homo sapiens chromosome unknown clone VMRC59-275H21, complete sequence
Sequence ID: AC279658.1 Length: 166006
Range 1: 149783 to 149794

Score:24.3 bits(12), Expect:873, 
Identities:12/12(100%),  Gaps:0/12(0%), Strand: Plus/Minus

Query  2       GGAGTGTAGCTC  13
               ||||||||||||
Sbjct  149794  GGAGTGTAGCTC  149783


		
