# Supplementary material for: RNA Sequencing Unveils Very Small RNAs With Potential Regulatory Functions in Bacteria
Source: Front Mol Biosci. 2022 Jun 3;9:914991. doi: 10.3389/fmolb.2022.914991 (PMC9203972; doi:10.3389/fmolb.2022.914991)
Supplement: Supplementary file 1 [file DataSheet1.ZIP › Supplementary_Files/Supplementary_File_D_Alignement/S. aureus_mRNA.txt]

serine-rich repeat glycoprotein adhesin SasA
ATGAGTAAAAGACAGAAAGCATTTCATGACAGCTTAGCAAACGAAAAAACAAGAGTAAGACTTTATAAATCTGGAAAAAATTGGGTAAAATCCGGAATTAAAGAAATAGAAATGTTCAAAATTATGGGGCTACCATTTATTAGTCATAGTTTAGTGAGTCAAGATAATCAAAGCATTAGTAAAAAAATGACGGGATACGGACTGAAAACTACGGCGGTTATTGGTGGTGCATTCACGGTAAATATGTTGCATGACCAGCAAGCTTTTGCGGCTTCTGATGCACCATTAACTTCTGAATTAAACACACAAAGTGAAACAGTAGGTAATCAAAACTCAACGACAATCGAAGCATCAACATCAACAGCCGATTCCACAAGTGTAACGAAAAATAGTAGTTCGGTACAAACATCAAATAGTGACACAGTCTCAAGTGAAAAGTCTGAAAAGGTCACTTCGACAACTAATAGTACAAGCAATCAACAAGAGAAATTGACATCTACATCAGAATCAACATCCTCAAAGAATACTACATCAAGTTCTGATACTAAATCTGTAGCTTCAACTTCAAGTACAGAACAACCAATTAATACATCAACAAATCAAAGTACTGCATCAAATAACACTTCACAAAGCACAACGCCATCTTCGGTCAACTTAAACAAAACTAGCACAACGTCAACTAGCACCGCACCAGTAAAACTTCGAACTTTCAGTCGCTTAGCTATGTCAACATTTGCGTCAGCAGCGACGACAACCGCAGTAACTGCTAATACAATTACAGTTAATAAAGATAACTTAAAACAATATATGACAACGTCAGGTAATGCTACCTATGATCAAAGTACCGGTATTGTGACGTTAACACAGGATGCATACAGCCAAAAAGGTGCTATTACATTAGGAACACGTATTGACTCTAATAAGAGTTTTCATTTTTCTGGAAAAGTAAATTTAGGTAACAAATATGAAGGGCATGGAAATGGTGGAGATGGTATCGGTTTTGCCTTTTCACCAGGTGTATTAGGTGAAACAGGGTTAAACGGTGCCGCAGTAGGTATTGGTGGCTTAAGTAACGCATTTGGCTTCAAATTGGATACGTATCACAATACATCTAAACCAAATTCAGCTGCAAAGGCGAATGCTGACCCATCTAATGTAGCTGGTGGAGGTGCGTTTGGTGCATTTGTAACAACAGATAGTTATGGTGTTGCGACAACGTATACATCAAGTTCAACAGCTGATAATGCTGCGAAGTTAAATGTTCAACCTACAAATAACACGTTCCAAGATTTTGATATTAACTATAATGGTGATACAAAGGTTATGACTGTCAAATATGCAGGTCAAACATGGACACGTAATATTTCAGATTGGATTGCGAAAAGTGGTACGACCAACTTTTCATTATCAATGACAGCCTCAACAGGTGGCGCGACAAATTTACAACAAGTACAATTTGGAACATTCGAATATACAGAGTCTGCTGTTACACAAGTGAGATACGTTGATGTAACAACAGGTAAAGATATTATTCCACCAAAAACATATTCAGGAAATGTTGATCAAGTCGTGACAATCGATAATCAGCAATCTGCATTGACTGCTAAAGGATATAACTACACGTCCGTCGATAGTTCATATGCGTCAACTTATAATGATACAAATAAAACTGTAAAAATGACGAATGCTGGACAATCAGTGACATATTATTTTACTGATGTAAAAGCACCAACTGTAACTGTAGGCAATCAAACCATAGAAGTGGGTAAAACAATGAATCCTATTGTATTGACTACAACGGATAATGGTACTGGGACTGTGACAAATACAGTTACAGGATTACCAAGCGGATTAAGTTACGATAGTGCAACGAATTCAATCATTGGGACACCAACAAAAATTGGTCAATCAACAGTGACAGTTGTGTCTACTGACCAAGCAAATAACAAATCGACGACAACTTTTACAATAAATGTTGTGGATACGACAGCACCAACAGTGACACCAATAGGAGATCAATCATCAGAAGTGTATTCACCAATATCCCCGATTAAAATTGCTACGCAAGATAACAGTGGAAATGCGGTGACGAATACAGTGACTGGATTGCCATCCGGACTAACATTTGATAGTACAAATAATACTATTAGTGGTACACCAACAAACATTGGTACAAGTACTATATCAATCGTTTCTACAGATGCGAGCGGTAACAAAACGACGACAACTTTTAAATATGAAGTAACAAGAAATAGCATGAGTGATTCCGTATCAACATCAGGAAGTACACAACAATCTCAAAGTGTGTCAACAAGTAAAGCTGACTCACAAAGTGCATCAACGAGTACATCAGGATCGATTGTGGTATCTACATCAGCTAGTACCTCGAAATCGACAAGTGTAAGCCTATCTGATTCTGTGAGTGCATCTAAGTCATTAAGCACATCTGAAAGTAATAGTGTATCAAGCTCAACAAGCACAAGTTTAGTGAATTCACAAAGTGTATCATCAAGCATGTCGGATTCAGCTAGTAAATCAACATCATTAAGCGATTCTATTTCAAACTCTAGCAGTACTGAAAAATCCGAAAGTCTATCAACAAGTACATCTGATTCATTGCGTACATCAACATCACTCAGTGACTCATTAAGTATGAGTACATCAGGAAGCTTGTCTAAGTCACAAAGCTTATCAACGAGTATATCAGGGTCGTCTAGTACATCAGCATCATTAAGTGACAGTACATCGAATGCAATTAGTACATCAACATCATTGAGCGAGTCAGCTAGCACCTCGGACTCTATCAGTATTTCAAATAGCATAGCCAACTCTCAAAGTGCGTCAACAAGCAAATCAGATTCACAAAGTACATCAATATCATTAAGTACAAGTGATTCAAAATCGATGAGTACATCAGAATCATTGAGCGATTCGACGAGCACAAGTGGTTCTGTTTCTGGATCACTAAGCATAGCAGCATCACAAAGTGTCTCAACAAGTACATCAGACTCGATGAGTACTTCAGAGATAGTAAGTGACTCTATCAGTACAAGTGGGTCATTATCTGCATCAGACAGTAAATCAATGTCCGTAAGTAGTTCAATGAGCACGTCTCAGTCAGGTAGTACATCAGAATCATTAAGTGATTCACAAAGTACATCTGATTCTGATAGTAAGTCATTATCACAAAGTACTAGTCAATCAGGTTCAACAAGTACATCAACGTCGACAAGTGCTTCAGTACGTACTTCGGAATCACAAAGTACGTCTGGTTCAATGAGTGCAAGTCAATCCGATTCAATGAGCATATCAACGTCGTTTAGTGATTCAACGAGTGATAGCAAATCAGCATCAACTGCATCAAGTGAATCAATATCACAAAGTGCTTCTACGAGCACATCTGGTTCGGTAAGTACTTCGACATCGTTAAGTACAAGTAATTCAGAACGTACATCAACATCTATGAGTGATTCCACAAGCTTAAGTACATCAGAGTCTGATTCAATAAGTGAATCAACGTCAACGAGCGACTCTATAAGTGAAGCAATATCTGCTTCAGAGAGCACGTTTATATCATTAAGTGAATCAAATAGTACTAGCGATTCAGAATCACAAAGTGCATCTGCCTTTTTAAGTGAATCATTAAGTGAAAGTACGTCTGAATCAACATCAGAGTCAGTGAGTAGTTCGACAAGTGAGAGTACGTCATTATCAGACAGTACATCAGAATCTGGTAGCACATCAACATCATTAAGTAATTCAACAAGTGGTAGTACGTCCATTTCAACATCGACAAGTATCAGTGAATCAACGTCAACGTTTAAGAGCGAGAGTGTTTCAACATCACTGAGTATGTCAACGAGTACAAGTTTGTCTGACTCTACAAGTTTGTCAACATCATTAAGTGATTCCACAAGTGATAGTAAGTCTGATTCATTAAGTACATCAATGTCGACAAGTGATTCAATCAGTACAAGTAAATCTGATTCCATTAGTACATCCACATCATTAAGTGGTTCTACAAGTGAAAGTGAATCCGACTCAACATCATCAAGTGAAAGTAAATCCGATTCAACATCAATGAGCATAAGTATGTCTCAATCAACATCAGGAAGTACAAGTACGTCAACGAGTACAAGTTTGTCTGACTCAACGAGTACATCATTGTCACTAAGTGCCTCAATGAATCAAAGCGGAGTAGACTCAAACTCAGCAAGCCAAAGTGCCTCAAACTCAACAAGTACAAGCACGAGCGAATCCGATTCACAAAGCACATCATCATATACAAGTCAGTCAACAAGCCAAAGTGAATCCACATCGACATCAACGTCACTAAGCGATTCAACAAGTATATCTAAAAGTACGAGTCAATCAGGTTCGGTAAGCACATCAGCGTCATTAAGTGGTTCAGAGAGTGAATCTGATTCACAAAGTATCTCAACAAGTGCAAGTGAGTCAACATCAGAAAGTGCGTCAACATCACTCAGTGACTCAACAAGTACAAGTAACTCAGGATCAGCAAGTACGTCAACATCGCTCAGTAACTCAGCAAGCGCAAGTGAATCCGATTTGTCGTCAACATCTTTAAGTGATTCAACATCTGCGTCAATGCAAAGCAGTGAATCCGATTCACAAAGCACATCAGCATCATTAAGTGATTCGCTAAGTACATCAACTTCAAACCGCATGTCGACCATTGCAAGTTTATCTACATCGGTAAGTACATCAGAGTCTGGCTCAACATCAGAAAGTACAAGTGAATCCGATTCAACATCAACATCATTAAGCGATTCACAAAGCACATCAAGAAGTACAAGTGCATCAGGATCAGCAAGTACATCAACATCAACAAGTGACTCTCGTAGTACATCAGCTTCAACTAGTACTTCGATGCGTACAAGTACTAGTGATTCACAAAGTATGTCGCTTTCGACAAGTACATCAACAAGTATGAGTGATTCAACGTCATTATCTGATAGTGTTAGTGATTCAACATCAGACTCAACAAGTGCGAGTACATCTGGTTCGATGAGTGTGTCTATATCGTTAAGTGATTCGACAAGTACATCAACATCGGCTAGTGAAGTAATGAGCGCAAGCATATCTGATTCACAAAGTATGTCAGAATCTGTAAATGATTCAGAAAGTGTAAGTGAATCTAATTCTGAAAGTGACTCTAAATCGATGAGTGGCTCAACAAGTGTCAGTGATTCTGGCTCATTGAGCGTCTCAACGTCATTAAGAAAATCAGAAAGTGTAAGCGAGTCAAGTTCATTGAGTTGCTCACAATCGATGAGCGATTCAGTAAGCACAAGCGATTCGTCATCATTAAGTGTATCGACGTCACTAAGAAGTTCAGAAAGCGTGAGTGAATCTGATTCATTAAGTGATTCAAAATCAACAAGTGGTTCGACTTCAACAAGTACATCTGGTTCATTGAGTACCTCAACATCATTAAGTGGTTCAGAAAGCGTAAGCGAGTCTACCTCGCTAAGTGATTCAATATCAATGAGTGATTCTACTAGTACAAGTGACTCCGACTCATTAAGTGGATCAATATCTTTAAGTGGTTCCACAAGTCTTAGCACTTCGGATTCATTAAGTGATTCAAAATCATTGAGTAGCTCGCAAAGTATGAGTGGATCAGAATCAACGTCAACAAGTGTGAGCGATTCGCAGTCAAGCTCAACAAGTAATAGTCAATTTGACTCTATGAGCATCAGTGCATCAGAAAGCGACTCAATGTCTACAAGTGATTCGTCTAGCATCAGTGGATCAAATTCAACGAGTACATCACTTTCAACATCTGACTCAATGAGCGGAAGCGTATCAGTTTCAACATCGACAAGTTTAAGTGACTCAATATCAGGTTCAACAAGTGTAAGTGACTCGAGCTCAACAAGCACATCTACATCATTAAGTGATTCAATGTCACAAAGCCAGTCAACAAGTACAAGTGCATCTGGTTCCTTAAGTACATCGATATCAACATCAATGTCAATGAGTGCTAGTACATCGTCATCACAAAGCACATCGGTGTCGACATCATTATCAACATCAGACAGTATCAGTGATTCTACTTCAATAAGTATCAGTGGTTCACAAAGTACAGTAGAATCAGAATCTACAAGTGATTCAACTTCTATCAGTGACTCAGAATCATTGAGTACATCAGATTCAGACTCGACATCGACAAGTACATCGGACTCAACAAGTGGTTCAACTTCAACAAGCATATCTGAATCATTAAGTACGTCTGGTTCAGGTTCAACGAGCGTATCTGACTCAACATCAATGAGTGAATCTAATTCATCGAGTGTTTCAATGTCACAAGACAAATCCGACTCAACATCAATTAGTGACTCAGAATCAGTGTCAACAAGCACATCAACGTCATTGAGCACATCCGATTCGACAAGCACATCCGAATCACTGAGTACATCTATGTCTGGTTCACAAAGCATTTCTGACTCAACATCAACAAGTATGTCCGGCTCAACAAGTACATCTGAATCTAACTCAATGCATCCGTCAGACTCAATGAGTATGCATCATACTCACAGCACGAGCACATCTCGCTTATCAAGTGAAGCAACAACGAGCACGAGTGAATCTCAGTCTACATTAAGTGCAACATCTGAAGTGACTAAACATAATGGCACACCAGCACAAAGTGAAAAAAGATTGCCAGATACAGGTGACTCAATAAAACAAAATGGATTACTAGGTGGCGTTATGACATTATTAGTTGGTTTAGGTTTAATGAAGAGAAAGAAAAAGAAAGATGAAAATGATCAAGATGATTCTCAAGCATAA
                                                                                                                                                                                                                                                                                                                                                                                                                                                                                                                                                                                                                                                                                                                                                                                                                                                                                                                                                                                                                                                                                                                                                                                                                                                                                                                                                                                                                                                                                                                                                                                                                                                                                                                                                                                                                                                                                  CTGGGACTGA                                                                                                                                                                                                                                                                                                                                                                                                                                                                                                                                                                                                                                                                                                                                                                                                                                                                                                                                                                                                                                                                                                                                                                                                                                                                                                                                                                                                                                                                                                                                                                                                                                                                                                                                                                                                                                                                                                                                                                                                                                                                                                                                                                                                                                                                                                                                                                                                                                                                                                                                                                                                                                                                                                                                                                                                                                                                                                                                                                                                                                                                                                                                                                                                                                                                                                                                                                                                                                                                                                                                                                                                                                                                                                                                                                                                                                                                                                                                                                                                                                                                                                                                                                                                                                                                                                                                                                                                                                                                                                                                                                                                                                                                                                                                                                                                                                                                                                                                                                                                                                                                                                                                                                                                    
                                                                                                                                                                                                                                                                                                                                                                                                                                                                                                                                                                                                                                                                                                                                                                                                                                                                                                                                                                                                                                                                                                                                                                                                                                                                                                                                                                                                                                                                                                                                                                                                                                                                                                                                                                                                                                                                                 GCTGGGACTG                                                                                                                                                                                                                                                                                                                                                                                                                                                                                                                                                                                                                                                                                                                                                                                                                                                                                                                                                                                                                                                                                                                                                                                                                                                                                                                                                                                                                                                                                                                                                                                                                                                                                                                                                                                                                                                                                                                                                                                                                                                                                                                                                                                                                                                                                                                                                                                                                                                                                                                                                                                                                                                                                                                                                                                                                                                                                                                                                                                                                                                                                                                                                                                                                                                                                                                                                                                                                                                                                                                                                                                                                                                                                                                                                                                                                                                                                                                                                                                                                                                                                                                                                                                                                                                                                                                                                                                                                                                                                                                                                                                                                                                                                                                                                                                                                                                                                                                                                                                                                                                                                                                                                                                                     
                                                                                                                                                                                                                                                                                                                                                                                                                                                                                                                                                                                                                                                                                                                                                                                                                                                                                                                                                                                                                                                                                                                                                                                                                                                                                                                                                                                                                                                                                                                                                                                                                                                                                                                                                                                                                                                                                  CTGGGACTGG                                                                                                                                                                                                                                                                                                                                                                                                                                                                                                                                                                                                                                                                                                                                                                                                                                                                                                                                                                                                                                                                                                                                                                                                                                                                                                                                                                                                                                                                                                                                                                                                                                                                                                                                                                                                                                                                                                                                                                                                                                                                                                                                                                                                                                                                                                                                                                                                                                                                                                                                                                                                                                                                                                                                                                                                                                                                                                                                                                                                                                                                                                                                                                                                                                                                                                                                                                                                                                                                                                                                                                                                                                                                                                                                                                                                                                                                                                                                                                                                                                                                                                                                                                                                                                                                                                                                                                                                                                                                                                                                                                                                                                                                                                                                                                                                                                                                                                                                                                                                                                                                                                                                                                                                    
                                                                                                                                                                                                                                                                                                                                                                                                                                                                                                                                                                                                                                                                                                                                                                                                                                                                                                                                                                                                                                                                                                                                                                                                                                                                                                                                                                                                                                                                                                                                                                                                                                                                                                                                                                                                                                                                                                                                                                                                                                                                                                                                                                                                                                                                                                                                                                                                                                                                                                                                                                                                                                                                                                                                                                                                                                                                                                      TCCTCGGAT                                                                                                                                                                                                                                                                                                                                                                                                                                                                                                                                                                                                                                                                                                                                                                                                                                                                                                                                                                                                                                                                                                                                                                                                                                                                                                                                                                                                                                                                                                                                                                                                                                                                                                                                                                                                                                                                                                                                                                                                                                                                                                                                                                                                                                                                                                                                                                                                                                                                                                                                                                                                                                                                                                                                                                                                                                                                                                                                                                                                                                                                                                                                                                                                                                                                                                                                                                                                                                                                                                                                                                                                                                                                                                                                                                                                                                                                                                                                                                                                                                                                                                                                                                                 
                                                                                                                                                                                                                                                                                                                                                                                                                                                                                                                                                                                                                                                                                                                                                                                                                                                                                                                                                                                                                                                                                                                                                                                                                                                                                                                                                                                                                                                                                                                                                                                                                                                                                                                                                                                                                                                                                 GCTGGGACTA                                                                                                                                                                                                                                                                                                                                                                                                                                                                                                                                                                                                                                                                                                                                                                                                                                                                                                                                                                                                                                                                                                                                                                                                                                                                                                                                                                                                                                                                                                                                                                                                                                                                                                                                                                                                                                                                                                                                                                                                                                                                                                                                                                                                                                                                                                                                                                                                                                                                                                                                                                                                                                                                                                                                                                                                                                                                                                                                                                                                                                                                                                                                                                                                                                                                                                                                                                                                                                                                                                                                                                                                                                                                                                                                                                                                                                                                                                                                                                                                                                                                                                                                                                                                                                                                                                                                                                                                                                                                                                                                                                                                                                                                                                                                                                                                                                                                                                                                                                                                                                                                                                                                                                                                     
                                                                                                                                                                                                                                                                                                                                                                                                                                                                                                                                                                                                                                                                                                                                                                                                                                                                                                                                                                                                                                                                                                                                                                                                                                                                                                                                                                                                                                                                                                                                                                                                                                                                                                                                                                                                                                                                                                                                                                                                                                                                                                                                                                                                                                                                                                                                                                                                                                                                                                                                                                                                                                                                                                                                                                                                                                                                                                      TCCTCGGACT                                                                                                                                                                                                                                                                                                                                                                                                                                                                                                                                                                                                                                                                                                                                                                                                                                                                                                                                                                                                                                                                                                                                                                                                                                                                                                                                                                                                                                                                                                                                                                                                                                                                                                                                                                                                                                                                                                                                                                                                                                                                                                                                                                                                                                                                                                                                                                                                                                                                                                                                                                                                                                                                                                                                                                                                                                                                                                                                                                                                                                                                                                                                                                                                                                                                                                                                                                                                                                                                                                                                                                                                                                                                                                                                                                                                                                                                                                                                                                                                                                                                                                                                                                                
                                                                                                                                                                                                                                                                                                                                                                                                                                                                                                                                                                                                                                                                                                                                                                                                                                                                                                                                                                                                                                                                                                                                                                                                                                                                                                                                                                                                                                                                                                                                                                                                                                                                                      CTCCGTCGC                                                                                                                                                                                                                                                                                                                                                                                                                                                                                                                                                                                                                                                                                                                                                                                                                                                                                                                                                                                                                                                                                                                                                                                                                                                                                                                                                                                                                                                                                                                                                                                                                                                                                                                                                                                                                                                                                                                                                                                                                                                                                                                                                                                                                                                                                                                                                                                                                                                                                                                                                                                                                                                                                                                                                                                                                                                                                                                                                                                                                                                                                                                                                                                                                                                                                                                                                                                                                                                                                                                                                                                                                                                                                                                                                                                                                                                                                                                                                                                                                                                                                                                                                                                                                                                                                                                                                                                                                                                                                                                                                                                                                                                                                                                                                                                                                                                                                                                                                                                                                                                                                                                                                                                                                                                                                                                                                                                                 
                                                                                                                                                                                                                                                                                                                                                                                                                                                                                                                                                                                                                                                                                                                                                                                                                                                                                                                                                                                                                                                                                                                                                                                                                                                                                                                                                                                                                                                                                                                                                                                                                                                                                                                                                                                                                                                                                 GCTGGGACTGG                                                                                                                                                                                                                                                                                                                                                                                                                                                                                                                                                                                                                                                                                                                                                                                                                                                                                                                                                                                                                                                                                                                                                                                                                                                                                                                                                                                                                                                                                                                                                                                                                                                                                                                                                                                                                                                                                                                                                                                                                                                                                                                                                                                                                                                                                                                                                                                                                                                                                                                                                                                                                                                                                                                                                                                                                                                                                                                                                                                                                                                                                                                                                                                                                                                                                                                                                                                                                                                                                                                                                                                                                                                                                                                                                                                                                                                                                                                                                                                                                                                                                                                                                                                                                                                                                                                                                                                                                                                                                                                                                                                                                                                                                                                                                                                                                                                                                                                                                                                                                                                                                                                                                                                                    
                                                                                                                                                                                                                                                                                                                                                                                                                                                                                                                                                                                                                                                                                                                                                                                                                                                                                                                                                                                                                                                                                                                                                                                                                                                                                                                                                                                                                                                                                                                                                                                                                                                                                                                                                                                                                                                                                                                                                                                                                                                                                                                                                                                                                                                                                                                                                                                                                                                                                                                                                                                                                                                                                                                                                                                                                                                                                                      TCCTCGGAC                                                                                                                                                                                                                                                                                                                                                                                                                                                                                                                                                                                                                                                                                                                                                                                                                                                                                                                                                                                                                                                                                                                                                                                                                                                                                                                                                                                                                                                                                                                                                                                                                                                                                                                                                                                                                                                                                                                                                                                                                                                                                                                                                                                                                                                                                                                                                                                                                                                                                                                                                                                                                                                                                                                                                                                                                                                                                                                                                                                                                                                                                                                                                                                                                                                                                                                                                                                                                                                                                                                                                                                                                                                                                                                                                                                                                                                                                                                                                                                                                                                                                                                                                                                 
                                                                                                                                                                                                                                                                                                                                                                                                                                                                                                                                                                                                                                                                                                                                                                                                                                                                                                                                                                                                                                                                                                                                                                                                                                                                                                                                                                                                                                                                                                                                                                                                                                                                                      CTCCGTCGAG                                                                                                                                                                                                                                                                                                                                                                                                                                                                                                                                                                                                                                                                                                                                                                                                                                                                                                                                                                                                                                                                                                                                                                                                                                                                                                                                                                                                                                                                                                                                                                                                                                                                                                                                                                                                                                                                                                                                                                                                                                                                                                                                                                                                                                                                                                                                                                                                                                                                                                                                                                                                                                                                                                                                                                                                                                                                                                                                                                                                                                                                                                                                                                                                                                                                                                                                                                                                                                                                                                                                                                                                                                                                                                                                                                                                                                                                                                                                                                                                                                                                                                                                                                                                                                                                                                                                                                                                                                                                                                                                                                                                                                                                                                                                                                                                                                                                                                                                                                                                                                                                                                                                                                                                                                                                                                                                                                                                
                                                                                                                                                                                                                                                                                                                                                                                                                                                                                                                                                                                                                                                                                                                                                                                                                                                                                                                                                                                                                                                                                                                                                                                                                                                                                                                                                                                                                                                                                                                                                                                                                                                                                      CTCCGTCGA                                                                                                                                                                                                                                                                                                                                                                                                                                                                                                                                                                                                                                                                                                                                                                                                                                                                                                                                                                                                                                                                                                                                                                                                                                                                                                                                                                                                                                                                                                                                                                                                                                                                                                                                                                                                                                                                                                                                                                                                                                                                                                                                                                                                                                                                                                                                                                                                                                                                                                                                                                                                                                                                                                                                                                                                                                                                                                                                                                                                                                                                                                                                                                                                                                                                                                                                                                                                                                                                                                                                                                                                                                                                                                                                                                                                                                                                                                                                                                                                                                                                                                                                                                                                                                                                                                                                                                                                                                                                                                                                                                                                                                                                                                                                                                                                                                                                                                                                                                                                                                                                                                                                                                                                                                                                                                                                                                                                 
                                                                                                                                                                                                                                                                                                                                                                                                                                                                                                                                                                                                                                                                                                                                                                                                                                                                                                                                                                                                                                                                                                                                                                                                                                                                                                                                                                                                                                                                                                                                                                                                                                                                                                                                                                                                                                                                                                                                                                                                                                                                                                                                                                                                                                                                                                                                                                                                                                                                                                                                                                                                                                                                                                                                                                                                                                                                                                                                                                                                                                                                                                                                                                                                                                                                                                                                                                                                                                                                                                                                                                                                                                                                                                                                                                                                                                                                                                                                                                                                                                                                                                                                                                                                                                                                                                                                                                                                                                                                                                                                                                                                                                                                                                                                                                                                                                                                                                                                                                                                                                                                                                                                                                                                                                                                                                                                                                                                                                                                                                                                                                                                                                                                                                            TCCTCGCA                                                                                                                                                                                                                                                                                                                                                                                                                                                                                                                                                                                                                                                                                                                                                                                                                                                                                                                                                                                                                                                                                                                                                                                                                                                                                                                                                                            
                                                                                                                                                                                                                                                                                                                                                                                                                                                                                                                                                                                                                                                                                                                                                                                                                                                                                                                                                                                                                                                                                                                                                                                                                                                                                                                                                                                                                                                                                                                                                                                                                                                                                                                                                                                                                                                                                                                                                                                                                                                                                                                                                                                                                                                                                                                                                                                                                                                                                                                                                                                                                                                                                                                                                                                                                                                                                                      TCCTCGGAG                                                                                                                                                                                                                                                                                                                                                                                                                                                                                                                                                                                                                                                                                                                                                                                                                                                                                                                                                                                                                                                                                                                                                                                                                                                                                                                                                                                                                                                                                                                                                                                                                                                                                                                                                                                                                                                                                                                                                                                                                                                                                                                                                                                                                                                                                                                                                                                                                                                                                                                                                                                                                                                                                                                                                                                                                                                                                                                                                                                                                                                                                                                                                                                                                                                                                                                                                                                                                                                                                                                                                                                                                                                                                                                                                                                                                                                                                                                                                                                                                                                                                                                                                                                 
                                                                                                                                                                                                                                                                                                                                                                                                                                                                                                                                                                                                                                                                                                                                                                                                                                                                                                                                                                                                                                                                                                                                                                                                                                                                                                                                                                                                                                                                                                                                                                                                                                                                                                                                                                                                                                                                                                                                                                                                                                                                                                                                                                                                                                                                                                                                                                                                                                                                                                                                                                                                                                                                                                                                                                                                                                                                                                      TCCTCGGAA                                                                                                                                                                                                                                                                                                                                                                                                                                                                                                                                                                                                                                                                                                                                                                                                                                                                                                                                                                                                                                                                                                                                                                                                                                                                                                                                                                                                                                                                                                                                                                                                                                                                                                                                                                                                                                                                                                                                                                                                                                                                                                                                                                                                                                                                                                                                                                                                                                                                                                                                                                                                                                                                                                                                                                                                                                                                                                                                                                                                                                                                                                                                                                                                                                                                                                                                                                                                                                                                                                                                                                                                                                                                                                                                                                                                                                                                                                                                                                                                                                                                                                                                                                                 
                                                                                                                                                                                                                                                                                                                                                                                                                                                                                                                                                                                                                                                                                                                                                                                                                                                                                                                                                                                                                                                                                                                                                                                                                                                                                                                                                                                                                                                                                                                                                                                                                                                                                                                                                                                                                                                                                  CTGGGACTGT                                                                                                                                                                                                                                                                                                                                                                                                                                                                                                                                                                                                                                                                                                                                                                                                                                                                                                                                                                                                                                                                                                                                                                                                                                                                                                                                                                                                                                                                                                                                                                                                                                                                                                                                                                                                                                                                                                                                                                                                                                                                                                                                                                                                                                                                                                                                                                                                                                                                                                                                                                                                                                                                                                                                                                                                                                                                                                                                                                                                                                                                                                                                                                                                                                                                                                                                                                                                                                                                                                                                                                                                                                                                                                                                                                                                                                                                                                                                                                                                                                                                                                                                                                                                                                                                                                                                                                                                                                                                                                                                                                                                                                                                                                                                                                                                                                                                                                                                                                                                                                                                                                                                                                                                    
                                                                                                                                                                                                                                                                                                                                                                                                                                                                                                                                                                                                                                                                                                                                                                                                                                                                                                                                                                                                                                                                                                                                                                                                                                                                                                                                                                                                                                                                                                                                                                                                                                                                                                                                                                                                                                                                                                                                                                                                                                                                                                                                                                                               TTCCGGACTC                                                                                                                                                                                                                                                                                                                                                                                                                                                                                                                                                                                                                                                                                                                                                                                                                                                                                                                                                                                                                                                                                                                                                                                                                                                                                                                                                                                                                                                                                                                                                                                                                                                                                                                                                                                                                                                                                                                                                                                                                                                                                                                                                                                                                                                                                                                                                                                                                                                                                                                                                                                                                                                                                                                                                                                                                                                                                                                                                                                                                                                                                                                                                                                                                                                                                                                                                                                                                                                                                                                                                                                                                                                                                                                                                                                                                                                                                                                                                                                                                                                                                                                                                                                                                                                                                                                                                                                                                                                                                                                                                                                                                                                                                                                                                                                                                                                                                       
                                                                                                                                                                                                                                                                                                                                                                                                                                                                                                                                                                                                                                                                                                                                                                                                                                                                                                                                                                                                                                                                                                                                                                                                                                                                                                                                                                                                                                                                                                                                                                                                                                                                                                                                                                                                                                                                                                                                                                                                                                                                                                                                                                                                                                                                                                                                                                                                                                                                                                                                                                                                                                                                                                                                                                                                                                                                                                                                                                                                                                                                                                                                                                                                                                                                                                                                                                                                                                                                                                                                                                                                                                                                                                                                                                                                                                                                                                                                                                                                                                                                                                                                                                                                                                                                                                                                                                                                                                                                                                                                                                                                                                                                                                                                                                                                                                                                                                                                                                                                                                                     TGACTCTCT                                                                                                                                                                                                                                                                                                                                                                                                                                                                                                                                                                                                                                                                                                                                                                                                                                                                                                                                                                                                                                                                                                                                                                                                                                                                                                                                                                                                                                                                                                                                                                                                                                                                                                                                                                                                                                                                                                                                                                                                                                  
                                                                                                                                                                                                                                                                                                                                                                                                                                                                                                                                                                                                                                                                                                                                                                                                                                                                                                                                                                                                                                                                                                                                                                                                                                                                                                                                                                                                                                                                                                                                                                                                                                                                                                                                                                                                                                                                                                                                                                                                                                                                                                                                                                                                                                                                                                                                                                                                                                                                                                                                                                                                                                                                                                                                                                                                                                                                                                                                                                                                                                                                                                                                                                                                                                                                                                                                                                                                                                                                                                                                                                                                                                                                                                                                                                                                                                                                                                                                                                                                                                                                                                                                                                                                                                                                                                                                                                                                                                                                                                                                                                                                                                                                                                                                                                                      CTCTGCGTT                                                                                                                                                                                                                                                                                                                                                                                                                                                                                                                                                                                                                                                                                                                                                                                                                                                                                                                                                                                                                                                                                                                                                                                                                                                                                                                                                                                                                                                                                                                                                                                                                                                                                                                                                                                                                                                                                                                                                                                                                                                                                                                                                                                                                                                                                                 
                                                                                                                                                                                                                                                                         CTGCGGCTTA                                                                                                                                                                                                                                                                                                                                                                                                                                                                                                                                                                                                                                                                                                                                                                                                                                                                                                                                                                                                                                                                                                                                                                                                                                                                                                                                                                                                                                                                                                                                                                                                                                                                                                                                                                                                                                                                                                                                                                                                                                                                                                                                                                                                                                                                                                                                                                                                                                                                                                                                                                                                                                                                                                                                                                                                                                                                                                                                                                                                                                                                                                                                                                                                                                                                                                                                                                                                                                                                                                                                                                                                                                                                                                                                                                                                                                                                                                                                                                                                                                                                                                                                                                                                                                                                                                                                                                                                                                                                                                                                                                                                                                                                                                                                                                                                                                                                                                                                                                                                                                                                                                                                                                                                                                                                                                                                                                                                                                                                                                                                                                                                                                                                                                                                                                                                                                                                                                                                                                                                                                                                                                                                                                                                                                                                                                                                                                                                                                                                                                                                                                                                                                                                                                                                                                                                             

BCCT family transporter
TTGAAAAAAGAGAAAGTTATGGACTGGACGACCTTTATAGGGACAGTAGCTGTACTTCTTTTTGCAGTTATACCTATGATGGCTTTTCCAAAAGCAAGTGAAGATATCATCACTGGTATTAATAGTGCCATTTCTGATTCAATTGGTTCGATATATTTATTTATGGGGCTGGCGATTTTTTGCTTTGTAATGTATATCGCATTTGGTAAATATGGTAATGTCACACTTGGTAAAGCAAGTGATAAACCAGAATTTAATACATTTACATGGGCGGCAATGCTGTTTTGTGCAGGCATAGGCTCTGATATTTTATACTGGGGCGTTATTGAATGGGCTTTTTACTATCAAGTTCCACCAAATGGCGCGAAAAGTATGAGTGATGAAGCACTCCAATATGCGACGCAATATGGTATGTTCCACTGGGGGCCAATTGCTTGGGCTATTTATGTTCTACCAGCATTACCAATTGGTTATTTAGTATTTGTTAAAAAACAACCGGTGTATAAAATTAGTCAAGCTTGTCGTCCGATTTTAAAAGGTCAAACAGATAAATTTGTAGGTAAAGTTGTAGATATCTTATTTATCTTTGGATTGCTAGGTGGTGCGGCAACATCACTAGCGTTAGGTGTGCCATTAATTTCTGCAGGCATAGAAAGATTAACTGGTTTAGATGGTAAAAATATGATTTTACGTTCGGCCATTTTATTAACAATCACGGTTATATTTGCCATTAGTTCATATACAGGATTGAAAAAAGGTATTCAAAAGTTAAGTGATATCAACGTTTGGCTATCCTTTGTACTTTTAGCCTTTATATTTATTATTGGACCGACTGTTTTTATTATGGAAACGACAGTGACAGGGTTCGGAAATATGTTGAGAGATTTCTTTCATATGGCAACATGGTTAGAACCATTCGGTGGTATTAAAGGTCGAAAAGAAACGAATTTCCCACAAGACTGGACAATATTCTACTGGTCATGGTGGTTAGTATATGCGCCATTTATCGGTTTATTTATCGCTAGAATTTCAAAAGGTCGACGCCTTAAAGAAGTCGTGCTAGGAACAATTATTTATGGAACGCTTGGATGCGTATTATTCTTTGGTATTTTTGGTAACTATGCTGTGTATTTACAAATTTCTGGACAGTTTAATGTAACACAATATTTAAATACACATGGTACAGAGGCAACCATTATTGAAGTGGTGCATCATTTACCATTCCCATCATTGATGATTGTACTATTCTTAGTATCTGCTTTCTTATTCTTAGCAACAACATTTGATTCGGGTTCATATATTTTAGCGGCAGCATCTCAGAAAAAAGTGGTAGGCGAACCATTACGTGCCAATCGTTTATTCTGGGCATTTGCATTGTGCTTATTGCCATTTTCATTGATGCTAGTTGGTGGTGAACGTGCATTAGAAGTATTGAAAACTGCTTCAATACTGGCAAGTGTGCCATTAATTGTTATTTTTATTTTCATGATGATATCATTTTTAATCATTTTAGGGCGCGATAGAATTAAACTTGAAACGCGTGCTGAAAAATTAAAAGAAGTTGAACGTCGTTCATTGCGAATCGTTCAAGTATCAGAAGAAGAACAAGACGATAATTTATAA
                                                                                                                                                                                                                                                                                                                                                                                                                                     CGGGGCCG                                                                                                                                                                                                                                                                                                                                                                                                                                                                                                                                                                                                                                                                                                                                                                                                                                                                                                                                                                                                                                                                                                                                                                                                                                          
                                                                                                                                                                                                                                                                                                                                                                                                                                     CGGGGCCA                                                                                                                                                                                                                                                                                                                                                                                                                                                                                                                                                                                                                                                                                                                                                                                                                                                                                                                                                                                                                                                                                                                                                                                                                                          
                                                                                                                                                                                                                                                                                                                            CGGGCGTTC                                                                                                                                                                                                                                                                                                                                                                                                                                                                                                                                                                                                                                                                                                                                                                                                                                                                                                                                                                                                                                                                                                                                                                                                                                                                                                                                                  
                                                                                                                                                                                                                                                                                                                                                                                                                                                                                                                                         CCGTCCGA                                                                                                                                                                                                                                                                                                                                                                                                                                                                                                                                                                                                                                                                                                                                                                                                                                                                                                                                                                                                                                                                                                                                      
                                                                                                                                                                      TGCTGGCGATG                                                                                                                                                                                                                                                                                                                                                                                                                                                                                                                                                                                                                                                                                                                                                                                                                                                                                                                                                                                                                                                                                                                                                                                                                                                                                                                                                                                                                                                                                                      
                                                                                                                                                                                                                                                                                                                                                                                                                                                                                                                                                                                                                                                                                                                                                                                                                                                           TCCGACTGTTT                                                                                                                                                                                                                                                                                                                                                                                                                                                                                                                                                                                                                                                                                                                                                                                                                 
                                                                                                                                                                                                                                                                                                                                                                                                                                                                                                                                                                                                                                                                                                                                                                                                                                                            CCGACTGTTT                                                                                                                                                                                                                                                                                                                                                                                                                                                                                                                                                                                                                                                                                                                                                                                                                 
                                                                                                                                                                                                                                                                                                                                                                                                                                                                                                                                                                                                                                                                                                                                                                                                                                                           TCCGACTGTTC                                                                                                                                                                                                                                                                                                                                                                                                                                                                                                                                                                                                                                                                                                                                                                                                                 
                                                                                                                                                                                                                                                                                                                                                                                                                                                                                                                                                                                                                                                                                                                                                                                                                                                           TCCGACTGTT                                                                                                                                                                                                                                                                                                                                                                                                                                                                                                                                                                                                                                                                                                                                                                                                                  
                                                                                                                                                                                                                                                                                                                                                                                                                                                                                                                                                                                                                                                                                                                                                                                                                                                            CCGACTGTTC                                                                                                                                                                                                                                                                                                                                                                                                                                                                                                                                                                                                                                                                                                                                                                                                                 
                                                                                                                                                                                                                                                                                                                                                                                                                                                                                                                                                                                                                                                                                                                                                                                                                                                           TCCGACTGTTA                                                                                                                                                                                                                                                                                                                                                                                                                                                                                                                                                                                                                                                                                                                                                                                                                 
                                                                                                                                                                                                                                                                                                                                                                                                                                                                                                                                                                                                                      CTGGTGCGGA                                                                                                                                                                                                                                                                                                                                                                                                                                                                                                                                                                                                                                                                                                                                                                                                                                                                                                                                                                                                                                                       
                                                                                                                                                                                                                                                                                                                                                                                                                                                                                                                                                                                                                                                                                                                                                                                                                                                            CCGACTGTT                                                                                                                                                                                                                                                                                                                                                                                                                                                                                                                                                                                                                                                                                                                                                                                                                  
                                                                                                                                                                                                                                                                                                                                                                                                                                                                                                                                                                                                                                                                                                                                                                                                                                                           TCCGACTGTTG                                                                                                                                                                                                                                                                                                                                                                                                                                                                                                                                                                                                                                                                                                                                                                                                                 
                                                                                                                                                                                                                                                                                                                                                                                                                                                                                                                                                                                                                                                                                                                                                                                                                                                           TCCGACTGTC                                                                                                                                                                                                                                                                                                                                                                                                                                                                                                                                                                                                                                                                                                                                                                                                                  
                                                                                                                                                                                                                                                                                                                                                                                                                                                                                                                                                                                                                                                                                                                                                                                                                                                           TCCGACTGTA                                                                                                                                                                                                                                                                                                                                                                                                                                                                                                                                                                                                                                                                                                                                                                                                                  
                                                                                                                                                                                                                                                                                                                                                                                                                                                                                                                                                                                                                                                                                                                                                                                                                                                            CCGACTGTTA                                                                                                                                                                                                                                                                                                                                                                                                                                                                                                                                                                                                                                                                                                                                                                                                                 

IS6 family transposase IS257-3
ATGAACTATTTCAGATATAAACAATTTAACAAGGATGTTATCACTGTAGCGGTTGGCTACTATCTAAGATATGCATTGAGTTATCGTGATATATCTGAAATATTAAGGGAACGTGGTGTAAACGTTCATCATTCAACGGTCTACCGTTGGGTTCAAGAATATGCTCCCGTTTTGTATCAAATTTGGAAGAAAAAACATAAAAAAGCGTATTATAAGTGGCGTGTTGATGAGACATATATCAAAATTAAAGGACAGTGGTGTTATCTGTATCGCGCGATTGATGCAGATGGACATACATTAGATATTTGGTTGCGTAAGCAACGAGATAATCATTCAGCATATGCGTTTATCAAACGTCTCATTAAACAATTTGGTAAACCTCAAAAGGTAATTACAGATCAGGCACCTTCAACGAAGGTAGCAATGGCTAAAGTAATTAAAGCTTTTAAACTTAAACCGGACTGTCATTGTACATCGAAATATCTGAATAACCTCATTGAGCAAGATCACCGTCATATTAAAGTAAGAAAGACAAGGTATCAAAGTATCAATACAGCAAAGAATACTTTAAAAGGTATTGAATGTATTTACGCTCTATATAAAAAGAACCGCAGGTCTCTTCAGATCTACGGATTTTCGCCATGCCACGAAATTAGCATCATGCTAGCAAGTTAA
                                                                                                                                                                                                                                                                                                                   GGTTGCGG                                                                                                                                                                                                                                                                                                                                                                        
                                                                                                                                                                                                                                                                                                                                                                                                                                                                         GGGACTGA                                                                                                                                                                                                                  
                                                                                                                                                                                                                                                                                                                   GGTTGCGA                                                                                                                                                                                                                                                                                                                                                                        
                                                                                                                                                                                                                                                                                                                                                                                                                                                                       GCCGGACG                                                                                                                                                                                                                    
                                                                                                                                                                                                                                                                                                                                                                                                                                                                          TGACTGTC                                                                                                                                                                                                                 
                                                                                                                                                                                                                                                                                                                                                                                                                                                                         AGGACTGC                                                                                                                                                                                                                  
                                                                                                                                                                                                                                                                                                                                                                                                                                                                       TCCGGACT                                                                                                                                                                                                                    
                                                                                                                                                                                                                        GGGCGTGT                                                                                                                                                                                                                                                                                                                                                                                                                                                                   
                                                                                                                                                                                                                                                                                                                                                                                                                                                                       GCCGGACA                                                                                                                                                                                                                    
                                                                                                                                                                                                                                                                                                                                                                                                                                                                         GGGACTGG                                                                                                                                                                                                                  
                                                                                                                                                                                                                                                                                                                                                                                                                                                                         TGGACTGC                                                                                                                                                                                                                  
                                                                                                                                                                                                                                                                                                                                                                                                                                                                       TCCGGACA                                                                                                                                                                                                                    
                                                 CGGTTGGC                                                                                                                                                                                                                                                                                                                                                                                                                                                                                                                                                                                                                                          
                                                                                                                                                                                                                                                                                                                                                                                                                                                                                                                                                                                                                                                    GCGGATTT                                       
                                                                                                                                                                                                                                                                                                                                                                                                                                                                                                                                                                                                                                                    GCGGATTC                                       
                                                CCGGTTGGCT                                                                                                                                                                                                                                                                                                                                                                                                                                                                                                                                                                                                                                         

hypothetical protein
ATGGATTACACAAATCAAAAAAGAAAATACATAATATTTGGTATTGTTCTTGCTATAACACTTCTAATTGTTGGAATTGCTTACTATTTAATCAGTTTGAATAATGCTAAAGGACAAGTTAAAGAATTTGAAAAATTAGTACAGCATAATGACTACAATAGTATTGCTAAAAAGTTATCTAATAAAGAAGAAACTTTATCTGAAAATGATGCTAAAAACTTTGTGTTATTTGTTAAAAGTAAAGAAAATCAAGAACAATACAATGAGCAAATACAAAAAATTAAAAGTAATATTGATAAAAATAAAGACAATAATACCGTGTATGGCTCTATAACAGATCAATACGGAAATAACCTAATAACTATTAAGAAAAACGGAAAGACTTTCTTTTTTATAGATAAATTAGAATTCAAACCTAAACTTACCAGCGTTTATGTGAAAGAATTTAATAACACTGGAATTTACAAATATCAGCAAGAAAATGCTAAAAAGGTAATAGCAGAAAGCAATCAAACAACAGAATTAGGCAAGTTCTTTATTGGTAAATATAGTATTAAAACAGATAAAACAATTGAAGATTCAATTCACAATGGGACTTTGACAGGAAAAATAGATATAGATTTAAGCAATAGAGGAAACAATAATAAGATATATGCAGATGAAGATTTTAACCAAAGCTGGTTTAAGGTTAAGCTAAACAATGATAGTTTATTAGAAAAAAATAGTTACAAACTTTTAATTGATGATAAAGATGTTGATTATAATTCCAAAAAGACATATGGAAAGTATTACAATCCAACTGAATTAAGTGTATATGCGATTGGAAAATTAGAGGGTAAAGAGTTTAAAACTAACAGAATAAATATAAGACGTAATTATGATAATAAACCTCAAAATTTAAAATTAAGTTTTAAGGAATCTCAAATAAGAGATTATGAGAGTAAAAGTAAAAAGGTTAAAGAAAAAGCTAAAAGCTATATTAAAGAATATACGAAAGAGTTAAACAAAGCATATAAAAAGAAAGATTATAAATATATATCTGACTACGTTAAAAATAACTCTCAATTAGAAAAACAACTAAAAAAACAGGTTAAGTCTAAATCAAAAGTTAAATTTAAAGATGTTAAGATAAACAACGTTAAACGTGATAAAAACAAAATATATATTGAGTTAAGTAAAACCAACAATGGTAATGTGTTTCAAACGAAATATACCTTAGATTACGATAATGTATCAAATGAATTTCTAGTAGAAGATTCACATGATAATTAA
                                                                                                                                                                                                                                                                                                                                                                                                                                                                                                                                                                                                             CTGGGACTG                                                                                                                                                                                                                                                                                                                                                                                                                                                                                                                                                                                                                                                                                                  
                                                                                                                                                                                                                                                                                                                                                                                                                                                                                                                                                                                                              TGGGACTG                                                                                                                                                                                                                                                                                                                                                                                                                                                                                                                                                                                                                                                                                                  
                                                                                                                                                                                                                                                                                                                                                                                                                                                                                                                                                                                                                                                                                                                                                                                                                                                                                                                                                                                                                                                                            AATCTGACTG                                                                                                                                                                                                                                  
                                                                                                                                                                                                                                                                                                                                                                                                                                                                                                                                                                                                             CTGGGACTA                                                                                                                                                                                                                                                                                                                                                                                                                                                                                                                                                                                                                                                                                                  
                                                                                                                                                                                                                                                                                                                                                                                                                                                                                                                                                                                                              TGGGACTA                                                                                                                                                                                                                                                                                                                                                                                                                                                                                                                                                                                                                                                                                                  
                                                                                                                                                                                                                                                                                                                                                                                                                                                                                                                                                                                                              CGGGACTTTT                                                                                                                                                                                                                                                                                                                                                                                                                                                                                                                                                                                                                                                                                                
                                                                                                                                                                                                                                                                                                                                                                                                                                                                                                                                                                                                                                                                                                                                                                                                                                                                                                                                                                                                                                                                            AATCTGACTA                                                                                                                                                                                                                                  
                                                                                                                                                                                                                                                                                                                                                                                                                                                                                                                                                                                                             CTGGGACT                                                                                                                                                                                                                                                                                                                                                                                                                                                                                                                                                                                                                                                                                                   
                                                                                                                                                                                                                                                                                                                                                                                                                                                                                                                                                                                                             CTGGGACTC                                                                                                                                                                                                                                                                                                                                                                                                                                                                                                                                                                                                                                                                                                  
                                                                                                                                                                                                                                                                                                                                                                                                                                                                     GCTGGAATTC                                                                                                                                                                                                                                                                                                                                                                                                                                                                                                                                                                                                                                                                                                                                                                                                                                         
                                                                                                                                                                                                                                                                                                                                                                                                                                                                                                                                                                                                              AGGGACTA                                                                                                                                                                                                                                                                                                                                                                                                                                                                                                                                                                                                                                                                                                  
                                                                                                                                                                                                                                                                                                                                                                                                                                                                                                                                                                                                              CGGGACTTT                                                                                                                                                                                                                                                                                                                                                                                                                                                                                                                                                                                                                                                                                                 
                                                                                                                                                                                                                                                                                                                                                                                                                                                                                                                                                                                                             CTGGGACTT                                                                                                                                                                                                                                                                                                                                                                                                                                                                                                                                                                                                                                                                                                  
                                                                                                                                                                                                                                                                                                                                                                                                                                                                                                                                                                                                              CGGGACTTTC                                                                                                                                                                                                                                                                                                                                                                                                                                                                                                                                                                                                                                                                                                

CHAP domain-containing protein
ATGTGGAGTGCTATTGCTAAAGGAATAACAATGCTGATGAAGAAAAAAGCATTATCCAAAATATTAAAACCAGTAATAGCTATAGTAATAGGCTTTTTCCTTCTTATTTTTATAATGATTGCTTATCTAGTAGGATCTTTCACTAAAGAAATTAATGAGAGTGGCGAACAAAAAATGAAAGAGGCTGAATCAACAGCAACAGGTGCGTGTACTGGTGGAAGTGTTGACGGTTCGGGTATCTCTGCTTTTGAAAAAAACGCCAAAGGTGGCGCATTAGAAGGTAAAGGTAAGGATATGGTTAAAATTGCTAAAAAAAATAAAATACCACCAAAATTATTTATAGCAATTGTAGCTTCTGAGTCAGAATGGGGAAGAGGGGCAAATGCAACAAAACAAAAAAACCCCCTATCTATAATGGGGGCTGGCCCTCTACAAGTTTACCCTTCAATTGAAGAAGGACTTGATAAAGGTGCAAAAAATTTATATGACTTATACATTTCTGAAGGTTTGACAACTCCCGAGAAAATCGGGCCAAAATACGCACCAGTAGGCGCTAGTAATGACCCAGATGACTTAAATAGTAACTGGGTACCTACAGTTAAGAAAATCATGAAGTCATTCGGTGGCAAAGAGGCTAAATGTTCTACTGAAAGCAGTGGTGGAGGTTCAGACGGAAAAGGATTTGATTTTAAAGGAGAATTCCCTAAACCTGACAAATCGAAATATAACGGTCAATCTTATCCATGGGGACAGTGTACTTGGTATGTACATCAACGTAGAAAAGAAATTGGCAAACCAGTACCTTTAACTTGGGGTAATGGTGGGGACTGGGGCGATAATGCAAAAGCGCAAGGCTGGGAAGTAGGTAGTAAGCCGAAAGCTGGCGCTGGCGCCTCTGTAAAACCCGGTAACTTTGGCGCACCACCACCGTATGGACACATCATGTTTGTCGAAAAAGTTAAAAAAGACGGTGGAATTGTAGTTAGTGAGGCCAATGTAAAAGGCCTAGGAGTTATAAGTTCAAGAGAATTTTCAAAAGCAGAAACACAACGTATGCAATTTATTTATGATAAGTAG
                                                                                                                                                                                                                                                                                                                                                                                                                                                                                                                                                                                                                                                                                                                                                                                                                                                      TGGGACTGA                                                                                                                                                                                                                                                      
                                                                                                                                                                                                                                                                                                                                                                                                                                CGGGGCTGG                                                                                                                                                                                                                                                                                                                                                                                                                                                                                                                                                                                                                                                                            
                                                                                                                                                                                                                                                                                                                                                                                                                                 CGGGCTGG                                                                                                                                                                                                                                                                                                                                                                                                                                                                                                                                                                                                                                                                            
                                                                                                                                                                                                                                                                                                                                                                                                                                                                                                                                                                                                                                                                                                                                                                                                                                                      TGGGACTGG                                                                                                                                                                                                                                                      
                                                                                                                                                                                                                                                                                                                                                                                                                                                                                                                                                                                                                                                                                                                                                                                                                                                 TTGGTGGGGC                                                                                                                                                                                                                                                          
                                                                                                                                                                                                                                                                                                                                                                                                                                                                                                                                                                                                                                                                                                                                                                                                                                                  TGGTGGGGC                                                                                                                                                                                                                                                          
                                                                                                                                                                                                                                                                                                                                                                                                                                                                                                                                                                                                                                                                                                                                                                                                                                                           CTGGGGCGG                                                                                                                                                                                                                                                 
                                                                                                                                                                                                                                                                                                                                                                                                                                                                                                                                                                                                                                                                                                                                                                                                                                                                                                                   CCGCTGGA                                                                                                                                                                                          
                                                                                                                                                                                                                                                                                                                                                                                                                                                                                                                                                                                                                                                                                                                                                                                                                                                      TGGGACTGT                                                                                                                                                                                                                                                      
                                                                                                                                   CGGATCTC                                                                                                                                                                                                                                                                                                                                                                                                                                                                                                                                                                                                                                                                                                                                                                                                                                                                                                                                                                          
                                                                                                                                                                                                                                                                                                                                                                                                                                CGGGGCTGC                                                                                                                                                                                                                                                                                                                                                                                                                                                                                                                                                                                                                                                                            
                                                                                                                                                                                                                                                                                                                                                                                                                                                                                                                                                                                                                                                                                                                                                                                                                                                                                                                 TGGCGCTGGA                                                                                                                                                                                          

Plasmid recombination enzyme type 2
ATGAGTTATGCAGTTTGTAGAATGCAAAAAGTGAAATCAGCTGGACTAAAAGGCATGCAATTTCATAATCAAAGAGAGCGAAAAAGTAGAACGAATGATGATATTGACCATGAGCGAACACGTGAAAATTATGATTTGAAAAATGATAAAAATATTGATTACAACGAACGTGTCAAAGAAATTATTGAATCACAAAAAACAGGTACAAGAAAAACGAGGAAAGATGCTGTTCTTGTAAATGAGTTGCTAGTAACATCTGACCGAGATTTTTTTGAGCAACTGGATCCAGGAGAACAAAAACGATTTTTTGAGGAAAGTTATAAATTATTTTCCGAACGATATGGCAAGCAAAATATTGCTTATGCAACAGTTCATAATGATGAGCAAACCCCTCACATGCATTTAGGTGTTGTGCCTATGCGTGATGGAAAACTGCAAGGAAAAAATGTGTTTAATCGTCAAGAACTGTTATGGCTACAAGATAAATTCCCCGAGCATATGAAAAAACAGGGTTTTGAGTTGAAGCGTGGTGAACGTGGCTCTGACCGTAAACATATTGAGACAGCTAAATTTAAAAAACAAACTTTGGAAAAAGAGATTGATTTTCTAGAAAAAAATTTAGCAGTTAAAAAAGATGAATGGACTGCTTATAGCGATAAAGTTAAATCAGATTTAGAAGTACCAGCGAAACGACACATGAAAAGTGTTGAAGTGCCAACGGGTGAAAAGTCCATGTTTGGTTTGGGAAAAGAAATAATGAAAACAGAAAAGAAACCAACCAAAAATGTTGTTATATCGGAGCGTGATTATAAAAACTTAGTGACTGCTGCGAGAGATAACGATAGGTTAAAACAGCATGTTAGAAATCTCATGAGTACTGATATGGCGAGAGAATATAAAAAATTAAGTAAAGAACATGGGCAAGTTAAAGAAAAATATAGTGGTCTTGTAGAGCGATTTAATGAAAATGTAAATGATTATAATGAGTTGCTTGAAGAAAACAAGTCTTTAAAGTCTAAAATAAGCGATTTAAAGCGTGATGTGAGTTTAATCTATGAAAGCACTAAGGAATTCCTTAAGGAACGTACAGACGGCTTAAAAGCCTTTAAAAACGTTTTTAAGGGGTTTGTAGACAAGGTAAAGGATAAAACAGCACAATTCCAAGAAAAACACGATTTAGAACCTAAAAAGAACGAATTTGAACTAACTCATAACCGAGAGGTAAAAAAAGAACGAAGTCGAGATCAGGGAATGAGTTTATAA
                                                                                                                                                                                                                                                                                                                                                                                                                                                                                                                                                                                                                                                                                                                                                                                                                           GCGGAGCC                                                                                                                                                                                                                                                                                                                                                                                                                                                                            
                                                                                                                                                                                                                                                                                                                                                                                                                                                                                                                                                         TGCTCTGA                                                                                                                                                                                                                                                                                                                                                                                                                                                                                                                                                                                                                                                                                                                                              
                                                                                                                                                                                                                                                                                                                                                                                                                                                                                                                                                                                                                                                                                                                                                                                                                           TCGGAGCC                                                                                                                                                                                                                                                                                                                                                                                                                                                                            
                                                                                                                                                                                                                                                                                                                                                                                                                                                                                                                                                                                                                                                               AGGACTGCG                                                                                                                                                                                                                                                                                                                                                                                                                                                                                                                                                                                                                                       
                                                                                                                                                                                                                                                                                                                                                                                                                                                                                                                                                                                                                                                                                                                                                                                                                                                                                                                                                                                                                                                                                                                                                                CGGGGTTG                                                                                                                                       
                                                                                                                                                                                                                                                                                                                                                                                                                                                                                                                                                                                                                                                                                                                                                                                                                                                                                                                                                                                                                                                                                                                                                                                                                                                                                 GGAAGTCGG                     
                                                                                                                                                                                                                                                                                                                                                                                                                                                                                                                                                                                                                                                                                                                                                                                                                          TTCGGAGCC                                                                                                                                                                                                                                                                                                                                                                                                                                                                            
                                                                                                                                                                                                                                                                                                                                                                                                                                                                                                                                                                                                                                                               AGGACTGCA                                                                                                                                                                                                                                                                                                                                                                                                                                                                                                                                                                                                                                       
                                                                                                                                                                                                                                                                                                                                                                                                                                                                                                                                                                                                                                                               TGGACTGCTTG                                                                                                                                                                                                                                                                                                                                                                                                                                                                                                                                                                                                                                     
                                                                                                                                                                                                                                                               TCTGACCG                                                                                                                                                                                                                                                                                                                                                                                                                                                                                                                                                                                                                                                                                                                                                                                                                                                                                                                                                                                                                                        
                                                                                                                                                                                                                                                                                                                                                                                                                                                                                                                                                                                                                                                                                                                                                                                                                                                                                                                                                                                                                                                                                                                                                                 AGGGTTTGT                                                                                                                                     

2-deoxyribose-5-phosphate aldolase
ATGAAATTTGAGAAATATATAGATCACACTTTATTGAAGCCTGAGTCAACACGTACGCAAATCGATCAAATCATCGATGAAGCGAAAGCATACAATTTTAAATCTGTATGTGTGAATCCAACACATGTTAAATATGCAGCAGAGCGACTAGCTGATTCAGAGGTGCTCGTTTGTACGGTAATAGGATTCCCATTAGGTGCGTCGACAACTGCAACGAAAGCATTTGAAACAGAAGATGCAATTCAAAATGGTGCAGATGAAATTGACATGGTCATCAACATCGGCGCATTAAAAGATGGACGTTTTGATGATGTACAACAAGACATTGAAGCAGTGGTTAAAGCTGCGAAAGGTCACACAGTAAAAGTGATTATTGAGACGGTATTGTTGGACCATGACGAAATTGTAAAAGCGAGTGAATTAACAAAAGCGGCTGGTGCGGACTTCGTTAAAACTTCAACAGGTTTTGCAGGTGGCGGTGCGACTGCAGAAGACGTTAAATTAATGAAAGATACAGTAGGTGCTGATGTAGAAGTAAAAGCATCAGGTGGCGTACGTAATTTAGAAGATTTCAATAAAATGGTTGAAGCAGGTGCGACACGTATTGGTGCGAGCGCAGGTGTTCAAATTATGCAAGGTTTAGAAGCAGATTCAGATTACTAA
                                                                                                                                                                                                                                                                                                        AGGACGTTTTC                                                                                                                                                                                                                                                                                                                                                                    
                                                                                                                                                                                                                                                                                                                                                                                                                                                 CTGGTGCGGACT                                                                                                                                                                                                                          
                                                                                                                                                                                                                                                                                                                                                                                                                                                 CTGGTGCGGACC                                                                                                                                                                                                                          
                                                                                                                                                                                                                                                                                                                                                                                                                                                 CTGGTGCGGACA                                                                                                                                                                                                                          
                                                                                                                                                                                                                                                                                                                                                                                                                                                ACTGGTGCGGACT                                                                                                                                                                                                                          
                                                                                                                                                                                                                                                                                                                                                                                                                                                  TGGTGCGGACT                                                                                                                                                                                                                          
                                                                                                                                                                                                                                                                                                                                                                                                                                                  TGGTGCGGACC                                                                                                                                                                                                                          
                                                                                                                                                                                                                                                                                                                                                                                                                                                ACTGGTGCGGACC                                                                                                                                                                                                                          
                                                                                                                                                                                                                                                                                                                                                                                                                                                 CTGGTGCGGACG                                                                                                                                                                                                                          
                                                                                                                                                                                                                                                                                                                                                                                                                                                ACTGGTGCGGACA                                                                                                                                                                                                                          
                                                                                                                                                                                                                                                                                                                                                                                                                                                  TGGTGCGGACA                                                                                                                                                                                                                          

clumping factor B
TTGAAAAAAAGAATTGATTATTTGTCGAATAAGCAGAATAAGTATTCGATTAGACGTTTTACAGTAGGTACCACATCAGTAATAGTAGGGGCAACTATACTATTTGGGATAGGCAATCATCAAGCACAAGCTTCAGAACAATCGAACGATACAACGCAATCTTCGAAAAATAATGCAAGTGCAGATTCCGAAAAAAACAATATGATAGAAACACCTCAATTAAATACAACGGCTAATGATACATCTGATATTAGTGCAAACACAAACAGTGCGAATGTAGATAGCACAACAAAACCAATGTCTACACAAACGAGCAATACCACTACAACAGAGCCAGCTTCAACAAATGAAACACCTCAACCGACGGCAATTAAAAATCAAGCAACTGCTGCAAAAATGCAAGATCAAACTGTTCCTCAAGAAGCAAATTCTCAAGTAGATAATAAAACAACGAATGATGCTAATAGCATAGCAACAAACAGTGAGCTTAAAAATTCTCAAACATTAGATTTACCACAATCATCACCACAAACGATTTCCAATGCGCAAGGAACTAGTAAACCAAGTGTTAGAACGAGAGCTGTACGTAGTTTAGCTGTTGCTGAACCGGTAGTAAATGCTGCTGATGCTAAAGGTACAAATGTAAATGATAAAGTTACGGCAAGTAATTTCAAGTTAGAAAAGACTACATTTGACCCTAATCAAAGTGGTAACACATTTATGGCGGCAAATTTTACAGTGACAGATAAAGTGAAATCAGGGGATTATTTTACAGCGAAGTTACCAGATAGTTTAACTGGTAATGGAGACGTGGATTATTCTAATTCAAATAATACGATGCCAATTGCAGACATTAAAAGTACGAATGGCGATGTTGTAGCTAAAGCAACATATGATATCTTGACTAAGACGTATACATTTGTCTTTACAGATTATGTAAATAATAAAGAAAATATTAACGGACAATTTTCATTACCTTTATTTACAGACCGAGCAAAGGCACCTAAATCAGGAACATATGATGCGAATATTAATATTGCGGATGAAATGTTTAATAATAAAATTACTTATAACTATAGTTCGCCAATTGCAGGAATTGATAAACCAAATGGCGCGAACATTTCTTCTCAAATTATTGGTGTAGATACAGCTTCAGGTCAAAACACATACAAGCAAACAGTATTTGTTAACCCTAAGCAACGAGTTTTAGGTAATACGTGGGTGTATATTAAAGGCTACCAAGATAAAATCGAAGAAAGTAGCGGTAAAGTAAGTGCTACAGATACAAAACTGAGAATTTTTGAAGTGAATGATACATCTAAATTATCAGATAGCTACTATGCAGATCCAAATGACTCTAACCTTAAAGAAGTAACAGACCAATTTAAAAATAGAATCTATTATGAGCATCCAAATGTAGCTAGTATTAAATTTGGTGATATTACTAAAACATATGTAGTATTAGTAGAAGGGCATTACGACAATACAGGTAAGAACTTAAAAACTCAGGTTATTCAAGAAAATGTTGATCCTGTAACAAATAGAGACTACAGTATTTTCGGTTGGAATAATGAGAATGTTGTACGTTATGGTGGTGGAAGTGCTGATGGTGATTCAGCAGTAAATCCGAAAGACCCAACTCCAGGGCCGCCGGTTGACCCAGAACCAAGTCCAGACCCAGAACCAGAACCAACGCCAGATCCAGAACCAAGTCCAGACCCAGAACCGGAACCAAGCCCAGACCCGGATCCGGATTCGGATTCAGACAGTGACTCAGGCTCAGACAGCGACTCAGGTTCAGATAGCGACTCAGAATCAGATAGCGATTCGGATTCAGACAGTGATTCAGATTCAGACAGCGACTCAGAATCAGATAGCGACTCAGAATCAGATAGTGAGTCAGATTCAGACAGTGACTCGGACTCAGACAGTGATTCAGACTCAGATAGCGATTCAGACTCAGATAGCGATTCAGACTCAGACAGCGATTCAGATTCAGACAGCGACTCAGATTCAGACAGCGACTCAGACTCAGATAGCGACTCAGACTCAGACAGCGACTCAGATTCAGATAGCGATTCAGACTCAGACAGCGACTCAGACTCAGACAGCGACTCAGACTCAGATAGCGACTCAGATTCAGATAGCGATTCAGACTCAGACAGCGACTCAGATTCAGATAGCGATTCGGACTCAGACAGCGATTCAGATTCAGACAGCGACTCAGACTCGGATAGCGATTCAGATTCAGATAGCGATTCGGATTCAGACAGTGATTCAGATTCAGACAGCGACTCAGACTCGGATAGCGACTCAGACTCAGACAGCGATTCAGACTCAGATAGCGACTCAGACTCGGATAGCGACTCGGATTCAGATAGCGACTCAGACTCAGATAGTGACTCCGATTCAAGAGTTACACCACCAAATAATGAACAGAAAGCACCATCAAATCCTAAAGGTGAAGTAAACCATTCTAATAAGGTATCAAAACAACACAAAACTGATGCTTTACCAGAAACAGGAGATAAGAGCGAAAACACAAATGCAACTTTATTTGGTGCAATGATGGCATTATTAGGATCATTACTATTGTTTAGAAAACGCAAGCAAGATCATAAAGAAAAAGCGTAA
                                                                                                                                                                                                                                                                                                                                                                                                                                                                                                                                                                                                                                                                                                                                                                                                                                                                                                                                                                                                                                                                                                                                                                                                                                                                                                                                                                                                                                                                                                                                                                                                                                                                                                                                                                                                                                                                                                                                                                                                                                                                                                                                                                                                                                                                                                                   CCTCGGATC                                                                                                                                                                                                                                                                                                                                                                                                              
                                                                                                                                                                                                                                                                                                                                                                                                                                                                                                                                                                                                                                                                                                                                                                                                                                                                                                                                                                                                                                                                                                                                                                                                                                                                                                                                                                                                                                                                                                                                                                                                                                                                                                                                                                                                                                                                                                                                                                                                                                                                                                                                                                                                                                                                                                                   CCTCGGATT                                                                                                                                                                                                                                                                                                                                                                                                              
                                                                                                                                                                                                                                                                                                                                                                                                                                                                                                                                                                                                                                                                                                                                                                                                                                                                                                                                                                                                                                                                                                                                                                                                                                                                                                                                                                                                                                                                                                                                                                                                                                                                                                                                                                                                                                                                                                                                                                                                                                                                                                                                                                                                                                                                                                                   CCTCGGATA                                                                                                                                                                                                                                                                                                                                                                                                              
                                                                                                                                                                                                                                                                                                                                                                                                                                                                                                                                                                                                                                                                                                                                                                                                                                                                                                                                                                                                                                                                                                                                                                                                                                                                                                                                                                                                                                                                                                                                                                                                                                                                                                                                                                                                                                                                                                                                                                                           CCTCGGACC                                                                                                                                                                                                                                                                                                                                                                                                                                                                                                                                                                                                                                                                                                                                      
                                                                                                                                                                                                                                                                                                                                                                                                                                                                                                                                                                                                                                                                                                                                                                                                                                                                                                                                                                                                                                                                                                                                                                                                                                                                                                                                                                                                                                                                                                                                                                                                                                                                                                                                                                                                                                                                                                                                                                                                                                                                                                                                                                                                                                                                         CTTCGGACTC                                                                                                                                                                                                                                                                                                                                                                                                                                                       
                                                                                                                                                                                                                                                                                                                                                                                                                                                                                                                                                                                                                                                                                                                                                                                                                                                                                                                                                                                                                                                                                                                                                                                                                                                                                                                                                                                                                                                                                                                                                                                                                                                                                                                                                                                                                                                                                                                                                                                           CCTCGGAT                                                                                                                                                                                                                                                                                                                                                                                                                                                                                                                                                                                                                                                                                                                                       
                                                                                                                                                                                                                                                                                                                                                                                                                                                                                                                                                                                                                                                                                                                                                                                                                                                                                                                                                                                                                                                                                                                                                                                                                                                                                                                                                                                                                                                                                                                                                                                                                                                                                                                                                                                                                                                                                                                                                                                                                                                                                                                                                                                                                                                                                                                   CCTCGGATG                                                                                                                                                                                                                                                                                                                                                                                                              
                                                                                                                                                                                                                                                                                                                                                                                                                                                                                                                                                                                                                                                                                                                                                                                                                                                                                                                                                                                                                                                                                                                                                                                                                                                                                                                                                                                                                                                                                                                                                                                                                                                                                                                                                                                                                                                                                                                                                                                            TTCGGACTC                                                                                                                                                                                                                                                                                                                                                                                                                                                                                                                                                                                                                                                                                                                                     
                                                                                                                                                                                                                                                                                                                                                                                                                                                                                                                                                                                                                                                                                                                                                                                                                                                                                                                                                                                                                                                                                                                                                                                                                                                                                                                                                                                                                                                                                                                                                                                                                                                                                                                                                                                                                                                                                                                                                                                                                                                                                                                                                                                                                                                                         CTTCGGACTT                                                                                                                                                                                                                                                                                                                                                                                                                                                       
                                                                                                                                                                                                                                                                                                                                                                                                                                                                                                                                                                                                                                                                                                                                                                                                                                                                                                                                                                                                                                                                                                                                                                                                                                                                                                                                                                                                                                                                                                                                                                                                                                                                                                                                                                                                                                                                                                                                                                                           CCTCGGAA                                                                                                                                                                                                                                                                                                                                                                                                                                                                                                                                                                                                                                                                                                                                       

DNA gyrase subunit A
ATGGCTGAATTACCTCAATCAAGAATAAATGAACGAAATATTACCAGTGAAATGCGTGAATCATTTTTAGATTATGCGATGAGTGTTATCGTTGCTCGTGCATTGCCAGATGTTCGTGACGGTTTAAAACCAGTACATCGTCGTATACTATATGGATTAAATGAACAAGGTATGACACCGGATAAATCATATAAAAAATCAGCACGTATCGTTGGTGACGTAATGGGTAAATATCACCCTCATGGTGACTCATCTATTTATGAAGCAATGGTACGTATGGCTCAAGATTTCAGTTATCGTTATCCGCTTGTTGATGGCCAAGGTAACTTTGGTTCAATGGATGGAGATGGCGCAGCAGCAATGCGTTATACTGAAGCGCGTATGACTAAAATCACACTTGAACTGTTACGTGATATTAATAAAGATACAATAGATTTTATCGATAACTATGATGGTAATGAAAGAGAGCCGTCAGTCTTACCTGCTCGATTCCCTAACTTATTAGCCAATGGTGCATCAGGTATCGCGGTAGGTATGGCAACGAATATTCCACCACATAACTTAACAGAATTAATCAATGGTGTACTTAGCTTAAGTAAGAACCCTGATATTTCAATTGCTGAGTTAATGGAGGATATTGAAGGTCCTGATTTCCCAACTGCTGGACTTATTTTAGGTAAGAGTGGTATTAGACGTGCATATGAAACAGGTCGTGGTTCAATTCAAATGCGTTCTCGTGCAGTTATTGAAGAACGTGGAGGCGGACGTCAACGTATTGTTGTCACTGAAATTCCTTTCCAAGTGAATAAGGCTCGTATGATTGAAAAAATTGCAGAGCTCGTTCGTGACAAGAAAATTGACGGTATCACTGATTTACGTGATGAAACAAGTTTACGTACTGGTGTGCGTGTCGTTATTGATGTGCGTAAGGATGCAAATGCTAGTGTCATTTTAAATAACTTATACAAACAAACACCTCTTCAAACATCATTTGGTGTGAATATGATTGCACTTGTAAATGGTAGACCGAAGCTTATTAATTTAAAAGAAGCGTTGGTACATTATTTAGAGCATCAAAAGACAGTTGTTAGAAGACGTACGCAATACAACTTACGTAAAGCTAAAGATCGTGCCCACATTTTAGAAGGATTACGTATCGCACTTGACCATATCGATGAAATTATTTCAACGATTCGTGAGTCAGATACAGATAAAGTTGCAATGGAAAGCTTGCAACAACGCTTCAAACTTTCTGAAAAACAAGCTCAAGCTATTTTAGACATGCGTTTAAGACGTCTAACAGGTTTAGAGAGAGACAAAATTGAAGCTGAATATAATGAGTTATTAAATTATATTAGTGAATTAGAAGCAATCTTAGCTGATGAAGAAGTGTTATTACAGTTAGTTAGAGATGAATTGACTGAAATTAGAGATCGTTTCGGTGATGATCGTCGTACAGAAATTCAATTAGGTGGATTTGAAGACTTAGAGGACGAAGACTTAATTCCAGAAGAACAAATAGTAATTACACTAAGCCATAATAACTACATTAAACGTTTGCCGGTATCTACATATCGTGCTCAAAACCGTGGTGGTCGTGGTGTTCAAGGTATGAATACATTGGAAGAAGATTTTGTCAGTCAATTGGTAACTTTAAGTACACATGACCATGTATTGTTCTTTACTAACAAAGGTCGTGTATACAAACTTAAAGGTTACGAAGTGCCTGAGTTATCAAGACAGTCTAAAGGTATTCCTGTAGTGAATGCTATTGAACTTGAAAATGATGAAGTCATTAGTACAATGATTGCTGTTAAAGACCTTGAAAGTGAAGACAACTTCTTAGTGTTTGCAACTAAACGTGGTGTCGTTAAACGTTCAGCATTAAGTAACTTCTCAAGAATAAATAGAAATGGTAAGATTGCGATTTCGTTCAGAGAAGATGATGAGTTAATTGCAGTTCGCTTAACAAGTGGTCAAGAAGATATCTTGATTGGTACATCACATGCATCATTAATTCGATTCCCTGAATCAACATTACGTCCTTTAGGCCGTACAGCAACGGGTGTGAAAGGTATTACACTTCGTGAAGGTGACGAAGTTGTAGGGCTTGATGTAGCTCATGCAAACAGTGTTGATGAAGTATTAGTAGTTACTGAAAATGGTTATGGTAAACGTACGCCAGTTAATGACTATCGCTTATCAAATCGTGGTGGTAAAGGTATTAAAACAGCTACGATTACTGAGCGTAATGGTAATGTTGTATGTATCACTACAGTAACTGGTGAAGAAGATTTAATGATTGTTACTAATGCAGGTGTCATTATTCGACTAGATGTTGCAGATATTTCTCAAAATGGTCGTGCAGCACAAGGTGTTCGCTTAATTCGCTTAGGTGATGATCAATTTGTTTCAACGGTTGCTAAAGTAAAAGAAGATGCAGAAGATGAAACGAATGAAGATGAGCAATCTACTTCAACTGTATCTGAAGATGGTACTGAACAACAACGTGAAGCGGTTGTAAATGATGAAACACCAGGAAATGCAATTCATACTGAAGTGATTGATTCAGAAGAAAATGATGAAGATGGACGTATTGAAGTAAGACAAGATTTCATGGATCGTGTTGAAGAAGATATACAACAATCATCAGATGAAGAATAA
                                                                                                                                                                                                                                                                                                                                                                                                                                                                                                                                                                                                                                                                                                                                                                                                                                                                                                                                                                                                                                                                                                                                                                                                                                                                                                                                                                                                                                                                                                                                   CTTTGAAGACTG                                                                                                                                                                                                                                                                                                                                                                                                                                                                                                                                                                                                                                                                                                                                                                                                                                                                                                                                                                                                                                                                                                                                                                                                                         
                                                                                                                                                                                                                                                                                                                                                                                                                                                                                                                                                                                                                                                                                                                                                                                                                                                                                                                                                                                                                                                                                                                                                                                                                                                                                                                                                                                                                                                                                                                                                                                                                                                                                                                                                                                                                                                                                                                                                                                                                                                                                                                                                                                         CGGGCTTGG                                                                                                                                                                                                                                                                                                                                                                                                                                                                                                                                                                      
                                                                                                                                                                                                                                                                                                                                                                                                                                                                                                                                                                                                                                                                                                                                                                                                                                                                                                                                                                                                                                                                                                                                                                                                                                                                                                                                                                                                                                                                                                                                   CTTTGAAGACTA                                                                                                                                                                                                                                                                                                                                                                                                                                                                                                                                                                                                                                                                                                                                                                                                                                                                                                                                                                                                                                                                                                                                                                                                                         
                                                                                                                                                                                                                                                                                                                                                                                                                                                                                                                                                                                                                                                                                                                                                                                                                                                                                                                                                                                                                                                                                                                                                                                                                                                                                                                                                                                                                                                                                                                                                                                                                                                                                                                                                                                                                                                                                                                                                                                                                                                                                                                                                                                         CGGGCTTGA                                                                                                                                                                                                                                                                                                                                                                                                                                                                                                                                                                      
                                                                                                                                                                                                                                                                                                                                                                                                                                                                                                                                                                                                                                                                                                                                                                                                                                                                                                                                                                                                                                                                                                                                                                                                                                                                                                                                                                                                                                                                                                                                    TTTGAAGACTG                                                                                                                                                                                                                                                                                                                                                                                                                                                                                                                                                                                                                                                                                                                                                                                                                                                                                                                                                                                                                                                                                                                                                                                                                         
                                                                                                                                                                                                                                                                                                                                                                                                                                                                                                                                                                                                                                                                                                                                                                                                                                                                                                                                                                                                                                                                                                                                                                                                                                                                                                                                                                                                                                                                                                                                     TTGAAGACTG                                                                                                                                                                                                                                                                                                                                                                                                                                                                                                                                                                                                                                                                                                                                                                                                                                                                                                                                                                                                                                                                                                                                                                                                                         
                                                                                                                                                                                                                                                                                                                                                                                                                                                                                                                                                                                                                                                                                                                                                                                                                                                                                                                                                                                                                                                                                                                                                                                                                                                                                                                                                                                                                                                                                                                                                                                                                                                                                                                                                                                                                                                                                                                                                                                                                                                                                                                                                                                         CGGGCTTGC                                                                                                                                                                                                                                                                                                                                                                                                                                                                                                                                                                      
                                                                                                                                                                                                                                                                                                                                                                                                                                                                                                                                                                                                                                                                                                                                                                                                                                                                                                                                                                                                                                                                                                                                                                                                                                                                                                                                                                                                                                                                                                                                    TTTGAAGACTA                                                                                                                                                                                                                                                                                                                                                                                                                                                                                                                                                                                                                                                                                                                                                                                                                                                                                                                                                                                                                                                                                                                                                                                                                         
                                                                                                                                                                                                                                                                                                                                                                                                                                                                                                                                                                                                                                                                                                                                                                                                                                                                                                                                                                                                                                                                                                                                                                                                                                                                                                                                                                                                                                                                                                                                     TTGAAGACTA                                                                                                                                                                                                                                                                                                                                                                                                                                                                                                                                                                                                                                                                                                                                                                                                                                                                                                                                                                                                                                                                                                                                                                                                                         
                                                                                                                                                                                                                                                                                                                                                                                                                                                                                                                                                                                                                                                                                                                                                                                                                                                                                                                                                                                                                                                                                                                                                                                                                                                                                                                                                                                                                                                                                                                                   CTTTGAAGACTT                                                                                                                                                                                                                                                                                                                                                                                                                                                                                                                                                                                                                                                                                                                                                                                                                                                                                                                                                                                                                                                                                                                                                                                                                         

hypothetical protein
ATGTCTAAAAAGTTAAAAATTATAATTCCTATTATTATTGTCTTACTATTAATAGGTGGAATCGCATGGGGAGTTTATGCATTTTTTGCTAATACACCGAAAAATACATACCTAAAAAGTGAACAACAAACAGCAAAAATGTATAAAGATTATTTTAATGACCGTTTTGAAAATGAAGTGAAGTTCCAAGAAAAGATGAAAGATAATTCGTTTTTATCTTCATTAGAATTAAGCGCAGATGCATCAGATGAAATTGTTAAAGGGCTTGGCATTCCTAAATCTGTTGTTAATGCATCGAAAATTAAAATGTCATATGGACATGATCCTAAAAAAGAGAAATCAATGATTAATCTTGAACCAACAATCGCAGACTCTGCATTAGGGAAATTCCAGTTAGCTGCAGATAAAGATAAGCATTATTTCGAATCACCATTATTTAAAGGGAAATATAGTGTTAATAATTCTGATTTATTATCAACTTATTCAAAACTTACAGGTGAAGATGAAGAAACAGCAAAAGAAAATGGTATTACAAACCAACAACTAAATTTAAATACTCTTTTTAATAATGCTCAAGCACAACAAAGTGACTACAGCAAAATTGCCGAAAAATATTCCGAACTTATTGTCGACAAATTAGATGACGATAATTTTGATAAAGGTAAAAAAGAAGAAATTAAGGTTAATGGTGAAAAGTACAAAGTTAGACCTGTCACGTTAACACTTAGCAGAGCTGACACTAAAAAAATTACATTAGCTGTATTAGAAGAAGCTAAAAAGGATAAAGACCTTAAAAAATTAATGGAAGAACAAGGTGCTACAAAAGACTTTGAAAAAGACATCAAAAAAGCAATTGACGATGTCAAAGAAACTAAAAAGGATGAATTTGCTAAAATTCAATCTAAAATTTATACCGAAAAACATACGATTGTAAAACGAGAAATTACTATTACAGACAAAGAAAATAATAAAACTAAAATCAAAGGTACTAATACTTTAGAAGACGATAAGTTAAAACTAGATTACGCACTTGATTTCGATCAAGATAAATACACGTATGCTGAAGCGAAATATACAATTAAAGGCGTATCTTCTAAAGAAAAAGATAATAAATATAATGATAAATACGAATTTGGTAAAAAGACAGAATATGATGAATCAAAAATCAAATTAGATAACCAAGAAAAAGTAGATGGCACAAAACGTCAAGATAAAGGTAAAATCACTGTCGCATTAGATAAATATAGCGACGAAAATGAATTCACTTTTGAAAATAATATAGATTCTGACGTAAAAAATAACACTCAGAAATCTACGTTAAATATCGGCATCAAATATGCTGAAGAACCAATTAATTTCATTTTAAAATCTAGCACAAAATTGAAAGCAGATATTGATTTTGATGATAGTGGTGCAAAAGATTTCAATAGTCTATCTTCAAAAGACCGTGAAAAACTTGAAAAAGAAATCGAAAAAAATGGCGGCAAAATGTTTGAATCAATTTTAAAAAAGGCATCTAAATAA
                                                                                                                                                                                                                                                                    CGGGCTTGGC                                                                                                                                                                                                                                                                                                                                                                                                                                                                                                                                                                                                                                                                                                                                                                                                                                                                                                                                                                                                                                                                                                                                                                                                                                                                                                      
                                                                                                                                                                                                                                                                                                                                                                                                                                                                                                                                                                                                                                                                                                                                                                                                                                                                                                                                                                                                                                                                                                                                                                                                                                                                                                                                  GTTCTGACGT                                                                                                                                                                                                                                        
                                                                                                                                                                                                                                                                                                                                                                                                                                                                                                                                                                                                                                                                                                                                                                                                                                                                                                                                                                                                                                                                                                                                                                                                                                                                                                                                   TTCTGACGTG                                                                                                                                                                                                                                       
                                                                                                                                                                                                                                                                                                                                                                                                                                                                                                                                                                                                                                                                                                                                                                                                                                                                                                                                                                                                                                                                                                                                                                                                                                                                                                                                  GTTCTGACGTA                                                                                                                                                                                                                                       
                                                                                                                                                                                                                                                                    CGGGCTTGGT                                                                                                                                                                                                                                                                                                                                                                                                                                                                                                                                                                                                                                                                                                                                                                                                                                                                                                                                                                                                                                                                                                                                                                                                                                                                                                      
                                                                                                                                                                                                                                                                    CGGGCTTGGA                                                                                                                                                                                                                                                                                                                                                                                                                                                                                                                                                                                                                                                                                                                                                                                                                                                                                                                                                                                                                                                                                                                                                                                                                                                                                                      
                                                                                                                                                                                                                                                                    CGGGCTTGGCA                                                                                                                                                                                                                                                                                                                                                                                                                                                                                                                                                                                                                                                                                                                                                                                                                                                                                                                                                                                                                                                                                                                                                                                                                                                                                                     
                                                                                                                                                                                                                                                                                                                                                                                                                                                                                                                                                                                                                                                                                                                                                                                                                                                                                                                                                                                                                                                                                                                                                                                                                                                                                                                                  GTTCTGACGC                                                                                                                                                                                                                                        
                                                                                                                                                                                                                                                                                                                                                                                                                                                                                                                                                                                                                                                                                                                                                                                                                                                                                                                                                                                                                                                                                                                                                                                                                                                                                                                                  GTTCTGACGG                                                                                                                                                                                                                                        
                                                                                                                                                                                                                                                                                                                                                                                                                                                                                                                                                                                                                                                                                                                                                                                                                                                                                                                                                                                                                                                                                                                                                                                                                                                                                                                                  GTTCTGACGA                                                                                                                                                                                                                                        

amino acid permease
ATGGGAAGTTTTTTCAATAAAATAGCACGAAAAGAGGATCCGGCTATCTATCAAAATAAAGATGGTCATTTAAAGCGTACACTTCGGGTGCGTGATTTCTTAGCTTTAGGTGTAGGAACAATTGTATCGACATCTATCTTTACGCTACCTGGCATTGTTGCTGCAGAACATGCAGGACCGGCCGTTGCGTTATCATTCTTACTCGCTGCTATTGTTGCTGGTTTAGTTGCATTTACTTATGCAGAAATGGCTGCCGCTATGCCATTTGCAGGTTCAGCCTATTCTTGGGTCAATGTATTATTTGGTGAATTTTTTGGATGGGTTGCCGGTTGGGCTCTATTAGCTGAATATTTTATCGCCGTAGCCTTTGTTGCATCAGGATTCTCAGCGAATTTACGCGGACTTGTGAAACCAATTGGCATCGAATTACCTGCAGCATTATCAAATCCATTTGGTACAAATGGCGGTTTTATCGATATTATTGCTGCTATCGTTATTTTATTAACTGCATTATTACTATCACGTGGTATGTCGGAAGCAGCTCGTATGGAAAATATTTTAGTTATTTTAAAAGTATTAGCTATTATTTTATTTGTCATCGTAGGTTTAACAGCAATAAATGTTAGTAACTATGTGCCATTTATTCCAGAACACAAAGTAACTGCTACAGGTGACTTTGGTGGATGGCAAGGCATATATGCTGGTGTTTCAATGATTTTCTTAGCGTATATCGGTTTCGATTCTATCGCAGCAAACTCAGCAGAAGCACTTGATCCTCAAAAGACAATGCCTAGAGGTATTCTTGGTTCTTTAAGCGTTGCTATCGTATTATTTATTGCTGTAGCACTTGTGTTAGTTGGTATGTTCCATTACTCACAATACGCAAACAATGCTGAACCTGTTGGTTGGGCTTTACGTCAAAGTGGTCATGGTGTTGTAGCAGCTATTGTTCAAGCTATCTCTGTTATCGGTATGTTTACAGCATTAATTGGTATGATGTTAGCAGGCTCACGTTTACTTTATTCATTTGGACGTGACGGCTTATTACCTTCATGGTTAAGCCACTTAAACGACAAACATTTACCTAATCGCGCACTAGTTATACTTACTATTATTGGTGTTTTAATTGGTTCTATGTTCCCATTCGCATTTTTAGCACAATTAATTTCAGCAGGTACACTTGTTGCATTTATGTTCGTTTCATTAGCAATGTATCGTTTGAGAAAGCGTGAAGGTAAAGATCTACCAATTCCTGCATTTAAATTACCTTTATATCCTGTGTTACCAGCAATTACATTTGTTTTAGTATTGCTAGTATTCTGGGGATTAGGATTCGAAGCGAAATTATACACTTTAATTTGGTTTATTGTTGGTATCATCCTATATTTAAGTTATGGACTTAGACATTCTAAGAAAAATGACGTAGCTGAATACCACCCACCAAAATAA
                                                                                                                                                                                                                                                                                                                                                                                                                                                                                                                                                                                                                                                                                                                                                                                                                                                                                                                                                                                                                                                                                                                                                                                                                                                                                                                          TCCTGTGTTC                                                                                                                                                                     
                                                                                                                                                                                                                                                                                                                                                                                                                                                                                                                                                                                                                                                                                                                                                                                                                                                                                                                                                                                                                                                                   TTGGACGTGG                                                                                                                                                                                                                                                                                                                                                                                                                            
                                                                                                                                                                                                                                                                                                                                                                                                                                                                                                                                                                                                                                                                                                                                                                                                                                                                                                                                                                                                                                                                                                                                                                                                                                                                                                                          TCCTGTGTTT                                                                                                                                                                     
                                                                                                                                                                                                                                                                                                                                                                                                                                                                                                                                                                                                                                                                                                                                                                                                                                                                                                                                                                                                                                                                   TTGGACGTGA                                                                                                                                                                                                                                                                                                                                                                                                                            
                                                                                                                                                                                                                                                                                                                                                                                                                                                                                                                                                                                                                                                                                                                                                                                                                                                                                                                                                                                                                                                                  GTTGGACGT                                                                                                                                                                                                                                                                                                                                                                                                                              
                                                                                                                                                                                                                                                                                                                                                                                                                                                                                                                                                                                                                                                                                                                                                                                                                                                                                                                                                                                                                                                                  GTTGGACGTG                                                                                                                                                                                                                                                                                                                                                                                                                             
                                                                                                                                                                                                                                                                                                                                                                                                                                                                                                                                                                                                                                                                                                                                                                                                                                                                                                                                                                                                                                                                                                                                                                                                                                                                                                                          TCCTGTGTTA                                                                                                                                                                     
                                                                                                                                                                                                                                                                                                                                                                                                                                                                                                                                                  CTCGGAAGCT                                                                                                                                                                                                                                                                                                                                                                                                                                                                                                                                                                                                                                                                                                                                                                                                                                                                                                                                             
                                                                                                                                                                                                                                                                                                                                                                                                                                                                                                                                                                                                                                                                                                                                                                                                                                                                                                                                                                                                                                                                   GTGGACGTGT                                                                                                                                                                                                                                                                                                                                                                                                                            

hyperosmolarity resistance protein Ebh
GTGAATTATCGTGATAAAATTCAAAAGTTTAGTATTCGTAAATATACAGTTGGTACATTTTCAACTGTCATTGCGACATTGGTATTTTTAGGATTCAATACATCACAAGCACATGCTGCTGAAACAAATCAACCAGCAAGCGTGGTTAAACAGAAACAACAAAGTAATAATGAACAGACTGAGAATCGAGAATCTCAAGTACAAAATTCTCAAAATTCACAAAATGGTCAATCATTATCTGCTACTCATGAAAATGAGCAACCAAATATTAGTCAAGCTAATTTAGTAGATCAAAAAGTAGCGCAATCATCTACTACTAATGATGAACAACCAGCATCTCAAAATGTAAATACAAAGAAAGATTCGGCAACGGCTGCGACAACACAACCAGATAAAGAACAAAGTAAGCATAAACAAAACGAAAGTCAATCTGCTAATAAAAATGGAAACGACAATAGAGCGGCTCATGTAGAAAATCATGAAGCAAATGTAGTAACAGCTTCAGATTCATCTGATAATGGTAACGTACAACATGACCGAAATGAATTACAAGCGTTTTTTGATGCAAATTATCATGATTATCGCTTTATTGACCGTGAAAATGCAGATTCTGGCACATTTAACTATGTAAAAGGCATTTTTGATAAGATTAATACGTTATTAGGCAGTAATGATCCAATAAACAATAAAGACTTGCAACTTGCATACAAAGAATTGGAACAAGCTGTTGCTTTAATTCGTACAATGCCTCAACGTCAACAGACTAGCCGACGTTCAAATAGAATTCAAACGCGTTCGGTTGAGTCAAGAGCTGCAGAGCCTAGATCAGTATCAGACTATCAAAATGCAAATTCATCATATTATGTTGAAAATGCTAATGATGGTTCGGGCTATCCTGTTGGTACATATATCAATGCTTCTAGTAAAGGGGCGCCATATAATTTACCAACTACACCATGGAATACATTGAAGGCCTCTGACTCAAAGGAAATTGCTCTTATGACAGCGAAACAAACTGGAGACGGGTACCAATGGGTTATTAAGTTTAATAAAGGACATGCTCCACATCAAAATATGATCTTTTGGTTTGCATTACCAGCAGACCAAGTGCCAGTAGGAAGAACTGACTTTGTAACAGTTAATTCAGATGGAACAAATGTACAATGGAGTCATGGAGCAGGAGCAGGTGCAAATAAACCACTTCAACAAATGTGGGAATATGGAGTAAATGATCCTCATCGTTCACATGACTTTAAAATAAGAAATAGAAGTGGCCAAGTAATATATGACTGGCCAACTGTCCATATTTATTCTTTAGAAGATTTATCTAGAGCGAGTGATTATTTTAGTGAAGCTGGAGCGACACCTGCTACTAAAGCTTTTGGTAGACAAAATTTTGAATATATTAATGGTCAAAAACCTGCTGAATCACCGGGTGTTCCTAAAGTTTATACTTTCATCGGTCAAGGTGATGCAAGTTATACAATTTCATTTAAAACACAAGGTCCAACTGTTAATAAATTGTACTATGCAGCAGGTGGGCGTGCTTTAGAGTACAATCAATTATTTATGTACAGTCAACTATACGTCGAATCAACGCAAGACCATCAACAACGTCTTAATGGTTTAAGACAAGTGGTTAATCGTACATATCGCATAGGTACAACTAAACGTGTAGAAGTGAGTCAAGGAAATGTACAAACGAAAAAGGTATTAGAAAGTACAAACCTAAATATAGATGATTTTGTTGATGATCCTTTAAGTTATGTTAAGACGCCGAGTAATAAAGTGTTAGGATTTTATTCGAATAATGCAAATACTAATGCTTTTAGACCGGGTGGAGCCCAACAATTAAATGAATATCAATTAAGTCAATTATTTACTGATCAAAAATTACAAGAAGCAGCAAGAACTAGAAACCCAATAAGATTAATGATTGGTTTCGACTATCCTGATGCTTATGGTAATAGTGAAACTTTAGTTCCTGTTAACTTAACGGTATTACCTGAAATCCAACATAATATTAAATTCTTTAAAAATGACGATACTCAAAATATTGCTGAAAAACCATTTTCAAAACAAGCTGGGCATCCAGTTTTCTATGTATATGCAGGTAACCAAGGGAATGCTTCCGTGAATTTAGGTGGTAGCGTAACATCTATTCAACCATTACGTATTAATTTAACAAGTAATGAGAATTTTACAGATAAAGATTGGCAAATTACAGGTATTCCGCGTACATTACACATTGAAAACTCGACAAATAGACCTAATAATGCCAGAGAACGCAATATTGAACTTGTTGGTAACTTATTACCAGGGGATTACTTTGGAACGATACGTTTTGGACGTAAAGAACAATTATTCGAAATTCGTGTTAAACCACATACACCAACAATTACAACGACAGCTGAGCAATTAAGAGGTACAGCATTACAAAAAGTGCCTGTTAATATTTCGGGAATACCGTTGGATCCATCGGCATTGGTTTATTTAGTTGCACCAACAAATCAAACTACGAATGGTGGTAGTGAGGCAGATCAAATACCATCTGGTTATACGATACTTGCGACTGGTACACCTGATGGGGTGCATAATACAATTACTATACGACCGCAAGATTATGTTGTATTCATACCACCTGTAGGTAAACAAATTAGAGCAGTAGTTTATTATAATAAAGTAGTTGCATCTAATATGAGTAATGCTGTTACTATTTTGCCAGATGACATTCCACCAACAATCAATAATCCTGTTGGAATAAATGCCAAATACTATCGAGGCGACGAAGTCAACTTTACAATGGGTGTCTCTGATAGACATTCTGGTATAAAAAATACAACTATTACGACATTGCCGAATGGTTGGACATCAAATTTAACAAAAGCGGATAAGAATAATGGCTCATTATCTATTACAGGTAGAGTGAGTATGAATCAGGCATTTAACAGTGATATTACATTTAAAGTGTCAGCGACAGACAATGTCAATAATACGACAAATGATAGTCAATCTAAACATGTTTCAATTCATGTAGGTAAAATTAGTGAAGATGCTCATCCGATTGTATTAGGAAATACTGAGAAAGTTGTAGTAGTCAATCCGACTGCTGTATCTAATGATGAAAAGCAAAGCATAATTACTGCCTTTATGAATAAAAACCAAAATATAAGAGGATATTTAGCATCAACTGATCCAGTAACTGTCGATAATAATGGTAATGTCACATTACATTACCGTGATGGCTCATCGACAACGCTTGATGCTACAAATGTGATGACATACGAACCAGTTGTGAAACCTGAATACCAAACTGTCAATGCTGCTAAAACAGCAACGGTAACGATTGCTAAAGGACAATCATTTAGTATTGGTGATATTAAACAATATTTTACTTTAAGTAATGGACAACCTATTCCAAGTGGCACATTTACAAATATTACATCTGATAGAACTATTCCAACTGCACAAGAAGTTAGTCAAATGAACGCAGGCACGCAGTTATACCATATAACTGCTACAAATGCGTATCATAAAGATAGTGAAGACTTCTATATTAGTTTGAAAATCATCGATGTGAAACAACCAGAAGGCGATCAACGTGTATATCGTACATCAACATATGATTTAACTACTGATGAAATCTCAAAAGTAAAACAAGCATTTATTAATGCAAATAGAGATGTAATTACGCTTGCCGAAGGTGATATTTCAGTTACAAATACACCTAATGGTGCTAATGTAAGTACTATTACAGTAAATATTAATAAAGGTCGATTAACGAAATCATTCGCGTCAAACCTAGCTAATATGAATTTCTTGCGTTGGGTTAATTTCCCACAAGATTATACAGTGACATGGACGAATGCAAAAATTGCAAACAGACCAACAGATGGTGGTTTATCATGGTCTGATGACCATAAATCTTTAATTTATCGTTATGATGCTACATTAGGTACTCAAATTACGACGAATGATATTTTAACAATGTTAAAAGCAACAACTACAGTGCCTGGATTGCGAAATAACATTACTGGTAATGAAAAATCACAAGCAGAAGCTGGCGGAAGACCTAACTTTAGAACGACTGGTTATTCACAATCAAATGCGACAACTGATGGTCAACGTCAATTTACGTTGAATGGTCAAGTGATTCAAGTGTTAGACATCATCAACCCTTCAAACGGTTATGGTGGGCAACCTGTTACAAATTCAAATACTCGTGCAAACCATAGTAACTCAACTGTTGTTAACGTAAACGAACCGGCAGCTAATGGTGCTGGCGCATTTACAATTGACCACGTTGTAAAAAGTAATTCTACACATAATGCAAGTGATGCAGTTTATAAAGCACAGTTATACTTAACGCCATATGGTCCAAAACAATATGTTGAACATTTAAATCAAAATACAGGAAATACTACTGACGCTATTAACATTTATTTTGTACCAAGTGACTTAGTGAATCCAACAATTTCAGTAGGTAATTACACTAATCATCAAGTGTTCTCAGGTGAAACATTTACAAATACTATTACAGCGAATGATAACTTTGGTGTGCAATCTGTAACTGTACCAAATACATCACAAATTACAGGTACTGTTGATAATAACCATCAACATGTTTCTGCAACGGCACCAAATGTGACATCAGCAACTAATAAGACAATCAATTTATTAGCAACTGATACAAGCGGCAATACAGCTACAACTTCGTTCAATGTAACAGTGAAACCTTTGCGTGATAAATATCGAGTTGGTACTTCATCAACGGCTGCTAATCCTGTGAGAATTGCCAATATTTCGAATAATGCGACAGTATCACAAGCTGATCAAACGACAATTATTAATTCGTTAACGTTTACTGAAACAGTACCAAATAGAAGTTATGCAAGAGCAAGTGCGAATGAAATCACTAGTAAAACAGTTAGTAATGTCAGTCGTACTGGAAATAATGCCAATGTCACAGTAACTGTTACTTATCAAGATGGAACAACATCAACAGTGACTGTACCTGTAAAGCATGTCATTCCAGAAATCGTTGCACATTCGCATTACACTGTACAAGGCCAAGACTTCCCAGCAGGTAATGGTTCTAGTGCATCAGATTACTTTAAGTTATCTAATGGTAGTGACATTGCAGATGCAACTATTACATGGGTAAGTGGACAAGCGCCAAATAAAGATAATACACGTATTGGTGAAGATATAACTGTAACTGCACATATCTTAATTGATGGCGAAACAACGCCGATTACGAAAACAGCAACATATAAAGTAGTAAGAACTGTACCGAAACATGTCTTTGAAACAGCCAGAGGTGTTTTATACCCAGGTGTTTCAGATATGTATGATGCGAAACAATATGTTAAGCCAGTAAATAATTCTTGGTCGACAAATGCGCAACATATGAATTTCCAATTTGTTGGAACATATGGTCCTAACAAAGATGTTGTAGGCATATCTACTCGTCTTATTAGAGTGACATATGATAATAGACAAACAGAAGATTTAACTATTTTATCTAAAGTTAAACCTGACCCACCTAGAATTGACGCAAACTCTGTGACATATAAAGCAGGTCTTACAAACCAAGAAATTAAAGTTAATAACGTATTAAATAACTCGTCAGTAAAATTATTTAAAGCAGATAATACACCATTAAATGTCACAAATATTACTCATGGTAGCGGTTTTAGTTCGGTTGTGACAGTAAGTGACGCGTTACCAAATGGCGGAATTAAAGCAAAATCTTCAATTTCAATGAACAATGTGACGTATACGACGCAAGACGAACATGGTCAAGTTGTTACAGTAACAAGAAATGAATCTGTTGATTCAAATGACAGTGCAACAGTAACAGTGACACCACAATTACAAGCAACTACTGAAGGCGCTGTATTTATTAAAGGTGGCGACGGTTTTGATTTCGGACACGTAGAAAGATTTATTCAAAACCCGCCACATGGGGCAACGGTTGCATGGCATGATAGTCCAGATACATGGAAGAATACAGTCGGTAACACTCATAAAACTGCGGTTGTAACATTACCTAATGGTCAAGGTACGCGTAATGTTGAAGTTCCAGTCAAAGTTTATCCAGTTGCTAATGCAAAGGCGCCATCACGTGATGTGAAAGGTCAAAATTTGACTAATGGAACGGATGCGATGAACTACATTACATTTGATCCAAATACAAACACAAATGGTATCACTGCAGCATGGGCAAATAGACAACAACCAAATAACCAACAAGCAGGCGTGCAACATTTAAATGTCGATGTCACATATCCAGGTATTTCAGCTGCTAAACGAGTTCCTGTTACTGTTAATGTATATCAATTTGAATTCCCTCAAACTACTTATACGACAACGGTTGGAGGCACTTTAGCAAGTGGTACGCAAGCATCAGGATATGCACATATGCAAAATGCTACTGGTTTACCAACAGATGGATTTACGTATAAATGGAATCGTGATACTACAGGTACAAATGACGCAAACTGGTCAGCTATGAATAAACCGAATGTGGCTAAAGTCGTTAACGCAAAATATGACGTCATCTATAACGGACATACTTTTGCAACATCTTTACCAGCGAAATTTGTAGTAAAAGATGTGCAACCAGCGAAACCAACTGTGACTGAAACAGCGGCAGGAGCGATTACAATTGCACCTGGAGCAAACCAAACAGTGAATACACATGCCGGTAACGTAACGACATACGCTGATAAATTAGTTATTAAACGTAATGGTAACGTTGTGACGACATTTACACGTCGCAATAATACGAGTCCATGGGTGAAAGAAGCATCTGCAGCAACTGTAGCAGGTATTGCTGGAACTAATAATGGTATTACTGTTGCAGCAGGTACTTTCAACCCTGCTGATACAATTCAAGTTGTTGCAACGCAAGGAAGCGGAGAGACAGTGAGTGATGAGCAACGTAGTGATGATTTCACAGTTGTCGCACCACAACCGAACCAAGCGACTACTAAGATTTGGCAAAATGGTCATATTGATATCACGCCTAATAATCCATCAGGACATTTAATTAATCCAACTCAAGCAATGGATATTGCTTACACTGAAAAAGTGGGTAATGGTGCAGAACATAGTAAGACAATTAATGTTGTTCGTGGTCAAAATAATCAATGGACAATTGCGAATAAGCCTGACTATGTAACGTTAGATGCACAAACTGGTAAAGTGACGTTCAATGCCAATACTATAAAACCAAATTCATCAATCACAATTACTCCGAAAGCAGGTACAGGTCACTCAGTAAGTAGTAATCCAAGTACATTAACTGCACCGGCAGCTCATACTGTCAACACAACTGAAATTGTGAAAGATTATGGTTCAAATGTAACAGCAGCTGAAATTAACAATGCAGTTCAAGTTGCTAATAAACGTACTGCAACGATTAAAAATGGCACAGCAATGCCTACTAATTTAGCTGGTGGTAGCACAACGACGATTCCTGTGACAGTAACTTACAATGATGGTAGTACTGAAGAAGTACAAGAGTCCATTTTCACAAAAGCGGATAAACGTGAGTTAATCACAGCTAAAAATCATTTAGATGATCCAGTAAGCACTGAAGGTAAAAAGCCAGGTACAATTACGCAGTACAATAATGCAATGCATAATGCGCAACAACAAATCAATACTGCGAAAACAGAAGCACAACAAGTGATTAATAATGAGCGTGCAACACCACAACAAGTTTCTGACGCACTAACTAAAGTTCGTGCAGCACAAACTAAGATTGATCAAGCTAAAGCATTACTTCAAAATAAAGAAGATAATAGCCAATTAGTAACGTCTAAAAATAACTTACAAAGTTCTGTGAACCAAGTACCATCAACTGCTGGTATGACGCAACAAAGTATTGATAACTATAATGCGAAGAAGCGTGAAGCAGAAACTGAAATAACTGCAGCTCAACGTGTTATTGACAATGGCGATGCAACTGCACAACAAATTTCAGATGAAAAACATCGTGTCGATAACGCATTAACAGCATTAAACCAAGCGAAACATGATTTAACTGCAGATACACATGCCTTAGAGCAAGCAGTGCAACAATTGAATCGCACAGGTACAACGACTGGTAAGAAGCCGGCAAGTATTACTGCTTACAATAATTCGATTCGTGCACTTCAAAGTGACTTAACAAGTGCTAAAAATAGCGCTAATGCTATTATTCAAAAGCCAATAAGAACAGTACAAGAAGTGCAATCTGCGTTAACAAATGTAAATCGTGTCAATGAGCGATTAACGCAAGCAATTAATCAATTAGTACCTTTAGCTGATAATAGTGCTTTAAAAACTGCTAAGACGAAACTTGATGAAGAAATCAATAAATCAGTAACTACTGATGGTATGACACAATCATCAATCCAAGCATATGAAAATGCTAAACGTGCGGGTCAAACAGAATCAACAAATGCACAAAATGTTATTAACAATGGTGATGCGACTGACCAACAAATTGCCGCAGAAAAAACAAAAGTAGAAGAAAAATATAATAGCTTAAAACAAGCAATTGCTGGATTAACTCCAGACTTGGCACCATTACAAACTGCAAAAACTCAGTTGCAAAATGATATTGATCAGCCAACGAGTACGACTGGTATGACAAGCGCATCTATTGCAGCATTTAATGAAAAACTTTCAGCAGCTAGAACTAAAATTCAAGAAATTGATCGTGTATTAGCCTCACATCCAGATGTTGCGACAATACGTCAAAACGTGACAGCAGCGAATGCCGCTAAATCAGCACTTGATCAAGCACGTAATGGCTTAACAGTCGATAAAGCGCCTTTAGAAAATGCGAAAAATCAACTACAACATAGTATTGACACGCAAACAAGTACAACTGGTATGACACAAGACTCTATAAATGCATACAATGCGAAGTTAACAGCTGCACGTAATAAGATTCAACAAATCAATCAAGTATTAGCAGGTTCACCGACTGTAGAACAAATTAATACAAATACGTCTACAGCAAATCAAGCTAAATCTGATTTAGATCATGCACGTCAAGCTTTAACACCAGATAAAGCGCCGCTTCAAACTGCGAAAACGCAATTAGAACAAAGCATTAATCAACCAACGGATACAACAGGTATGACGACCGCTTCGTTAAATGCGTACAACCAAAAATTACAAGCAGCGCGTCAAAAGTTAACTGAAATTAATCAAGTGTTGAATGGCAACCCAACTGTCCAAAATATCAATGATAAAGTGACAGAGGCAAACCAAGCTAAGGATCAATTAAATACAGCACGTCAAGGTTTAACATTAGATAGACAGCCAGCGTTAACAACATTACATGGTGCATCTAACTTAAACCAAGCACAACAAAATAATTTCACGCAACAAATTAATGCTGCTCAAAATCATGCTGCGCTTGAAACAATTAAGTCTAACATTACGGCTTTAAATACTGCGATGACGAAATTAAAAGACAGTGTTGCGGATAATAATACAATTAAATCAGATCAAAATTACACTGACGCAACACCAGCTAATAAACAAGCGTATGATAATGCAGTTAATGCGGCTAAAGGTGTCATTGGAGAAACGACTAATCCAACGATGGATGTTAACACAGTGAACCAAAAAGCAGCATCTGTTAAATCGACGAAAGATGCTTTAGATGGTCAACAAAACTTACAACGTGCGAAAACAGAAGCAACAAATGCGATTACGCATGCAAGTGATTTAAACCAAGCACAAAAGAATGCATTAACACAACAAGTGAATAGTGCACAAAACGTGCAAGCAGTAAATGATATTAAACAAACGACTCAAAGCTTAAATACTGCTATGACAGGTTTAAAACGTGGCGTTGCTAATCATAACCAAGTCGTACAAAGTGATAATTATGTCAACGCAGATACTAATAAGAAAAATGATTACAACAATGCATACAACCATGCGAATGACATTATTAATGGTAATGCACAACATCCAGTTATAACACCAAGTGATGTTAACAATGCTTTATCAAATGTCACAAGTAAAGAACATGCATTGAATGGTGAAGCTAAGTTAAATGCTGCGAAACAAGAAGCGAATACTGCATTAGGTCATTTAAACAATTTAAATAATGCACAACGTCAAAACTTACAATCGCAAATTAATGGTGCGCATCAAATTGATGCAGTTAATACAATTAAGCAAAATGCAACAAACTTGAATAGTGCAATGGGTAACTTAAGACAAGCTGTTGCAGATAAAGATCAAGTGAAACGTACAGAAGATTATGCGGATGCAGATACAGCTAAACAAAATGCATATAACAGTGCAGTTTCAAGTGCCGAAACAATCATTAATCAAACAACAAATCCAACGATGTCTGTTGATGATGTTAATCGTGCAACTTCAGCTGTTACTTCTAATAAAAATGCATTAAATGGTTATGAAAAATTAGCACAATCTAAAACAGATGCTGCAAGAGCAATTGATGCATTACCACATTTAAATAATGCACAAAAAGCAGATGTTAAATCTAAAATTAATGCTGCATCAAATATTGCTGGCGTAAATACTGTTAAACAACAAGGTACAGATTTAAATACAGCGATGGGTAACTTGCAAGGTGCAATCAATGATGAACAAACGACGCTTAATAGTCAAAACTATCAAGATGCGACACCTAGTAAGAAAACAGCATACACAAATGCGGTACAAGCTGCGAAAGATATTTTAAATAAATCAAATGGTCAAAATAAAACGAAAGATCAAGTTACTGAAGCGATGAATCAAGTGAATTCTGCTAAAAATAACTTAGATGGTACGCGTTTATTAGATCAAGCGAAGCAAACAGCAAAACAGCAGTTAAATAATATGACGCATTTAACAACTGCACAAAAAACGAATTTAACAAACCAAATTAATAGTGGTACTACTGTCGCTGGTGTTCAAACGGTTCAATCAAATGCCAATACATTAGATCAAGCCATGAATACGTTAAGACAAAGTATTGCCAACAAAGATGCGACTAAAGCAAGTGAAGATTACGTAGATGCTAATAATGATAAGCAAACAGCATATAACAACGCAGTAGCTGCTGCTGAAACGATTATTAATGCTAATAGTAATCCAGAAATGAATCCAAGTACGATTACACAAAAAGCAGAGCAAGTGAATAGTTCTAAAACGGCACTTAACGGTGATGAAAACTTAGCTGCTGCAAAACAAAATGCGAAAACGTACTTAAACACATTGACAAGTATTACAGATGCTCAAAAGAACAATTTGATTAGTCAAATTACTAGTGCGACAAGAGTGAGTGGTGTTGATACTGTAAAACAAAATGCGCAACATCTAGACCAAGCTATGGCTAGCTTACAGAATGGTATTAACAACGAATCTCAAGTGAAATCATCTGAGAAATATCGTGATGCTGATACAAATAAACAACAAGAGTATGATAATGCTATTACTGCAGCGAAAGCGATTTTAAATAAATCGACAGGTCCAAACACTGCGCAAAATGCAGTTGAAGCAGCATTACAACGTGTTAATAATGCGAAAGATGCATTGAATGGTGATGCAAAATTAATTGCAGCTCAAAACGCAGCGAAACAACATTTAGGTACTTTAACGCATATCACTACAGCTCAACGTAATGATTTAACAAATCAAATTTCACAAGCTACAAACTTAGCTGGTGTTGAATCTGTTAAACAAAATGCGAATAGTTTAGATGGTGCTATGGGTAACTTACAAACGGCTATCAACGATAAGTCAGGAACATTAGCGAGCCAAAACTTCTTGGATGCTGATGAGCAAAAACGTAATGCATACAATCAAGCTGTATCAGCAGCCGAAACCATTTTAAATAAACAAACTGGACCGAATACAGCGAAAACAGCAGTCGAACAAGCACTTAATAATGTTAATAATGCGAAACATGCATTAAATGGTACGCAAAACTTAAACAATGCGAAACAAGCAGCGATTACAGCAATCAATGGCGCATCTGATTTAAATCAAAAACAAAAAGATGCATTAAAAGCACAAGCTAATGGTGCTCAACGCGTATCTAATGCACAAGATGTACAGCACAATGCGACTGAACTGAACACGGCAATGGGCACATTAAAACATGCCATCGCAGATAAGACGAATACGTTAGCAAGCAGTAAATATGTTAATGCCGATAGCACTAAACAAAATGCTTACACAACTAAAGTTACCAATGCTGAACATATTATTAGCGGTACGCCAACGGTTGTTACGACACCTTCAGAAGTAACAGCTGCAGCTAATCAAGTAAACAGCGCGAAACAAGAATTAAATGGTGACGAAAGATTACGTGAAGCAAAACAAAACGCCAATACTGCTATTGATGCATTAACACAATTAAATACACCTCAAAAAGCTAAATTAAAAGAACAAGTGGGACAAGCCAATAGATTAGAAGACGTACAAACTGTTCAAACAAATGGACAAGCATTGAACAATGCAATGAAAGGCTTAAGAGATAGTATTGCTAACGAAACAACAGTCAAAACAAGTCAAAACTATACAGACGCAAGTCCGAATAACCAATCAACATATAATAGCGCTGTGTCAAATGCGAAAGGTATCATTAATCAAACTAACAATCCGACTATGGATACTAGTGCGATTACCCAAGCTACAACACAAGTGAATAATGCTAAAAATGGTTTAAACGGTGCTGAAAACTTAAGAAATGCACAAAACACTGCTAAGCAAAACTTAAATACATTATCACACTTAACAAATAACCAAAAATCTGCCATCTCATCACAAATTGATCGTGCAGGTCATGTGAGTGAGGTAACTGCTACTAAAAATGCAGCAACTGAGTTGAATACGCAAATGGGTAACTTGGAACAAGCTATCCATGATCAAAACACAGTTAAACAAAGTGTTAAATTTACTGATGCAGATAAAGCTAAACGTGATGCGTATACAAATGCGGTAAGCAGAGCTGAAGCAATTCTGAATAAAACGCAAGGTGCAAATACGTCTAAACAAGATGTTGAAGCGGCTATTCAAAATGTTTCAAGTGCTAAAAATGCATTGAATGGTGATCAAAACGTTACAAATGCGAAGAATGCAGCTAAAAATGCATTAAATAACTTAACGTCAATTAATAATGCACAAAAACGTGACTTAACAACTAAAATTGATCAAGCAACAACTGTAGCTGGTGTTGAAGCTGTATCTAATACGAGTACACAATTGAATACAGCGATGGCTAACTTGCAAAATGGTATTAATGATAAAACAAATACACTAGCAAGTGAAAACTATCATGATGCTGATTCAGATAAGAAAACTGCTTATACTCAAGCCGTTACGAACGCAGAAAATATTTTAAATAAAAATAGTGGATCAAATTTAGACAAAACTGCCGTTGAAAACGCGTTGTCACAAGTTGCTAATGCGAAAGGTGCCCTAAATGGTAACCATAATTTAGAGCAAGCTAAATCAAATGCAAACACTACTATAAACGGACTTCAACATTTAACAACTGCTCAAAAAGATAAATTGAAACAACAAGTGCAACAAGCACAAAATGTTGCAGGTGTAGATACTGTTAAATCAAGTGCCAACACATTAAATGGTGCTATGGGTACGTTAAGAAATAGCATACAAGATAACACAGCTACGAAAAATGGCCAAAACTATCTTGATGCTACAGAACGTAACAAAACAAACTATAACAATGCTGTTGATAGTGCTAATGGTGTCATTAATGCAACAAGCAATCCAAATATGGATGCTAATGCAATTAACCAAATCGCTACACAAGTGACATCAACGAAAAATGCATTAGATGGTACACATAATTTAACGCAAGCGAAACAAACAGCAACAAATGCCATCGATGGTGCTACTAACTTAAATAAAGCGCAAAAAGATGCGTTAAAAGCACAAGTTACAAGTGCGCAACGTGTTGCAAATGTAACAAGTATCCAACAAACTGCAAATGAACTTAATACAGCTATGGGTCAATTACAACATGGTATTGATGATGAAAATGCAACAAAACAAACTCAAAAATATCGTGACGCTGAACAAAGTAAGAAAACTGCTTATGATCAAGCTGTAGCTGCTGCGAAAGCAATTTTAAATAAACAAACAGGTTCAAATTCAGATAAAGCAGCAGTTGACCGTGCATTACAACAAGTAACAAGTACGAAAGATGCATTGAATGGTGATGCAAAACTGGCAGAAGCGAAAGCGGCAGCTAAACAAAACTTAGGCACTTTAAACCATATTACGAATGCACAACGTACTGACTTAGAAGGCCAAATCAATCAAGCGACGACTGTTGATGGCGTTAATACTGTAAAAACAAATGCCAATACATTAGACGGCGCAATGAATAGCTTACAAGGTTCAATCAATGATAAAGATGCGACATTAAGAAATCAAAATTATCTTGATGCGGATGAATCAAAACGAAATGCATATACGCAAGCTGTCACAGCGGCTGAAGGCATTTTAAATAAACAAACTGGTGGTAACACATCTAAAGCAGACGTTGATAATGCATTAAATGCAGTTACAAGAGCGAAAGCGGCTTTAAATGGTGCTGACAACTTAAGAAATGCGAAAACTTCAGCAACAAATACGATTGATGGTTTACCTAACTTAACACAATTACAAAAAGACAACTTGAAGCATCAAGTTGAACAAGCGCAAAATGTAGCAGGTGTAAATGGTGTTAAAGATAAAGGTAATACGTTAAATACTGCCATGGGTGCATTACGTACAAGTATCCAAAATGATAATACGACGAAAACAAGTCAAAATTATCTTGATGCATCTGACAGCAACAAAAATAATTACAATACTGCTGTAAATAATGCAAATGGTGTTATTAATGCAACGAACAATCCAAATATGGATGCTAATGCGATTAATGGCATGGCAAATCAAGTCAATACAACAAAAGCAGCGTTAAATGGTGCACAAAACTTAGCTCAAGCTAAAACAAATGCGACGAACACAATTAACAACGCACATGACTTAAACCAAAAACAAAAAGATGCATTAAAAACACAAGTTAACAATGCACAACGTGTATCTGATGCAAATAACGTTCAACACACTGCAACTGAATTGAACAGTGCGATGACAGCACTTAAAGCAGCTATTGCTGATAAAGAAAGAACAAAAGCAAGCGGTAATTATGTCAATGCTGATCAAGAAAAACGTCAAGCGTATGATTCAAAAGTGACTAACGCTGAAAATATCATTAGTGGTACACCGAATGCGACATTAACAGTCAATGACGTAAATAGTGCGGCATCACAAGTCAATGCGGCTAAAACAGCATTAAATGGTGATAACAACTTACGTGTAGCGAAAGAGCATGCCAACAATACAATTGACGGCTTAGCACAATTGAATAATGCACAAAAAGCAAAATTAAAAGAACAAGTTCAAAGTGCAACTACATTAGATGGTGTTCAAACTGTTAAAAATAGTTCTCAAACGTTGAATACAGCGATGAAAGGCTTAAGAGATAGTATTGCGAATGAAGCAACAATTAAAGCAGGTCAAAACTACACTGACGCAAGTCCAAATAATCGTAACGAGTACGACAGTGCAGTTACTGCAGCAAAAGCAATCATTAATCAAACATCGAACCCAACGATGGAACCAAATACTATTACGCAAGTAACATCACAAGTGACAACTAAAGAACAGGCATTAAATGGTGCGCGAAACTTAGCTCAAGCTAAGACAACTGCGAAAAACAACTTGAATAACTTAACATCAATTAACAATGCACAAAAAGATGCGTTAACGCGTAGCATTGATGGTGCAACAACAGTAGCTGGTGTAAATCAAGAAACTGCAAAAGCAACAGAATTAAATAACGCAATGCATAGTTTACAAAATGGTATCAATGATGAGACACAAACAAAACAAACTCAGAAATACCTAGATGCAGAGCCAAGTAAGAAATCAGCTTATGATCAAGCAGTAAATGCAGCGAAAGCAATTTTAACAAAAGCTAGTGGTCAAAATGTAGACAAAGCAGCAGTTGAACAAGCATTGCAAAATGTGAACAGTACGAAGACGGCGTTGAACGGTGATGCGAAATTAAATGAAGCTAAAGCAGCTGCGAAACAAACGTTAGGTACATTAACACACATTAATAATGCACAACGTACAGCGTTAGACAATGAAATTACACAAGCAACAAATGTTGAAGGTGTTAATACAGTTAAAGCCAAAGCGCAACAATTAGATGGTGCTATGGGTCAATTAGAAACATCAATTCGTGATAAAGACACGACGTTACAAAGTCAAAATTATCAAGATGCTGATGATGCTAAACGAACTGCTTATTCTCAAGCAGTAAATGCAGCAGCAACTATTTTAAATAAAACAGCTGGCGGTAATACACCTAAAGCAGATGTTGAAAGAGCAATGCAAGCTGTTACACAAGCAAATACTGCATTAAACGGTATTCAAAACTTAGATCGTGCGAAACAGGCTGCTAACACAGCGATTACAAATGCTTCGGACTTAAATACAAAACAAAAAGAAGCATTAAAAGCACAAGTAACAAGTGCAGGACGTGTATCTGCAGCAAATGGTGTTGAACATACTGCGACTGAATTAAATACTGCGATGACAGCTTTAAAGCGTGCCATTGCTGATAAAGCTGAGACAAAAGCTAGTGGTAACTATGTCAATGCTGATGCGAATAAACGTCAAGCATATGATGAAAAAGTTACAGCTGCCGAAAATATCGTTAGTGGTACACCAACACCAACGTTAACACCAGCAGATGTTACAAATGCAGCAACGCAAGTAACGAATGCTAAGACGCAGTTAAACGGTAATCATAATTTAGAAGTAGCGAAACAAAATGCTAACACTGCAATTGATGGTTTAACTTCTTTAAATGGTCCGCAAAAAGCAAAACTTAAAGAACAAGTGGGTCAAGCGACGACGTTGCCAAATGTTCAAACTGTTCGTGATAATGCACAAACATTAAACACTGCAATGAAAGGTCTACGAGATAGCATTGCGAATGAAGCAACGATTAAAGCAGGTCAAAACTACACAGATGCAAGTCAAAACAAACAAACTGACTACAACAGTGCAGTCACTGCAGCAAAAGCAATCATTGGTCAAACAACTAGTCCATCAATGAATGCGCAAGAAATTAATCAAGCGAAAGACCAAGTGACAGCTAAACAACAAGCGTTAAACGGTCAAGAAAACTTAAGAACTGCGCAAACAAATGCGAAGCAACATTTGAACGGCTTAAGTGACTTAACTGACGCTCAAAAAGATGCAGTGAAACGTCAAATCGAAGGTGCAACGCATGTTAATGAAGTAACACAAGCACAAAATAATGCGGATGCATTAAATACAGCTATGACGAACTTGAAAAATGGTATTCAAGATCAGAATACGATTAAGCAAGGTGTTAACTTCACTGATGCCGACGAAGCGAAACGTAATGCATATACAAATGCAGTGACGCAAGCTGAACAAATTTTAAATAAAGCACAAGGTCCAAATACTTCAAAAGACGGTGTCGAAACTGCGTTAGAAAATGTACAACGTGCTAAAAACGAATTGAACGGTAATCAAAATGTTGCGAACGCTAAGACAACTGCGAAAAATGCATTGAATAACCTAACATCAATTAATAATGCACAAAAAGAAGCATTGAAATCACAAATTGAAGGTGCGACAACAGTTGCAGGTGTAAATCAAGTGTCTACAACGGCATCTGAATTAAATACAGCAATGAGCAACTTACAAAATGGTATTAATGATGAAGCAGCTACAAAAGCAGCGCTTAATGGTACTCAAAACCTTGAAAAAGCTAAACAACACGCAAATACAGCAATTGACGGTTTAAGCCATTTAACAAATGCACAAAAAGAGGCATTAAAACAATTGGTACAACAATCGACTACTGTTGCAGAAGCACAAGGTAATGAGCAAAAAGCAAACAATGTTGATGCAGCAATGGACAAATTACGTCAAAGTATTGCAGATAATGCGACAACAAAACAAAACCAAAATTATACTGATGCAAGTCAGAATAAAAAGGATGCGTACAATAATGCTGTCACAACTGCACAAGGTATTATTGATCAAACTACAAGTCCAACTTTAGATCCGACTGTTATCAATCAAGCTGCTGGACAAGTAAGCACAACTAAAAATGCATTAAATGGTAATGAAAACCTAGAGGCAGCGAAACAACAAGCGTCACAATCATTAGGTTCATTAGATAACTTAAATAATGCGCAAAAACAAACAGTTACTGATCAAATTAATGGCGCGCATACTGTTGATGAAGCAAATCAAATTAAGCAAAATGCGCAAAACTTAAATACAGCGATGGGTAACTTGAAACAAGCGATAGCTGACAAAGATGCTACGAAAGCGACAGTTAACTTCACTGATGCAGATCAAGCAAAACAACAAGCATATAACACTGCTGTTACAAATGCTGAAAATATCATTTCAAAAGCTAATGGCGGCAATGCAACACAAGCTGAAGTTGAACAAGCAATCAAACAAGTTAATGCTGCAAAACAAGCATTAAATGGTAATGCCAACGTTCAACATGCAAAAGACGAAGCAACAGCATTAATTAATAGCTCTAATGACCTTAACCAAGCACAAAAAGACGCATTAAAACAACAAGTTCAAAATGCAACTACTGTAGCTGGTGTAAACAATGTTAAACAAACAGCACAAGAGTTAAACAATGCTATGACACAATTAAAACAAGGCATTGCAGATAAAGAACAAACAAAAGCTGATGGTAACTTTGTCAATGCAGATCCTGATAAGCAAAATGCATATAATCAAGCAGTAGCGAAAGCTGAAGCATTAATTAGTGCTACGCCTGATGTTGTCGTTACACCTAGCGAAATTACTGCAGCGTTAAATAAAGTTACGCAAGCTAAAAATGATTTAAATGGTAATACAAACTTAGCAACGGCGAAACAAAATGTTCAACATGCTATTGATCAATTGCCAAACTTAAACCAAGCGCAACGTGATGAATACAGCAAACAAATCACGCAAGCAACACTTGTACCAAACGTCAATGCTATTCAACAAGCGGCGACAACGCTTAATGACGCGATGACACAATTGAAACAAGGTATTGCGAATAAAGCACAAATTAAAGGTAGCGAGAACTATCACGATGCTGATACTGACAAGCAAACAGCATATGATAATGCAGTAACAAAAGCAGAAGAATTGTTAAAACAAACAACAAATCCAACAATGGATCCAAATACAATTCAACAAGCATTAACTAAAGTGAATGACACAAATCAAGCACTTAACGGTAATCAAAAATTAGCTGATGCCAAACAAGATGCTAAGACAACACTTGGTACACTAGATCATTTAAATGATGCTCAAAAACAAGCGCTAACAACTCAAGTTGAACAAGCACCAGATATTGCAACAGTTAATAATGTTAAGCAAAATGCTCAAAATCTGAATAATGCTATGACTAACTTAAACAATGCATTACAAGATAAAACTGAGACATTAAATAGCATTAACTTTACTGATGCAGATCAAGCTAAGAAAGATGCTTATACTAATGCGGTTTCACATGCAGAAGGTATTTTATCTAAAGCAAATGGCAGCAATGCAAGTCAAACTGAAGTGGAACAAGCGATGCAACGTGTGAACGAAGCGAAACAAGCATTGAATGGTAATGACAATGTACAACGTGCAAAAGATGCAGCGAAACAAGTGATTACAAATGCAAATGATTTAAATCAAGCAATGACACAATTGAAACAAGGTATTGCAGATAAAGACCAAACTAAAGCAAATGGTAACTTTGTCAATGCTGATACTGATAAGCAAAATGCTTACAACAATGCGGTAGCACATGCTGAACAAATAATTAGTGGTACACCAAATGCAAACGTGGATCCACAACAAGTGGCTCAAGCGTTACAACAAGTGAATCAAGCTAAGGGTGATTTAAACGGTAACCATAACTTACAAGTTGCTAAAGACAATGCAAATACAGCCATTGATCAGTTACCAAACTTAAATCAACCACAAAAAACAGCATTAAAAGACCAAGTGTCGCATGCAGAACTTGTTACAGGTGTTAATGCTATTAAGCAAAATGCTGATGCGTTAAATAATGCAATGGGTACATTGAAACAACAAATTCAAGCGAACAGTCAAGTACCACAGTCAGTTGACTTTACACAAGCGGATCAAGACAAACAACAAGCATATAACAATGCGGCTAACCAAGCGCAACAAATCGCAAATGGCATACCAACACCTGTATTGACGCCTGATACAGTAACACAAGCAGTGACAACTATGAATCAAGCGAAAGATGCATTAAACGGTGATGAAAAATTAGCACAAGCGAAACAAGAAGCTTTAGCAAATCTTGATACGTTACGCGATTTAAATCAACCACAACGTGATGCATTACGTAACCAAATCAATCAAGCACAAGCGTTAGCTACAGTTGAACAAACTAAACAAAATGCACAAAATGTGAATACAGCAATGAGTAACTTGAAACAAGGTATTGCAAACAAAGATACTGTCAAAGCAAGTGAGAACTATCATGATGCTGATGCCGATAAGCAAACAGCATATACAAATGCAGTGTCTCAAGCGGAAGGTATTATCAATCAAACGACAAATCCAACGCTTAACCCAGATGAAATAACACGTGCATTAACTCAAGTGACTGATGCTAAAAATGGCTTAAACGGTGAAGCTAAATTGGCAACTGAAAAGCAAAATGCTAAAGATGCCGTAAGTGGGATGACGCATTTAAACGATGCTCAAAAACAAGCATTAAAAGGTCAAATCGATCAATCGCCTGAAATTGCTACAGTGAACCAAGTTAAACAAACAGCAACGAGCCTAGATCAAGCAATGGATCAATTATCACAAGCTATTAATGATAAAGCTCAAACATTAGCGGACGGTAATTACTTAAATGCAGATCCTGACAAACAAAATGCGTATAAACAGGCAGTAGCAAAAGCTGAAGCATTATTGAATAAACAAAGTGGTACTAATGAAGTACAAGCACAAGTTGAAAGCATCACTAATGAAGTGAACGCAGCGAAACAAGCATTAAATGGTAATGACAATTTGGCAAATGCAAAACAACAAGCAAAACAACAATTGGCGAACTTAACACACTTAAATGATGCACAAAAACAATCATTTGAAAGTCAAATTACACAAGCGCCACTTGTTACAGATGTCACTACGATTAATCAAAAAGCACAAACGTTAGATCATGCGATGGAATTATTAAGAAATAGTGTTGCGGATAATCAAACGACATTAGCGTCTGAAGATTATCATGATGCAACTGCGCAAAGACAAAATGACTATAACCAAGCTGTAACAGCTGCTAATAATATAATTAATCAAACTACATCGCCTACGATGAATCCAGATGATGTTAATGGTGCAACGACACAAGTGAATAATACGAAAGTTGCATTAGATGGTGATGAAAACCTTGCAGCAGCTAAACAACAAGCAAACAACAGACTTGATCAATTAGATCATTTGAATAATGCGCAAAAGCAACAGTTACAATCACAAATTACGCAATCATCTGATATTGCTGCAGTTAATGGTCACAAACAAACAGCAGAATCTTTAAATACTGCGATGGGTAACTTAATTAATGCGATTGCAGATCATCAAGCCGTTGAACAACGTGGTAACTTCATCAATGCTGATACTGATAAACAAACTGCTTATAATACAGCGGTAAATGAAGCAGCAGCAATGATTAACAAACAAACTGGTCAAAATGCGAACCAAACAGAAGTAGAACAAGCTATTACTAAAGTTCAAACAACACTTCAAGCGTTAAATGGAGACCATAATTTACAAGTTGCTAAAACAAATGCGACGCAAGCAATTGATGCTTTAACAAGCTTAAATGATCCTCAAAAAACAGCATTAAAAGACCAAGTTACAGCTGCAACTTTAGTAACTGCAGTTCATCAAATTGAACAAAATGCGAATACGCTTAACCAAGCAATGCATGGTTTAAGACAGAGCATTCAAGATAACGCAGCAACTAAAGCAAATAGCAAATATATCAACGAAGATCAACCAGAGCAACAAAACTATGATCAAGCTGTTCAAGCCGCAAATAATATTATCAATGAACAAACTGCAACATTAGATAATAATGCGATTAATCAAGCAGCGACAACTGTGAATACAACGAAAGCAGCATTACATGGTGATGTGAAGTTACAAAATGATAAAGATCATGCTAAGCAAACGGTTAGTCAATTAGCACATCTAAACAATGCACAAAAACATATGGAAGATACGTTAATTGATAGTGAAACAACTAGAACAGCAGTTAAGCAAGATTTGACTGAAGCACAAGCATTAGATCAACTTATGGATGCATTACAACAAAGTATTGCTGACAAAGATGCAACACGTGCGAGCAGTGCATATGTCAATGCAGAACCGAATAAAAAACAATCCTATGATGAAGCAGTTCAAAATGCTGAGTCTATCATTGCAGGATTAAATAATCCAACTATCAATAAAGGTAATGTATCAAGTGCGACTCAAGCAGTAATATCATCTAAAAATGCATTAGATGGTGTTGAACGATTAGCTCAAGATAAGCAAACTGCTGGAAATTCTCTAAATCATTTAGATCAATTAACACCAGCTCAACAACAAGCGCTAGAAAATCAAATTAATAATGCAACAACTCGTGATAAAGTGGCTGAAATCATTGCACAAGCGCAAGCATTAAATGAAGCGATGAAAGCATTAAAAGAAAGTATTAAGGATCAACCACAAACTGAAGCAAGTAGTAAATTTATTAACGAGGATCAAGCGCAAAAAGATGCTTATACGCAAGCAGTACAACACGCGAAAGATTTGATTAACAAAACAACTGATCCTACATTAGCTAAATCAATCATTGATCAAGCGACACAGGCAGTGACAGATGCTAAAAACAATTTACATGGTGATCAAAAACTAGCTCAAGATAAGCAACGTGCAACAGAAACGTTAAATAACTTGTCTAACTTGAATACACCACAACGTCAAGCACTTGAAAATCAAATTAATAATGCAGCAACTCGTGGCGAAGTAGCACAAAAATTAACTGAAGCACAAGCACTTAACCAAGCAATGGAAGCTTTACGTAATAGCATTCAAGATCAACAGCAAACGGAAGCGGGTAGCAAGTTTATCAATGAAGATAAACCACAAAAAGATGCTTACCAAGCAGCAGTTCAAAATGCAAAAGATTTAATTAATCAAACTAACAATCCAACGCTTGATAAAGCACAAGTTGAACAATTGACACAAGCTGTTAACCAAGCTAAAGATAACCTACACGGTGATCAAAAACTTGCAGACGATAAACAACATGCGGTTACTGATTTAAATCAATTAAATGGTTTGAATAATCCGCAACGTCAAGCACTTGAAAGCCAAATAAACAACGCAGCAACTCGTGGCGAAGTAGCACAAAAATTAGCTGAAGCAAAAGCGCTTGATCAAGCAATGCAAGCATTACGTAATAGTATTCAAGATCAACAACAAACAGAATCTGGTAGCAAGTTTATCAATGAAGATAAACCGCAAAAAGATGCTTACCAAGCAGCAGTTCAAAATGCAAAAGATTTAATTAACCAAACAGGTAATCCAACACTCGACAAATCACAAGTAGAACAATTGACACAAGCAGTAACAACTGCAAAAGATAATCTACATGGTGATCAAAAACTTGCTCGTGATCAACAACAAGCAGTAACAACTGTAAATGCATTGCCAAACTTAAATCATGCACAACAACAAGCATTAACTGATGCTATAAATGCAGCGCCTACAAGAACAGAGGTTGCACAACATGTTCAAACTGCTACTGAACTTGATCACGCGATGGAAACATTGAAAAATAAAGTTGATCAAGTGAATACAGATAAGGCTCAACCAAATTACACTGAAGCGTCAACTGATAAAAAAGAAGCAGTAGATCAAGCGTTACAAGCTGCAGAAAGCATTACAGATCCAACTAATGGTTCAAATGCGAATAAAGACGCTGTAGACCAAGTATTAACTAAGCTTCAAGAAAAAGAAAATGAGTTAAATGGTAATGAGAGAGTCGCTGAAGCTAAAACACAAGCGAAACAAACTATTGACCAATTAACACATTTAAATGCTGATCAAATTGCAACTGCTAAACAAAACATTGATCAAGCGACGAAACTTCAACCAATTGCTGAATTAGTAGATCAAGCAACGCAATTGAATCAATCTATGGATCAATTACAACAAGCAGTTAATGAACATGCTAACGTTGAGCAAACTGTAGATTACACACAAGCAGATTCAGATAAACAAAATGCTTATAAACAAGCTATTGCTGATGCTGAAAATGTATTGAAACAAAATGCGAATAAGCAACAAGTGGATCAAGCACTTCAAAATATTTTAAATGCAAAACAAGCATTAAATGGTGATGAACGTGTAGCACTTGCTAAAACAAATGGTAAACATGACATCGACCAATTGAATGCATTAAACAATGCTCAACAAGATGGATTTAAAGGTCGCATCGATCAATCAAACGATTTAAATCAAATCCAACAAATTGTAGATGAGGCTAAGGCACTTAATCGTGCAATGGATCAATTGTCACAAGAAATCACTGACAATGAAGGACGCACGAAAGGTAGCACGAACTATGTCAATGCAGATACACAAGTCAAACAAGTATATGATGAAACGGTTGATAAAGCGAAACAAGCACTTGATAAATCGACTGGTCAAAACTTAACTGCAAAACAAGTTATCAAATTAAATGATGCAGTCACTGCAGCTAAGAAAGCATTAAATGGTGAAGAAAGACTTAATAATCGTAAAGCTGAAGCATTACAAAGATTGGATCAATTAACACATCTAAACAATGCTCAAAGACAATTAGCAATCCAACAAATTAATAATGCTGAAACGCTAAATAAAGCATCTCGAGCAATTAATAGAGCAACTAAATTAGATAATGCAATGGGTTCAGTACAACAATATATTGACGAACAGCACCTTGGTGTTATCAGCAGCACAAATTACATCAATGCAGATGACAATTTGAAAGCAAATTATGATAATGCAATTGCGAATGCAGCACATGAGTTAGATAAAGTGCAAGGTAATGCAATTGCAAAAGCTGAAGCAGAGCAATTGAAACAAAATATTATCGATGCTCAAAATGCATTAAATGGAGACCAAAACCTTGCAAATGCCAAAGATAAAGCAAATGCGTTTGTTAATTCGTTAAATGGATTAAATCAACAGCAACAAGATCTTGCACATAAAGCAATTAACAATGCCGATACTGTATCAGATGTAACAGATATTGTTAATAATCAAATTGACTTAAATGATGCAATGGAAACATTGAAACATTTAGTTGACAATGAAATTCCAAATGCAGAGCAAACTGTCAATTACCAAAACGCTGACGATAATGCTAAAACAAACTTCGATGATGCCAAACGTCTAGCAAATACATTGCTAAATAGTGATAACACAAATGTGAATGATATCAATGGCGCAATCCAAGCAGTCAATGATGCAATCCATAATCTTAATGGTGATCAACGACTACAAGATGCTAAAGACAAGGCAATTCAATCTATTAATCAAGCTTTAGCTAATAAGCTAAAAGAAATCGAAGCTTCAAATGCGACGGATCAAGACAAGCTTATTGCGAAAAATAAAGCAGAAGAATTGGCAAACAGCATCATCAACAACATTAATAAAGCAACAAGTAATCAGGCTGTATCTCAAGTTCAAACAGCAGGCAACCACGCGATTGAACAAGTGCATGCCAATGAAATACCAAAAGCAAAAATTGATGCCAATAAAGACGTTGATAAGCAAGTTCAAGCATTAATTGACGAAATTGATCGAAATCCAAATCTAACAGATAAGGAAAAACAAGCACTTAAAGATCGTATTAATCAAATACTTCAACAAGGTCATAACGGCATTAACAATGCGATGACTAAAGAAGAAATTGAACAAGCCAAAGCACAACTTGCGCAAGCATTACAAGACATCAAAGATTTAGTGAAAGCTAAAGAAGATGCGAAACAAGATGTTGATAAACAAGTTCAAGCTTTAATTGACGAAATCGATCAAAATCCAAATCTAACAGATAAGGAAAAACAAGCACTTAAAGATCGTATTAATCAAATACTTCAACAAGGTCATAACGACATTAACAATGCGATGACAAAAGAAGCAATTGAACAAGCAAAAGAACGTTTAGCGCAAGCATTGCAAGACATCAAAGATTTAGTGAAAGCTAAAGAAGATGCGAAAAATGATATTGATAAACGTGTACAAGCTTTAATTGACGAAATCGATCAAAATCCAAATCTAACAGATAAGGAAAAACAAGCACTTAAAGATCGAATTAATCAAATACTTCAACAAGGTCATAACGACATTAACAATGCGCTGACTAAAGAAGAAATTGAGCAGGCAAAAGCACAACTTGCACAAGCATTGCAAGACATCAAAGATTTAGTGAAAGCTAAAGAAGATGCGAAAAATGCAATAAAAGCCTTAGCTAATGCGAAGCGTGATCAAATCAATTCAAATCCAGATTTAACACCTGAGCAAAAAGCAAAAGCGCTCAAAGAAATTGACGAAGCTGAAAAACGAGCACTACAAAACGTTGAGAATGCTCAAACTATAGATCAATTAAATCGAGGATTAAACTTAGGTTTAGATGACATTAGAAATACACATGTATGGGAGGTTGATGAACAACCTGCTGTAAATGAAATTTTTGAAGCAACACCTGAGCAAATCCTAGTTAATGGTGAACTCATTGTACATCGTGATGACATCATTACAGAACAAGATATTCTTGCACACATAAACTTAATTGATCAGCTTTCAGCAGAAGTCATCGATACACCATCAACTGCAACGATTTCTGATAGCTTAACAGCAAAAGTTGAAGTTACATTGCTTGATGGATCAAAAGTGATTGTTAATGTTCCTGTAAAAGTTGTAGAAAAAGAATTGTCAGTAGTCAAACAACAGGCAATTGAATCAATCGAAAATGCGGCACAACAAAAGATTAATGAAATCAATAATAGTGTGACATTAACACTGGAACAAAAAGAAGCTGCAATTGCAGAAGTTAATAAGCTTAAACAACAAGCAATTGATCATGTTAACAATGCACCTGATGTTCATTCAGTTGAAGAAATTCAACAACAAGAACAAGCGCATATTGAACAATTTAATCCAGAACAATTTACGATTGAACAAGCAAAATCAAATGCAATTAAATCGATTGAAGATGCAATTCAACATATGATTGATGAAATCAAAGCTCGTACTGATCTAACAGATAAAGAGAAGCAAGAAGCTATTGCTAAGTTAAATCAATTAAAAGAACAAGCAATTCAAGCGATTCAACGTGCGCAAAGCATCGATGAAATAAGTGAGCAATTGGAACAATTTAAAGCTCAAATGAAAGCAGCTAATCCAACAGCAAAAGAACTAGCTAAACGCAAGCAAGAAGCTATTAGTAGAATTAAAGACTTTTCAAATGAAAAAATAAATAGTATTCGAAATAGTGAAATTGGCACAGCTGATGAAAAACAAGCAGCAATGAATCAAATTAACGAAATTGTGCTTGAAACAATTAGAGATATTAATAATGCGCATACATTACAGCAAGTTGAGGCTGCATTGAACAATGGTATTGCTCGAATTTCAGCAGTACAAATTGTAACATCTGATCGTGCTAAACAATCGTCAAGTACTGGAAATGAATCTAATAGCCATTTAACAATTGGTTATGGAACTGCAAATCATCCATTTAACAGTTCGACTATTGGACATAAAAAGAAACTTGATGAAGATGATGACATTGATCCACTTCATATGCGTCACTTTAGTAATAATTTCGGTAATGTTATTAAAAACGCTATTGGTGTGGTGGGTATCTCTGGTTTACTAGCTAGTTTCTGGTTCTTCATTGCCAAACGTCGTCGTAAAGAAGATGAAGAGGAAGAATTAGAAATAAGAGATAATAATAAAGATTCAATAAAAGAGACTTTAGACGATACAAAACATTTACCACTTTTATTTGCGAAACGTCGCAGAAAAGAAGATGAAGAAGATGTTACTGTTGAAGAAAAAGATTCGCTAAATAATGGCGAGTCACTCGATAAAGTTAAACATACGCCGTTCTTCTTACCAAAACGTCGTCGTAAAGAAGATGAAGAAGATGTGGAAGTTACAAATGAAAACACAGATGAAAAAGTGTTGAAAGATAACGAACATTCACCACTCTTATTCGCAAAACGACGCAAAGATAAAGAGGAAGATGTTGAAACAACAACTAGTATTGAATCTAAAGATGAGGACGTTCCTTTATTATTGGCTAAAAAGAAAAATCAAAAAGATAACCAATCCAAAGACAAAAAGTCAGCATCAAAAAATACTTCTAAAAAGGTAGCAGCTAAAAAGAAGAAAAAGAAAGCTAAGAAAAATAAAAAATAA
                                                                                                                                                                                                                                                                                                                                                                                                                                                                                                                                                                                                                                                                                                                                                                                                                                                                                                                                                                                                                                                                                                                                                                                                                                                                                                                                                                                                                                                                                                                                                                                                                                                                                                                                                                                                                                                                                                                                                                                                                                                                                                                                                                                                                                                                                                                                                                                                                                                                                                                                                                                                                                                                                                                                                                                                                                                                                                                                                                                                                                                                                                                                                                                                                                                                                                                                                                                                                                                                                                                                                                                                                                                                                                                                                                                                                                                                                                                                                                                                                                                                                                                                                                                                                                                                                                                                                                                                                                                                                                                                                                                                                                                                                                                                                                                                                                                                                                                                                                                                                                                                                                                                                                                                                                                                                                                                                                                                                                                                                                                                                                                                                                                                                                                                                                                                                                                                                                                                                                                                                                                                                                                                                                                                                                                                                                                                                                                                                                                                                                                                                                                                                                                                                                                                                                                                                                                                                                                                                                                                                                                                                                                                                                                                                                                                                                                                                                                                                                                                                                                                                                                                                                                                                                                                                                                                                                                                                                                                                                                                                                                                                                                                                                                                                                                                                                                                                                                                                                                                                                                                                                                                                                                                                                                                                                                                                                                                                                                                                                                                                                                                                                                                                                                                                                                                                                                                                                                                                                                                                                                                                                                                                                                                                                                                                                                                                                                                                                                                                                                                                                                                                                                                                                                                                                                                                                                                                                                                                                                                                                                                                                                                                                                                                                                                                                                                                                                                                                                                                                                                                                                                                                                                                                                                                                                                                                                                                                                                                                                                                                                                                                                                                                                                                                                                                                                                                                                                                                                                                                                                                                                                                                                                                                                                                                                                                                                                                                                                                                                                                                                                                                                                                                                                                                                                                                                                                                                                                                                                                                                                                                                                                                                                                                                                                                                                                                                                                                                                                                                                                                                                                                                                                                                                                                                                                                                                                                                                                                                                                                                                                                                                                                                                                                                                                                                                                                                                                                                                                                                                                                                                                                                                                                                                                                                                                                                                                                                                                                                                                                                                                                                                                                                                                                                                                                                                                                                                                                                                                                                                                                                                                                                                                                                                                                                                                                                                                                                                                                                                                                                                                                                                                                                                                                                                                                                                                                                                                                                                                                                                                                                                                                                                                                                                                                                                                                                                                                                                                                                                                                                                                                                                                                                                                                                                                     TCTTCGGACTT
[truncated: 1,083,993 more chars]
