# Supplementary material for: RNA Sequencing Unveils Very Small RNAs With Potential Regulatory Functions in Bacteria
Source: Front Mol Biosci. 2022 Jun 3;9:914991. doi: 10.3389/fmolb.2022.914991 (PMC9203972; doi:10.3389/fmolb.2022.914991)
Supplement: Supplementary file 1 [file DataSheet1.ZIP › Supplementary_Files/Supplementary_File_D_Alignement/L. pneumophila_tRNA.txt]

Legionella_pneumophila_230099_Alcoy_tRNA-Ala-TGC-1-1
GGGGTCGTAGCTCAGCTGGGAGAGCACCTGCCTTGCACGCAGGGGGTCAGGAGTTCGATCCTCCTCGGCTCCACCA
GGGGTCGTAGCTC                                                               
GGGGTCGTAGCTT                                                               
GGGGTCGTAGCTA                                                               
                                                           CCTCCTCGGCT      
                                                              CCTCGGCT      
GGGGTCGTAGCT                                                                
GGGGTCGTAGCTG                                                               
                                                            CTCCTCGGCT      
                                                               CTCGGCTCCACCA
                                                             TCCTCGGA       
                                                             TCCTCGGG       
                                                             CCCTCGGA       
CGGGGTCG                                                                     
                                                             TCCTCGGT       
                                                             TCCTCGGC       
CGGGGTCA                                                                     
                                                             CCCTCGGG       
                                        CGGGGGTG                            

Legionella_pneumophila_230099_Alcoy_tRNA-Arg-ACG-1-1
GCGCCCGTAGCTCAGTTGGATAGAGTATCTGGCTACGAACCAGGGGGTCGGAGGTTCGAATCCTTCCGGGCGCGCCA
                                                                GCCGGGCG     
                                                                ACCGGGCG     
                                                                GCCGGGCA     
                                                                 CCGGGCGCG   
                                                                 CCGGGCGCA   
GCGCCCGT                                                                     
                                                                 CCGGGCGCGCT 
                                                                 CCGGGCGCGCCA
GCGCCCGTAGCTC                                                                
                                                              ATTCCGGT       
                                                              ATTCCGGC       
                                                                 CCGGGCGCGCC 
                                                              CTTCCGGGCGCGCCA
 CGCCCGTC                                                                    
                                           AGGGTCGGA                         
                                                                  CGGGCGCG   
GCGCCCGTAGCTCAGT                                                             

Legionella_pneumophila_230099_Alcoy_tRNA-Asn-GTT-1-1
TCCCCGGTAGCTCAGTCGGTAGAGCGGATGACTGTTAATCATTAGGTCACAAGTTCGAGTCTTGTCCGGGGAGCCA
TCCCCGGTAGCTC                                                               
TCCCCGGTAGCTT                                                               
TCCCCGGT                                                                    
TCCCCGGTA                                                                   
TCCCCGGTAGCTCA                                                              
                                                             TTGTCCGGGGAGCCA
TCCCCGGTAGCTA                                                               
                           CTGACTGT                                         
                            TGACTGTC                                        
TCCCCGGA                                                                    
                           CTGACTGTT                                        
                                                       CGAGTCTTGTCCGGGGAGCCA
                                                     TTCGAGTCTTGTCCGGGGAGCCA
TCCCCGGTAGCTCAGT                                                            
                                                      TCGAGTCTTGTCCGGGGAGCCA
                                                            CTTGTCCGGGGAGCCA
                                                           TCTTGTCCGGGGAGCCA

Legionella_pneumophila_230099_Alcoy_tRNA-Ile-GAT-1-1
GGGTCTGTAGATCAGTTGGTTAGATCGCACCCCTGATAAGGGTGAGGTCGGTGGTTCAAGTCCACCCAGACCCACCA
GGGTCTGTAGATC                                                                
GGGTCTGTAGATT                                                                
GGGTCTGTAGA                                                                  
GGGTCTGTAGATA                                                                
GGGTCTGTAGAT                                                                 
                                     AAGGGTGAGGTCGGT                         
                                         GTGAGGTCGGT                         
                                        GGTGAGGTCGGTGGT                      
                                           GAGGTCGGTG                        
GGGTCTGTAGATCAGTTGGTTAGATCGCA                                                
GGGTCTGTAGATCAGTTGGTTAGATCGT                                                 
GGGTCTGTAGATCAGTTGGTTAGATCGCAC                                               
GGGTCTGTAGATCAGTTGGTT                                                        
GGGTCTGTAGATCAGTTGGTTAGATCGC                                                 
GGGTCTGTAGATCAGTTGGTTAGATCGCAT                                               

Legionella_pneumophila_230099_Alcoy_tRNA-Glu-TTC-1-1
GTCCCCATCGTCTAGAGGCCTAGGACATCGCCCTTTCACGGCGGTAACGGGGGTTCGAATCCCCCTGGGGACGCCA
GTCCCCATC                                                                   
               AGGCCTAGGACA                                                 
                                                                GTGGGGACG   
                                                                 TGGGGACG   
              GAGGCCTAGGACA                                                 
GTCCCCATCGTCTA                                                              
                                                               CCTGGGGACGCCA
                                                              CCCTGGGA      
                                                              CCCTGGGT      
                                                              TCCTGGGC      
                                                              CCCTGGGC      
                                                              CCCTGGGG      
                  CCTAGGACATCGCCCT                                          
GTCCCCATCGTCTAGAGGCCTAGGACA                                                 
GTCCCCATCGTCTAGAGGCCT                                                       

Legionella_pneumophila_230099_Alcoy_tRNA-Met-CAT-1-1
GGCTATGTAGCTCAGCCGGTTAGAGCGCGGCACTCATAATGCTGAGGTCGGTGGTTCGAGTCCACCCATAGCCACCA
                                       TGCTGAGGTCGGT                         
                                     AATGCTGAGGTCGGT                         
                                       TGCTGAGGTCGG                          
                                       TGCTGAGGTCGGC                         
                        CCGCGGCA                                             
                                       TGCTGAGGTCGA                          
                                       TGCTGAGGTCGGA                         
                                       TGCTGAGGTCGGG                         
                                       TGCTGAGGTCGGTG                        
                                     AATGCTGAGGTCGGC                         
                                     AATGCTGAGGTCGG                          
                                       TGCTGAGA                              

Legionella_pneumophila_230099_Alcoy_tRNA-Leu-TAA-1-1
GCCCAGGTGGCGAAACAGGTAGACGCAAGGGACTTAAAATCCCTCGGTGGTAACACCATGCCGGTTCGATTCCGGCCCTGGGCACCA
                                                                       CCGGCCCTGGGCA   
                                                                      TCCGGCCCTGGGCA   
                                                                       CCGGCCCTGGGC    
                                                                     TTCCGGCCCTGGGCA   
                                                                       CCGGCCCTGGGT    
                                                                      TCCGGCCCTGGGC    
                                                                              TGGGCACT 
                                                                      TCCGGCCCTGGGT    
                                                                            CCTGGGCT   
                           AGGGACTA                                                    
                                                                     TTCCGGCCCTGGGCACCA
                                                                  CGATTCCGGCCCTGGGCACCA

Legionella_pneumophila_230099_Alcoy_tRNA-Tyr-GTA-1-1
GGAGGGGTTCCCGAGCGGTCAAAGGGATCAGACTGTAAATCTGACGGCTCAGCCTTCGAAGGTTCGAATCCTTCCCCCTCCACCA
                      AGGGATCAGACTGT                                                 
                      AGGGATCAGACTGTA                                                
                     AAGGGATCAGACTGT                                                 
                       GGGATCAGACTGT                                                 
                      AGGGATCAGACTGC                                                 
                      AGGGATCAGACTG                                                  
                       GGGATCAGACTGTA                                                
                      GGGGATCG                                                       
                      GGGGATCA                                                       
                                       TCTGACGG                                      
                                      ATCTGACGG                                      

Legionella_pneumophila_230099_Alcoy_tRNA-fMet-CAT-1-1
CGCGGGGTGGAGCAGCCTGGTAGCTCGTCGGGCTCATAACCCGAAGGTCGTAGGTTCAAATCCTGCCCCCGCTACCA
CGCGGGGTGGAGT                                                                
CGCGGGGTGGAGC                                                                
CGCGGGGTGGAG                                                                 
CGCGGGGTGGA                                                                  
CGCGGGGTGG                                                                   
CGCGGGGTGGAGCA                                                               
CGCGGGGTGGAGA                                                                
CGCGGGGTG                                                                    
CGCGGGGTGGAA                                                                 
                            CGGGCTCG                                         
                        CCGTCGGG                                             

Legionella_pneumophila_230099_Alcoy_tRNA-Phe-GAA-1-1
GGCCAGATAGCTCAGTCGGTAGAGCAGAGGACTGAAAATCCTCGTGTCGGCAGTTCGATTCTGCCTCTGGCCACCA
GGCCAGATAGCTC                                                               
GGCCAGATAGCTT                                                               
                          GAGGACTG                                          
                           GGGACTGA                                         
                         TGAGGACTG                                          
                           AGGACTGC                                         
                          GAGGACTGC                                         
                          GAGGACTA                                          
                                      TCCTCGTA                              
                           AGGACTGT                                         

Legionella_pneumophila_230099_Alcoy_tRNA-Ile2-CAT-1-1
GGGCCCATAGCTCAGTTGGTCAGAGCAGCGGACTCATAATCCGTTGGTCCTAGGTTCAAGTCCTAGTGGGCCCACCA
                          GGCGGACT                                           
                           GCGGACTT                                          
                            CGGACTCG                                         
                           GCGGACTA                                          
                           CCGGACTC                                          
                          GGCGGACG                                           
                           GCGGACTC                                          
                           GCGGACTG                                          
                           TCGGACTC                                          

Legionella_pneumophila_230099_Alcoy_tRNA-Arg-TCG-1-1
GCGCTCGTAGCTCAGCTGGATAGAGTACTTGGCTTCGAACCAAGGTGTCGGGGGTTCGAGTCCCTCCGAGCGCGCCA
                                            ATGTCGGGGG                       
                                            ATGTCGGGGGT                      
                                               ACGGGGGT                      
                                             TGTCGGGGG                       
                                                             TCCTCCGA        
                                          AGGTGTCGGA                         
                                           GGTGTCGGA                         

Legionella_pneumophila_230099_Alcoy_tRNA-Gly-CCC-1-1
GCGGGTGTAGTTCAATGGTAGAACCTCAGCTTCCCAAGCTGATGGCGTGGGTTCGATTCCCATCACCCGCT
GCGGGTGTAGTT                                                           
GCGGGTGT                                                               
GCGGGTGTA                                                              
GCGGGTGTAGT                                                            
GCGGGTGTAGTTC                                                          
GCGGGTGTAGTTCAATGGTAGAACT                                              
GCGGGTGTAGTTCAAT                                                       

Legionella_pneumophila_230099_Alcoy_tRNA-Pro-TGG-1-1
CGGGGTGTAGCGCAGTCTGGTAGCGCGCCTGCTTTGGGAGCAGGATGTCGGGGGTTCAAATCCCTCCTCCCCGACCA
CGGGGTGTAGT                                                                  
CGGGGTGTAGCGCA                                                               
CGGGGTGTAGC                                                                  
CGGGGTGTAGCG                                                                 
CGGGGTGTAGCGT                                                                
CGGGGTGTAGCGCAGTCT                                                           
CGGGGTGTAGCGCAGT                                                             

Legionella_pneumophila_230099_Alcoy_tRNA-Ala-GGC-1-1
GGGGTTTATAGCTCAGCTGGGAGAGCGCTTGCATGGCATGCAAGAGGTCGGCGGTTCGATCCCGCCTAGCTCCACCA
                                           GAGGTCGGT                         
                                           GAGGTCGGCGGT                      
                                           GAGGTCGGCG                        
CGGGGTTC                                                                      
            CCAGCTGGGA                                                       
                                            GGGTCGGG                         

Legionella_pneumophila_230099_Alcoy_tRNA-Leu-CAA-1-1
GCCGGGGTGGCGGAATTGGTAGACGCGCCGGATTCAAAATCCGGTGGTGGTGACACCGTGTGGGTTCGAGTCCCACCCTCGGTACCA
 GCGGGGTGGA                                                                            
                                                                             CTCGGTACCA
                                                                          TCCCTCGGA    
      TTGGCGGA                                                                         
      CTGGCGGA                                                                         
                                                                          TCCCTCGG     

Legionella_pneumophila_230099_Alcoy_tRNA-Leu-CAG-1-1
GCCGAGGTGGTGGAATTGGTAGACACGCTAGCTTCAGGTGCTAGTGGGGGCAACCCCGTGGAGGTTCGAGTCCTCTTCTCGGTACCA
                                            AGGGGGCT                                   
                                                                          CTTCTCGGTACCA
                   TAGACACGCTAGT                                                       
                                                                           CTCTCGGTA   
                                                                           CTCTCGGT    

Legionella_pneumophila_230099_Alcoy_tRNA-Arg-TCT-1-1
GCGCCCGTAGCTCATCTGGATAGAGCATCGGCCTTCTAAGCCGAGGGTAGCAGGTTCGAATCCTGCCGGGCGCGCCA
                           CCGGCCTG                                          
                                                               TGCCGGGCG     
                           CCGGCCTA                                          
             ATCTGGAG                                                        
             ATCTGGAA                                                        

Legionella_pneumophila_230099_Alcoy_tRNA-Asp-GTC-1-1
GGAGTGGTAGTTCAGTTGGTCAGAATACCGGCCTGTCACGCCGGGGGTCGCGGGTTCGAGCCCCGTCCACTCCGCCA
                          ACCGGCCTG                                          
                                                CGCGGGTA                     
                                                 CCGGGTTG                    
                                                               CGTCCACC      
                                                 CCGGGTTA                    

Legionella_pneumophila_230099_Alcoy_tRNA-Pro-CGG-1-1
CGGAGTGTAGCTCAGACTGGTAGAGCACTGCCTTCGGGAGGCAGGGGTCGCAGGTTCAATTCCTGTCACTCCGACCA
CGGAGTGTAGCTC                                                                
CGGAGTGTAGCTT                                                                
CGGAGTGTAGCTA                                                                
CGGAGTGTAGCTG                                                                

Legionella_pneumophila_230099_Alcoy_tRNA-Thr-TGT-1-1
GCTGGCGTAGCTCAGTTGGTAGAGCAACTGACTTGTAATCAGTAGGTCCCGGGTTCGATTCCTGGTGCCAGCACCA
                                                          TTCCTGGC          
                                            GGTCCCGGGT                      
GCTGGCGTAGCTC                                                               
                          TCTGACTT                                          

Legionella_pneumophila_230099_Alcoy_tRNA-Leu-GAG-1-1
GCCGAAGTGGTGAAATTGGTAGACACGCCGTCTTGAGGGGGCGGTGGCGCAAGCCGTGCCGGTTCGAGTCCGGCCTTCGGCACCA
                                    CGGGGCGT                                         
                                    CGGGGCGC                                         
                                    CGGGGCGA                                         
                                    CGGGGCGG                                         

Legionella_pneumophila_230099_Alcoy_tRNA-Trp-CCA-1-1
AGGCCAGTAGCTCAATTGGCAGAGTGGCGGTCTCCAAAACCGCAGGTTGGGGGTTCGATTCCCTCCTGGCCTGCCA
                                        CGCAGGTTGGGGGT                      
                                       CCGCAGGTTGGGGGT                      
                                                            CCCTCCTGGCCTGCT 
                                         GCAGGTTGGGGGT                      

Legionella_pneumophila_230099_Alcoy_tRNA-Leu-TAG-1-1
GCGAAAGTGGCGGAATTGGTAGACGCACTGGATTTAGGTTCCAGCGGGGCGACCCGTGAGAGTTCGAGTCTCTCCTTTCGCACCA
                                          CGCGGGGT                                   
                                           ACGGGGCG                                  
                                           TCGGGGCG                                  
                                           TCGGGGCGA                                 

Legionella_pneumophila_230099_Alcoy_tRNA-Arg-CCT-1-1
GTCCCGGTGGCACAGATGGATAGCGCAGCCCCCTCCTAAGGGGCAGGTCGCAGGTTCGAATCCTGCCCGGGACGCCA
                            CCCCCTCCA                                        
                                                                 CCCGGGACG   
                                                                GCCCGGGACG   
                                      CGGGGCAG                               

Legionella_pneumophila_230099_Alcoy_tRNA-Pro-GGG-1-1
CGGGGCGTAGCGCAGCCTGGTAGCGCACTAGCATGGGGTGCTAGTGGTCGAAGGTTCAAATCCTTCCGTCCCGACCA
CGGGGCGTA                                                                    
 CGGGCGTA                                                                    
CGGGGCGTG                                                                    

Legionella_pneumophila_230099_Alcoy_tRNA-Gln-TTG-1-1
AGGGGTGTCGCCAAGCGGTAAGGCACAGGGTTTTGATCCCTGCATACCTAGGTTCGAATCCTAGCACCCCTGCCA
CGGGGTGTA                                                                  
CGGGGTGT                                                                   

Legionella_pneumophila_230099_Alcoy_tRNA-Thr-GGT-1-1
GCCCACATAGCTCAGGCGGTAGAGCACTTCCTTGGTAAGGAAGAGGTCGTTGGTTCGAGTCCAGTTGTGGGCACCA
GCCCACATAGCTC                                                               
GCCCACATAGCTT                                                               

Legionella_pneumophila_230099_Alcoy_tRNA-Gly-GCC-1-1
GCGGGAATAGCTCAGTTGGTAGAGCATAACCTTGCCAAGGTTAGGGTCGCGAGTTCGAGTCTCGTTTCCCGCTCCA
                                                            CTCGTTTCCCGCT   
GCGGGAATAGCTCAGT                                                            

Legionella_pneumophila_230099_Alcoy_tRNA-Und-NNN-1-1
GGAGGAGCCACAGTTAAATTCAAAAGACAAGGCTATGCATGTAGAGCTAAAGGCAGAGGACTTGCGGACGCGGGTTCGATTCCCGCCGCCTCCACCA
                                                                CGGACGCGGGT                      
                                                                CGGACGCGGGTT                     

Legionella_pneumophila_230099_Alcoy_tRNA-Val-GAC-1-1
AGGCACGTAGCTCAGTGGTAGAGCACCACCTTGACATGGTGGTGGTCGGTGGTTCGATCCCACTCGTGCCTACCA
AGGCACGTAGCTCAGT                                                           
AGGCACGTAGCTCAGC                                                           

Legionella_pneumophila_230099_Alcoy_tRNA-Lys-TTT-1-1
GGGCCGTTAGCTCAGGTGGTAGAGCAGGAGGCTTTTAACCTCTGTGTCATAGGTTCGAATCCTATACGGCCCACCA
                       GCAGGAGGCT                                           

Legionella_pneumophila_230099_Alcoy_tRNA-Cys-GCA-1-1
GGCTGTGTGGCAGAGTGGTCATGCAGCGGCCTGCAAAGCCGTGTACGCCGGTTCGATTCCGGCCTCAGCCTCCA
                                                       ATTCCGGCA          

Legionella_pneumophila_230099_Alcoy_tRNA-His-GTG-1-1
GTGAGCGTAGCTCAGTTGGTAGAGCCCCGGGTTGTGATCCCGGTTGTCGTGGGTTCGAGTCCCATCGTTCACCCCA
                         TCCGGGTTG                                          
