# Supplementary material for: RNA Sequencing Unveils Very Small RNAs With Potential Regulatory Functions in Bacteria
Source: Front Mol Biosci. 2022 Jun 3;9:914991. doi: 10.3389/fmolb.2022.914991 (PMC9203972; doi:10.3389/fmolb.2022.914991)
Supplement: Supplementary file 1 [file DataSheet1.ZIP › Supplementary_Files/Supplementary_File_D_Alignement/S. enterica_mRNA.txt]

type IV secretion system protein TraC
GTGAAGAACCTGCTTGATACTGTCACTCAGGCGGCCAACTCGCTGCTGACCGCGCTGAAGCTGCCGGATGAATCGGCACAGGCCAATCAGATCCTCGGCGAGATGAGCTTCCCGCAGTTCAGCCGTCTGCTGCCGTACCGGGACTATAACCAGGAGTCCGGCCTGTTCATGAATGACGCCACGATGGGCTTTATGCTGGAAGCCACGCCTGTCAACGGCGCTAACGAGACCATTGCGCTCTCCCTTGACCATCTGCTGCGTACCAAACTGCCGCGCGGGATACCCCTGTGTGTCCACCTGATGTCCAGCCAGCTGGTCGGGGAGCGTATTGAGTACGGGCTGCGGAAGTTCTCCTGGTCCGGTGAGCAGGCGGAGCGGTTCAACGCCATCACCCGCGCCTACTACATGAAAGCCGCAGAGACTCACTTTCCGTTACCGGAAGGAATGAACCTGCCCCTGACCCTGCGCCATTACCGGGTGTTCATCTCATACTGCGCGCCCTCCAGAAAAAAAAGCCGGGCCGATATCCTGGAGATGGAAAACCTGGTGAAGATTATCCGGGCTTCCCTGCAGGGGGCATACATCAGCACACAGACCGTTGATGCGAAGGCATTTATTAATATTGTCGGGGAGATGATTAATCACAATCCGGAATCCATCCATCCGACCCGGCGCCGGCTGGACCCGTATTCCGACCTGAATTACCAGTGCGTGGACGACTCCTTTGACCTGAAGGTCAGGCAGGATTACCTGACGCTGGGACTGCGCGATAACGGGAAAAACAGCACCGCGCGCATCATGAGTTTTCATCTGGCCCGTAACCCGGAAATCGCCTTCCTGTGGAACTCGGCGGATAATTACAGCAATCTGCTGAACCCGGAGCTGTCCATCTCCTGTCCGTTCATTCTGACGCTGACCCTGGTGGTGGAAGACCAGGTGAAGACCCACAGCGAAGCGAACCTGAAGTACATGGATCTGGAGAAGAAGTCGAAGACCTCCTACGCCAAATGGTTCCCGTCCGTGGAGAAGGAAGCGAAGGAGTGGGGAGACCTGCGCCAGCGCCTGGCGTCGAACCAGTCCTCGGTGGTGTCCTACTTTTTCAATATCACGGCGTTCTGCCGCGACAACAAGGAAACGGCGCTGGAAACGGAGCAGGATATCCTGAACAGTTTCCGTAAAAACGGTTTTGAGCTGATTTCGCCGCGCTTTAACCACATGCGTAATTTCCTGGCCTGCCTGCCCTTTATGGCCGGGAAGGGACTGTTTAAGCAGCTGAAGGAAGCCGGTGTGGTGCAGCGGGCGGAGAGCTTCAATGTGACCAACCTGATGCCCCTGGTGGCGGATAACCCGCTGACGCCCGCCGGGCTGCTGGCTCCGACCTACCGTAACCAGCTGGCCTTTATTGATATTTTCTTCCGGGGAATGAACAACACCAACTACAACATGGCGGTCTGCGGAACTTCCGGGGCGGGCAAGACCGGGCTGATACAGCCGCTTATCCGCAGCGTGCTGGATTCCGGCGGCTTTGCAGTGGTGTTTGACATGGGGGACGGGTACAAGTCCCTGTGCGAAAATATGGGCGGGGTGTACCTGGACGGGGAGACCCTGCGTTTTAACCCCTTCGCCAATATCACCAATATTGACCAGTCGGCCGAACGTATCCGCGACCAGTTGTCGGTGATGGCCAGCCCCAACGGCAACCTTGACGAAGTCCATGAGGGCCTGTTGCTGCAGGCGGTCAGGGCAGCCTGGCTGACAAAAAAGAACCGGGCGCGTATTGATGACGTGGTGGATTTTCTGGAAAACGCCCGCACGAGCGAACAGTATGCGGAGTCACCCGGTATCCGCAGCCGCCTGGATGAAATGATTGTCCTGCTGAACCAGTACACGGCAGCAGGCACTTACGGCAGATACTTCAACTCCGATGAACCCTCCCTGCGCGATGATGCCAGGATGGTGGTGCTGGAGCTGGGTGGCCTGGAAGACCGCCCGTCCCTGCTGGTTGCGGTGATGTTTTCCCTGATTATCTACATCGAAAACCGGATGTACCGCACGCCGCGTAACCTCAAAAAGCTGAACGTGATCGACGAAGGCTGGCGTCTGCTGGACTTCAAAAACCGCAAGGTCGGGGACTTCATCGAAAAAGGCTACCGTACTGCCCGCCGTCACACCGGCGCGTATATCACCATCACGCAGAATATCGTCGACTTTGACTCCGACAAGGCGTCCAGCGCCGCCCGCGCGGCATGGGGTAACTCTTCCTACAAAATTATCCTCAAACAGAGCGCCAAAGAATTCGCGAAATACAACCAGCTGTATCCGGATCAGTTCCCGCAGCTACACCGGGAGATGATTGAGAAATTTGGCGCCGCGAAAGACCAGTGGTTCAGCTCGTTCCTGCTGCAGGTGGAAAACCATTCCTCCTGGCACCGTCTGTTTGTCGACCCGCTCAGCCGCGCCATGTACAGCTCGGACGGTCCTGATTTTGAGTTTGTACAGCAGAAGCGGAAAGAGGGGCTGAGTATTCACGAGGCGGTCTGGCAGCTGGCGTGGAAAAAGTCAGGACCGGAGATGGCCTCGCTGGAGGCCTGGCTGCAGGAGCATGAGACATTCAGGGGAACTTATGAGTACAAAGCAGAAACAGACTGA
                                                                                                                                                                                                                                                                                                                                                                                                                                                                                                                                                                                                                                                                                                                                                                                    CTGGGACTGA                                                                                                                                                                                                                                                                                                                                                                                                                                                                                                                                                                                                                                                                                                                                                                                                                                                                                                                                                                                                                                                                                                                                                                                                                                                                                                                                                                                                                                                                                                                                                                                                                                                                                                                                                                                                                                                                                                                                                           
                                                                                                                                                                                                                                                                                                                                                                                                                                                                                                                                                                                                                                                                                                                                                                                   GCTGGGACTGA                                                                                                                                                                                                                                                                                                                                                                                                                                                                                                                                                                                                                                                                                                                                                                                                                                                                                                                                                                                                                                                                                                                                                                                                                                                                                                                                                                                                                                                                                                                                                                                                                                                                                                                                                                                                                                                                                                                                                           
                                                                                                                                                                                                                                                                                                                                                                                                                                                                                                                                                                                                                                                                                                                                                                                                                                                                                                                                                                                                                                                                                                                                                                                                                                                                                                                                                                                                                                                                                                                                                                                                                                                                                                                                                                                                                                                                                                                                                                                                                                                                                                                                                                                                                                                                                                                                                                                                                                                                                                                                                                     CCGGACGGTA                                                                                                                                                                          
                                                                                                                                                                                                                                                                                                                                                                                                                                                                                                                                                                                                                                                                                                                                                                                                                                                                                                                                                                                                                                                                                                                                                                                                                                                                                                                                                                                                                                                                                                                                                                                                                                                                                                                                                                                                                                                                                                                                                                                                                                                                                                                                                                                                                                                                                                                                                                                                                                                                                                                                                                     CCGGACGGTG                                                                                                                                                                          
                                                                                                                                                                                                                                                                                                                                                                                                                                                                                                                                                                                                                                                                                                                                                                                    CTGGGACTG                                                                                                                                                                                                                                                                                                                                                                                                                                                                                                                                                                                                                                                                                                                                                                                                                                                                                                                                                                                                                                                                                                                                                                                                                                                                                                                                                                                                                                                                                                                                                                                                                                                                                                                                                                                                                                                                                                                                                            
                                                                                                                                                                                                                                                                                                                                                                                                                                                                                                                                                                                                                                                                                                                                                                                    CTGGGACTA                                                                                                                                                                                                                                                                                                                                                                                                                                                                                                                                                                                                                                                                                                                                                                                                                                                                                                                                                                                                                                                                                                                                                                                                                                                                                                                                                                                                                                                                                                                                                                                                                                                                                                                                                                                                                                                                                                                                                            
                                                                                                                                                                                                                                                                                                                                                                                                                                                                                                                                                                                                                                                                                                                                                                                   GCTGGGACTA                                                                                                                                                                                                                                                                                                                                                                                                                                                                                                                                                                                                                                                                                                                                                                                                                                                                                                                                                                                                                                                                                                                                                                                                                                                                                                                                                                                                                                                                                                                                                                                                                                                                                                                                                                                                                                                                                                                                                            
                                                                                                                                                                                                                                                                                                                                                                                                                                                                                                                                                                                                                                                                                                                                                                                   GCTGGGACTG                                                                                                                                                                                                                                                                                                                                                                                                                                                                                                                                                                                                                                                                                                                                                                                                                                                                                                                                                                                                                                                                                                                                                                                                                                                                                                                                                                                                                                                                                                                                                                                                                                                                                                                                                                                                                                                                                                                                                            
                                                                                                                                                                                                                                                                                                                                                                                                                                                                                                                                                                                                                                                                                                                                                                                    CTGGGACT                                                                                                                                                                                                                                                                                                                                                                                                                                                                                                                                                                                                                                                                                                                                                                                                                                                                                                                                                                                                                                                                                                                                                                                                                                                                                                                                                                                                                                                                                                                                                                                                                                                                                                                                                                                                                                                                                                                                                             
                                                                                                                                                                                                                                                                                                                                                                                                                                                                                                                                                                                                                                                                                                                                                                                                                                                                                                                                                                                                                                                                                                                                                                                                                                                                                                                                                                                                                                                                                                                                                                                                                                                                                                                                                                                        CCCTGTTGA                                                                                                                                                                                                                                                                                                                                                                                                                                                                                                                                                                                                                                                                                                                                                                                                                                                                                                                                                        
                                                                                                                                                                                                                                                                                           TCCTGTGTGC                                                                                                                                                                                                                                                                                                                                                                                                                                                                                                                                                                                                                                                                                                                                                                                                                                                                                                                                                                                                                                                                                                                                                                                                                                                                                                                                                                                                                                                                                                                                                                                                                                                                                                                                                                                                                                                                                                                                                                                                                                                                                                                                                                                                                                                                                                                                                                                                                                                    
                                                                                                                                          AGGGACTATC                                                                                                                                                                                                                                                                                                                                                                                                                                                                                                                                                                                                                                                                                                                                                                                                                                                                                                                                                                                                                                                                                                                                                                                                                                                                                                                                                                                                                                                                                                                                                                                                                                                                                                                                                                                                                                                                                                                                                                                                                                                                                                                                                                                                                                                                                                                                                                                                                                                                                                                                                                                                     
                                                                                                                                                                                                                                                                                                                                                                                                                                                                                                                                                                                                                                                                                                                                                                                                                                                                                                                                                                                                                                                                          TAAGGAGTGT                                                                                                                                                                                                                                                                                                                                                                                                                                                                                                                                                                                                                                                                                                                                                                                                                                                                                                                                                                                                                                                                                                                                                                                                                                                                                                                                                                                                                                                                                                                                                                                                                                                                     
                                                                                                                                                                                                                                                                                           TCCTGTGTT                                                                                                                                                                                                                                                                                                                                                                                                                                                                                                                                                                                                                                                                                                                                                                                                                                                                                                                                                                                                                                                                                                                                                                                                                                                                                                                                                                                                                                                                                                                                                                                                                                                                                                                                                                                                                                                                                                                                                                                                                                                                                                                                                                                                                                                                                                                                                                                                                                                     
                                                                                                                                                                                                                                                                                                                                                                                                                                                                                                                                                                                                                                                                                                                                                                                   GCTGGGACT                                                                                                                                                                                                                                                                                                                                                                                                                                                                                                                                                                                                                                                                                                                                                                                                                                                                                                                                                                                                                                                                                                                                                                                                                                                                                                                                                                                                                                                                                                                                                                                                                                                                                                                                                                                                                                                                                                                                                             
                                                                                                                                                                                                                                                                                                                                                                                                                                                                                                                                                                                                                                                                                                                                                                                      AGGACTGCGA                                                                                                                                                                                                                                                                                                                                                                                                                                                                                                                                                                                                                                                                                                                                                                                                                                                                                                                                                                                                                                                                                                                                                                                                                                                                                                                                                                                                                                                                                                                                                                                                                                                                                                                                                                                                                                                                                                                                                         
                                                                                                                                                                                                                                                                                                                                                                                                                                                                                                                                                                                                                                                                                                                                                                                    CTGGGACTGG                                                                                                                                                                                                                                                                                                                                                                                                                                                                                                                                                                                                                                                                                                                                                                                                                                                                                                                                                                                                                                                                                                                                                                                                                                                                                                                                                                                                                                                                                                                                                                                                                                                                                                                                                                                                                                                                                                                                                           
                                                                                                                                                                                                                                                                                                                                                                                                                                                                                                                                                                                                                                                                                                                                                                                    CTGGGACTGT                                                                                                                                                                                                                                                                                                                                                                                                                                                                                                                                                                                                                                                                                                                                                                                                                                                                                                                                                                                                                                                                                                                                                                                                                                                                                                                                                                                                                                                                                                                                                                                                                                                                                                                                                                                                                                                                                                                                                           
                                                                                                                                                                                                                                                                                                                                                                                                                                                                                                                                                                                                                                                                                                                                                                                  AGCTGGGACTA                                                                                                                                                                                                                                                                                                                                                                                                                                                                                                                                                                                                                                                                                                                                                                                                                                                                                                                                                                                                                                                                                                                                                                                                                                                                                                                                                                                                                                                                                                                                                                                                                                                                                                                                                                                                                                                                                                                                                            
                                                                                                                                                                                                                                                                                                                                                                                                                                                                                                                                                                                                                                                                                                                                                                                                                                                                                                                                                                                                                                                                                                                                                                                                                                                                                                                                                                                                                                                                                                                                                                                                                                                                                                                                                                                                                                                                                                                                                                                                                                                                                                                                                                                                               CGGGACTTT                                                                                                                                                                                                                                                                                                                                                                                                                                                                                                                                 
                                                                                                                                                                                                                                                                                                                                                                                                                                                                                                                                                                                                                                                                                                                                                                                                                                                                           CACTCGGCA                                                                                                                                                                                                                                                                                                                                                                                                                                                                                                                                                                                                                                                                                                                                                                                                                                                                                                                                                                                                                                                                                                                                                                                                                                                                                                                                                                                                                                                                                                                                                                                                                                                                                                                                                                                                                                                                     
                                                                                                                                                                                                                                                                                                                                                                                                                                                                                                                                                                                                                                                                                                                                                                                  AGCTGGGACTG                                                                                                                                                                                                                                                                                                                                                                                                                                                                                                                                                                                                                                                                                                                                                                                                                                                                                                                                                                                                                                                                                                                                                                                                                                                                                                                                                                                                                                                                                                                                                                                                                                                                                                                                                                                                                                                                                                                                                            
                                                                                                                                          AGGGACTATT                                                                                                                                                                                                                                                                                                                                                                                                                                                                                                                                                                                                                                                                                                                                                                                                                                                                                                                                                                                                                                                                                                                                                                                                                                                                                                                                                                                                                                                                                                                                                                                                                                                                                                                                                                                                                                                                                                                                                                                                                                                                                                                                                                                                                                                                                                                                                                                                                                                                                                                                                                                                     
                                                                                                                                                                                                                                                                                                                                                                                                                                                                                                                                                                                                                                                                                                                                                                                    CTGGGACA                                                                                                                                                                                                                                                                                                                                                                                                                                                                                                                                                                                                                                                                                                                                                                                                                                                                                                                                                                                                                                                                                                                                                                                                                                                                                                                                                                                                                                                                                                                                                                                                                                                                                                                                                                                                                                                                                                                                                             
                                                                                                                                                                                                                                                                                                                         GGGTCGGGT                                                                                                                                                                                                                                                                                                                                                                                                                                                                                                                                                                                                                                                                                                                                                                                                                                                                                                                                                                                                                                                                                                                                                                                                                                                                                                                                                                                                                                                                                                                                                                                                                                                                                                                                                                                                                                                                                                                                                                                                                                                                                                                                                                                                                                                                                                                                                                                                                       
                                                                                                                                                                                                                                                                                           TCCTGTGTGT                                                                                                                                                                                                                                                                                                                                                                                                                                                                                                                                                                                                                                                                                                                                                                                                                                                                                                                                                                                                                                                                                                                                                                                                                                                                                                                                                                                                                                                                                                                                                                                                                                                                                                                                                                                                                                                                                                                                                                                                                                                                                                                                                                                                                                                                                                                                                                                                                                                    
                                                                                                                                                                                                                                                                                                                                                                                                                                                                                                                                                                                                                                                                                                                                                                                    CTGGGACTT                                                                                                                                                                                                                                                                                                                                                                                                                                                                                                                                                                                                                                                                                                                                                                                                                                                                                                                                                                                                                                                                                                                                                                                                                                                                                                                                                                                                                                                                                                                                                                                                                                                                                                                                                                                                                                                                                                                                                            
                                                                                                                                                                                                                                                                                                                                                                                                                                                                                                                                                                                                                                                                                                                                                                                                                                                                                                                                                                                                                                                                                                                                                                                                                                                                                                                                                                                                                                                                                                                                                                                                                                                                                                                                                                                                                                                                                                                                                                                                                                                                                                                                                                                                                                                                                                                                                                                                                                                                                                                                                                     CCGGACGGTT                                                                                                                                                                          
                                                                                                                                                                                                                                                                                                                                                                                                                                                                                                                                                                                                                                                                                                                                                                                                                                                                                                                                                                                                                                                                                                                                                                                                                                                                                                                                                                                                                                                                                                                                                                                                                                                                                                                                                                                                                                                                                                                                                                                                                                                                                                                                                                                                                                                                                                                                                                                                                                                                                                                                                                   CCTCGGACC                                                                                                                                                                             
                                                                                                                                                                                                                                                                                                                                                                                                                                                                                                                                                                                                                                                                                                                                                                                                                                                                                                                                                                                                                                                                                                                                                                                                                                                                                                                                                                                                                                                                                                                      TCGGGGCGG                                                                                                                                                                                                                                                                                                                                                                                                                                                                                                                                                                                                                                                                                                                                                                                                                                                                                                                                                                                                                                                                                                                                                                                                                          
                                                                                                                                                                                                                                                                                                                                                                                                                                                                                                                                                                                                                                                                                                                                                                                                                                                                                                            GCGGAGCTGG                                                                                                                                                                                                                                                                                                                                                                                                                                                                                                                                                                                                                                                                                                                                                                                                                                                                                                                                                                                                                                                                                                                                                                                                                                                                                                                                                                                                                                                                                                                                                                                                                                                                                                                                                                                                                                   
                                                                                                                                                                                                                                                                                 TGCGGGATG                                                                                                                                                                                                                                                                                                                                                                                                                                                                                                                                                                                                                                                                                                                                                                                                                                                                                                                                                                                                                                                                                                                                                                                                                                                                                                                                                                                                                                                                                                                                                                                                                                                                                                                                                                                                                                                                                                                                                                                                                                                                                                                                                                                                                                                                                                                                                                                                                                                               
                                                                                                                                                                                                                                                                                                                                                                                                                                                                                                                                                                                                                                                                                                                                                                                                                                                                                                                                                                                                                                                                                                                                                                                                                                                                                                                                                                                                                                                                                                                       CGGGGCGGA                                                                                                                                                                                                                                                                                                                                                                                                                                                                                                                                                                                                                                                                                                                                                                                                                                                                                                                                                                                                                                                                                                                                                                                                                         
                                                                                                                                                                                                                                                                                                                                                                                                                                                                                                                                                                           TTCCGGGCTTG                                                                                                                                                                                                                                                                                                                                                                                                                                                                                                                                                                                                                                                                                                                                                                                                                                                                                                                                                                                                                                                                                                                                                                                                                                                                                                                                                                                                                                                                                                                                                                                                                                                                                                                                                                                                                                                                                                                                                                                                                                                                                                                                                                   
                                                                                                                                                                                                                                                                                                                                                                                CGCGGAGCC                                                                                                                                                                                                                                                                                                                                                                                                                                                                                                                                                                                                                                                                                                                                                                                                                                                                                                                                                                                                                                                                                                                                                                                                                                                                                                                                                                                                                                                                                                                                                                                                                                                                                                                                                                                                                                                                                                                                                                                                                                                                                                                                                                                                                                                                                                                                                                
                                                                                                                                                                                                                                                                                                                                                                                                                                                                                                                                                                                                                                                                                                                                                                                   GCTGGGACTGG                                                                                                                                                                                                                                                                                                                                                                                                                                                                                                                                                                                                                                                                                                                                                                                                                                                                                                                                                                                                                                                                                                                                                                                                                                                                                                                                                                                                                                                                                                                                                                                                                                                                                                                                                                                                                                                                                                                                                           
                                                                                                                                                                                                                                                                                                                                                                                                                                                                                                                                                                                                                                                                                                                                                                                                                                                                                                                                                                                                                                                                                                                                                                                                                                                                                                                                                                                                                                                                                                                                                                                                                                                                                                                                                                                                                                                                                                                                                                                                                                                                                                                                                                                                                                                                                                                                                                                                                                                                                                                                                                   CCTCGGAT                                                                                                                                                                              
                                                                                                                                                                                                                                                                                                                                                                                                                                                                                                                                                                                                                                                                                                                                                                                    CTGGGACTC                                                                                                                                                                                                                                                                                                                                                                                                                                                                                                                                                                                                                                                                                                                                                                                                                                                                                                                                                                                                                                                                                                                                                                                                                                                                                                                                                                                                                                                                                                                                                                                                                                                                                                                                                                                                                                                                                                                                                            
                                                                                                                                                                                                                                                                                                                                                                                                                                                                                                                                                                             ACGGGCTTG                                                                                                                                                                                                                                                                                                                                                                                                                                                                                                                                                                                                                                                                                                                                                                                                                                                                                                                                                                                                                                                                                                                                                                                                                                                                                                                                                                                                                                                                                                                                                                                                                                                                                                                                                                                                                                                                                                                                                                                                                                                                                                                                                                   
                                                                                                                                                                                                                                                         GATCTGCTGA                                                                                                                                                                                                                                                                                                                                                                                                                                                                                                                                                                                                                                                                                                                                                                                                                                                                                                                                                                                                                                                                                                                                                                                                                                                                                                                                                                                                                                                                                                                                                                                                                                                                                                                                                                                                                                                                                                                                                                                                                                                                                                                                                                                                                                                                                                                                                                                                                                                                                      
                                                                                                                                                                                                                                                                                                                                                                                                                                                                                                                                                                             CCGGGCTTG                                                                                                                                                                                                                                                                                                                                                                                                                                                                                                                                                                                                                                                                                                                                                                                                                                                                                                                                                                                                                                                                                                                                                                                                                                                                                                                                                                                                                                                                                                                                                                                                                                                                                                                                                                                                                                                                                                                                                                                                                                                                                                                                                                   
                                                                                                                                                                                                                                                                                                                                                                                                                                                                                                                                                                                                                                                                                                                                                                                                                                                                                                                                                                                                                                                                                                                                                                                                                                                                                                                                                                                                                                                                                                                                                                                                                                                                                                                                                                                        CCCTGTTGG                                                                                                                                                                                                                                                                                                                                                                                                                                                                                                                                                                                                                                                                                                                                                                                                                                                                                                                                                        
                                                                                                                                                                                                                                                                                                                                                                                                                                                                                                                                                                                                                                                                                                                                                                                                                                                                                                                                                                                                                                                                           AAGGAGTGT                                                                                                                                                                                                                                                                                                                                                                                                                                                                                                                                                                                                                                                                                                                                                                                                                                                                                                                                                                                                                                                                                                                                                                                                                                                                                                                                                                                                                                                                                                                                                                                                                                                                     
                                                                                                                                                                                                                                                                                                                         CGGTCGGGGG                                                                                                                                                                                                                                                                                                                                                                                                                                                                                                                                                                                                                                                                                                                                                                                                                                                                                                                                                                                                                                                                                                                                                                                                                                                                                                                                                                                                                                                                                                                                                                                                                                                                                                                                                                                                                                                                                                                                                                                                                                                                                                                                                                                                                                                                                                                                                                                                                      
                                                                                                                                                                                                                                                                                                                                                                                                                                                                                                                                                                                                                                                                                                                                                                                                                                                                                                                                                                                                                                                                                                                                                                                                                                                                                                                                                                                                                                                                                                                                                                                                                                                                                                                                                                                                                                                                                                                                                                                                                                                                                                                                                                                                                                                                                                                                                                                                                                                                                                                                                                   CCTCGGAA                                                                                                                                                                              
                                                                                                                                                                                                                                                                                                                         GGGTCGGGGA                                                                                                                                                                                                                                                                                                                                                                                                                                                                                                                                                                                                                                                                                                                                                                                                                                                                                                                                                                                                                                                                                                                                                                                                                                                                                                                                                                                                                                                                                                                                                                                                                                                                                                                                                                                                                                                                                                                                                                                                                                                                                                                                                                                                                                                                                                                                                                                                                      
                                                                                                                                                                                                                                                                                                                                                                                                                                                                                                                                                                                                                                                                                                                                                                                                                                                                                                                                                                                                                                                                                                                                                                                                                                                                                                                                              AGCGGGCGGG                                                                                                                                                                                                                                                                                                                                                                                                                                                                                                                                                                                                                                                                                                                                                                                                                                                                                                                                                                                                                                                                                                                                                                                                                                                                                                                                                                                                 
                                                                                                                                                                                                                                                                                                                         GGGTCGGGA                                                                                                                                                                                                                                                                                                                                                                                                                                                                                                                                                                                                                                                                                                                                                                                                                                                                                                                                                                                                                                                                                                                                                                                                                                                                                                                                                                                                                                                                                                                                                                                                                                                                                                                                                                                                                                                                                                                                                                                                                                                                                                                                                                                                                                                                                                                                                                                                                       
                                                                                                                                                                                                                                                                                                                                                                                                                                                                                                                                                                                                                                                                                                                                                                                                                                                                                                                                                                                                                                                                                                                                                                                                                                                                                                                                                                                                                                                                                                                      TCGGGGCGA                                                                                                                                                                                                                                                                                                                                                                                                                                                                                                                                                                                                                                                                                                                                                                                                                                                                                                                                                                                                                                                                                                                                                                                                                          

conjugal transfer protein TraP
ATGGGAAATAACCGGCTGAACAACCTGAAGGGACGTGCCGTTTTATATCGTATTGCCGGTCTTCTGCGCTGGCTGATATGGGGCGTGAAATATGCCGTTATCTGGCCGCTGGCCACAACAGCCATTGTTGTCATTCTGCTCTTCCGGACGGGGGATACCACGCCGGGACAACAGATGGCGCAGGAAATCGGACGGGTGAGGGCAATGGCCCCGTCCGGGATGTTTCCGGTCCGGGACTGCCCTGACCCGGCTTTCACGGTGTCGTCACCTGTACCGCTGAATCTGACGGAAAACTGTCCGCTAAAAATAACCGGCGCGGAAGAATACGCGGCAGATATCGACCAGTCCCTGTCGCAAACGGGATGGCTGTTATGGGGGATGCTGGCGCTGTTGTATACCGCGGTGGCAGTAATGATCGGAGACCGGCCGTACCGTCACAATCCACTGACATATGCGTATGACACAGCGACAAACAACCTGAAGTATATTGATAAAGAAAACGAAATCCGGACTTTAAAAGTAAATACAAACGGGCAGGTTTCTTATTCTGGTAATAAAGAGGCTAAAAAAGAGGGTGATAAAAATGAACATACGTAA
                                                                                                                                               CCGGACGGT                                                                                                                                                                                                                                                                                                                                                                                                                                                             
                                                                                                                                                                                                                                       TGGGACTGA                                                                                                                                                                                                                                                                                                                                                                     
                                                                                                                                       GTGCTCTG                                                                                                                                                                                                                                                                                                                                                                                                                                                                      
                                                                                                                                       GTGCTCTA                                                                                                                                                                                                                                                                                                                                                                                                                                                                      
                                                                                                                                               CCGGACGGC                                                                                                                                                                                                                                                                                                                                                                                                                                                             
                                                                                                                                                                                                                                       AGGGACTA                                                                                                                                                                                                                                                                                                                                                                      
                                                                                                                                               CCGGACGGA                                                                                                                                                                                                                                                                                                                                                                                                                                                             
                                                                                                                                              GCCGGACGGT                                                                                                                                                                                                                                                                                                                                                                                                                                                             
                                                                                                                                                                                                                                       TGGGACTA                                                                                                                                                                                                                                                                                                                                                                      
                                                                                                                                                                                                                                       TGGGACTG                                                                                                                                                                                                                                                                                                                                                                      
                                                                                                                                                CGGACGGGGGC                                                                                                                                                                                                                                                                                                                                                                                                                                                          
                                                                                                                                                                                                                                                                                                                                                                                                                                                                                                                          GCGGACTTA                                                                                  
                                                                                                                                                                                                                                       CGGGACTT                                                                                                                                                                                                                                                                                                                                                                      
                                                                                                                                                CGGACGGGGGA                                                                                                                                                                                                                                                                                                                                                                                                                                                          
                                                                                                                                              GCCGGACGGC                                                                                                                                                                                                                                                                                                                                                                                                                                                             
                                                                                                                                                                                                                                       TGGGACTGG                                                                                                                                                                                                                                                                                                                                                                     
                                                                                                                                                CGGACGGGGGT                                                                                                                                                                                                                                                                                                                                                                                                                                                          
                                                                                                                                                                                                                                       TGGGACTGT                                                                                                                                                                                                                                                                                                                                                                     
                                                                                                                                              GCCGGACGGA                                                                                                                                                                                                                                                                                                                                                                                                                                                             
                                                                                                                                       GTGCTCTT                                                                                                                                                                                                                                                                                                                                                                                                                                                                      
                                                                                                                                                                                                                                      CCGGGACTT                                                                                                                                                                                                                                                                                                                                                                      
                                                                                                                                                                                                                                        AGGACTGCA                                                                                                                                                                                                                                                                                                                                                                    
                                                                                                                                                                                                                                       TGGGACTT                                                                                                                                                                                                                                                                                                                                                                      
                                                                                                                                              GCCGGACGGG                                                                                                                                                                                                                                                                                                                                                                                                                                                             
                                                                                                                                                                                                                                        AGGACTGCG                                                                                                                                                                                                                                                                                                                                                                    
                                                                                                                                                                                                                                                                                CCCGCTGAAC                                                                                                                                                                                                                                                                                                                           
                                                                                                                                             TTCCGGACT                                                                                                                                                                                                                                                                                                                                                                                                                                                               
                                                                                                                                                                                                                                                                                 CCGCTGAAC                                                                                                                                                                                                                                                                                                                           
                                                                                                                                                                                                                                       CGGGACTG                                                                                                                                                                                                                                                                                                                                                                      
                                                                                                                                                                                                                                                                                                                                                                                                                                                                                                                          CCGGACTC                                                                                   
                                                                                                                                                                                                                                                                                                                                                                                       AGGATGCTGGC                                                                                                                                                                                                                   
                                                                                                                                                                                                                                                                                                                                                                                        GGATGCTGGCA                                                                                                                                                                                                                  
                                                                                                                                            ATTCCGGACT                                                                                                                                                                                                                                                                                                                                                                                                                                                               
                                                                                                                                             TTCCGGACC                                                                                                                                                                                                                                                                                                                                                                                                                                                               
                                                                                                                                                                                                                                                                                                                                                                                         GATGCTGGCA                                                                                                                                                                                                                  
                                                                                                                                                                                                                                                                                                                                                                                       AGGATGCTGGCA                                                                                                                                                                                                                  
                                                                                                                                       GTGCTCTC                                                                                                                                                                                                                                                                                                                                                                                                                                                                      
                                                                                                                                             TTCCGGACA                                                                                                                                                                                                                                                                                                                                                                                                                                                               
                                                                                                                                                                                                                                                                                                                                                                                                                                                                                                                        TTCCGGACTC                                                                                   
                                                                                                                                                                                                                                                                                CCCGCTGAAT                                                                                                                                                                                                                                                                                                                           
                                                                                                                                                                                                                                                                                                                                                                                        GGATGCTGGC                                                                                                                                                                                                                   
                                                                                                                                                                                                                                                                                                                                                                                                                                                                                                                          TCGGACTC                                                                                   
                                                                                                                                                                                                                                       TGGGACTC                                                                                                                                                                                                                                                                                                                                                                      
                                                                              CGGGGCGTG                                                                                                                                                                                                                                                                                                                                                                                                                                                                                                                              

conjugal transfer protein TraG
GTGAACGAAGTCTATGTCATTGCCGGCGGAGAATGGCTGAGTAATAACCTGAACGCCATTGCGGCCTTCATGAGCACCCGGACGTGGGACTCCATTGAGAAAATTGCGCTGACCCTGTCCGTTCTCGCGGTGTCCGTTATGTGGGTACAGCGACATAACGTGATGGATCTGCTGGGCTGGGTGGCGGTGTTTGTGCTGATATCACTTCTGGTGACCATACGGACATCAGTACAGATAATTGATAACAGCGACCTGGTGAGGGTTTACCGGGTGGATAATGTGCCGGTCGGACTGGCACTCCCCCTTTCGCTGACGACCCGGATCGGGCATGCGATGGTGGCCAGCTATGAGATGATTTTTGCCCAGCCGGACAGCGTCACCTACAGCAAGACAGGTATGCTGTTCGGGGCGAATCTGATTGTGAAAAGCACCGATTTCCTGTCCCGGAATCCGGAAATCATTAACCTGTTTCAGGACTACGTCCAGAACTGTGTGCTGGGGGATATTTACCTCAATCACAAATATTCCCTGGAAGAACTGATGGAATCCGATGACCCCTATACGCTGATTTTTTCCCGCCCAAGTCCGTTGCGGGGGGTTTATGACAAAAATAATCATTTTGTCACCTGCAAGGATGCGTCGGTCACGCTGAAAGACAAGCTGAATCTCGATACAAAGACAGGAGGCAAGACCTGGCATTATTATGTGCAGCAGATATTTGGGGGCAGGCCGGACCCTGACCTGTTATTCAGGGAACTGGTAAGTGACAGTTACAGTTATTTCTATGGCTCCAGCCAGTCAGCCAGCCAGATCATGCGTAAGAATGTAACAATGAACGCTCTGAAAGAAGGGATCACCAGTAATGCAGCCCGTAACGGTGATACCGCCAGTCTGGTGAATCTGGCCACCACATCCTCGATGGAAAAACAACGTTTGTCACATGTCTCCATTGGTTATGTGACAATGCGAAACCTGCCGATGGTACAGACTATTCTGCTGGGGATAGCCATCGGGATTTTCCCGTTACTGGTTCTGGCCGCTGTCTTTAATAAACTGACGCTGTCAGTGCTGAAAGGGTATGTATTTGCCCTGATGTGGCTGCAGACATGGCCGTTGCTGTATGCCATTCTGAACAGCGCCATGGTGTTCTATGCGAAACAGAATGGTGCCCCGGTGGTGCTGTCAGAACTCTCTCAGATACAGCTGAAATATTCCGATCTGGCATCAACCGCAGGTTATCTCTCTGCCATGATTCCCCCGCTGTCGTGGATGATGGTAAAAGGTCTGGGCGCTGGATTTTCCAGCGTTTACAGCCACTTTGCGTCTTCGTCTATCAGCCCGACGGCCAGTGCGGCTGCCGGCGTGGTGGACGGCAATTATTCCTACGGCAACATGCAGACGGAGAACGTCAACGGCTTCAGCTGGAGTACCAACAGTACCACGTCATTTGGCCAGATGACTTACCAGACCGGTAGTGGGGCGACCGCCACGCAGACCCGGGACGGCAATATGGTCATGGATGCCAGCGGTGCGCAGTCCAGACTGCCGGTGAATATCAACGCGACCCGGCAGATAGCGGCGGCACAGCAGGAGATGGCGCGGGAAGCCAGCACGCAGGCAGAAAGCGCCCTGCATGGTTTCAGCAGCAGTATCGCCAGCGCCTGGAATACGCTCAGCCAGTTCGGGACGAACCGGGGCAGCAGCGACTCAGTGACCAGTGGTGCTGACAGCACCATGAGCGCGCAGGATTCCATAATGGCCAGCCGGATGCGCAGCGCAGTGGAAAGCTATGCGAAGGCACATAATATCAGTAATGAGCAGGCCACTCAGGAACTTGCAGCGAGAAGTACGCGAACATCTGGGGGTATTTATGGTGATGCAAGTGCAGAGTGGGGCATAAGGCCCAAGATATTGGGGGTCGGTGGTGGAGCTGGTGTTAAAGCCGGTGGTCGTGCTGGTATTGATTGGAGCGATGATGATACGCATCAGGCCAGCAGTAGTTCACGATCCAGCCAGGATGTTCGTCATGGTGTTGATGCCAAAGCCACGCAGGATTTTAAGGAGGCCAGCGATTACTTCACGAGCCGTAAGGTCAGTGAGTCCGGAAGCCATACGGACAATAATGCTGATTCTCGTGTGGATCATTTGTCTGCCGCCCTGAACTCAGCGAAACAGAGTTATGACCAGTACACCACGAACCTGACCCGCAGCCATGAGTATGCTGAGATGGCGTCCCGTACAGAAAGCATGAGTGGGCAGATGAGCGAAGATTTGTCACAGCAGTTTGTGAATTTTGTGCAAAAGCATGCGCCACAGGATGCAGAAAATATTCTGACAAATACCAGCTCGCCGGAGGTGGCAGAACGACGTCGGGCAATGGCTTGGGCCTTTGTTCAGGAGCAGGTACAGCCTGGTGTGGATAATGCCTGGGGCGAAGCCCGCGGTGATATTGGCAGTGGTATGAGCACAGTATCCGGTGGTGGTGATAAACAGGATGTGGTAGCCGATCATCAGGCCCATCAGGCAACGGTGGAACAACGGACGCGGGACAGTAATATCAGTAATGATGTAAAAAACCAGGTTGATAATATGGTCACAGACTATCATTCCGATATAAACGATACTTATGGAAATATCCAGGGTGAGGAAAAGACTATTGACCAGCAGTATTCTGGCCTGCAAAAACAGTATAAAACAGAAGCACTATCTCAGAATAATAAATATAATGAAGAAAAGGCTGCACAGGAAAGGATGCCTGGCGCGGATAGTCCTGAAGAACTGATGAAGAGGGCAAAAGAGTATCAGGATAAGCACAAACAGTAA
                                                                                                                                                                    CGATCTGCTGA                                                                                                                                                                                                                                                                                                                                                                                                                                                                                                                                                                                                                                                                                                                                                                                                                                                                                                                                                                                                                                                                                                                                                                                                                                                                                                                                                                                                                                                                                                                                                                                                                                                                                                                                                                                                                                                                                                                                                                                                                                                                                                                                                                                                                                                                                                                                                                                                                                                                                                                                                                                                                                                                                                                                                        
                                                                              TGGACGTGGGT                                                                                                                                                                                                                                                                                                                                                                                                                                                                                                                                                                                                                                                                                                                                                                                                                                                                                                                                                                                                                                                                                                                                                                                                                                                                                                                                                                                                                                                                                                                                                                                                                                                                                                                                                                                                                                                                                                                                                                                                                                                                                                                                                                                                                                                                                                                                                                                                                                                                                                                                                                                                                                                                                                                                                                                                                                              
                                                                                                                                                                    CGATCTGCTGG                                                                                                                                                                                                                                                                                                                                                                                                                                                                                                                                                                                                                                                                                                                                                                                                                                                                                                                                                                                                                                                                                                                                                                                                                                                                                                                                                                                                                                                                                                                                                                                                                                                                                                                                                                                                                                                                                                                                                                                                                                                                                                                                                                                                                                                                                                                                                                                                                                                                                                                                                                                                                                                                                                                                                        
                                                                                                                                                                                                                                                                                                                                                                                                                                                                                                           CGTGCTGGGGA                                                                                                                                                                                                                                                                                                                                                                                                                                                                                                                                                                                                                                                                                                                                                                                                                                                                                                                                                                                                                                                                                                                                                                                                                                                                                                                                                                                                                                                                                                                                                                                                                                                                                                                                                                                                                                                                                                                                                                                                                                                                                                                                                                                                                                                                                                                                                                                                                 
                                                                                                                                                                    CGATCTGCTGT                                                                                                                                                                                                                                                                                                                                                                                                                                                                                                                                                                                                                                                                                                                                                                                                                                                                                                                                                                                                                                                                                                                                                                                                                                                                                                                                                                                                                                                                                                                                                                                                                                                                                                                                                                                                                                                                                                                                                                                                                                                                                                                                                                                                                                                                                                                                                                                                                                                                                                                                                                                                                                                                                                                                                        
                                                                              TGGACGTGGG                                                                                                                                                                                                                                                                                                                                                                                                                                                                                                                                                                                                                                                                                                                                                                                                                                                                                                                                                                                                                                                                                                                                                                                                                                                                                                                                                                                                                                                                                                                                                                                                                                                                                                                                                                                                                                                                                                                                                                                                                                                                                                                                                                                                                                                                                                                                                                                                                                                                                                                                                                                                                                                                                                                                                                                                                                               
                                                                              TGGACGTGGGA                                                                                                                                                                                                                                                                                                                                                                                                                                                                                                                                                                                                                                                                                                                                                                                                                                                                                                                                                                                                                                                                                                                                                                                                                                                                                                                                                                                                                                                                                                                                                                                                                                                                                                                                                                                                                                                                                                                                                                                                                                                                                                                                                                                                                                                                                                                                                                                                                                                                                                                                                                                                                                                                                                                                                                                                                                              
                                                                                                                                                                                                                                                                                                                                                                                                                                                                                        CGGACTACT                                                                                                                                                                                                                                                                                                                                                                                                                                                                                                                                                                                                                                                                                                                                                                                                                                                                                                                                                                                                                                                                                                                                                                                                                                                                                                                                                                                                                                                                                                                                                                                                                                                                                                                                                                                                                                                                                                                                                                                                                                                                                                                                                                                                                                                                                                                                                                                                                                      
                                                                              TGGACGTGGA                                                                                                                                                                                                                                                                                                                                                                                                                                                                                                                                                                                                                                                                                                                                                                                                                                                                                                                                                                                                                                                                                                                                                                                                                                                                                                                                                                                                                                                                                                                                                                                                                                                                                                                                                                                                                                                                                                                                                                                                                                                                                                                                                                                                                                                                                                                                                                                                                                                                                                                                                                                                                                                                                                                                                                                                                                               
                                                                              TGGACGTGGGC                                                                                                                                                                                                                                                                                                                                                                                                                                                                                                                                                                                                                                                                                                                                                                                                                                                                                                                                                                                                                                                                                                                                                                                                                                                                                                                                                                                                                                                                                                                                                                                                                                                                                                                                                                                                                                                                                                                                                                                                                                                                                                                                                                                                                                                                                                                                                                                                                                                                                                                                                                                                                                                                                                                                                                                                                                              
                                                                                                                                                                                                                                                                                                                                                                                                                  TTCGGGGCT                                                                                                                                                                                                                                                                                                                                                                                                                                                                                                                                                                                                                                                                                                                                                                                                                                                                                                                                                                                                                                                                                                                                                                                                                                                                                                                                                                                                                                                                                                                                                                                                                                                                                                                                                                                                                                                                                                                                                                                                                                                                                                                                                                                                                                                                                                                                                                                                                                                                                                            
                                                                                                                                                                                                                                                                                                                                                                                                                                                                                                                                                                                                                                                                                                                                                                                                                                                                                                                                                                                                                                                 CCGGGATTG                                                                                                                                                                                                                                                                                                                                                                                                                                                                                                                                                                                                                                                                                                                                                                                                                                                                                                                                                                                                                                                                                                                                                                                                                                                                                                                                                                                                                                                                                                                                                                                                                                                                                                                                                                                                                                                                             
                                                                                                                                                                                                                                                                                                                                                                                                                                                                                                                                                                                                                                                                                                                                                                                                                                                                                                                                                                                                                                                 CCGGGATTA                                                                                                                                                                                                                                                                                                                                                                                                                                                                                                                                                                                                                                                                                                                                                                                                                                                                                                                                                                                                                                                                                                                                                                                                                                                                                                                                                                                                                                                                                                                                                                                                                                                                                                                                                                                                                                                                             
                                                                                                                                                                    CGATCTGCTG                                                                                                                                                                                                                                                                                                                                                                                                                                                                                                                                                                                                                                                                                                                                                                                                                                                                                                                                                                                                                                                                                                                                                                                                                                                                                                                                                                                                                                                                                                                                                                                                                                                                                                                                                                                                                                                                                                                                                                                                                                                                                                                                                                                                                                                                                                                                                                                                                                                                                                                                                                                                                                                                                                                                                         
                                                                                                                                                                                                                                                                                                                                                                                                                                                                                       GAGGACTG                                                                                                                                                                                                                                                                                                                                                                                                                                                                                                                                                                                                                                                                                                                                                                                                                                                                                                                                                                                                                                                                                                                                                                                                                                                                                                                                                                                                                                                                                                                                                                                                                                                                                                                                                                                                                                                                                                                                                                                                                                                                                                                                                                                                                                                                                                                                                                                                                                        
                                                                                                                                                                    CGATCTGCTGC                                                                                                                                                                                                                                                                                                                                                                                                                                                                                                                                                                                                                                                                                                                                                                                                                                                                                                                                                                                                                                                                                                                                                                                                                                                                                                                                                                                                                                                                                                                                                                                                                                                                                                                                                                                                                                                                                                                                                                                                                                                                                                                                                                                                                                                                                                                                                                                                                                                                                                                                                                                                                                                                                                                                                        
                                                                                                                                                                                                                                                                                                                                                                                                                                                                                                                                                                                                                                                                                                                                                                                                                                                                                                                                                                                                                                                                                                                                                                                                                                                                                                                                                                                                                                                                                                                                                                                                                                                                                                                                                                                                                                                                                                                                                                                          AGGGTCGGG                                                                                                                                                                                                                                                                                                                                                                                                                                                                                                                                                                                                                                                                                                                                                                                                                                                                                                                                    
                                                                                                                                                                                                                                                                                                                                                                                                                  TTCGGGGCGG                                                                                                                                                                                                                                                                                                                                                                                                                                                                                                                                                                                                                                                                                                                                                                                                                                                                                                                                                                                                                                                                                                                                                                                                                                                                                                                                                                                                                                                                                                                                                                                                                                                                                                                                                                                                                                                                                                                                                                                                                                                                                                                                                                                                                                                                                                                                                                                                                                                                                                           
                                                                                                                                                                    CGATCTGCTGGGA                                                                                                                                                                                                                                                                                                                                                                                                                                                                                                                                                                                                                                                                                                                                                                                                                                                                                                                                                                                                                                                                                                                                                                                                                                                                                                                                                                                                                                                                                                                                                                                                                                                                                                                                                                                                                                                                                                                                                                                                                                                                                                                                                                                                                                                                                                                                                                                                                                                                                                                                                                                                                                                                                                                                                      
                                                                                     CGGACTCG                                                                                                                                                                                                                                                                                                                                                                                                                                                                                                                                                                                                                                                                                                                                                                                                                                                                                                                                                                                                                                                                                                                                                                                                                                                                                                                                                                                                                                                                                                                                                                                                                                                                                                                                                                                                                                                                                                                                                                                                                                                                                                                                                                                                                                                                                                                                                                                                                                                                                                                                                                                                                                                                                                                                                                                                                                          
                                                                                                                                                                                                                                                                                                                                                                                                                                                                                       GAGGACTA                                                                                                                                                                                                                                                                                                                                                                                                                                                                                                                                                                                                                                                                                                                                                                                                                                                                                                                                                                                                                                                                                                                                                                                                                                                                                                                                                                                                                                                                                                                                                                                                                                                                                                                                                                                                                                                                                                                                                                                                                                                                                                                                                                                                                                                                                                                                                                                                                                        
                                                                                                                                                                    CGATCTGCTA                                                                                                                                                                                                                                                                                                                                                                                                                                                                                                                                                                                                                                                                                                                                                                                                                                                                                                                                                                                                                                                                                                                                                                                                                                                                                                                                                                                                                                                                                                                                                                                                                                                                                                                                                                                                                                                                                                                                                                                                                                                                                                                                                                                                                                                                                                                                                                                                                                                                                                                                                                                                                                                                                                                                                         
                                                                                                                                                                                                                                                                                                                                                                                                                                                                                                                                                                                                                                                                                                                                                                                                                                                                                                                                                                                                                                                                                                                                                                                                                                                                                                                                AGGTCTGGGA                                                                                                                                                                                                                                                                                                                                                                                                                                                                                                                                                                                                                                                                                                                                                                                                                                                                                                                                                                                                                                                                                                                                                                                                                                                                                                                                                                                                                                                                                                                                                                                             
                                                                                                                                                                                                                                                                                                                                                                                                                                                                                                                                                                                                                                                                                                                                                                                                                                                                                                                                                                                                                                                                                                                                                                                                                                                                                                                                                                                                                                                                                                                                                                                                                                                                                                                                                                                                                                                                                                                                                                                                                                                                                                                                                                                                                                                                                                                                                                                                                                                                        CTGGCTTGT                                                                                                                                                                                                                                                                                                                                                                                                                                                      
                                                                                                                                                                    CGATCTGCTGGG                                                                                                                                                                                                                                                                                                                                                                                                                                                                                                                                                                                                                                                                                                                                                                                                                                                                                                                                                                                                                                                                                                                                                                                                                                                                                                                                                                                                                                                                                                                                                                                                                                                                                                                                                                                                                                                                                                                                                                                                                                                                                                                                                                                                                                                                                                                                                                                                                                                                                                                                                                                                                                                                                                                                                       
                                                                                                                                                                    CGATCTGCTGGA                                                                                                                                                                                                                                                                                                                                                                                                                                                                                                                                                                                                                                                                                                                                                                                                                                                                                                                                                                                                                                                                                                                                                                                                                                                                                                                                                                                                                                                                                                                                                                                                                                                                                                                                                                                                                                                                                                                                                                                                                                                                                                                                                                                                                                                                                                                                                                                                                                                                                                                                                                                                                                                                                                                                                       
                                                                                                                                                                                                                                                                                             TTCGGACTC                                                                                                                                                                                                                                                                                                                                                                                                                                                                                                                                                                                                                                                                                                                                                                                                                                                                                                                                                                                                                                                                                                                                                                                                                                                                                                                                                                                                                                                                                                                                                                                                                                                                                                                                                                                                                                                                                                                                                                                                                                                                                                                                                                                                                                                                                                                                                                                                                                                                                                                                                                                                                                 
                                                                                                                                                                                                                                                                                                                                                                                                                  TTCGGGGCG                                                                                                                                                                                                                                                                                                                                                                                                                                                                                                                                                                                                                                                                                                                                                                                                                                                                                                                                                                                                                                                                                                                                                                                                                                                                                                                                                                                                                                                                                                                                                                                                                                                                                                                                                                                                                                                                                                                                                                                                                                                                                                                                                                                                                                                                                                                                                                                                                                                                                                            
                                                                                                                                                                                                                                                                                                                                                                                                                                                                                                                                                                                                                                                                                                                                                                                                                                                                                                                                                                                                                                                                                                                                                                                                                                                                                                                                                                                                                                                                                                                                                                                                                                                                                                                                                                                                                                                                                                                                                                                                                                                                                                                                                                                                                                                                                                                                                                                                                                                                        CTGGCTTGGGG                                                                                                                                                                                                                                                                                                                                                                                                                                                    
                                                                                                                                                                                                                                                                                                                                                                                                                                                                                                                                                                                                                                                                                                                                                                                                                                                                                                                                                                                                                                                                                                                                                                                                                                                                                                                                                                         TGTCTTCGG                                                                                                                                                                                                                                                                                                                                                                                                                                                                                                                                                                                                                                                                                                                                                                                                                                                                                                                                                                                                                                                                                                                                                                                                                                                                                                                                                                                                                                                                                                                                                     

type-F conjugative transfer system secretin TraK
ATGAGAAAAAATAAGCCGTATAAGCCATTTTTACTGGCGGCCGGATGGTTATTTTCCGGTCTGGTGATGGCGTCGGGTTCCGGTACGCTGGCCCCGGTGGTGGTGTCCCTGGCTAACGGCGGTCAGGCGAACATTGCTGTCAGCAACACCGACCCGAACCTGTTTACGGTACCGGGTGACCGTATCACTGCGGTCAGCGGTCTGGACGGCATGCTGACAAACAGTGAGCAGACAGGCACGGGCGGCGTGGTGGTGGCCACGGTCAGTAAAAAGCCGTTCACCTTCATTCTGGAGACGGAGCGCGGGCTGAACTTTTCCGTCCGGGCCGTCCCCCGGGCCGGTGCCGGACGCACCGTACAACTGGTCAGCGACCTGCGCGGAACCGGGGAGGAGGCTGGCGCATGGGAAACGGCCACCCCTTATGAATCCCTGCTGGTTGCCGTCAGCCAGGCAGTTCGTGGAGGCACGCTGCCTGCCGGCTGGTATCAGATCCCCGTCACGAAAGAAGCGCTGCAGGCCCCGGCCGGTCTGTCTGCACGGGCTGACGCTGTGTGGACCGGCAATCACCTGAAACTGGTACGGTTTGCTGTGGAAAATAAAATGCCGTCAGCCCTGAACATCAGGGAAAGTGATTTCTGGCAGCCCGGAACCCGCGCCGTGATGTTCAGCCAGCCCGTCAGCCAGATACTGGCCGGCGCACGAATGGACGTGTACGTCATCCGTGACGGGGAGGGCAACTGA
                                                                                                                                                                                                                                                                                                                CGCTGAACTTA                                                                                                                                                                                                                                                                                                                                                                                                                                          
                                                                                                                                                                                                                                                                                                                                                                                                                                                                                                                                                                                                                                                                                                                              TTGGACGTG                              
                                                                                                                                                                                                         TTGGACGA                                                                                                                                                                                                                                                                                                                                                                                                                                                                                                                                                    
                                                                                                                                                                                                                                                                                                                                                                                                                                                                                                                                                                                                                                                                                                                              TTGGACGTGA                             
                                                                                                                                                                                                                                                                                                                                                                                                                                                                                                                                                                                                                                                                                                                              TTGGACGTGG                             
                                                                                                      CTGTCCCTA                                                                                                                                                                                                                                                                                                                                                                                                                                                                                                                                                                                                                                                      
                                                                                                                                                                                                                                                                                                                                                                                                                                                                                                                                                                                                                                                                                                                               TGGACGTGA                             
                                                                   TGGCGTCGT                                                                                                                                                                                                                                                                                                                                                                                                                                                                                                                                                                                                                                                                                         
                                                                                                                                                                                                                                                                                                                                                                                                                                                                                                                                                                                                                                                                                                                               TGGACGTGG                             
                                                                   TGGCGTCGC                                                                                                                                                                                                                                                                                                                                                                                                                                                                                                                                                                                                                                                                                         
                                                                                                                                                                                                                                                                                                                                                                                                                                                                                                                                                                    CGTGTGGT                                                                                                                                                                                         
                                                                                                                                                                                                         TTGGACGG                                                                                                                                                                                                                                                                                                                                                                                                                                                                                                                                                    
                                                                   TGGCGTCA                                                                                                                                                                                                                                                                                                                                                                                                                                                                                                                                                                                                                                                                                          
                                                                                                                                                                                                                                                                                                                 GCTGAACTTA                                                                                                                                                                                                                                                                                                                                                                                                                                          
                                                                                                                                                                                                                                                                                                                CGCTGAACTT                                                                                                                                                                                                                                                                                                                                                                                                                                           
                                                                   TGGCGTCGA                                                                                                                                                                                                                                                                                                                                                                                                                                                                                                                                                                                                                                                                                         
                                                                                                                                                                                                                                                                                                                                                      TCCGGACA                                                                                                                                                                                                                                                                                                                                                                                                       
                                                                                                                                                                                                                                                                                                                                                                                                                                                                                                                                                                     TTGTGGACT                                                                                                                                                                                       
                                                                   TGGCGTCG                                                                                                                                                                                                                                                                                                                                                                                                                                                                                                                                                                                                                                                                                          
                                                                                                                                                                                                                                                                                                                                                      GCCGGACGG                                                                                                                                                                                                                                                                                                                                                                                                      
                                                                                                                                                                                                                                                                                                                                                      GCCGGACG                                                                                                                                                                                                                                                                                                                                                                                                       
                                                                                                                                                                                                                                                                                                                                                                                                                                                                                                                                            AGGTCTGTG                                                                                                                                                                                                                
                                                                                                                                                                                                                                                                                                                                                                                                                                                                                                                                                                                                                                                                                                                              TTGGACGTC                              
                                                                                                                                                                                                         TTGGACGGG                                                                                                                                                                                                                                                                                                                                                                                                                                                                                                                                                   
                                                                                                                                                                                                                                                                                                                                                      TCCGGACT                                                                                                                                                                                                                                                                                                                                                                                                       
                                                                                                                                                                                                         TTGGACGGT                                                                                                                                                                                                                                                                                                                                                                                                                                                                                                                                                   
                                                                                                                                                                                                                                                                                                                                                      GCCGGACA                                                                                                                                                                                                                                                                                                                                                                                                       
                                                                                                                                                                                                         TTGGACGGA                                                                                                                                                                                                                                                                                                                                                                                                                                                                                                                                                   
                                                                                                                                                                                                                                                                                                                                                     AGCCGGACG                                                                                                                                                                                                                                                                                                                                                                                                       
                                                                     CCGTCGGGA                                                                                                                                                                                                                                                                                                                                                                                                                                                                                                                                                                                                                                                                                       

conjugal transfer pilus assembly protein TraB
ATGGCGAGCATCAATACGGTTGTAAAGCGTAAACAGTACATCTGGCTGGGGATTGTTGCGGTGGGGGCTGCCGCTGCCATTGGCGGAGGCCTTTACCTGTCTGACGTCGACATGAGTGGCAACGGGACGGCCGCAGAGCAGGAGCCGGTACCGGATATGACCGGGGTGGTGGACACGACCTTTGATGACAAAGTTCGTCAGCATGCCACCACGGAAATGCAGGTGACGGCGGCGCAGATGCAGAAACAGTACGACGAAATCCGCCATGAGCTGGATGTTCTGAATAAGCAGCGCGGTGACGACCAGCGTCGTATTGAGAAGCTGGGGCAGGACAACGCCGCCCTGGCCGAACAGGTGAAGGCCCTGGGAGCGAACCCGGTGACGACCACAGGAGAGCCCGTGCCGCATACACCTGTCTCACCGCCCGGTCCGGAAGGAGAACCTCAGCCGGGTAATACGCCGATGACCTTCCCGCCACAGGGAGCCGTTCCTCCGCCAACCGCTTTTTATCCGGGGAATGGCGTCACGCCTCCGCCACAGGTGACATACCAGTCCGTGCCGGTGCCGAACCGTATACAGCGTAAAACGTTCAGCTATGACGCTGCCGCGAAGAAAGGTCCCTCCCTGCCGTATATCCCGTCCGGGAGTTTTGCAAAAACCATGCTGATCGAAGGAGCGGATGCCAATGCCTCCGTCACCGGTAATGAATCGACGGTCCCTATGCAGTTGCGCATTACCGGCCCGGTGGAGATGCCGAACAGTAAAACATATGACCTGACAGGGTGCTTTGTGGGTCTGGAAGCCTGGGGGGATGTGTCCAGTGAACGCGCGATAGTACGTACCCGTAATATCAGCTGCCTGAAGGACGGCAAAACCATCGACATGTCGGTTAAGGGACATGTCAGCTTCCGTGGAAAGAACGGCATCAAGGGTGAAGTGGTGATGCGTAATGGCAAAATCCTCGGCTGGGCGTGGGGCGCCGGTTTTGTGGACGGTATCGGCCAGGGGATGGAGCGGGCATCCCAGCAGGCGGTGGGGCTGGGGGCCACTGCGACTTACGGCGCGGGCGATGTGTTCAGAATGGGGATTGGTGGTGGTGCATCGAAAGCGGCACAGACACTCAGTGATTATTACATCAAACGTGCCGAGCAGTATCACCCGGTGATCCCGATTGGTGCCGGTAATGAAGTGACCGTGGTGTTTCAGGACGGTTTTCAGCTGAAAACCGTGGAAGAAATGGCACAGGAGCAGGCCCGTCACCGGAAGGAGGATGAAAATGCGGAAAGCCCGGTGCCTATACCTCCGTCAGTCGACAGCCATATGAACGGCTTTAACACCGACCAGATGCTGAAGCAGCTGGGTGACCTGAATCCACAGCAGTTTATGTCCGGCAGCCAGGGAGGACATGTAAATGGGAAATAA
                                                                                                                                                                                                                                                                                                                                                                                                                                                                                                                                                                                                                                                                                                                                                                                                                                                                                                                                                                                                                            CGGACGGTG                                                                                                                                                                                                                                                                                                                                                                                                                                         
                                                                                                                                                                                                                                                                                                                                                                                                                                                                                                                                                                                                                                                                                                                                                                                                                                                                                                                                                                                                                                                                                                                                                                                                                                                  ACAGGACGT                                                                                                                                                                                                                   
                                                                                                                                                                                                                                                                                                                                                                                                                                                                                                                                                                                                                                                                                                                                                                                                                                                                                                                                                                                                                            CGGACGGTA                                                                                                                                                                                                                                                                                                                                                                                                                                         
                                                                                                                                                                                                                                                                                                                                                                         CCCTGGGT                                                                                                                                                                                                                                                                                                                                                                                                                                                                                                                                                                                                                                                                                                                                                                                                                                                                                                                                                                                                                                                                                             
                                                                                                                                                                                                                                                                                                                                                                                                                                                                                                                                                                                                                                                                                                                                                                                                                                                                                             CAGGACGC                                                                                                                                                                                                                                                                                                                                                                                                                                                                                                                                                                         
                                                                                                                                                                                                                                                                                                                                                                                                                                                                                                                                                                                                                                                                                                                                                                                                                                                                                             CAGGACGA                                                                                                                                                                                                                                                                                                                                                                                                                                                                                                                                                                         
                                                                              CTTGGCGGA                                                                                                                                                                                                                                                                                                                                                                                                                                                                                                                                                                                                                                                                                                                                                                                                                                                                                                                                                                                                                                                                                                                                                                                                                                                                                                                                                                                       
                                                                                                                                                                                                                                                                                                                                                                         CCCTGGGC                                                                                                                                                                                                                                                                                                                                                                                                                                                                                                                                                                                                                                                                                                                                                                                                                                                                                                                                                                                                                                                                                             
                                                                                                                                                                                                                                                                                                                                                                                                                                                                                                                                                                                                                                                                                                                                                                                                                                                                                                                                                                                                                                                                                                                                                                                                                                                  ACAGGACGC                                                                                                                                                                                                                   
                                                                                                                                                                                                                                                                                                                                                                                                                                                                                                                                                                                                                                                                                                                                                                                                                                                                                                                                                                                                                                                                                                                                                                                                                                                  ACAGGACGA                                                                                                                                                                                                                   
                                                                                                  TTCTGACGTG                                                                                                                                                                                                                                                                                                                                                                                                                                                                                                                                                                                                                                                                                                                                                                                                                                                                                                                                                                                                                                                                                                                                                                                                                                                                                                                                                                  
                                                                                                                                                                                                                                                                                                                                                                                                                                                                                                                                                                                                                                                                                                                                                                                                                                                                                            CAAGGACGC                                                                                                                                                                                                                                                                                                                                                                                                                                                                                                                                                                         
                                                                                                                                                                                                                                                                                                                                                                                                                                                                                                                                                                                                                                                                                                                                                                                                                                                                                            CAAGGACGA                                                                                                                                                                                                                                                                                                                                                                                                                                                                                                                                                                         
                                                                                                  TTCTGACGTA                                                                                                                                                                                                                                                                                                                                                                                                                                                                                                                                                                                                                                                                                                                                                                                                                                                                                                                                                                                                                                                                                                                                                                                                                                                                                                                                                                  
                                                                                                                          AGGGACGGT                                                                                                                                                                                                                                                                                                                                                                                                                                                                                                                                                                                                                                                                                                                                                                                                                                                                                                                                                                                                                                                                                                                                                                                                                                                                                                                                           
                                                                                                                         CCGGGACT                                                                                                                                                                                                                                                                                                                                                                                                                                                                                                                                                                                                                                                                                                                                                                                                                                                                                                                                                                                                                                                                                                                                                                                                                                                                                                                                             
                                                                                                                                                                                                                                                                                                                                                                                                                                                                                                                                                                                                                                                                                                                                                                                                                                                                                                                                                                                              ACCTCGGA                                                                                                                                                                                                                                                                                                                                                                                                                                                                        
                                                                                                                                                                                                                                                                                                                                                                                                                                                                                                                                                                                                                                                                                                                                                                                                                                                                                                                                                                                                                                                                                                                                                                                                                                                                                                                                                                                                            TTGGGTGT                                                          
                                                                                                                                                                                                                                                                                                                                                                                                                                                                                                                                                                                                                                                                                                                                                                                                                                                                                                                                                                                                                            CGGACGGTT                                                                                                                                                                                                                                                                                                                                                                                                                                         
                                                                                                                                                                  TGGGTGGTA                                                                                                                                                                                                                                                                                                                                                                                                                                                                                                                                                                                                                                                                                                                                                                                                                                                                                                                                                                                                                                                                                                                                                                                                                                                                                                   
                                                                                                                                                                                                                                                                                                                                                                                                                                                        TCCTCAGA                                                                                                                                                                                                                                                                                                                                                                                                                                                                                                                                                                                                                                                                                                                                                                                                                                                                                                                                                                                                              
                                                                                                                                                                                                                                                                                                                                                                                                                                                                                                        TCCTCCGA                                                                                                                                                                                                                                                                                                                                                                                                                                                                                                                                                                                                                                                                                                                                                                                                                                                                                                                                                              
                                               CGGGATTGT                                                                                                                                                                                                                                                                                                                                                                                                                                                                                                                                                                                                                                                                                                                                                                                                                                                                                                                                                                                                                                                                                                                                                                                                                                                                                                                                                                                                                      
                                                              CGGGGCTGG                                                                                                                                                                                                                                                                                                                                                                                                                                                                                                                                                                                                                                                                                                                                                                                                                                                                                                                                                                                                                                                                                                                                                                                                                                                                                                                                                                                                       
                                                              CGGGGCTGT                                                                                                                                                                                                                                                                                                                                                                                                                                                                                                                                                                                                                                                                                                                                                                                                                                                                                                                                                                                                                                                                                                                                                                                                                                                                                                                                                                                                       

plasmid SOS inhibition protein A
ATGATCCACTCTTCACACGCCCTGGTTACCCTGAAGCCAGCCCGTCAGGCGGCATTACAGGCCATTCTGACGGTGGAAGAATCCCGCCGCCGTGGAGCACGTCTGCCCGCCCTGCCACATGCGCGTACTTTTTTGCGCGTGCTGAGCGGCAGCAGCCGGATTAACACGACAGTGGCACAGCGTATTCCCGGTCTGAACTGGGAGCCGAAGAACCGGCTGACCAGCCTGAAACAGGTGGAAGAGGCGCTGGATCGCCTCATCTCCAGTCACGGGGAGTATTGCCCGCTACCACTCTCCGTGGATGTGCAGGCCGAACTGTTCCCGGAGGTGATACACGCGCGCACAGATCGCCGGATGCAGCGTGAGAAAATCGCCTTTAACCGCAAAATGCGCCGGGAGGAAAAAGCGCTGGAACATGCCTGGCTGCTGCGCCAGAACCTGCTGGGGCAGGCCATGACGGAGCTTAACTTTCAGTCGCCGGAAACCGTCAATGCCTGGTATACGCGCTGGGCTGACGAGTTTGACGCGCGGGAGCTGGCGCAGGGGTTCTGGCAGTGGCGGACGCGGTTTACCTCGCTGACGTCGCTGGACTGGCTGCGCGACAGTGATGAGCCGCTGTACAACGTGATGTATGAAATCTGGTTCATCGTCCGGGAAAACCCGGTATATGTGCGCGAGGCCGAACGTTGGCAGGTACCCAACAAGCTGACGAACCGGAGGCCCGGGCGACTTCCCTGA
                                                                TTCTGACGT                                                                                                                                                                                                                                                                                                                                                                                                                                                                                                                                                                                                                                                                                         
                                                                                                                                                                                                                                                                                                                                                                                                                                                                                                                                                 CGGAGCTGGA                                                                                                                                                                                                       
                                                               GTTCTGACGT                                                                                                                                                                                                                                                                                                                                                                                                                                                                                                                                                                                                                                                                                         
                                                                TTCTGACGC                                                                                                                                                                                                                                                                                                                                                                                                                                                                                                                                                                                                                                                                                         
                                                                                                                                          CTGCTGAGA                                                                                                                                                                                                                                                                                                                                                                                                                                                                                                                                                                                                               
                                                                                                                                                                                                                                                                                                                                                                                                                                                                                                                                                                                                          GGGACTGA                                                                                                                                                
                                             TAGGCGGA                                                                                                                                                                                                                                                                                                                                                                                                                                                                                                                                                                                                                                                                                                             
                                                               GTTCTGACGC                                                                                                                                                                                                                                                                                                                                                                                                                                                                                                                                                                                                                                                                                         
                                                               GTTCTGACGA                                                                                                                                                                                                                                                                                                                                                                                                                                                                                                                                                                                                                                                                                         
                                                                                                                                                                                                                                                                                                                                                                                                                                                                                                                                                                                                   CCGTCGCT                                                                                                                                                       
                                                                                                                                                                                                                                                                                                                                                                                                                                                                                                                                                                                                                                                                                                                                                    TGCGACTG      
                                                                                                                                                                                                                                                                                                                                                                                                                                                                                                                                                                                                                                                           TATCTGGTT                                                                                              
                                                                                                                                                                                                                                                                                                                                                                                                                                                                                                                                                                             CCGGACGA                                                                                                                                                                             
                                                                                                                                                                                                                                                                                                                                                                                                                                                                                                                           CGGGCTGG                                                                                                                                                                                                                               
                                                                                                                                                                                                                                                                                                                                                                                                                                                                                                                                                 CGGAGCTGGG                                                                                                                                                                                                       
                                                                                                                                                                                                                                                                                                                                                                                                                                                                                                                                                                                                          AGGACTGC                                                                                                                                                
                                                                                                                                                                                                                                                                                                                                                                                                                                                                                                                                                                                                   CCGTCGCG                                                                                                                                                       
                                                                                                                                                                                                                                                                                                                                                                                                                                                                                                                                                                                                         GTGGACTG                                                                                                                                                 
                                                                ATCTGACGG                                                                                                                                                                                                                                                                                                                                                                                                                                                                                                                                                                                                                                                                                         
                                                                                                                                                                                                                                                                                                                                                                                                                                                                                                                                                                                                          GGGACTGG                                                                                                                                                
                                                                                                                                                                                                                                                                                                                                                                                                                                                                                                                                                                                                          TGGACTGC                                                                                                                                                
                                                               GTTCTGACGG                                                                                                                                                                                                                                                                                                                                                                                                                                                                                                                                                                                                                                                                                         
                                                                                                                                                                                                                                                                                                                                                                                                                                                                                                                                                                                                CTGACGTG                                                                                                                                                          
                                                               GTTCTGACGGG                                                                                                                                                                                                                                                                                                                                                                                                                                                                                                                                                                                                                                                                                        

complement resistance protein TraT
ATGAAAATGAAAAAAATAATGATGGTTACACTGGTCAGTTCCACTCTGGCCCTGTCAGGGTGTGGTGCGATGAGCACAGCAATCAAAAAGCGTAATCTTGAAGTGAAAACCCAGATGAGTCAGACCATCTGGCTTGACCCGTCCAGTGAACGGACGGTGTATCTGCAGGTGAAAAATACCTCCGATAAGGATATGAGTGACCTTCAGAGCCTGATTGCAAAAGATATTCAGGCAAAAGGGTATACTGTGGTTACCTCACCAGACAAAGCATACTACTGGATTCAGGCCAACGTGCTGAAGGCCGACAAGATGGATTTGCGTGAGTCCCAGGGATGGCTGAACCGTGGTTATGAAGGTGCGCTCTCCGGGGCAGCGCTCGGGGCCGGTATCACAGCGTATAACTCTAACTCAGCAGGTGCCACGCTGGGAGTAGGGCTTGCTGCCGGGCTTGTGGGGATGGCCGCTGATGCGATGGTGGAAGATATTAACTACACCATGATCACCGACGTACAGATCTCAGAACGGACAAAAGCGACCGTGACAACGGACAATGTTGCCGCCCTCCGCCAGGGAACCTCGGGTGCCAAAATCCAGACCAGCACCGAAACCGGTAATCAGCATAAATACCAGACCCGTGTGGTATCGAATGCCAACAAGGTTAACCTGAAGTTTGAAGAGGCAAAACCAGTTCTGGAAGAACAACTGGCCAAATCAATTGCAAATATTCTTTAA
                                                                                                                                                      CGGACGGTGG                                                                                                                                                                                                                                                                                                                                                                                                                                                                                                                                                                                            
                                                                                                                                                      CGGACGGTGA                                                                                                                                                                                                                                                                                                                                                                                                                                                                                                                                                                                            
                                                                                                                                                     CCGGACGGTGA                                                                                                                                                                                                                                                                                                                                                                                                                                                                                                                                                                                            
                                                                                                                                                     CCGGACGGTGG                                                                                                                                                                                                                                                                                                                                                                                                                                                                                                                                                                                            
                                                                                                                                                                                                                                                                                                                                                                                                                                                                                                                                                                                         CGGAACCTA                                                                                                                                                          
                                                                                                                                                                                                                                                                                                                                                                                                                                          CGAGTAGGC                                                                                                                                                                                                                                                                                                         
                                                                                                                                                      CGGACGGTGC                                                                                                                                                                                                                                                                                                                                                                                                                                                                                                                                                                                            
                                                                                                                                                      CGGACGGTGTC                                                                                                                                                                                                                                                                                                                                                                                                                                                                                                                                                                                           
                                                                                                                                                      CGGACGGTGT                                                                                                                                                                                                                                                                                                                                                                                                                                                                                                                                                                                            
                                                                                                                                                                                                                                                                                                                                                                                                                                               CGGGCTTGA                                                                                                                                                                                                                                                                                                    
                                                                                                                                                                                                                                                                                                                                                                                                                                          CGAGTAGGT                                                                                                                                                                                                                                                                                                         
                                                                                                                                                      CGGACGGTGTA                                                                                                                                                                                                                                                                                                                                                                                                                                                                                                                                                                                           
                                                                                                                                                                                                                                                                                                                                                                                                                                               CGGGCTTGG                                                                                                                                                                                                                                                                                                    
                                                                                                                                                                                                                                                                                                                                                                                                                                                                                                                                                                                             TCCTCGGGTC                                                                                                                                                     
                                                                                                                                                                                                                                                                                                                                                                                                                                                            TGGCTTGTGG                                                                                                                                                                                                                                                                                      
                                                                                                                                                                                                                                                                                                                                                                                                                                               CGGGCTTGC                                                                                                                                                                                                                                                                                                    
                                                                                                                                                                                                                                                                                                                                                                                                                                               GGGGCTTGCTC                                                                                                                                                                                                                                                                                                  
                                                                                                                                                                                                                                                                                                                                                                                                                                                                 CGTGGGGATA                                                                                                                                                                                                                                                                                 
                                                                                                                                                                                                                                                                                                                                                                                        TCGGGGCCG                                                                                                                                                                                                                                                                                                                                                           
                                                                                                                                                                                                                                                                                                                                                                                         CGGGGCCGA                                                                                                                                                                                                                                                                                                                                                          

conjugative transfer relaxase/helicase TraI
ATGATGAGTATTGCGCAGGTCCGGTCGGCGGGAAGTGCCGCCGGTTATTACAGCGACAGGGATAACTACTACGTGCTGGGCAGCATGGAAGAGCGCTGGGCCGGAAAAGGCGCGGAGCAGCTGGGGTTGCAGGGCACCGTCGATAAGGAGGTGTTCACCCGGGTACTGGAAGGCAGACTGCCCGACGGGGCTGATCTGAGCCGGCAGCAGGATGGCGGCAACAAACACCGCCCCGGCTATGATCTGACCTTCTCTGCCCCCAAAAGTGTTTCCCTGATGGCCATGCTGGCCGGTGATAAACGCCTGACTGAGGCACACAACCAGGCGGTGGATATCGCTGTCCGTCAGGTGGAGGCGCTGGCCTCCACCAGGGTGATGACGGACGGACAGTCAGAAACGGTGCTCACCGGTAATCTGGTGATGGCGCTGTTCAATCATGACACCAGTCGTGACCAGGAGCCGCAGTTGCATACCCATGCTGTGGTGGTCAACGTCACGCAGCATGACGGGGAATGGAAGACCCTGAGCAGCGATAAGGTGGGCAAAACGGGATTTATCGAGAATGTCTATGCTAACCAGATAGCCTTCGGGAAGATTTACCGCGCGGTGCTGAAAGAGAAGGTTGAAGCGCTGGGCTATGAAACGGAAGTGGTCGGTAAGCACGGTATGTGGGAGATGCCCGGTGTCCCGGTGGAGGCCTTTTCCAGCCGTTCGCAGGCCATCCGAGAGGCGGTCGGGGAGGATGCCTCGCTGAAATCCCGGGATGTGGCGGCGCTGGATACGCGTAAATCCAAACAGCATGTCGATCCGGAAGTGAAAATGGCTGAGTGGATGCAGACCCTGAAAGATACCGGGTTTGATATCAGCGCATACCGTGAGTCTGCGGACAGGCGGGCGGAAATACAGGCAGCACAGCCTGTTCCGTCACAGGAGCAGCCGGATATTCAGCAGGCGGTGACGCAGGCCATTGCCGGATTAAGCGACCGGAAGGTTCAGTTTACGTATACCGACGTGCTGGCCAGAACGGTCGGCATGCTGCCGCCGGAAGCCGGCGTGATTGAGAAAGCCCGGGCCGGGATTGATGAGGCCATCAGCCGCGAGCAGCTTATCCCCCTCGACCGGGAGAAAGGACTGTTCACCTCCGGTATTCATGTGCTCGATGAGCTGTCTGTCCGGGCACTCAGCAGCGATATCATGAAGCAGAACCGGGTGACCGTCCATCCGGAGAAGAGCGTGCCCCGCACGGGAAGTTACAGCGACGCGGTGAGTGTCCTGGCTCAGGACCGCCCGTCACTGGCCATTATCAGTGGTCAGGGCGGTGCTGCCGGTCAGCGGGAGCGGGTGGCGGAACTGACGATGATGGCCCGGGAGCAGGGGCGTGAGGTGCAGATTATTGTCGCTGACCGCCGTTCGCAGACAAACCTGAAGCAGGATGAACGTCTGTCCGGTGAGCTGATAACCGGGCGTCGTCAGTTGCAGGAGGGCATGTTATTTTCCCCGGGCAGTACCGTTATTGTCGACCAGGGGGAAAAGCTGTCCCTGAAGGAGACTCTGACCCTGCTGGATGGCGCGGCGCGTCATAACGTCCAGGTGCTAATTACCGACAGCGGTCAGCGCACCGGTACCGGCAGCGCGCTGATGGCCATGAAGGAGGCCGGCGTGAACAGTTACCGCTGGCAGGGCAGGCAGCAGACCCCGGCGACCGTTATCAGCGAGCCGGACCGGAATGTCCGCTATGCCCGGCTGGCCGGGGATTTTGTGGCTGCGGTGAAAGCCGGGGAAGAGAGCGTGGCACAGGTCAGCGGCATGCGTGAACAGGCCATACTGGCGGGGATGATACGCAGTGAGCTGAAGACGCAGGGGATACTCGGGCAGCAGGACACCATGATGACCGCCCTGTCACCGGTCTGGCTGGACAGCCGGAACCGTTACCTGCGCGATATGTACCGTGAAGGGATGGTGATGGAGCAGTGGAACCCGGAGAAACGGTCCCATGACCGGTATGTGATTGACCGGGTGACCGCACAAAGTCACAGTCTGACCCTGCGGGATGCGCAGGGAGAGACGCAGATGGTGCGGATTTCAGCCCTGGACAGCAGTTGGTCACTCTTCCGACCGGAGAAGATGCCGGTGGCAGACGGTGAGCGTCTTATGGTGACGGGAAAAATTCCCGGGCTTCGCGTCTCCGTCGGCGACCGGCTGCAGGTATCTGCGGTGAACGATGGCGTGATGACGGTGACGGTACCCGGCAGGGCTGAACCGGCTTCCCTGCCGGTGGGGGATTCCCCGTTCACGGCGCTGAAGCTGGAAAACGGCTGGGTGGAAACACCCGGGCATTCCGTCAGTGACAGTGCGAAAGTTTTTGCTTCCGTCACACAGATGGCGATGGACAACGCCACCCTGAACAGTCTGGCCCGCAGCGGCCGGGATGTCCGGCTGTATTCCTCACTGGATGAGACCCGCACTGCTGAAAAACTCTCCCGTCACCCGTCTTTTACGGTCGTTTCTGAGCAGATAAAGGCGCGTGCCGGTGAGGTATCGCTGGAAACCGCCATCAGCCGCCAGAAAGCCGGGCTTCACACGCCGGCACAGCAGGCCATTCACCTTGCCCTTCCGGTGGTGGAAAGTAAAAACCTGGCATTCAGTCAGGTGGACCTGCTGACGGAGGCGAAGTCGTTTGCTGCAGAGGGAACCGGTTTTGCTGACCTGGGACGGGAAATTGATGCGCAGATAAAACGGGGCGATTTACTGTATGTGGATGTGGCAAAAGGTTATGGCACAGACCTGCTGATTTCCCGTGCGTCGTATGACGCTGAAAAGAGTATTCTGCATCATATCCTTGAGGGCAAGGAGGCGGTCACGCCACTGATGGAGAGGGTACCCGGCGAACTCATGGAGACTCTGACATCCGGACAGCGTGCCGCCACCCGTATGATACTCGAAACGAAAGACCGTTTCACCGTGGTACAGGGTTATGCCGGGGTGGGCAAGACCACCCAGTTCCGGGCGGTGATGTCAGCGGTGAACCTGCTGCCGGAGAGTGAGCGTCCCCGCGTCGTGGGGCTGGGACCGACCCACAGGGCGGTCGGGGAGATGCGCAGTGCCGGCGTGGAAGCACAGACGCTGGCGTCCTTTCTGCACGACACGCAACTGCAGCAGCGCAGCGGTGAAACGCCGGATTTCAGCAACACGCTGTTCCTCCTTGATGAGAGTTCGATGGTGGGCAACACCGATATGGCGCGGGCATACGCCCTGATTGCGGCCGGTGGTGGTCGTGCCGTGGCGAGCGGTGACACGGACCAGCTGCAGGCCATCGCACCCGGCCAGCCTTTCCGCCTGCAGCAGACGCGCAGCGCGGCTGATGTGGCCATCATGAAGGAGATTGTACGCCAGACACCGGAACTGCGGGACGCCGTGTACAGCCTGATTAACCGGGATGTGAATAAGGCACTGTCCGGGCTTGAAAACGTGAAGCCGGTTCAGGTTCCCCGCCTGAAGGGGGCATGGGCGCCGGAAAACTCGGTGACGGAGTTCAGCCGTCTGCAGGAGCGGGAACTGGCGAAAGCCGCACAGGAGGCGGAGAAAAAGGGCGAAGCCTTTCCGGATGTGCCCGTGACGCTGTATGAGGCCATTGTCCGCGACTATACCGGCAGAACGCCGGAAGCCCGGGAGCAGACGCTGATTGTCACGCATCTGAATGAGGACCGTCGGGTGCTGAACAGCATGATTCAGGATGCGCTGGCGAAACCGGGTGAGCAGCAGGTCACTGTCCCTGTACTGACCACCGCGAATATCCGTGACGGGGAACTGCGCCGTCTGTCCACCTGGGAGGCGCATCCGGGGGCGCTGGCCCTGGTGGATAATGTGTATCACCGGATTGCCGGTATCAGTAAGGAGGACGGGCTGATTACCCTGGAAGATAAGGCGGGTAACACCCGCCTTATTTCCCCCCGGGAAGCAGCGGCAGAGGGCGTCACACTATACAATCCGGAAACTATCCGGGTGGGGGCCGGTGACCGGATGCGTTTCACGAAGAGTGACAGGGAACGCGGGTATGTGGCCAACAGCGTCTGGACGGTGACGGCGGTTTCCGGTGACAGCGTCACGCTGTCAGACGGGAAACAGACCCGCGTGGTGCGTCCCGGGCAGGACAGGGCAGAGCAACATATTGACCTGGCGTATGCCATCACCGCCCACAGTGCGCAGGGGGCCAGTGAGACGTTTGCCATTGCGCTGGAGGGAACCGAAGGGGGCCGGAAACAGATGGCCGGTTTTGAGTCGGCGTATGTGGCGCTGTCGCGTATGAAGCAGCATGTGCAGGTGTACACCGACGACCGTCAGGGTTGGGTTAAGGCCATCAACAGTGCGGAGCAAAAGGGCACGGCCCATGACGTGCTGGAGCCTAAATCAGAGCGTGAGATGATGAACGCAGAGCGCCTGTTCAGCACCGCCCGGGAACTGCGGGACGTGGCCGCCGGCCGTGCCGTGCTGCGCAACGCCGGACTGGCGCAGGGAGACAGCCGGGCGCGTTTTATTGCACCGGGGCGCAAGTATCCGCAGCCGTATGTGGCGCTGCCGGCGTTTGACCGTAACGGTAAATCCGCCGGTATCTGGCTGAACCCGCTGACAACGGATGACGGTGCCGGGCTGCGGGGATTCACCGGGGAAGGTCGGGTGAAAGGCAGTGAAGAGGCGCAGTTTGTGGCCCTGCAGGGCAGTCGTAACGGCGAAAGCCTGCTGGCTGGTAGCATGCAGGATGGCGTCCGGATTGCCCGGGAGAACCCCGACAGCGGCGTGGTGGTGCGAATTGTCGGTGACGGGCGTCCATGGAATCCCGTCGCCATTACCGGCGGCAGGGTGTGGGGCGATATTCCTGACAGTAACGTGCAGCCCGGCGCGGGGAACGGGGAGCCGGTCACGGCAGAGATTCTGGCACAGCGGCAGGCAGAAGAGGCAGTCCGCCGTGAAACAGAACGCCGTGCGGATGAGATTGTCCGTAAAATGGCTGAGGACAAATCTGACCTGCCGGAGGAGAAAACCGCGCAGGCGGTCAGGGAGATTGCCGGCCAGGAGCAGGACAGAATGACCCCGCCTGAACGGGAACCCCCGCTGCCGGAGAGTGTGCTGCGCGAACCACAAAGGGAGCGGGAGACCATCCGGGAAGTGGCGCGGGAAAACCGGGGCCGGGAGCGGCTGCAGCAGATGGAGCAGGAGATGGTGCGTGACCTGCAGAAAGAGAAAACCCCTGGCGGGGACTGA
                                                                                                                                                                                        TCGGGGCTGA                                                                                                                                                                                                                                                                                                                                                                                                                                                                                                                                                                                                                                                                                                                                                                                                                                                                                                                                                                                                                                                                                                                                                                                                                                                                                                                                                                                                                                                                                                                                                                                                                                                                                                                                                                                                                                                                                                                                                                                                                                                                                                                                                                                                                                                                                                                                                                                                                                                                                                                                                                                                                                                                                                                                                                                                                                                                                                                                                                                                                                                                                                                                                                                                                                                                                                                                                                                                                                                                                                                                                                                                                                                                                                                                                                                                                                                                                                                                                                                                                                                                                                                                                                                                                                                                                                                                                                                                                                                                                                                                                                                                                                                                                                                                                                                                                                                                                                                                                                                                                                                                                                                                                                                                                                                                         
                                                                                                                                                                                                                                                                                                                                                                                                                                                                                                                                                                                                                                                                                                                                                                                                                                                                                                                                                                                                                                                                                                                                                                                                                                                                                                                                                                                                                                                                                                                                                                                                                                                                                                                                                                                                                           CTTGTGGCTC                                                                                                                                                                                                                                                                                                                                                                                                                                                                                                                                                                                                                                                                                                                                                                                                                                                                                                                                                                                                                                                                                                                                                                                                                                                                                                                                                                                                                                                                                                                                                                                                                                                                                                                                                                                                                                                                                                                                                                                                                                                                                                                                                                                                                                                                                                                                                                                                                                                                                                                                                                                                                                                                                                                                                                                                                                                                                                                                                                                                                                                                                                                                                                                                                                                                                                                                                                                                                                                                                                                                                                                                                                      
                                                                                                                                                                                                                                                                                                                                                                                                                                                                                                                                                                                                                                                                                                                                                                                                                                                                                                                                                                                                                                                                                                                                                                                                                                                                                                                                                                                                                                                                                                                                                                                                                                                                                                                                                                                                                           CTTGTGGCTT                                                                                                                                                                                                                                                                                                                                                                                                                                                                                                                                                                                                                                                                                                                                                                                                                                                                                                                                                                                                                                                                                                                                                                                                                                                                                                                                                                                                                                                                                                                                                                                                                                                                                                                                                                                                                                                                                                                                                                                                                                                                                                                                                                                                                                                                                                                                                                                                                                                                                                                                                                                                                                                                                                                                                                                                                                                                                                                                                                                                                                                                                                                                                                                                                                                                                                                                                                                                                                                                                                                                                                                                                                      
                                                                                                                                                                                                                                                                                                                                                                                                                                                                                                                                                                                                                                                                                                                                                                                                                                                                                                                                                                                                                                                                                                                                                                                                                                                                                                                                                                                                                                                                                                                                                                                                                                                                                                                                                                                                                           CTTGTGGCTA                                                                                                                                                                                                                                                                                                                                                                                                                                                                                                                                                                                                                                                                                                                                                                                                                                                                                                                                                                                                                                                                                                                                                                                                                                                                                                                                                                                                                                                                                                                                                                                                                                                                                                                                                                                                                                                                                                                                                                                                                                                                                                                                                                                                                                                                                                                                                                                                                                                                                                                                                                                                                                                                                                                                                                                                                                                                                                                                                                                                                                                                                                                                                                                                                                                                                                                                                                                                                                                                                                                                                                                                                                      
                                                                                                             TCGCGGAGCT                                                                                                                                                                                                                                                                                                                                                                                                                                                                                                                                                                                                                                                                                                                                                                                                                                                                                                                                                                                                                                                                                                                                                                                                                                                                                                                                                                                                                                                                                                                                                                                                                                                                                                                                                                                                                                                                                                                                                                                                                                                                                                                                                                                                                                                                                                                                                                                                                                                                                                                                                                                                                                                                                                                                                                                                                                                                                                                                                                                                                                                                                                                                                                                                                                                                                                                                                                                                                                                                                                                                                                                                                                                                                                                                                                                                                                                                                                                                                                                                                                                                                                                                                                                                                                                                                                                                                                                                                                                                                                                                                                                                                                                                                                                                                                                                                                                                                                                                                                                                                                                                                                                                                                                                                                                                                                                                                    
                                                                                                                                                                                                                                                                                                                                                                                                                                                                                                                                                                                                                                                                                                                                                                                                                                                                                                                                                                                                                                                                                                                                                                                                                                                                                                                                                                                                                                                                                                                                                                                                                                                                                                                                                                                                                                                                                                                                                                                                                                                                                                                                                                                                                                                                                                                                                                                                                                                                                                                                                                                                                                                                                                                                                                                                                                                                                                                                                                                                                                                                                                                                                                                                                                                                                                                                                                                                                                                                                                                                                                                                                                                                                                                                                                                                                                                                                                                                                                                                                                                                                                                                                                                                                                                                                                                                                                                                                                                                                                                                                                                                                                                                                                                                                                                                                                                           GGGTCGGGTA                                                                                                                                                                                                                                                                                                                                                                                                                                                                                                                                                                                                      
                                                                                                                                                                                         CGGGGCTGATC                                                                                                                                                                                                                                                                                                                                                                                                                                                                                                                                                                                                                                                                                                                                                                                                                                                                                                                                                                                                                                                                                                                                                                                                                                                                                                                                                                                                                                                                                                                                                                                                                                                                                                                                                                                                                                                                                                                                                                                                                                                                                                                                                                                                                                                                                                                                                                                                                                                                                                                                                                                                                                                                                                                                                                                                                                                                                                                                                                                                                                                                                                                                                                                                                                                                                                                                                                                                                                                                                                                                                                                                                                                                                                                                                                                                                                                                                                                                                                                                                                                                                                                                                                                                                                                                                                                                                                                                                                                                                                                                                                                                                                                                                                                                                                                                                                                                                                                                                                                                                                                                                                                                                                                                                                                                       
                                                                                                                                                                                                                                                                                                                                                                                                                                                                                                                                                                                                                                                                                                                                                                                                                                                                                                                                                                                                                                                                                                                                                                                                                                                                                                                                                                                                                                                                                                                                                                                                                                                                                                                                                                                                                                                                                                                                                                                                                                                                                                                                                                                                                                                                      ACTCCGTCGGG                                                                                                                                                                                                                                                                                                                                                                                                                                                                                                                                                                                                                                                                                                                                                                                                                                                                                                                                                                                                                                                                                                                                                                                                                                                                                                                                                                                                                                                                                                                                                                                                                                                                                                                                                                                                                                                                                                                                                                                                                                                                                                                                                                                                                                                                                                                                                                                                                                                                                                                                                                                                                                                                                                                                                                                                                                                                                                                                                                                                                                                                                                                                                                                          
                                                                                                                                                                                        TCGGGGCTGATC                                                                                                                                                                                                                                                                                                                                                                                                                                                                                                                                                                                                                                                                                                                                                                                                                                                                                                                                                                                                                                                                                                                                                                                                                                                                                                                                                                                                                                                                                                                                                                                                                                                                                                                                                                                                                                                                                                                                                                                                                                                                                                                                                                                                                                                                                                                                                                                                                                                                                                                                                                                                                                                                                                                                                                                                                                                                                                                                                                                                                                                                                                                                                                                                                                                                                                                                                                                                                                                                                                                                                                                                                                                                                                                                                                                                                                                                                                                                                                                                                                                                                                                                                                                                                                                                                                                                                                                                                                                                                                                                                                                                                                                                                                                                                                                                                                                                                                                                                                                                                                                                                                                                                                                                                                                                       
                                                                                                                                                                                        TCGGGGCTGG
[truncated: 1,326,261 more chars]
