# Supplementary material for: RNA Sequencing Unveils Very Small RNAs With Potential Regulatory Functions in Bacteria
Source: Front Mol Biosci. 2022 Jun 3;9:914991. doi: 10.3389/fmolb.2022.914991 (PMC9203972; doi:10.3389/fmolb.2022.914991)
Supplement: Supplementary file 1 [file DataSheet1.ZIP › Supplementary_Files/Supplementary_File_D_Alignement/S. aureus_tRNA.txt]

Staphylococcus_aureus_UA-S391_USA300_tRNA-Pro-TGG-1-1
CGGGAAGTAGCTCAGCTTGGTAGAGCACTTGGTTTGGGACCAAGGGGTCGCAGGTTCGAATCCTGTCTTCCCGA
CGGGAAGTAGCTC                                                             
CGGGAAGTAGCTT                                                             
CGGGAAGTAGCTA                                                             
CGGGAAGTAGCTG                                                             
CGGGAAGTAGCT                                                              
CGGGAAGTAGCC                                                              
CGGGAAGTAGCA                                                              
CGGGAAGTAGCG                                                              
CGGGAAGTAGCTCAGCT                                                         

Staphylococcus_aureus_UA-S391_USA300_tRNA-Lys-TTT-1-1
GAGCCATTAGCTCAGTTGGTAGAGCATCTGACTTTTAATCAGAGGGTCAGAGGTTCGAATCCTCTATGGCTCACCA
                          TCTGACTG                                          
                         ATCTGACTG                                          
                          TCTGACTA                                          
                         ATCTGACTA                                          
                          TCTGACTC                                          
                         ATCTGACTC                                          
                          TCTGACTT                                          
                         ATCTGACTT                                          

Staphylococcus_aureus_UA-S391_USA300_tRNA-Tyr-GTA-1-1
GGAGGGGTAGCGAAGTGGCTAAACGCGGCGGACTGTAAATCCGCTCCTTCGGGTTCGGCAGTTCGAATCTGCCCCCCTCCACCA
                          GGCGGACT                                                  
                          GGCGGACC                                                  
                          GGCGGACA                                                  
                          GGCGGACG                                                  
                         AGGCGGACT                                                  
                            AGGACTGT                                                
                          TGCGGACT                                                  

Staphylococcus_aureus_UA-S391_USA300_tRNA-Gln-TTG-1-1
TGGGCTATAGCCAAGCGGTAAGGCAACGGACTTTGACTCCGTCACTCGTTGGTTCGAATCCAGCTAGCCCAGCCA
                         GCGGACTT                                          
                         GCGGACTA                                          
                         GCGGACTC                                          
                                    CTCCGTCG                               
                         GCGGACTG                                          
                        GACGGACT                                           
                        CACGGACT                                           

Staphylococcus_aureus_UA-S391_USA300_tRNA-Arg-TCT-1-1
GTCCTGGTAGCTCAGCTGGATAGAGCAATGGCCTTCTAAGCCATCGGTCGGGGGTTCGAATCCCTCCCAGGACG
                                            CGGTCGGGGGC                   
                                            GGGTCGGG                      
                                                CGGGGGTG                  
                                            CGGTCGGGGG                    
                                                                   CAGGACGT
                                            CGGTCGGG                      
                                            CGGTCGGGG                     

Staphylococcus_aureus_UA-S391_USA300_tRNA-Ala-TGC-1-1
GGGGGCTTAGCTCAGCTGGGAGAGCGCCTGCTTTGCACGCAGGAGGTCAGCGGTTCGATCCCGCTAGTCTCCACCA
 CGGGCTTA                                                                   
CGGGGCTT                                                                    
TGGGGCTTA                                                                   
           CCAGCTGGGA                                                       
 GGGGCTTG                                                                   

Staphylococcus_aureus_UA-S391_USA300_tRNA-fMet-CAT-2-1
CGCGGGATGGAGCAGTTCGGTAGCTCGTCGGGCTCATAACCCGAAGGTCGGTGGTTCAAATCCGCCTCCCGCAA
CGCGGGATGGAGCAG                                                           
CGCGGGATGGAGT                                                             
CGCGGGATGGAGCAA                                                           
CGCGGGATGGAGC                                                             
CGCGGGATGGAGCAGT                                                          

Staphylococcus_aureus_UA-S391_USA300_tRNA-Leu-TAA-1-1
GCCGGGGTGGCGGAACTGGCAGACGCACAGGACTTAAAATCCTGCGGTGAGTGATCACCGTACCGGTTCGATTCCGGTCCTCGGCACCA
                                                                             TCCTCGGA    
                                                                             TCCTCGGG    
                                                                             TCCTCGGT    
                                                                             TCCTCGGC    

Staphylococcus_aureus_UA-S391_USA300_tRNA-Leu-CAA-1-1
GCCGGTGTGGCGGAATTGGCAGACGCGCGGGACTCAAAATCCCGTTCCACTTGTGGAGTGTCGGTTCGACCCCGACCACCGGTA
      TTGGCGGA                                                                      
                           CGGGACTG                                                 
      CTGGCGGA                                                                      
                           TGGGACTC                                                 

Staphylococcus_aureus_UA-S391_USA300_tRNA-fMet-CAT-1-1
CGCGGGATAGAGCAGTTCGGTAGCTCGTCGGGCTCATAACCCGAAGGTCGGTGGTTCAAATCCGCCTCCCGCAA
                            CGGGCTCG                                      
TGCGGGATG                                                                 
                        CCGTCGGG                                          

Staphylococcus_aureus_UA-S391_USA300_tRNA-Asp-GTC-1-1
GGTCTCGTAGTGTAGCGGTTAACACGCCTGCCTGTCACGCAGGAGATCGCGGGTTCGATTCCCGTCGAGACCGCCA
                                               CGCGGGTA                     
                                                            CCCGTCGC        

Staphylococcus_aureus_UA-S391_USA300_tRNA-Val-TAC-1-1
GGAGAATTAGCTCAGCTGGGAGAGCATCTGCCTTACAAGCAGAGGGTCGGCGGTTCGAACCCGTCATTCTCCACCA
                                          AGGGTCGGG                         
                                          AGGGTCGGA                         

Staphylococcus_aureus_UA-S391_USA300_tRNA-Arg-ACG-1-1
GCGCCCGTAGCTCAATTGGATAGAGCGTTTGACTACGGATCAAGAGGTTATGGGTTCGACTCCTATCGGGCGCGCCA
 CGCCCGTC                                                                    
                                                                  CGGGCGCG   

Staphylococcus_aureus_UA-S391_USA300_tRNA-Arg-CCG-1-1
CTCCTTGTGGTGTAATGGATAACACGTAAGATTCCGGTTCTTAAGATAGGGGTTCAATTCCCTTCAAGGAGG
                                               CGGGGTTC                 
                               CTCCGGTTC                                

Staphylococcus_aureus_UA-S391_USA300_tRNA-Ser-GCT-1-1
GGAAACGTACTCAAGTTGGCTGAAGAGGCGCCCCTGCTAAGGGTGTAGGTCGCGAAAGCGGCGCGAGGGTTCGAATCCCTCCGTTTCCG
                                                                            TCCTCCGA     
                TGGCTGAAC                                                                

Staphylococcus_aureus_UA-S391_USA300_tRNA-Gly-TCC-1-1
GCGGGTGTAGTTTAATGGCAAAACCTCAGCCTTCCAAGCTGATGTTGTGGGTTCGATTCCCATCACCCGCTCCA
GCGGGTGTAGT                                                               
GCGGGTGTAGTT                                                              

Staphylococcus_aureus_UA-S391_USA300_tRNA-Gly-TCC-2-1
GCGGGAGTAGTTCAACTTTTAGAACACGTTCCTTCCCGGAACGAGGTATAGGTGCAAATCCTATCTTCCGCTCCA
                                   TCGGAACT                                
GCGGGAGTAGTTCAACT                                                          

Staphylococcus_aureus_UA-S391_USA300_tRNA-Ser-TGA-1-1
GGAGGAATACCCAAGTCCGGCTGAAGGGATCGGTCTTGAAAACCGACAGGGCCTTAACGGGCCGCGGGGGTTCGAATCCCTCTTCCTCCGCCA
                        GGGGATCG                                                             

Staphylococcus_aureus_UA-S391_USA300_tRNA-Gly-GCC-1-1
GCAGAAGTAGTTCAGCGGTAGAATACAACCTTGCCAAGGTTGGGGTCGCGGGTTCGAATCCCGTCTTCTGCTCCA
                                        CGGGGTCG                           

Staphylococcus_aureus_UA-S391_USA300_tRNA-Leu-GAG-1-1
GCGGTCGTGGCGGAATGGCAGACGCGCTAGGTTGAGGGCCTAGTGGGAGAAATCCCGTGGAGGTTCAAGTCCTCTCGGCCGCA
                                                                       CTCTCGGT    

Staphylococcus_aureus_UA-S391_USA300_tRNA-Asn-GTT-1-1
TCCACAGTAGCTCAGTGGTAGAGCTATCGGCTGTTAACCGATCGGTCGTAGGTTCGAGTCCTACCTGTGGAGCCA
                                        ATCGGTCGTC                         
