# Supplementary material for: RNA Sequencing Unveils Very Small RNAs With Potential Regulatory Functions in Bacteria
Source: Front Mol Biosci. 2022 Jun 3;9:914991. doi: 10.3389/fmolb.2022.914991 (PMC9203972; doi:10.3389/fmolb.2022.914991)
Supplement: Supplementary file 1 [file DataSheet1.ZIP › Supplementary_Files/Supplementary_File_D_Alignement/E. coli_tRNA.txt]

Escherichia_coli_str_K-12_substr_MG1655_tRNA-Asn-GTT-1-1
TCCTCTGTAGTTCAGTCGGTAGAACGGCGGACTGTTAATCCGTATGTCACTGGTTCGAGTCCAGTCAGAGGAGCCA
                         GGCGGACTA                                          
                         GGCGGACT                                           
                          GCGGACTA                                          
                          GCGGACTT                                          
                         GGCGGACA                                           
                         GGCGGACC                                           
                         GGCGGACG                                           
                        AGGCGGACT                                           
                          GCGGACTC                                          
                          GCGGACTG                                          
                           AGGACTGT                                         
                            TGACTGTT                                        
                            TGACTGTA                                        
TCCTCTGTAGTTCAG                                                             
TCCTCTGTAGTTC                                                               
TCCTCTGTAGTTCAA                                                             
TCCTCTGTAGT                                                                 
TCCTCTGTAGTT                                                                
TCCTCTGTAGTTCA                                                              
TCCTCTGTAGTTT                                                               
TCCTCTGTAGTTCAGTCGGTAGAACGGT                                                
TCCTCTGTAGTTCAGTCGGTAGAACGGC                                                
TCCTCTGTAGTTCAGTCGGTAGAACGGCG                                               
TCCTCTGTAGTTCAGTCGGTAGAACGGCGG                                              
TCCTCTGTAGTTCAGTCGGTAGAACG                                                  
TCCTCTGTAGTTCAGTCGGTA                                                       
TCCTCTGTAGTTCAGTCGGT                                                        
TCCTCTGTAGTTCAGTCGGTAGAACA                                                  
TCCTCTGTAGTTCAGTCGGA                                                        
TCCTCTGTAGTTCAGTCGGTG                                                       
TCCTCTGTAGTTCAGTCGGC                                                        
TCCTCTGTAGTTCAGTCGGTT                                                       
TCCTCTGTAGTTCAGTCGG                                                         
TCCTCTGTAGTTCAGTCGA                                                         
TCCTCTGTAGTTCAGTCGGTAGAACGGA                                                
TCCTCTGTAGTTCAGTCGGTC                                                       
TCCTCTGTAGTTCAGTCGGG                                                        
ACCTCTGTAGTTCAGTCGGTA                                                       
TCCTCTGTAGTTCAGTCGGTAGAACGGCA                                               
TCCTCTGTAGTTCAGTC                                                           
TCCTCTGTAGTTCAGTCGGTAGAACT                                                  
TCCTCTGTAGTTCAGTCGGTAGAAC                                                   
TCCTCTGTAGTTCAGTCGGTAGAACC                                                  
TCCTCTGTAGTTCAGTCGT                                                         
TCCTCTGTAGTTCAGTCGGTAGAACGG                                                 
TCCTCTGTAGTTCAGTCGGTAGAACGA                                                 
TCCTCTGTAGTTCAGTCGGTAGAAT                                                   
TCCTCTGTAGTTCAGTCGGTAGAACGGCGA                                              

Escherichia_coli_str_K-12_substr_MG1655_tRNA-Leu-CAG-1-1
GCGAAGGTGGCGGAATTGGTAGACGCGCTAGCTTCAGGTGTTAGTGTCCTTACGGACGTGGGGGTTCAAGTCCCCCCCCTCGCACCA
                                                    TGGACGTG                           
      TTGGCGGA                                                                         
                                                  TACGGACA                             
      CTGGCGGA                                                                         
                                                                            TCCTCGCA   
                                                                           TCCCTCGG    
                                                  CACGGACC                             
                              GCTTCAGT                                                 
                              GCTTCAGC                                                 
                              GCTTCAGA                                                 
                                                CTTACGGACGTG                           
                                               CCTTACGGACGT                            
                                               CCTTACGGACGTA                           
                                                 TTACGGACGTG                           
                                                CTTACGGACGTGA                          
                                               CCTTACGGACGTG                           
                                                CTTACGGACGTGG                          
                                                CTTACGGACGTA                           
GCGAAGGTGGCGGA                                                                         
                                                CTTACGGACGT                            
                                                  TACGGACGT                            
                 GGTAGACGCGCT                                                          
              ATTGGTAGACGCGCT                                                          
                                                   ACGGACGTGG                          
                                                 TTACGGACGT                            
                                                   ACGGACGT                            
GCGAAGGTGGCGGAATTGGTAGACGCGCT                                                          
GCGAAGGTGGCGGAATTGGTAGACGT                                                             
GCGAAGGTGGCGGAATTGGTAGACGC                                                             
GCGAAGGTGGCGGAATTGGTAGACG                                                              
GCGAAGGTGGCGGAATTGGTAGACGCG                                                            
GCGAAGGTGGCGGAATTGGTAGACA                                                              
GCGAAGGTGGCGGAATTGGTAGACGCA                                                            
GCGAAGGTGGCGGAATTGGTAGACGCGT                                                           
GCGAAGGTGGCGGAATTGGTAGACGCGCC                                                          
GCGAAGGTGGCGGAATTGGTAGACGCGCA                                                          
GCGAAGGTGGCGGAATTGGTAGACGCGC                                                           
GCGAAGGTGGCGGAATTGGTAGACGA                                                             
GCGAAGGTGGCGGAATTGGTAGACGCGCTA                                                         
GCGAAGGTGGCGGAATTGGTAGAC                                                               
GCGAAGGTGGCGGAATTGGTAGAT                                                               
GCGAAGGTGGCGGAATTGGTAGA                                                                
GCGAAGGTGGCGGAATTGGTAGACGCGA                                                           
GCGAAGGTGGCGGAATTGGTAGACT                                                              
GCGAAGGTGGCGGAATTGGTAGACGCT                                                            
GCGAAGGTGGCGGAATTGGTAGACGCGCG                                                          

Escherichia_coli_str_K-12_substr_MG1655_tRNA-Ile-GAT-1-1
AGGCTTGTAGCTCAGGTGGTTAGAGCGCACCCCTGATAAGGGTGAGGTCGGTGGTTCAAGTCCACTCAGGCCTACCA
AGGCTTGTAGCTC                                                                
AGGCTTGTAGCTT                                                                
AGGCTTGTAGCTA                                                                
AGGCTTGTAGCT                                                                 
AGGCTTGTAGCTG                                                                
GGGCTTGTAGCTC                                                                
                               GCTGATAT                                      
AGGCTTGTAGCC                                                                 
AGGCTTGTAGCA                                                                 
AGGCTTGTAGT                                                                  
AGGCTTGTAGC                                                                  
AGGCTTGTAGCTCA                                                               
AGGCTTGTA                                                                    
AGGCTTGTAGA                                                                  
AGGCTTGTAG                                                                   
AGGCTTGTAGCTCAGGTGGTTAGAGCGCAT                                               
AGGCTTGTAGCTCAGGTGGTTAGAGCGCAC                                               
AGGCTTGTAGCTCAGGTGGTT                                                        
AGGCTTGTAGCTCAGGTGGTTAGAGCGCAA                                               
AGGCTTGTAGCTCAGGTGGTC                                                        
AGGCTTGTAGCTCAGGTGGTTAGAGCGCA                                                
AGGCTTGTAGCTCAGGTGGTTAGAGT                                                   
AGGCTTGTAGCTCAGGTGGTTAGAGC                                                   
AGGCTTGTAGCTCAGGTGGTTAGAGCGT                                                 
AGGCTTGTAGCTCAGGTGGTTAGAGCGC                                                 
AGGCTTGTAGCTCAGGTGGTTAGAGA                                                   
AGGCTTGTAGCTCAGGTGGTTAGAGCG                                                  
AGGCTTGTAGCTCAGGTGGTTAGAGCA                                                  
AGGCTTGTAGCTCAGGTGGTTAGA                                                     

Escherichia_coli_str_K-12_substr_MG1655_tRNA-Ala-GGC-1-1
GGGGCTATAGCTCAGCTGGGAGAGCGCTTGCATGGCATGCAAGAGGTCAGCGGTTCGATCCCGCTTAGCTCCACCA
GGGGCTATAGCTC                                                               
GGGGCTATAGCTT                                                               
GGGGCTATAGCTA                                                               
GGGGCTATAGCT                                                                
GGGGCTATAGCTG                                                               
CGGGGCTA                                                                     
           CCAGCTGGGA                                                       
            CAGCTGGGA                                                       
GGGGCTATAGCTCA                                                              
GGGGCTATAGC                                                                 
GGGGCTATAGT                                                                 
GGGGCTAT                                                                    
GGGGCTATA                                                                   
GGGGCTATAGCA                                                                
GGGGCTATAGA                                                                 
                                                                 TAGCTCCACCA
GGGGCTATAGCTCAGCTGGGAGAGCGCTT                                               
GGGGCTATAGCTCAGCTGGGAGAGCGCTC                                               
GGGGCTATAGCTCAGCTGGGAGAGCGCTA                                               
GGGGCTATAGCTCAGCTGGGA                                                       
GGGGCTATAGCTCAGC                                                            
GGGGCTATAGCTCAGT                                                            
GGGGCTATAGCTCAGA                                                            
GGGGCTATAGCTCAGCTGGGAGAGT                                                   
GGGGCTATAGCTCAGCTGGGAGA                                                     
GGGGCTATAGCTCAGCTGGGAGAGC                                                   
GGGGCTATAGCTCAGCTGGGAGAGCGCT                                                

Escherichia_coli_str_K-12_substr_MG1655_tRNA-fMet-CAT-1-1
CGCGGGGTGGAGCAGCCTGGTAGCTCGTCGGGCTCATAACCCGAAGGTCGTCGGTTCAAATCCGGCCCCCGCAACCA
CGCGGGGTGGAGT                                                                
CGCGGGGTGGAGC                                                                
CGCGGGGTGGAGCA                                                               
                            CGGGCTCG                                         
                        CCGTCGGG                                             
CGCGGGGTGGAGA                                                                
CGCGGGGTGG                                                                   
CGCGGGGT                                                                     
CGCGGGGTGGAGCAG                                                              
CGCGGGGTGGA                                                                  
CGCGGGGTGGAGCAA                                                              
CGCGGGGTGGAG                                                                 
CGCGGGGTGA                                                                   
CGCGGGGTGGAGCT                                                               
CGCGGGGTGGAGCAGCT                                                            

Escherichia_coli_str_K-12_substr_MG1655_tRNA-Thr-TGT-1-1
GCCGACTTAGCTCAGTAGGTAGAGCAACTGACTTGTAATCAGTAGGTCACCAGTTCGATTCCGGTAGTCGGCACCA
                          TCTGACTA                                          
                          TCTGACTT                                          
GCCGACTTAGCTC                                                               
GCCGACTTAGCTT                                                               
GCCGACTTAGCTA                                                               
GCCGACTTAGCTCA                                                              
GCCGACTTAGCTCAG                                                             
GCCGACTTAGCTCAGTAGGTAGAGCAACT                                               
GCCGACTTAGCTCAGTAGGTAGAGCAACC                                               
GCCGACTTAGCTCAGTAGGTAGAGCAACA                                               
GCCGACTTAGCTCAGTAGGTAGAGCAACTG                                              
GCCGACTTAGCTCAGTAGGTAGAGCAACG                                               
GCCGACTTAGCTCAGTAGGTA                                                       
GCCGACTTAGCTCAGTAGGT                                                        

Escherichia_coli_str_K-12_substr_MG1655_tRNA-Arg-ACG-1-1
GCATCCGTAGCTCAGCTGGATAGAGTACTCGGCTACGAACCGAGCGGTCGGAGGTTCGAATCCTCCCGGATGCACCA
              CCTGGATA                                                       
                                            GGGTCGGG                         
                                            CGGTCGGG                         
GCATCCGTAGCTT                                                                
GCATCCGTAGCTC                                                                
GCATCCGTAGCTA                                                                
GCATCCGTAGCTCAG                                                              
GCATCCGTAGCTCA                                                               
                                                                 CCGGATGCACCA
GCATCCGTAGCTCAGCTGGATAGAGTACTC                                               
GCATCCGTAGCTCAGCTGGATAGAGTACTT                                               
GCATCCGTAGCTCAGCTGGATAGAGTACTA                                               
GCATCCGTAGCTCAGCTGGATAGAGTACT                                                

Escherichia_coli_str_K-12_substr_MG1655_tRNA-Ser-TGA-1-1
GGAAGTGTGGCCGAGCGGTTGAAGGCACCGGTCTTGAAAACCGGCGACCCGAAAGGGTTCCAGAGTTCGAATCTCTGCGCTTCCGCCA
   CGTGTGGC                                                                             
                                                                GTTCGAATCTCTGCGCTTCCGCCA
                                                               AGTTCGAATCTCTGCGCTTCCGCCA
                                                                GTTCGAATCTCTGCGCTTCCGCT 
                                                                   CGAATCTCTGCGCTTCCGCCA
                                                                       TCTCTGCGCTTCCGCCA
                                                                       TCTCTGCGCTTCCGCC 
                                                                       TCTCTGCGCTTCCGCCG
                                                                       TCTCTGCGCTTCCGCA 
                                                                       TCTCTGCGCTTCCGCT 
                                                                       TCTCTGCGCTTCCGCCC
                                                                       TCTCTGCGCTTCCGCCT

Escherichia_coli_str_K-12_substr_MG1655_tRNA-Thr-GGT-2-1
GCTGATATGGCTCAGTTGGTAGAGCGCACCCTTGGTAAGGGTGAGGTCCCCAGTTCGACTCTGGGTATCAGCACCA
                                              TCCCCAGTTC                    
                                              TCCCCAGTTT                    
                                              TCCCCAGTTA                    
                                              TCCCCAGTTCG                   
                                              TCCCCAGTTCA                   
                                               CCCCAGTTC                    
                                              TCCCCAGTT                     
                                              TCCCCAGTTG                    
                                               CCCCAGTTT                    
                                               CCCCAGTTA                    
                                              TCCCCAGTTCGAT                 

Escherichia_coli_str_K-12_substr_MG1655_tRNA-Gly-CCC-1-1
GCGGGCGTAGTTCAATGGTAGAACGAGAGCTTCCCAAGCTCTATACGAGGGTTCGATTCCCTTCGCCCGCTCCA
AGCGGGCGTA                                                                 
AGCGGGCGT                                                                  
GCGGGCGTG                                                                 
 CGGGCGTG                                                                 
 CGGGCGTA                                                                 
GCGGGCGTA                                                                 
 CGGGCGTC                                                                 
 CGGGCGTT                                                                 
GCGGGCGTAGTTCAATGGT                                                       
GCGGGCGTAGTTCAATGGTAGAACGAGA                                              
GCGGGCGTAGTTCAATGGC                                                       

Escherichia_coli_str_K-12_substr_MG1655_tRNA-His-GTG-1-1
GTGGCTATAGCTCAGTTGGTAGAGCCCTGGATTGTGATTCCAGTTGTCGTGGGTTCGAATCCCATTAGCCACCCCA
                     GAGCCCTGG                                              
                    CGAGCCCTGG                                              
                    CGAGCCCTG                                               
                                               CGTGGGTTA                    
                                               CGTGGGTT                     
                                              TCGTGGGTTC                    
                                              TCGTGGGTTCA                   
                                              TCGTGGGTTT                    
                                              TCGTGGGTTA                    
GGTGGCTATAGCTC                                                               
GGTGGCTATAGCTCAGTTGGTAGAGCCCTG                                               

Escherichia_coli_str_K-12_substr_MG1655_tRNA-Asp-GTC-1-1
GGAGCGGTAGTTCAGTCGGTTAGAATACCTGCCTGTCACGCAGGGGGTCGCGGGTTCGAGTCCCGTCCGTTCCGCCA
                                          CGGGGTCG                           
                                                CGCGGGTA                     
                                          CGGGGTCA                           
                                          CGGGGTCGA                          
                                                              CCGTCCGA       
                                         CGGGGGTG                            
                                          CGGGGTCC                           
GGAGCGGTAGT                                                                  
                                          TGGGGTCT                           
GGAGCGGTAGTTCAGTCGGTTAGAATA                                                  
GGAGCGGTAGTTCAGTCGGTTAGAAT                                                   

Escherichia_coli_str_K-12_substr_MG1655_tRNA-Gly-GCC-1-1
GCGGGAATAGCTCAGTTGGTAGAGCACGACCTTGCCAAGGTCGGGGTCGCGAGTTCGAGTCTCGTTTCCCGCTCCA
                                        CCGGGGTCG                           
                                     CGGTCGGGG                              
                                    CAGGTCGT                                
GCGGGAATAGCTC                                                               
                                        CCGGGGTC                            
GCGGGAATAGCTCA                                                              
GCGGGAATAGCTT                                                               
GCGGGAATAGCTCAG                                                             
GCGGGAATAGCTCAA                                                             
GCGGGAATAGCTA                                                               
GCGGGAATAGCT                                                                

Escherichia_coli_str_K-12_substr_MG1655_tRNA-Leu-GAG-1-1
GCCGAGGTGGTGGAATTGGTAGACACGCTACCTTGAGGTGGTAGTGCCCAATAGGGCTTACGGGTTCAAGTCCCGTCCTCGGTACCA
                                                                           CCCTCGGA    
                                                                           TCCTCGGA    
                                                    CGGGCTTA                           
                                                                           TCCTCGGG    
                                                                           TCCTCGGT    
                                                                            CCTCGGTA   
                                                                           TCCTCGGC    
                                                                           CCCTCGGG    
GCCGAGGTGGTGGAATTGGTAGACACGCT                                                          
GCCGAGGTGGTGGAATTGGTAGACA                                                              

Escherichia_coli_str_K-12_substr_MG1655_tRNA-Glu-TTC-1-1
GTCCCCTTCGTCTAGAGGCCCAGGACACCGCCCTTTCACGGCGGTAACAGGGGTTCGAATCCCCTAGGGGACGCCA
                                                CGGGGTTG                    
                                                CGGGGTTC                    
 CCCCCTTA                                                                   
                                              TCAGGGGTTC                    
GTCCCCTTCGTC                                                                
                                                               CTAGGGGACGCCA
GTCCCCTTCGTCT                                                               
GTCCCCTTCGTT                                                                
GTCCCCTTCGT                                                                 
GTCCCCTTCGTCTAGA                                                            

Escherichia_coli_str_K-12_substr_MG1655_tRNA-Met-CAT-1-1
GGCTACGTAGCTCAGTTGGTTAGAGCACATCACTCATAATGATGGGGTCACAGGTTCGAATCCCGTCGTAGCCACCA
GGCTACGTAGCTT                                                                
GGCTACGTAGCTC                                                                
                                                              CCGTCGTG       
                                                              CCGTCGTA       
                                                             ACCGTCGTA       
                                                             TCCGTCGTA       
                                                              CCGTCGTC       
                                                              CCGTCGTT       
                                                             CCCGTCGC        

Escherichia_coli_str_K-12_substr_MG1655_tRNA-Leu-TAA-1-1
GCCCGGATGGTGGAATCGGTAGACACAAGGGATTTAAAATCCCTCGGCGTTCGCGCTGTGCGGGTTCAAGTCCCGCTCCGGGTACCA
                                       TCCCTCGGA                                       
                           CGGGATTG                                                    
                           GGGGATTG                                                    
GCCCGGATGGTGGA                                                                         
GCCCGGATGGTGGAA                                                                        
GCCCGGATGGTGGAATCGGTAGACA                                                              
GCCCGGATGGTGGAATCGGTAGACACA                                                            
GCCCGGATGGTGGAATCGGTAGACACAAGG                                                         
GCCCGGATGGTGGAATCGGTAGACACAAG                                                          

Escherichia_coli_str_K-12_substr_MG1655_tRNA-Gln-CTG-1-1
TGGGGTATCGCCAAGCGGTAAGGCACCGGATTCTGATTCCGGCATTCCGAGGTTCGAATCCTCGTACCCCAGCCA
                                  GATTCCGGA                                
                                                                 TCCCCAGT  
TGGGGTATC                                                                  
                              CTCTGATTC                                    
TGGGGTATCGCCAAGC                                                           
TGGGGTATCGCCAAGT                                                           
TGGGGTATCGCCAAGA                                                           

Escherichia_coli_str_K-12_substr_MG1655_tRNA-Cys-GCA-1-1
GGCGCGTTAACAAAGCGGTTATGTAGCGGATTGCAAATCCGTCTAGTCCGGTTCGACTCCGGAACGCGCCTCCA
                                              CCCGGTTT                    
                                              CCCGGTTC                    
                         GCGGATTT                                         
                         GCGGATTC                                         
                         GCGGATTA                                         
                                             CTCCGGTTC                    
                         GCGGATTG                                         

Escherichia_coli_str_K-12_substr_MG1655_tRNA-SeC-TCA-1-1
GGAAGATCGTCGTCTCCGGTGAGGCGGCTGGACTTCAAATCCAGTTGGGGCCGCCAGCGGTCCCGGGCAGGTTCGACTCCTGTGATCTTCCGCCA
                                                            TCCCGGGT                           
                        TGGCTGGA                                                               
                                                                             TCCTGTGT          
GGAAGATCGTCGTCT                                                                                
GGAAGATCGTCGTC                                                                                 
GGAAGATCGTCGTT                                                                                 
GGAAGATCGTCGT                                                                                  

Escherichia_coli_str_K-12_substr_MG1655_tRNA-Pro-GGG-1-1
CGGCACGTAGCGCAGCCTGGTAGCGCACCGTCATGGGGTGTCGGGGGTCGGAGGTTCAAATCCTCTCGTGCCGACCA
CGGCACGTAGCGT                                                                
CGGCACGTAGCGC                                                                
CGGCACGTAGCGA                                                                
                                    GGTGTCGGA                                
CGGCACGTAGT                                                                  
CGGCACGTAGCGCA                                                               

Escherichia_coli_str_K-12_substr_MG1655_tRNA-Arg-CCG-1-1
GCGCCCGTAGCTCAGCTGGATAGAGCGCTGCCCTCCGGAGGCAGAGGTCTCAGGTTCGAATCCTGTCGGGCGCGCCA
                                                                 GCGGGCGT    
 CGCCCGTC                                                                    
                                                                  CGGGCGCG   
 CGCCCGTT                                                                    
 CGCCCGTA                                                                    
CCGCCCGTA                                                                    

Escherichia_coli_str_K-12_substr_MG1655_tRNA-Tyr-GTA-1-1
GGTGGGGTTCCCGAGCGGCCAAAGGGAGCAGACTGTAAATCTGCCGTCACAGACTTCGAAGGTTCGAATCCTTCCCCCACCACCA
TGGTGGGGC                                                                             
        TCCCGAGT                                                                     
                            AAGACTGTA                                                
                            CAGACTGA                                                 
        TCCCGAGC                                                                     
                                                                CGAATCCTTCCCCCACCACCA

Escherichia_coli_str_K-12_substr_MG1655_tRNA-Trp-CCA-1-1
AGGGGCGTAGTTCAATTGGTAGAGCACCGGTCTCCAAAACCGGGTGTTGGGAGTTCGAGTCTCTCCGCCCCTGCCA
AGGGGCGTAGTTC                                                               
AGGGGCGTAGTTT                                                               
                                           CTGTTGGGA                        
AGGGGCGTAGTT                                                                
AGGGGCGT                                                                    

Escherichia_coli_str_K-12_substr_MG1655_tRNA-Pro-CGG-1-1
CGGTGATTGGCGCAGCCTGGTAGCGCACTTCGTTCGGGACGAAGGGGTCGGAGGTTCGAATCCTCTATCACCGACCA
                               CTTCGGGA                                      
                                           AGGGTCGGA                         
             TGCCTGGT                                                        
CGGTGATTGGCGT                                                                
             TGCCTGGA                                                        

Escherichia_coli_str_K-12_substr_MG1655_tRNA-Phe-GAA-1-1
GCCCGGATAGCTCAGTCGGTAGAGCAGGGGATTGAAAATCCCCGTGTCCTTGGTTCGATTCCGAGTCCGGGCACCA
                                              CCCTTGGTA                     
                                      TCCCCGTA                              
GCCCGGATAGCTCA                                                              
GCCCGGATAGCTC                                                               
GCCCGGATAGCTCAGTCGGTA                                                       

Escherichia_coli_str_K-12_substr_MG1655_tRNA-Ser-GGA-1-1
GGTGAGGTGTCCGAGTGGCTGAAGGAGCACGCCTGGAAAGTGTGTATACGGCAACGTATCGGGGGTTCGAATCCCCCCCTCACCGCCA
GGTGAGGTGTCCGAGTGGCTGAAGGAGCAT                                                          
GGTGAGGTGTCCGAGTGGCTGAAGGAGCAC                                                          
GGTGAGGTGTCCGAGTGGCTGAAGGAGT                                                            
GGTGAGGTGTCCGAGTGGCTGAAGGAGC                                                            
GGTGAGGTGTCCGAGTGGCTGAAGGAGA                                                            

Escherichia_coli_str_K-12_substr_MG1655_tRNA-Val-GAC-1-1
GCGTCCGTAGCTCAGTTGGTTAGAGCACCACCTTGACATGGTGGGGGTCGGTGGTTCGAGTCCACTCGGACGCACCA
GCGTCCGTAGCTT                                                                
GCGTCCGTAGCTC                                                                
                                                             CCACTCGGC       
                                                             CCACTCGGT       

Escherichia_coli_str_K-12_substr_MG1655_tRNA-Ile2-CAT-1-1
GGCCCCTTAGCTCAGTGGTTAGAGCAGGCGACTCATAATCGCTTGGTCGCTGGTTCAAGTCCAGCAGGGGCCACCA
                                              GCGCTGGTTC                    
                                                                 CGGGGCCG   
                                                                 CGGGGCCA   
                                        CCTTGGTA                            

Escherichia_coli_str_K-12_substr_MG1655_tRNA-Ser-CGA-1-1
GGAGAGATGCCGGAGCGGCTGAACGGACCGGTCTCGAAAACCGGAGTAGGGGCAACTCTACCGGGGGTTCAAATCCCCCTCTCTCCGCCA
                      ACGGACCA                                                            
               TGGCTGAACG                                                                 
               TGGCTGAAC                                                                  
         CCGGAGCC                                                                         

Escherichia_coli_str_K-12_substr_MG1655_tRNA-Gly-TCC-1-1
GCGGGCATCGTATAATGGCTATTACCTCAGCCTTCCAAGCTGATGATGCGGGTTCGATTCCCGCTGCCCGCTCCA
    CCATCGTA                                                               
 CGGGCATG                                                                  
GCGGGCATCGTA                                                               
GCGGGCATCGTATAATGGCTATT                                                    

Escherichia_coli_str_K-12_substr_MG1655_tRNA-Und-NNN-2-1
GTCCGCAGCTGGCAAGCGAATGTAAAGACTGACTAAGCATGTAGTACCGAGGATGTAGGAATTTCGGACGCGGGTTCAACTCCCGCCAGCTCCACCA
                       GAAGACTG                                                                  
                                                             CTTCGGAC                            
      TGCTGGCA                                                                                   
                                                              TTCGGACT                           

Escherichia_coli_str_K-12_substr_MG1655_tRNA-Ser-GCT-1-1
GGTGAGGTGGCCGAGAGGCTGAAGGCGCTCCCCTGCTAAGGGAGTATGCGGTCAAAAGCTGCATCCGGGGTTCGAATCCCCGCCTCACCGCCA
              AAGGCTGA                                                                       
                                                               TCCGGGGTC                     
                                                              ATCCGGGGTTCGAATCCCCGCCTCACCGCT 

Escherichia_coli_str_K-12_substr_MG1655_tRNA-Leu-TAG-1-1
GCGGGAGTGGCGAAATTGGTAGACGCACCAGATTTAGGTTCTGGCGCCGCAAGGTGTGCGAGTTCAAGTCTCGCCTCCCGCACCA
 CGGGAGTA                                                                            
                                     ATTCTGGC                                        

Escherichia_coli_str_K-12_substr_MG1655_tRNA-Pro-TGG-1-1
CGGCGAGTAGCGCAGCTTGGTAGCGCAACTGGTTTGGGACCAGTGGGTCGGAGGTTCGAATCCTCTCTCGCCGACCA
CGGCGAGTAGT                                                                  
CGGCGAGTAGCGCAGCTTGGTAGCGCAACT                                               

Escherichia_coli_str_K-12_substr_MG1655_tRNA-Val-TAC-1-1
GGGTGATTAGCTCAGCTGGGAGAGCACCTCCCTTACAAGGAGGGGGTCGGCGGTTCGATCCCGTCATCACCCACCA
                                          GGGGTCGGCGGTTCGATC                
                                          GGGGTCGGCGGTTCGATT                

Escherichia_coli_str_K-12_substr_MG1655_tRNA-Thr-CGT-1-1
GCCGATATAGCTCAGTTGGTAGAGCAGCGCATTCGTAATGCGAAGGTCGTAGGTTCGACTCCTATTATCGGCACCA
                                          CAGGTCGTA                         

Escherichia_coli_str_K-12_substr_MG1655_tRNA-Leu-CAA-1-1
GCCGAAGTGGCGAAATCGGTAGACGCAGTTGATTCAAAATCAACCGTAGAAATACGTGCCGGTTCGAGTCCGGCCTTCGGCACCA
                                                       GTGCCGGA                      

Escherichia_coli_str_K-12_substr_MG1655_tRNA-Und-NNN-1-1
AGCGCAGAGATGGCGCGGTAAGTTGTTGACTTAAAATGTCGTTCTAGGAACTTCTAAGTCGTGGGCCGCAGGTTCGAATCCTGCAGGGCGCGCCA
            CCGCGGTA                                                                           

Escherichia_coli_str_K-12_substr_MG1655_tRNA-Thr-GGT-1-1
GCTGATATAGCTCAGTTGGTAGAGCGCACCCTTGGTAAGGGTGAGGTCGGCAGTTCGAATCTGCCTATCAGCACCA
                           CCCCTTGGTA                                       

Escherichia_coli_str_K-12_substr_MG1655_tRNA-Val-GAC-2-1
GCGTTCATAGCTCAGTTGGTTAGAGCACCACCTTGACATGGTGGGGGTCGTTGGTTCGAGTCCAATTGAACGCACCA
                                                                 CTGAACGCA   

Escherichia_coli_str_K-12_substr_MG1655_tRNA-Lys-TTT-1-1
GGGTCGTTAGCTCAGTTGGTAGAGCAGTTGACTTTTAATCAATTGGTCGCAGGTTCGAATCCTGCACGACCCACCA
                                                                 ACGACCCACCA

Escherichia_coli_str_K-12_substr_MG1655_tRNA-Ala-TGC-1-1
GGGGCTATAGCTCAGCTGGGAGAGCGCCTGCTTTGCACGCAGGAGGTCTGCGGTTCGATCCCGCATAGCTCCACCA
                                                             CGCATAGCTCCACCA
