# Supplementary material for: RNA Sequencing Unveils Very Small RNAs With Potential Regulatory Functions in Bacteria
Source: Front Mol Biosci. 2022 Jun 3;9:914991. doi: 10.3389/fmolb.2022.914991 (PMC9203972; doi:10.3389/fmolb.2022.914991)
Supplement: Supplementary file 1 [file DataSheet1.ZIP › Supplementary_Files/Supplementary_File_D_Alignement/P. aeruginosa(PA7)_mRNA.txt]

DNA gyrase, B subunit
ATGAGCGAGAACAACACGTACGACTCTTCCAGCATCAAGGTGCTGAAGGGGCTGGATGCCGTACGCAAGCGCCCCGGCATGTACATCGGCGACACCGACGATGGCACCGGTCTGCACCACATGGTGTTCGAGGTGGTGGACAACTCCATCGACGAAGCGCTGGCCGGCTATTGCAGCGAAATCAGCATCACCATCCATACGGACGAGTCGATCACCGTCCGTGACAACGGGCGCGGCATTCCGGTGGATATCCACAAGGAAGAAGGGGTTTCTGCGGCGGAAGTGATCATGACCGTCCTCCACGCCGGCGGCAAGTTCGACGACAACACCTACAAGGTGTCCGGCGGCCTGCACGGTGTGGGCGTCTCGGTGGTGAACGCGCTGTCCCATGAATTGCGCCTGACCATCCGTCGCCACAACAAGGTCTGGGAACAGGTCTACCACCACGGCGTGCCGCAATTCCCGCTGCGCGAGGTGGGCGAAACCGACGGCTCCGGTACCGAGGTGCACTTCAAGCCGTCGCCGGAGACCTTCAGCAACATCCATTTCAGCTGGGACATCCTGGCCAAGCGGATCCGCGAATTGTCCTTCCTCAATTCCGGCGTCGGCATCCTGTTGCGTGACGAACGCACCGGCAAGGAAGAGCTGTTCAAGTACGAGGGCGGCCTGAAGGCCTTCGTCGAGTACCTGAACACCAACAAGTCCGCGGTGAACCAGGTCTTCCACTTCAATGTCCAGCGCGAAGAAGACGGCGTGGGCGTGGAAGTCGCCCTGCAGTGGAACGACAGCTTCAACGAGAACATCCTCTGCTTCACCAACAACATCCCGCAGCGTGACGGCGGCACCCACCTGGCCGGCTTCCGCTCGGCGCTGACGCGTAACCTGAACAACTACATCGAGGCCGAGGGCCTGGCGAAGAAATTCAAGATCGCCACCACCGGCGACGACGCCCGCGAAGGCCTCACCGCGATCATCTCGGTGAAGGTGCCGGATCCGAAATTCAGCTCGCAGACCAAGGACAAGCTGGTCTCCTCCGAGGTGAAGACCGCGGTGGAACAGGAAATGGGCAAGTACTTCGCCGACTTCCTGCTGGAGAACCCCAACGAAGCCAAGGCCGTGGTCGGCAAGATGATCGATGCCGCGCGGGCCCGCGAGGCGGCGCGCAAGGCGCGCGAGATGACCCGCCGCAAGGGCGCGCTGGACATCGCCGGCCTGCCCGGCAAGCTGGCAGACTGCCAGGAGAAGGACCCGGCGCTCTCCGAACTGTACATCGTGGAGGGTGACTCCGCGGGCGGCTCCGCCAAGCAGGGCCGCAACCGCCGGACCCAGGCGATCCTGCCGCTCAAGGGCAAGATCCTCAACGTCGAGAAGGCGCGCTTCGACAAGATGCTCTCTTCCCAGGAGGTCGGCACGCTGATCACCGCCCTGGGTTGCGGCATCGGTCGCGAGGAGTACAACATCGACAAGCTGCGCTACCACAACATCATCATCATGACCGATGCTGACGTCGACGGTTCGCACATCCGTACCCTGCTGCTGACCTTCTTCTTCCGCCAGATGCCCGAGCTGATCGAGCGCGGCTACGTGTACATCGCCCAGCCGCCGCTGTACAAGGTCAAGCGTGGCAAGCAGGAACAGTACATCAAGGACGACCAGGCCATGGAAGAATACATGACCCAGTCGGCCCTGGAAGACGCCAGCCTGCACGTCAACGAGCACGCCCCGGGCCTGGCCGGCGCGGCGCTGGAGAAGCTGGTCAACGAGTACCGCGGGGTGATCGCCACCCTCAAGCGCCTCTCGCGCCTGTACCCGCAGGAGCTGACCGAGCACTTCATCTACCTGCCCACCGTGTCGGTGGATGACCTGGCCAACGAGTCGGTGATGCAGGGCTGGCTGGAGAAATTCCAGGCGCGCCTGAGCGCCGCCGAGAAGTCCGGCCTGACCTACAAGGCCAGCCTGCGCGAAGACCGCGAGCGCCACCTGTGGCTGCCCGAGGTGGAACTGGTGGCTCACGGGCTGTCCAGTTACGTCACCTTCAACCGTGACTTCTTCGCCAGCAACGACTACCGCTCGGTGTCGCTGCTCGGCGACCAGTTGAACAGCCTGCTGGAGGACGGCGCCTACGTGCAGAAGGGCGAGCGCAAGCGGCCGATCAGCGCCTTCAAGGACGGCCTGGACTGGCTGATGGCCGAAGGCACCAAGCGCCACAGCATCCAGCGATACAAGGGACTGGGCGAGATGAACCCGGAACAGTTGTGGGAAACCACCATGGACCCGAACGTCCGCCGCATGCTCAAGGTCACCATCGAGGACGCCATCGCTGCCGACCAGATCTTCAACACCCTGATGGGCGATGCCGTGGAGCCGCGTCGCGACTTCATCGAAAGCAACGCGCTGGCGGTGTCGAACCTGGACGTGTGA
                                                                                                                                                                                                                                                                                                                                                                                                                                                                                                                                                                                                                                                                                                                                                                                                                                                                                                                                                                                                                                                                                                                                                                                                                                                                                                                                                                                                                                                                                                                                                                                                                                                                                                                                                                                                                                                                                                                                                                                                                                                                                                                                                                                                                                                                                                                TGGGACTGA                                                                                                                                                                                            
                                                                                                                                                                                                                                                                                                                                                                                                                                                                                                                                                                                                                                                                                                                                                                                                                                                                                                                                                                                                                                                                                                                                                                                                                                                                                                                                                                                                                                          GTGCTCTG                                                                                                                                                                                                                                                                                                                                                                                                                                                                                                                                                                                                                                                                                                                                                                                                                                                                                                                                                                                                                                                                   
                                                                                                                                                                                                                                                                                                                                                                                                                                                                                                                                                                                                                                                                                                                                                                                                                                                                                                                                                                                                                                                                                                                                                                                                                                                                                                                                                                                                                                                                                                                                                                                                                                                                                                                                                                                                                                                                                                                                                                                                                                                                                                                                                                                                                                                                                                                                                                                                                                                                                                         TTGGACGTG   
                                                                                                                                                                                                                                                                                                                                                                                                                                                                                                                                                                                                                                                                                                                                                                                                                                                                                                                                                                                                                                                                                                                                                                                                                                                                                                                                                                                                                                                                                                                                                                                                                                                                                                                                                                                                                                                                                                                                                                                                                                                                                                                                                                                                                                                                                                                TGGGACTG                                                                                                                                                                                             
                                                                                                                                                                                                                                                                                                                                                                                                                                                                                                                                                                                                                                                                                                                                                                                                                                                                                                                                                                                                                                                                                                                                                                                                                                                                                                                                                                                                                                                                               CCCTGGGTTC                                                                                                                                                                                                                                                                                                                                                                                                                                                                                                                                                                                                                                                                                                                                                                                                                                                                                                                                                                                                                            
                                              CGGGGCTGG                                                                                                                                                                                                                                                                                                                                                                                                                                                                                                                                                                                                                                                                                                                                                                                                                                                                                                                                                                                                                                                                                                                                                                                                                                                                                                                                                                                                                                                                                                                                                                                                                                                                                                                                                                                                                                                                                                                                                                                                                                                                                                                                                                                                                                                                                                                                                                                                                                                              
                                                                                                                                                                                                                                                                                                                                                                                                                                                                                                                                                                                                                                                                                                                                                                                                                                                                                                                                                                                                                                                                                                                                                                                                                                                                                                                                                                                                                                          GTGCTCTA                                                                                                                                                                                                                                                                                                                                                                                                                                                                                                                                                                                                                                                                                                                                                                                                                                                                                                                                                                                                                                                                   
                                               CGGGCTGG                                                                                                                                                                                                                                                                                                                                                                                                                                                                                                                                                                                                                                                                                                                                                                                                                                                                                                                                                                                                                                                                                                                                                                                                                                                                                                                                                                                                                                                                                                                                                                                                                                                                                                                                                                                                                                                                                                                                                                                                                                                                                                                                                                                                                                                                                                                                                                                                                                                              
                                                                                                                                                                                                                                                                                                                                                                                                                                                                                                                                                                                                                                                                                                                                                                                                                                                                                                                                                                                                                                                                                                                                                                                                                                                                                                                                                                                                                                                                                                                                                                                                                                                                                                                                                                                                                                                                                                                                                                                                                                                                                                                                                                                                                                                                                                                                                                                                                                                                                                         TTGGACGTGG  
                                                                                                                                                                                                                                                                                                                                                                                                                                                                                                                                                                                                                                                                                                                                                                                                                                                                                                                                                                                                                                                                                                                                                                                                                                                                                                                                                                                                                                                                                                                                                                                                                                                                                                                                                                                                                                                                                                                                                                                                                                                                                                                                                                                                                                                                                                                                                                                                                                                                                                         TTGGACGTA   
                                                                                                                                                                                                                                                                                                                                                                                                                                                                                                                                                                                                                                                                                                                                                                                                                                                                                                                                                                                                                                                                                                                                                                                                                                                                                                                                                                                                                                                                                                                                                                                                                                                                                                                                                                                                                                                                                                                                                                                                                                                                                                                                                                                                                                                                                                                TGGGACTGG                                                                                                                                                                                            
                                                                                                                                                                                                                                                                                                                                                                                                                                                                                                                                                                                                                                                                                                                                                                                                                                                                                                                                                                                                                                                                                                                                                                                                                                                                                                                                                                                                                                                                               CCCTGGGTTT                                                                                                                                                                                                                                                                                                                                                                                                                                                                                                                                                                                                                                                                                                                                                                                                                                                                                                                                                                                                                            
                                                                                                                                                                                                                                                                                                                                                                                                                                                                                                                                                                                                                                                                                                                                                                                                                                                                                                                                                                                                                                                                                                                                                                                                                                                                                                                                                                                                                                                                                                                                                                                                                                                                                                                                                                                                                                                                                                                                                                                                                                                                                                                                                                                                                                                                                                                TGGGACTA                                                                                                                                                                                             
                                                                                                                                                                                                                                                                                                                                                                                                                                                                                                                                                                                                                                                                                                                                                                                                                                                                                                                                                                                                                                                                                                                                                                                                                                                                                                                                                                                                                                                                               CCCTGGGTTA                                                                                                                                                                                                                                                                                                                                                                                                                                                                                                                                                                                                                                                                                                                                                                                                                                                                                                                                                                                                                            
                                                                                                                                                                                                                                                                                                                                                                                                                                                                                                                                                                                                                                                                                  CGGGCGGG                                                                                                                                                                                                                                                                                                                                                                                                                                                                                                                                                                                                                                                                                                                                                                                                                                                                                                                                                                                                                                                                                                                                                                                                                                                                                                                                                                                                                                                                                                                                                                                                                                                                                                                                                                                                                           
                                                                                                                                                                                                                                                                                                                                                                                                                                                                                                                                                                                                                                                                                                                                                                                                                                                                                                                                                                                                                                                                                                                                                                                                                                                                                                                                                                                                                                                                                                                                                                                                                                                                                                                                                                                                                                                                                                                                                                                                                                                                                                                                                                                                                                                             AGGACTGC                                                                                                                                                                                                                                                
                                                                                                                                                                                                                                                                                                                                                                                                                                                                                                                                                                                                                                                                                                                                                                                                                                                                                                                                                                                                                                                                                                                                                                                                                                                                                                                                                                                                                                                                                                                                                                                                                                                                                                                                                                                                                                                                                                                                                                                                                                                                                                                                                                                                                                                                                                                                                                                                                                                                                                         TTGGACGTGA  
                                                                                                                                                                                                                                                                                                                                                                                                                                                                                                                                                                                                                                                                                                                                                                                         GGAAGTCGG                                                                                                                                                                                                                                                                                                                                                                                                                                                                                                                                                                                                                                                                                                                                                                                                                                                                                                                                                                                                                                                                                                                                                                                                                                                                                                                                                                                                                                                                                                                                                                                                                                                                                                                   
                                                                                                                                                                                                                                                                                                                                                                                                                                                                                                                                                                                                                                                                                                                                                                                                                                                                                                                                                                                                                                                                                                                                                                                                                                                                                                                                                                                                                                                                                                                                                                                                                                                                                                                                                                                                                                                                                                                                                                                                                                                                                                                                                                                                                                                                                                                                                                                                                                                                                                         TTGGACGTC   
                                                                                                                                                                                                                                                                                                                                                                                                                                                                                                                                                                                                                    CTCCGGCGTG                                                                                                                                                                                                                                                                                                                                                                                                                                                                                                                                                                                                                                                                                                                                                                                                                                                                                                                                                                                                                                                                                                                                                                                                                                                                                                                                                                                                                                                                                                                                                                                                                                                                                                                                                                                                                                                                                       
                                                                                                                                                                                                                                                                                                                                                                                                                                                                                                                                                                                                                                                                                                                                                                                                                                                                                                                                                                                                                                                                                                                                                                                                                                                                                                                                                                                                                                                                                    GGTTGCGGC                                                                                                                                                                                                                                                                                                                                                                                                                                                                                                                                                                                                                                                                                                                                                                                                                                                                                                                                                                                                                        
                                                                                                                                                                                                                                                                                                                                                                                                                                                                                                                                                                                                                                                                                                                                                                                                                                                                                                                                                                                                                                                                                                                                                                                                                                                                                                                                                                                                                                                                                                                                                                                                                                                                                                                                                                                                                                                                                                                                                                                                                                                                                                                                                                                                                                                                                                                CGGGACTG                                                                                                                                                                                             
                                                TGGCTGGAA                                                                                                                                                                                                                                                                                                                                                                                                                                                                                                                                                                                                                                                                                                                                                                                                                                                                                                                                                                                                                                                                                                                                                                                                                                                                                                                                                                                                                                                                                                                                                                                                                                                                                                                                                                                                                                                                                                                                                                                                                                                                                                                                                                                                                                                                                                                                                                                                                                                            
                                                                                                                                                                                                                                                                                                                                                                                                                                     AGGTCTGGGA                                                                                                                                                                                                                                                                                                                                                                                                                                                                                                                                                                                                                                                                                                                                                                                                                                                                                                                                                                                                                                                                                                                                                                                                                                                                                                                                                                                                                                                                                                                                                                                                                                                                                                                                                                                                                                                                                                                                                                                                                                                                      
                                              CGGGGCTGT                                                                                                                                                                                                                                                                                                                                                                                                                                                                                                                                                                                                                                                                                                                                                                                                                                                                                                                                                                                                                                                                                                                                                                                                                                                                                                                                                                                                                                                                                                                                                                                                                                                                                                                                                                                                                                                                                                                                                                                                                                                                                                                                                                                                                                                                                                                                                                                                                                                              
                                                                                                                                                                                                                                                                                                                                                                           CTCTCGGTA                                                                                                                                                                                                                                                                                                                                                                                                                                                                                                                                                                                                                                                                                                                                                                                                                                                                                                                                                                                                                                                                                                                                                                                                                                                                                                                                                                                                                                                                                                                                                                                                                                                                                                                                                                                                                                                                                                                                                                                                                                                                                                                                 
                                                                                                                                                                                                                                                                                                                                                                                                                                                              GGGCGTGT                                                                                                                                                                                                                                                                                                                                                                                                                                                                                                                                                                                                                                                                                                                                                                                                                                                                                                                                                                                                                                                                                                                                                                                                                                                                                                                                                                                                                                                                                                                                                                                                                                                                                                                                                                                                                                                                                                                                                                                                                                               
                                                                                                                                                                                                                                                                                                                                                                                                                                                                                                                                                                                                                                                                                                                                                                                                                                                                                                                                                                                                                                                                                                                                                                                                                                                                                                                                                                                                                                                                                                                                                                                                                                                                                                                                                                                                                                                                                                                                                                                                                                                                                             CGGCTGTCT                                                                                                                                                                                                                                                                                                                                                                                                               
                                                                                                                                                                                                      CCGGACGA                                                                                                                                                                                                                                                                                                                                                                                                                                                                                                                                                                                                                                                                                                                                                                                                                                                                                                                                                                                                                                                                                                                                                                                                                                                                                                                                                                                                                                                                                                                                                                                                                                                                                                                                                                                                                                                                                                                                                                                                                                                                                                                                                                                                                                                                                                       
                                                                                                                                                                                                                                                                                                                                                                                                                                                                                                                                                                                                                                                                                                                                                                                                                                                                                                                                                                                                                                                                                                                                                                                                                                                                                                                                                                                                                                          GTGCTCTC                                                                                                                                                                                                                                                                                                                                                                                                                                                                                                                                                                                                                                                                                                                                                                                                                                                                                                                                                                                                                                                                   
                                                                                                                                                                                                                                                                                                                                                                                                                                                                                                                                                                                                                                                                                  CGGGCGGA                                                                                                                                                                                                                                                                                                                                                                                                                                                                                                                                                                                                                                                                                                                                                                                                                                                                                                                                                                                                                                                                                                                                                                                                                                                                                                                                                                                                                                                                                                                                                                                                                                                                                                                                                                                                                           
                                                                                                                                                                                                                                                                                                                                                                                                                                                                                                                                                                                                                                                                                                                                                                                                                                                                                                                                                                                                                                                                                                                                                                                                                                                                                                                                                                                                                                                                                                                                                                                                                                                                                                                                                                                                                                                                                                                                                                                                                                                                                                                                                                                                                                                             GGGACTGG                                                                                                                                                                                                                                                
                                                                                                                                                                                                                                                                                                                                                                                                                                                                                                                                                                                                                                                                                                                                                                                        TGGAAGTCGG                                                                                                                                                                                                                                                                                                                                                                                                                                                                                                                                                                                                                                                                                                                                                                                                                                                                                                                                                                                                                                                                                                                                                                                                                                                                                                                                                                                                                                                                                                                                                                                                                                                                                                                   
                                                                                                                                                                                                                                                                                                                                                                                                                                                                                                                                                                                                                                                                                                                                                                                                                                                                                                                                                                                                                                                                                                                                                                                                                                                                                                                                                                                                                                                                                                                                                                                                                                                                                                                                                                                                                                                                                                                                                                 ATGGCTGGA                                                                                                                                                                                                                                                                                                                                                                                                                                                                                                                                           
                                                                                                                                                                                                                                                                                                                                                                                                                                                                                                                                                                                                                                                                                                                                                                                                                                                                                                                                                                                                                                                                                                                                                                                                                                                                                                                                                                                                                                                                                                                                                                                                                                                                                                                                                                                                                                                                                                                                                                                                                                                                                                                                                                                                                                                                                                                TGGGACTGT                                                                                                                                                                                            
                                                                                                                                                                                                                                                                                                                                                                                                                                                                                                                                                                                                                                                                                                                                                                                                                                                                                                                                                                                                                                                                                                                                                                                                                                                                                                                                                                     AGCCGGACG                                                                                                                                                                                                                                                                                                                                                                                                                                                                                                                                                                                                                                                                                                                                                                                                                                                                                                                                                                                                                                                                                                                                       
                                                                                                                                                                                                                                                                                                                                                                                                                                                                                                                                                                                                                                                                                                                                                                                                                                                                                                                                                                                                                     AAGGTGCCGGA                                                                                                                                                                                                                                                                                                                                                                                                                                                                                                                                                                                                                                                                                                                                                                                                                                                                                                                                                                                                                                                                                                                                                                                                                                                                                                                                                                                                                                                                                     
                                                                                                                                                                                                                                                                                                                                                                                                                                                                                                                                                                                                                                                                                                                                                                                                                                                                                                                                                                                                                                                                                                                                                                                                                                                                                                                                                                                                                                                                                                                                                                                                                                                                                                                                                                                                                                                                                                                                                                                                                                                                                                                                                                                                                                                             AGGACTGT                                                                                                                                                                                                                                                
                                                                                                                                                                                                                                                                                                                                                                                                                                                                                                                                                                                                                                                                                                                                                                                                                                                                                                                                                                                                                                                                                                                                                                                                                                                                                                                                                                                                                                                                                                                                                                                                                                                                                                                                                                                                                                                                                                                                                                                                                                                                                                                                                                                                                                                                                                                TGGGACTC                                                                                                                                                                                             
                                                                                                                                                                                                                                                                                                                                                                                                                                                                                                                                                                                                                                                                                                                                                                                                                                                                                                                                                                                                                                                                                                                                                                                                                                                                                                                                      AGCGGGCGGG                                                                                                                                                                                                                                                                                                                                                                                                                                                                                                                                                                                                                                                                                                                                                                                                                                                                                                                                                                                                                                                                                                                                                                     
                                                                                                                                                                                                                                                                                                                                                                                                                                                                                                                                                                                                                                                                                                                                                                                                                                                                                                                                                                                                                                                                                                                                                                                                                                                                                                                                                                                                                                                                                    GGTTGCGGA                                                                                                                                                                                                                                                                                                                                                                                                                                                                                                                                                                                                                                                                                                                                                                                                                                                                                                                                                                                                                        
                                                                                                                                                                                                                                                                                                                                                                                                                                                                                                                                                                                                                                                                                                                                                                                                                                                                                                                                                                                                                                                                                                                                                                                                                                                                                                                                                                                                                                                                                                                                                                                                                                                                                                                                                                                                                                                                                                                       GGTGTCGGA                                                                                                                                                                                                                                                                                                                                                                                                                                                                                                                                                                                     

DNA polymerase III, beta subunit
ATGCATTTCACCATTCAACGCGAAGCCCTGTTGAAACCGCTGCAACTGGTCGCCGGCGTCGTGGAACGCCGCCAGACATTGCCGGTTCTCTCCAACGTCCTGCTGGTGGTCGAAGGCCAGCAGCTGTCGCTGACCGGTACCGACCTCGAGGTCGAGCTGGTCGGTCGCGTGGTACTGGAGGATGCCGCCGAGCCCGGCGAGATCACCGTACCGGCGCGCAAGCTGATGGACATCTGCAAGAGCCTGCCCAGCGATGTGCTGATCGACATCCGTGTCGAAGAGCAGAAGCTCCTGGTGAAGGCCGGCCGCAGCCGTTTTACCCTCTCCACCCTGCCGGCCAACGACTTCCCCACCGTCGAGGAAGGCCCCGGTTCGCTGAACTTCAGCATCGCCCAGAGCAAGCTGCGTCGCCTGATCGATCGCACCAGCTTCGCCATGGCGCAGCAGGATGTGCGCTACTACCTCAACGGCATGCTCCTGGAAGTGAACGGTGGCGCCCTGCGCTCCGTCGCCACCGATGGGCACCGCCTGGCCATGTGCTCGCTGGACGCGCAGATCCCGTCGCAGGACCGCCACCAGGTGATCGTCCCGCGCAAGGGCATCCTCGAACTGGCGCGCCTGCTCACCGAGCAGGATGGCGAGGTCGGCATCGTCCTCGGCCAGCACCACATTCGCGCCACCACCGGCGAGTTCACCTTCACCTCGAAGCTGGTGGACGGCAAGTTCCCGGACTACGAGCGTGTGCTGCCGCGTGGCGGCGACAAACTGGTGATCGGTGATCGCCAGCAATTGCGCGAGGCCTTCAGCCGTACCGCGATCCTCTCCAACGAGAAGTACCGCGGTATTCGCCTGCAGCTGTCCAACGGTCTGCTGAAGATCCAGGCGAACAACCCGGAACAGGAAGAGGCCGAGGAAGAAGTGCAGGTCGAGTACAACGGCGGGAACCTGGAGATTGGCTTCAACGTCAGCTACCTGCTCGACGTGCTGGGTGTGATCGGTACCGAACAGGTCCGCTTCATTCTCTCCGACTCCAACAGCAGCGCCCTGGTCCACGAGGCCGACAATGACGATTCCGCCTACGTCGTCATGCCGATGCGCCTCTAA
                                                       CCGTCGTGA                                                                                                                                                                                                                                                                                                                                                                                                                                                                                                                                                                                                                                                                                                                                                                                                                                                                                                                                                                                                                                                                                
                                                                                                                                                                                                                                                                                                                                                                                                                                                                                                                                                                                                                                                                                                                                                                                                                                                                                                                                                                           CGGAACCTGG                                                                                                                                                           
                         CCCTGTTGA                                                                                                                                                                                                                                                                                                                                                                                                                                                                                                                                                                                                                                                                                                                                                                                                                                                                                                                                                                                                                                                                                                              
                                                                                                                                                                                                                                                                                                                                                                                                                                                                                                                       CTCCGTCGCG                                                                                                                                                                                                                                                                                                                                                                                                                                                                                                                                                                                                               
                        ACCCTGTTGA                                                                                                                                                                                                                                                                                                                                                                                                                                                                                                                                                                                                                                                                                                                                                                                                                                                                                                                                                                                                                                                                                                              
                                                                                                                                                                                                                                                                                                                                                                                                                                                                                                                                                                                                                                                                                                                                                                                                                                                                                                                                                                           CGGAACCTG                                                                                                                                                            
                                                       CCGTCGTGG                                                                                                                                                                                                                                                                                                                                                                                                                                                                                                                                                                                                                                                                                                                                                                                                                                                                                                                                                                                                                                                                                
                                                                                                                                                                                                                                                                                                                                                                                                                                                                                                                                                                                                                                                                                                                                                                                                                                                                                                                                                                           CGGAACCTGGA                                                                                                                                                          
                                                                                                                                                                                                                                                                                                                                                                                                                                                                                                                       CTCCGTCGG                                                                                                                                                                                                                                                                                                                                                                                                                                                                                                                                                                                                                
                                                                                                                                                                                                                                                                                                                                                                                                                                                                                                                       CTCCGTCGCA                                                                                                                                                                                                                                                                                                                                                                                                                                                                                                                                                                                                               
                                                                                                                                                                                                                                                                                                                                                                            TCCCCGGA                                                                                                                                                                                                                                                                                                                                                                                                                                                                                                                                                                                                                                                                                                                                                            
                                                                                                                                                                                                                                                                                                                                                                                                                                                                                                                                                                                                                                                                                                                                                                                                                                                                                                                                                                           CGGAACCTGA                                                                                                                                                           
                                                                                                                                                                                                                                                                                                                                                                                                                                                                                                                       CTCCGTCGCC                                                                                                                                                                                                                                                                                                                                                                                                                                                                                                                                                                                                               
                                                                                                                                                                                                                                                                                                                                                                                                                                                                                                                                                                                                                                                                                                                                                      GCGGACTA                                                                                                                                                                                                                                                                                                                                                                                  
                                                                                                                                                                                                                                                                                                                                                                                                                                                                                                                       CTCCGTCGC                                                                                                                                                                                                                                                                                                                                                                                                                                                                                                                                                                                                                
                                                                                                                                                                                                                                                                                                                                                                                                                                                                                                                                                                                                                                                                                                                                       TTGGACGGG                                                                                                                                                                                                                                                                                                                                                                                                
                                                       CCGTCGTGT                                                                                                                                                                                                                                                                                                                                                                                                                                                                                                                                                                                                                                                                                                                                                                                                                                                                                                                                                                                                                                                                                
                                                                                                                                                                                                                                                                                                                                                                                                                                                                                                                       CTCCGTCGA                                                                                                                                                                                                                                                                                                                                                                                                                                                                                                                                                                                                                
                                                       CCGTCGTGC                                                                                                                                                                                                                                                                                                                                                                                                                                                                                                                                                                                                                                                                                                                                                                                                                                                                                                                                                                                                                                                                                
                                                                                                                                                                                                                                                                                                                                                                                                                                                                                                                                                                                                                                                                                                                                       TTGGACGGT                                                                                                                                                                                                                                                                                                                                                                                                
                                                                                                                                                                                                                                                                                                                                                                                                                                                                                                                                                                                                                                                                                                                                                      GCGGACTC                                                                                                                                                                                                                                                                                                                                                                                  
                                                                                                                                                                                                                                                                                                                                                                                                                                                                                                                      ACTCCGTCGT                                                                                                                                                                                                                                                                                                                                                                                                                                                                                                                                                                                                                
                                                                                                                                                                                                                                                                                                                                                                                    CCGCTGAACT                                                                                                                                                                                                                                                                                                                                                                                                                                                                                                                                                                                                                                                                                                                                                  
                         CCCTGTTGG                                                                                                                                                                                                                                                                                                                                                                                                                                                                                                                                                                                                                                                                                                                                                                                                                                                                                                                                                                                                                                                                                                              
                                                                                                                                                                                                                                                                                                                                                                                                                                                                                                                      ACTCCGTCGCG                                                                                                                                                                                                                                                                                                                                                                                                                                                                                                                                                                                                               
                        ACCCTGTTGG                                                                                                                                                                                                                                                                                                                                                                                                                                                                                                                                                                                                                                                                                                                                                                                                                                                                                                                                                                                                                                                                                                              
                                                                                                                                                                                                                                                                                                                                                                                                                                                                                                                                                                                                                                                                                                                                                      GCGGACTG                                                                                                                                                                                                                                                                                                                                                                                  
                                                                                                                                                                                                                                                                                                                                                                                                                                                                                                                                                                                                                   CGGGCATG                                                                                                                                                                                                                                                                                                                                                                                                                                                                                                                     
                                                                                                                                                                                                                                                                                                                                                                                                                                                                                                                                                                                                                                                                                                                                       TTGGACGGA                                                                                                                                                                                                                                                                                                                                                                                                
                                                                                                                                                                                                                                                                                                                                                                            TCCCCGGTTC                                                                                                                                                                                                                                                                                                                                                                                                                                                                                                                                                                                                                                                                                                                                                          
                                                                                                                                                                                                                                                                                                                                                                                                                                                                                                                                                                                                                                                                                                                                                     TCCGGACA                                                                                                                                                                                                                                                                                                                                                                                   
                                                                                                                                                                                                                                                                                                                                                                                                                                                                                                                       CTCCGTCGCT                                                                                                                                                                                                                                                                                                                                                                                                                                                                                                                                                                                                               
                                                                                                                                                                                                                                                                                                                                                                                                                                                                                                                                                                                                                                                                                                                                                      TCGGACTC                                                                                                                                                                                                                                                                                                                                                                                  
                                                                                                                                                                                                                                                                                                                                                                                                                                                                                                                                                                                                                                                                                                                                                                                                                                                                                                                                                                           CGGAACCTA                                                                                                                                                            

chromosomal replication initiator protein DnaA
GTGTCCGTGGAACTCTGGCAGCAGTGCGTGGATCTTCTCCGCGATGAGCTGCCGTCCCAACAATTCAACACCTGGATCCGTCCCTTGCAGGTCGAAGCCGAAGGCGACGAATTGCGTGTGTATGCACCCAACCGTTTCGTCCTCGATTGGGTGAACGAGAAGTACCTCGGTCGCCTCCTGGAACTGCTCGGTGAACGCGGCGAGGGGCAATTGCCCGCGCTTTCCTTATTAATAGGCAGCAAGCGCAGCCGCACCCCGCGTGCCGCCATCGTGCCATCGCAATCCCACGTGGCGCCCCCGCCTCCGGTCGCACCGCCGCCTGCGCCGGTACAGCCGGTGTCTGCCGCACCGGTCGTGGTTCCTCGCGAAGAGCTGCCGCCTGTGGCGGCGGTTTCCAGCGTCACGGCCGACTCCTACGAGGCGGAAGAACCGAGCATCGATCCGCTGGCCGTAGCCATGCCGGCTGGCGCCGCGCCGGCAATACGCACCGAGCGCAACGTCCAGGTCGAAGGCGCGCTGAAGCACACCAGCTACCTGAACCGCACCTTCACCTTCGAGAACTTCGTCGAGGGCAAGTCCAACCAACTGGCCCGTGCCGCGGCCTGGCAGGTGGCGGACAACCTCAAGCATGGCTACAACCCGCTGTTCCTCTATGGTGGGGTCGGCCTGGGCAAGACCCACCTGATGCATGCTGTAGGTAACCATCTGCTGAAGAAGAATCCGAACGCCAAGGTCGTCTACCTGCATTCGGAGCGCTTCGTCGCGGACATGGTCAAGGCCCTGCAGCTCAACGCCATCAACGAATTCAAGCGCTTCTACCGCTCGGTGGACGCGCTGCTGATCGACGATATCCAGTTCTTCGCCCGTAAGGAGCGCTCCCAGGAAGAGTTCTTCCACACCTTCAACGCCCTTCTCGAAGGCGGCCAGCAGGTGATCCTCACCAGCGACCGCTATCCGAAGGAAATCGAAGGCTTGGAAGAGCGGCTGAAATCCCGCTTCGGCTGGGGCCTGACGGTGGCCGTCGAGCCGCCGGAACTGGAAACCCGTGTCGCGATCCTGATGAAGAAGGCCGAGCAGGCCAAGATCGAACTGCCGCACGATGCGGCGTTCTTCATCGCCCAGCGCATCCGTTCCAACGTGCGCGAACTGGAAGGCGCGCTGAAGCGGGTGATCGCCCACTCGCACTTCATGGGTCGGCCGATCACCATCGAGCTGATCCGCGAGTCGCTGAAGGACCTGCTGGCCCTGCAGGACAAGCTGGTCAGCATCGACAACATCCAGCGCACCGTCGCCGAGTACTACAAGATCAAGATCTCCGATCTGTTGTCCAAGCGGCGTTCGCGTTCGGTGGCGCGTCCGCGCCAGGTGGCCATGGCGCTCTCCAAGGAGCTGACCAACCACAGCCTGCCGGAGATCGGCGTAGCCTTCGGCGGTCGGGATCACACCACCGTGTTGCACGCCTGTCGTAAGATCGCTCAACTTAGGGAATCCGACGCGGATATCCGCGAGGACTACAAGAACCTGCTGCGTACCCTGACTACCTGA
                                                                                                                                                                                                                                                                                                                                                                                                                                                                                                                                                                                                                                                                                                                                                                                                                                                                                                                                                                                                                                                                                                                                                                                                                                                                                                                                                                                                                                                                                                                                                                                            TCTGACTA     
                                                                                                                                                                                                                                                                                                                                                                                                                                                                                                                                                                                                          CGGCCCGTG                                                                                                                                                                                                                                                                                                                                                                                                                                                                                                                                                                                                                                                                                                                                                                                                                                                                                                                                                                                      
                                                                                                                                                                                                                                                                                                                                                                                                                                                                                                                                                                                                                                                                                                                                                                                                                                                                                                                                                                                                                                                                                                                                                                                                                                                                                                                                                                                                                                                                                                                                                                 TGAGGACTG                               
                                                                                                                                                                                                                                                                                                                                                                                                                                                                                                                                                                                                                                                                                                                                                                                                                                                                                                                                                                                                                                          CGGGGCCG                                                                                                                                                                                                                                                                                                                                                                                                                                                                                                                                                       
                                                                                                                                                                                                                                                                                                                                                                                                                                                                                                                                                                                                                                                                                                                                                                                                                                                                                                                                                                                                                                                                                                                                                                                                                                                                                                                                                                    CGATCTGTTGA                                                                                                                                                                                                                          
                                                                                                                                                                                                                                                                                                                                                                                                                                                                                                                                                                                                                                                                                                                                                                                                                                                                                                                                                                                                                                                                                                                                                                                                                                                                                                                                                                                                                                        CGGAGCTGG                                                                                                                                                        
                                                                                                                                                                                                                                                                                                                                                                                                                                                                                                                                                                                                                                                                            TTGGTGGGGC                                                                                                                                                                                                                                                                                                                                                                                                                                                                                                                                                                                                                                                                                                                                                                                                                                                                                                                   
                                                                                                                                                                                                                                                                                                                                                                                                                                                                                                                                                                                                                                                                                                                                                                                                                                                         TTGGACGG                                                                                                                                                                                                                                                                                                                                                                                                                                                                                                                                                                                                                                                                                                                                        
                                                                                                                                                                                                                                                                                                                                                                                                                                                                                                                                                                                                                                                                                                                                                                                                                                                                                                                                                                                                                                                                                                                                                                                                                                                                                                                                                                                                                                                                                                                                                                                            TCTGACTC     
                                                                                                                                                                                                                                                                                                                                                                                        AGCCTGTGGG                                                                                                                                                                                                                                                                                                                                                                                                                                                                                                                                                                                                                                                                                                                                                                                                                                                                                                                                                                                                                                                                                                                                                                                                       
                                                                                                                                                                                                                                                                                                                                                                                                                                                                                                                                                                                                                                                                                                                                                                                     CCGTCGCG                                                                                                                                                                                                                                                                                                                                                                                                                                                                                                                                                                                                                                                                                                                                                                                                            
                                                                                                                                                                                                          CGGGGCAG                                                                                                                                                                                                                                                                                                                                                                                                                                                                                                                                                                                                                                                                                                                                                                                                                                                                                                                                                                                                                                                                                                                                                                                                                                                                                                                                                                                       
                                                                                                                                                                                                                                                                                                                                                                                                                                                                                                                                                                                                                                                                                                                                                                                                                                                                                                                                                                                                                                                                                                                                                                                                                                                                                                                                                                                                                                                                                                                                                                   CGGACTAC                              
                                                                                                                                                                                                                                                                                                                                                                                                                                                                                                                                                                                                                                                                                                                                                                          TTCGGAGCC                                                                                                                                                                                                                                                                                                                                                                                                                                                                                                                                                                                                                                                                                                                                                                                                                      
                                                                                                                                                                                                                                                                                                                                                                                                                                                                                                                                                                                                                                                                                                                                                                                                                                                                                                                                                                                                                                                                                                                                                                                                                                                                                                                                                                                                                                                                                                                                                                 TGAGGACTA                               
                                                                                                                                                                                                                                                                                                                                                                       TCCTCGCA                                                                                                                                                                                                                                                                                                                                                                                                                                                                                                                                                                                                                                                                                                                                                                                                                                                                                                                                                                                                                                                                                                                                                                                                                          
                                                                                                                                                                                                                                                                                                                                                                                                                                                                                                                                                                                                                                                                                                                                                                                                                                                                                                                                                                                                                                                                                                                                                                                                                                                                                                                                                                                                                                        CGGAGCTG                                                                                                                                                         
                                                                                                                                                                                       GTGCTCGG                                                                                                                                                                                                                                                                                                                                                                                                                                                                                                                                                                                                                                                                                                                                                                                                                                                                                                                                                                                                                                                                                                                                                                                                                                                                                                                                                                                                          
                                                                                                                                                                                                                                                                                                                                                                                                                                                                                                                                                                                                          CGGCCCGTA                                                                                                                                                                                                                                                                                                                                                                                                                                                                                                                                                                                                                                                                                                                                                                                                                                                                                                                                                                                      
                                                                                                                                                                                                                                                                                                                                                                                                                                                                                                                                                                                                                                                                                                                              GATCTGCTGA                                                                                                                                                                                                                                                                                                                                                                                                                                                                                                                                                                                                                                                                                                                                                                                                                                                                 
                                                                                                                                                                                                                                                                                                                                                                                                                                                                                                                                                                                                                                  AGGCGGACT                                                                                                                                                                                                                                                                                                                                                                                                                                                                                                                                                                                                                                                                                                                                                                                                                                                                                                                                                              
                                                                                                                                                                                                                                                                                                                                                                                                                                                                                                                                                                                                                                                                                                                                                                                                                                                                                                                                                                                                                     TGGCTGAAC                                                                                                                                                                                                                                                                                                                                                                                                                                                                                                                                                                           
                                                                                                                                                                                                                                                                                                                                                                                                                                                                                                                                                                                                                                                                                                                                                                                                                                                                                                                                                                                                                                                                                                                                                                                                                                                                                                                                                                                                                                        CGGAGCTGA                                                                                                                                                        
                                                                                                                                                                                                                                                                                                                                                                                                                                                         CCGCTGGA                                                                                                                                                                                                                                                                                                                                                                                                                                                                                                                                                                                                                                                                                                                                                                                                                                                                                                                                                                                                                                                                                                                                        
                                                                                                                                                                                                                                                                                                                                                                                                                                                                                                                                                                                                                                                                                                                                                                         CTTCGGAGCC                                                                                                                                                                                                                                                                                                                                                                                                                                                                                                                                                                                                                                                                                                                                                                                                                      
                                                                                                                                                                                       GTGCTCGGA                                                                                                                                                                                                                                                                                                                                                                                                                                                                                                                                                                                                                                                                                                                                                                                                                                                                                                                                                                                                                                                                                                                                                                                                                                                                                                                                                                                                         
                                                                                                                                                                                                                                                                                                                                                                                        AGCCTGTGGA                                                                                                                                                                                                                                                                                                                                                                                                                                                                                                                                                                                                                                                                                                                                                                                                                                                                                                                                                                                                                                                                                                                                                                                                       
                                                                                                                                                                                                                                                                                                                                                                                                                                                                                                                                                                                                                                                                                                                                                                           TCGGAGCT                                                                                                                                                                                                                                                                                                                                                                                                                                                                                                                                                                                                                                                                                                                                                                                                                      
                            CGGATCTC                                                                                                                                                                                                                                                                                                                                                                                                                                                                                                                                                                                                                                                                                                                                                                                                                                                                                                                                                                                                                                                                                                                                                                                                                                                                                                                                                                                                                                                                                                                                                                     
                                                                                                                                                                                                                                                                                                                                                                                                                                                                                                                                                                                                                                                                                                                                                                                                                                                                                                                                                                                                                                                         CCCGTCGC                                                                                                                                                                                                                                                                                                                                                                                                                                                                                                                                        
                                                                                                                                                                                                                                                                                                                                                                                                                                                                                                                                                                                                                                                                                                                                                                                                                                                                                                                                                                                                                                                                                                                                                                                                                                                                                                                                                                                                                                                                                      GGGTCGGGA                                                                                                          
                                                                                                                                                                                                                                                                                                                                                                                                                                                                                                                                                                                                                                                                                                                                                                                               TATGGTCA                                                                                                                                                                                                                                                                                                                                                                                                                                                                                                                                                                                                                                                                                                                                                                                                  
                                                                                                                                                                                                                                                                                                                                                                                                                                                                                                                                                                                                                                                                                                                                                                                               TATGGTCAAGT                                                                                                                                                                                                                                                                                                                                                                                                                                                                                                                                                                                                                                                                                                                                                                                               

RecF protein
ATGTCCCTGACCCGCGTTTCGGTCACCGCGGTGCGCAACCTGCACCCGGTGACCCTCTCCCCCTCCCCCCGCATCAACATCCTTTACGGCGACAACGGCAGCGGCAAGACCAGCGTGCTCGAAGCGATCCACCTGCTGGGCCTGGCGCGCTCGTTCCGCAGCGCTCGCCTGCAGCCGGTGATCCAGTACGAGGAAGCGGCCTGCACTGTATTCGGCCAAGTGATGTTGGCCAATGGCATAGCCAGCAATCTCGGGATTTCCCGTGAACGCCAGGGCGAGTTCACCATCCGCATCGATGGGCAGAACGCCCGAAGTGCTGCTCAGTTGGCGGAAACCCTTCCATTGCAACTGATCAATCCGGACAGCTTTCGCCTTCTCGAGGGCGCGCCGAAAATTCGTCGGCAGTTCCTCGATTGGGGAGTGTTCCACGTGGAACCTCGCTTCCTGCCCGTCTGGCAACGCTTGCAGAAGGCGTTGCGCCAGCGGAACTCCTGGCTCCGGCATGGTAAACTGGACCCCGCGTCGCAAGCGGCCTGGGACCGGGAGTTGAGCCTGGCCAGCGATGAGATCGATGCCTACCGCAGAAGCTATATCCAGGCGCTGAAACCGGTGTTCGAGGAAACCCTCGCCGAGCTGGTTTCGCTGGATGACCTGACCCTGAGCTACTACCGAGGCTGGGACAAGGACCGGGACCTCCAGGACGTCCTGGCCTCCAGCCTGTTGCGCGACCAGCAGATGGGCCACACCCAGGCGGGACCGCAGCGTGCGGATCTTCGCATACGGTTGGCGGGTCATAACGCAGCCGAGATTCTCTCGCGCGGACAGCAGAAGCTGGTGGTATGCGCCCTGCGCATCGCCCAGGGGCATCTGATCAATCGCGCCAAGCGCGGACAGTGCGTCTACCTGGTGGACGACCTGCCCTCGGAACTGGATGAGCAGCATCGAATGGCTCTTTGCCGCTTGCTTGAAGATTTGGGTTGCCAGGTATTCATCACCTGCGTGGACCCGCAACTATTGAAAGACGGCTGGCGCACGGATACGCCGGTAGCCATGTTCCACGTGGAACATGGAAAAGTCTCTCAGACCACGACCATCGGGAGTGAAGCATGA
                                                                                                                                                                                                                                                                                                                                                                                                                                                                                        GGTTGCGG                                                                                                                                                                                                                                                                                                                                                                                                                                                                                                                                                                                                                                                      
                                                                                                                                                                                                                                                                                                                                                                                                                                                                                                                                                                                                                                                                                                                                                                                                                                                                                                                                                      TCCTCGGAT                                                                                                                                                                                       
                                                                                                                                                                                                                                                                                                                                   CTTGGCGGA                                                                                                                                                                                                                                                                                                                                                                                                                                                                                                                                                                                                                                                                                                                                                                                                          
                                                                                                                                                                                                                                                          CCGGGATTG                                                                                                                                                                                                                                                                                                                                                                                                                                                                                                                                                                                                                                                                                                                                                                                                                                                                                   
                                                                                                                                                                                                                                                                TTTCCCGTC                                                                                                                                                                                                                                                                                                                                                                                                                                                                                                                                                                                                                                                                                                                                                                                                                                                                             
                                                                                                                                                                                                                                                                                                                                                                                                                                                                                        GGTTGCGA                                                                                                                                                                                                                                                                                                                                                                                                                                                                                                                                                                                                                                                      
                                                                                                                                                                                                                                                                                                                                                                   TTCCGGACT                                                                                                                                                                                                                                                                                                                                                                                                                                                                                                                                                                                                                                                                                                                                                                          
                                                                                                                                                                                                                                                                                                                                                                                                                                                                                                                                                                                                                                                                                                                        AAGGACGT                                                                                                                                                                                                                                                                                                                                                                                                                      
                                                                                                                                                                                                                                                                                                                                                                                                                                                                                                                                                                                                                                                                                                                         AGGACGTC                                                                                                                                                                                                                                                                                                                                                                                                                     
                                                                                                                                                                                                                                                                                                                                                                                                                                                                                                                                                                                                                                                                                                                                                                                                                                                                                                                                                      TCCTCGGAC                                                                                                                                                                                       
                                                                                                                                                                                                                                                                                                                                                                                                                                                                                                                                                                                                                                                                                                                                                                                                                                                                                                                                                       CCTCGGAT                                                                                                                                                                                       
                                                                                                                                                                                                                                                                                                                                                                                                                                                                                                                                                     CTGGGACT                                                                                                                                                                                                                                                                                                                                                                                                                                                                                                                                                                                         
                                                                                                                                                                                                                                                          CCGGGATTA                                                                                                                                                                                                                                                                                                                                                                                                                                                                                                                                                                                                                                                                                                                                                                                                                                                                                   
                                                                                                                                                                                                                                                                                                                                                                   TTCCGGACC                                                                                                                                                                                                                                                                                                                                                                                                                                                                                                                                                                                                                                                                                                                                                                          
                                                                                                                                                                                                                                                                                                                                                                                                                                                                                                                                                                                                                                                                                                                                                                                                                                                                                                                                                      TCCTCGGAG                                                                                                                                                                                       
                                                                                                                                                                                                                                                                                                                                                                                                                                                                                                                                                                                                                                                                                                                                                                                                                                                                                                                                                      TCCTCGGAA                                                                                                                                                                                       
                                                                                                                                                                                                                                                                                                                                                                                                                                                                                                                                                                                                                                                                                                                       ACAGGACGT                                                                                                                                                                                                                                                                                                                                                                                                                      
                                                                                                                                                                                                                                                                                                                                                                   TTCCGGACA                                                                                                                                                                                                                                                                                                                                                                                                                                                                                                                                                                                                                                                                                                                                                                          
                                                                                                                                                                                                                                                       CTCTCGGT                                                                                                                                                                                                                                                                                                                                                                                                                                                                                                                                                                                                                                                                                                                                                                                                                                                                                       
                                                                                                                                                                                                                                                                                                                                                                                                                                                                                                                                                                                                                                                                                                                        CAGGACGT                                                                                                                                                                                                                                                                                                                                                                                                                      
                                                                                                                                                                                                                                                                                                                                                                                                                                                                                                                                                                                                                                                                                                                                                                                                                                                                                                                                                       CCTCGGAA                                                                                                                                                                                       
                                                                                                                                                                                                                                                                TTTCCCGTT                                                                                                                                                                                                                                                                                                                                                                                                                                                                                                                                                                                                                                                                                                                                                                                                                                                                             
                                                                                                                                                                                                                                                                                                                                                                                                                                                                                                                                                                                                                                                                                                                AGGACCTCC                                                                                                                                                                                                                                                                                                                                                                                                                             
                                                                                                                                                                                                                                                                                                                                                                                                           CCGTCGGA                                                                                                                                                                                                                                                                                                                                                                                                                                                                                                                                                                                                                                                                                                                                   

transposase
GTGATCAGTATGGAAATGATGGGCAAAATTCGCCGGATGTATTTCCGCGACAAGCTGTCGCTGCATGAGATAGCCAAGCGCACCGGGTTGGCGCGCAACACGATTCGCAAGTGGGTCAGAGCACCTGAGGCCAAGCCGCCGGTCTACCAACGCCGCGCGATCTTCAACAAACTCAGCCCTTTTCACGCCACGCTGGAGCAGGCGCTAAAAGCCGATTCGCTGCGGCCCAAGCAACAGCGGCGCAGTGCCAAGGCGCTGTTGGCGCAAATCAAAGCCGAAGGTTATGACGGTGGCTACAGCCAGCTCACCGCGTTTATCCGTGCCTGGCGAGGGGGACAGGGCAAGGCGTCGCAGGCCTTTGTGCCGCTGACCTTTGCTCTTGGCGAGGCGTTTCAGTTTGACTGGAGCGAGGAAGGCTTGCTGGTCGGCGGCATTTACCGGCGTATGCAGGTGGCACATCTGAAGCTGTGTGCCAGCCGTGCGTTCTGGCTTGTGGCGTATCCGAGCCAGGGCCATGAGATGTTATTTGACGCCCATACACGCTCGTTCGGCTCCTTGGGCGGCGTGCCGCGCCGGGGCATCTACGACAACATGAAGACCGCCGTCGACAAGGTCAATAAGGGCAAAGGCCGGGCGGTGAATGCGCGCTTTGCGGTGATGTGCGCGCATTACCTGTTCGATCCGGACTTCTGCAACGTCGCCGCTGGTTGGGAAAAGGGCATCGTTGAAAAGAACGTGCAAGACAGCCGCAGGCGTATCTGGCTAGACGCCCAGGACTGCCAGTTTCACTCCTTCGAGGAACTCAATGCCTGGCTGGGCCAGCGCTGCCGCGCGCTTTGGAACGAGCTGACGCACCCTCAATACAGCGGGCTCAGTGTGGCCGAGGTACTGGAGTTGGAGCGCGCCGAACTGATGCCTATGCCCGCGGCCTTCGACGGTTACGTCGAGCGGCCTGCGCGGGTCTCCAGCACCTGCCTGGTCAGTGTCGGGCGCAACCGTTACTCGGTGCCGTGTGAGTACGCGGGTAAGTGGGTCAGCAGCCGTTTGTATCCGACCCGCATCGAGGTGGTGGCCGATGATGCGCTGATTGCCAGCCATGCGCGCTTGCTGGATCGCGAACAGGTCAGCTACGACTGGCAGCACTACATCCCGCTGATTGAGCGCAAGCCCGGCGCGCTGCGCAACGGAGCGCCCTTTACTGATCTGCCAGCGCCGCTGCGTCAGCTTAAGCACGGTCTGGGGCGTCATGCCGGCGGTGACCGGATCATGGCGCAAGTCCTGGCTGCCGTACCGGTCGCCGGACTCGATGCCGTGCTGGTAGCCGTTGAGCTGGTACTGGAGAGCGGCAGCCTGAGCGCCGAACACATCCTCAATGTCGTGGCACGGCTGACAGCATCCGAACCGCCGCCCAGCGTCGAAACCCACTTGTCGCTCAAGGAAGCCCCCGTCGCCAACACGGCGCGCTACGACCGCCTGCGTGGCCAGACCAAGGAGATCGGTCATGCGTGA
                                                                                                                                                                                                                                                                                                                                                                                                                                                                                                     CTGGCTTGTGGC                                                                                                                                                                                                                                                                                                                                                                                                                                                                                                                                                                                                                                                                                                                                                                                                                                                                                                                                                                                                                                                    
                                                                                                                                                                                                                                                                                                                                                                                                                                                                                                     CTGGCTTGTGG                                                                                                                                                                                                                                                                                                                                                                                                                                                                                                                                                                                                                                                                                                                                                                                                                                                                                                                                                                                                                                                     
                                                                                                                                                                                                                                                                                                                                                                                                                                                                                                     CTGGCTTGTGGCA                                                                                                                                                                                                                                                                                                                                                                                                                                                                                                                                                                                                                                                                                                                                                                                                                                                                                                                                                                                                                                                   
                                                                                                                                                                                                                                                                                                                                                                                                                                                                                                     CTGGCTTGTGGA                                                                                                                                                                                                                                                                                                                                                                                                                                                                                                                                                                                                                                                                                                                                                                                                                                                                                                                                                                                                                                                    
                                                                                                                                                                                                                                                                                                                                                                                                                                                                                                     CTGGCTTGTGGT                                                                                                                                                                                                                                                                                                                                                                                                                                                                                                                                                                                                                                                                                                                                                                                                                                                                                                                                                                                                                                                    
                                                                                                                                                                                                                                                                                                                                                                                                                                                                                                     CTGGCTTGTGA                                                                                                                                                                                                                                                                                                                                                                                                                                                                                                                                                                                                                                                                                                                                                                                                                                                                                                                                                                                                                                                     
                                                                                                                                                                                                                                                                                                                                                                                                                                                                                                     CTGGCTTGTGGCG                                                                                                                                                                                                                                                                                                                                                                                                                                                                                                                                                                                                                                                                                                                                                                                                                                                                                                                                                                                                                                                   
                                                                                                                                                                                                                                                                                                                                                                                                                                                                                                     CTGGCTTGTG                                                                                                                                                                                                                                                                                                                                                                                                                                                                                                                                                                                                                                                                                                                                                                                                                                                                                                                                                                                                                                                      
                                                                                                                                                                                                                                                                                                                                                                                                                                                                                                    ACTGGCTTGTGGC                                                                                                                                                                                                                                                                                                                                                                                                                                                                                                                                                                                                                                                                                                                                                                                                                                                                                                                                                                                                                                                    
                                                                                                                                                                                                                                                                                                                                                                                                                                                                                                    ACTGGCTTGTGG                                                                                                                                                                                                                                                                                                                                                                                                                                                                                                                                                                                                                                                                                                                                                                                                                                                                                                                                                                                                                                                     
                                                                                                                                                                                                                                                                                                                                                                                                                                                                                                     CTGGCTTGTGGG                                                                                                                                                                                                                                                                                                                                                                                                                                                                                                                                                                                                                                                                                                                                                                                                                                                                                                                                                                                                                                                    
                                                                                                                                                                                                                                                                                                                                                                                                                                                                                                      TGGCTTGTGG                                                                                                                                                                                                                                                                                                                                                                                                                                                                                                                                                                                                                                                                                                                                                                                                                                                                                                                                                                                                                                                     
                                                                                                                                                                                                                                                                                                                                                                                                                                                                                                     CTGGCTTGTGC                                                                                                                                                                                                                                                                                                                                                                                                                                                                                                                                                                                                                                                                                                                                                                                                                                                                                                                                                                                                                                                     
                                                                                                                                                                                                                                                                                                                                                                                                                                                                                                     CTGGCTTGTGGCC                                                                                                                                                                                                                                                                                                                                                                                                                                                                                                                                                                                                                                                                                                                                                                                                                                                                                                                                                                                                                                                   
                                                                                                                                                                                                                                                                                                                                                                                                                                                                                                                                                                                                                                                                                                                                                                                                   GAGGACTGCG                                                                                                                                                                                                                                                                                                                                                                                                                                                                                                                                                                                                                                                                                                                                                        
                                                                                                                                                                                                                                                                                                                                                                                                                                                                                                     CTGGCTTGTA                                                                                                                                                                                                                                                                                                                                                                                                                                                                                                                                                                                                                                                                                                                                                                                                                                                                                                                                                                                                                                                      
                                                                                                                                                                                                                                                                                                                                                                                                                                                                                                     CTGGCTTGTGT                                                                                                                                                                                                                                                                                                                                                                                                                                                                                                                                                                                                                                                                                                                                                                                                                                                                                                                                                                                                                                                     
                                                                                                                                                                                                                                                                                                                                                                                                                                                                                                     CTGGCTTGTGGCT                                                                                                                                                                                                                                                                                                                                                                                                                                                                                                                                                                                                                                                                                                                                                                                                                                                                                                                                                                                                                                                   

glycyl-tRNA synthetase beta chain
ATGATGAGCGCCAAGGATTTCCTGGTCGAACTGGGCACCGAAGAGTTGCCGCCAAAAGCCCTCAACAGCCTCGGCGAAGCCTTCCTCAACGGCATCGAGAAGGGCCTCAAGGCCGCCGGCCTCAGCTACTCCGCTGCGCGCTTCTATGCGGCGCCGCGCCGTCTCGCCGTGCTGATCGAGCAACTCGCCGTGCAGCAGCCGGACCGGACCGTCAACCTCGACGGACCGCCGCTGCAGGCCGCCTTCGACGCCAGCGGCAAGCCGACCCAGGCCGCCCTGGGCTTCGCCAAGAAGTGCGGCGTGGACCTGGAGCAGATCGACAAGAGCGGTCCGAAGCTGCGCTTCAGCCAGACCATCGCCGGCCAGCCGGCCGCCGGACTGCTGCCGGGCATCGTCGAGACCTCGCTGAACGAGCTGCCGATTCCCAAGCGCATGCGCTGGGCCGCCCGTCGCGACGAATTCGTGCGCCCGACCCAGTGGCTGGTGATGCTGTTCGGCGACGAAGTGGTCGACTGCGAGATCCTCGCCCAGAAAGCCGGCCGCGAATCCCGCGGCCACCGTTTCCACAACCCGGACAACGTGCGCATCTCCAGCCCGGCCGCGTATCTGGAAGATCTGCGCGGCGCCCATGTGCTGGCCGATTTCGCCGAGCGCCGCGAGCTGATCGCCAAGCGTGTGGCCGAACTGGCCGCCGAGCAGCAGGGCAGCGCCATCGTGCCACCGAGCCTGCTCGACGAGGTGACCGCGCTGGTCGAGTGGCCGGTGCCGCTGGTCTGCTCCTTCGAGGAACGTTTCCTCGAGGTCCCGCAGGAAGCCCTGATCACCACCATGCAGGACAACCAGAAGTACTTCTGCCTGCTGGACGCCAACGGCAAGCTGCTGCCGCGCTTCATCACCGTCGCCAACGTCGAGAGCAAGGCGCCGGAGAACATCGTCAGCGGCAACGAGAAGGTGGTTCGCCCGCGTCTCACCGACGCCGAGTTCTTCTTCAAGCAGGACAAGAAGCAGCCATTGGAAAGCTTCAACGAGCGCCTGCAGAACGTGGTGTTCCAGGCCCAGCTCGGCACCGTGTTCGACAAGGCCCGGCGGGTTTCCGGCCTGGCCGCCTACATCGCCGAACGCATCGGCGGCGACGCGCAGAATGCCGCGCGTGCCGGCATCCTGTCCAAGTGCGACCTGGCCACCGAGATGGTCGGCGAGTTCCCCGAGATGCAGGGCATCGCCGGCTATTATTACGCCACCCACGGCGGTGAGCCGGAAGACGTGGCCCTGGCCCTGAACGAGCAGTACATGCCGCGCGGCGCCGGCGCCGAGCTGCCCTCGACCCTGACCGGCGCCGCCGTGGCGGTGGCCGACAAGCTCGACACCCTGGTCGGCATCTTCGGCATCGGTATGCTCCCCACCGGCAGCAAGGATCCCTACGCGCTGCGCCGCGCCGCGCTGGGCGTGCTGCGCATCCTGATCGAAAAACAGCTCGATCTGGACCTGGTAGCCGCAGTCCACGCCGCCGTCGAGCAGTACGGCGACAAGGTCAAGGCTGCCGGCCTGGCCGAGCAGGTGCTGGATTTCGTGTTCGACCGCCTGCGTGCGCGCTACGAGGACGAAGGCGTGGACGTGGCCGTGTACCAGTCGGTGCGCGCGCTCAAGCCGAGTTCGCCGCTGGACTTCGACCAGCGCGTGCAGGCCGTCCAGGCTTTCCGCCAGTTGCCGGAAGCCGAGGCCCTGGCTGCGGCGAACAAGCGGGTGTCGAATATCCTCGCCAAGTCGGAGGATGAGGTTCCGGCGAGCGTGGATGCCAGCCTGCTGGTAGAAGCCGCGGAGAAGGCCCTGGGCAGCGCCGTGGCGAACGCCGAGAGCGAAGTCGCTCCGTTGGCCGCGGCGCGCGACTACCGCGCGGCACTGGCTCGCCTGGCGGCCCTGCGCGAGCCGGTGGATGCGTTCTTCGCCGACGTGATGGTCAACGTCGATGACAGCAGCGTGCGCGCCAACCGCTACGCGCTGCTGGCCAAGCTGCGTGGACTGTTCCTCGGGGTGGCGGACATTTCGCTGCTCGGCTGA
                                                                                                                                                                                                                                                                                     CGGGCTTG                                                                                                                                                                                                                                                                                                                                                                                                                                                                                                                                                                                                                                                                                                                                                                                                                                                                                                                                                                                                                                                                                                                                                                                                                                                                                                                                                                                                                                                                                                                                                                                                                                                                                                                                                                                                                                             
                                                                                                                                                                                                                                                                                     CGGGCTTA                                                                                                                                                                                                                                                                                                                                                                                                                                                                                                                                                                                                                                                                                                                                                                                                                                                                                                                                                                                                                                                                                                                                                                                                                                                                                                                                                                                                                                                                                                                                                                                                                                                                                                                                                                                                                                             
                                                                                                                                                                                                                                                                                                                                                                                                                                                        TGCCGCCCGTC                                                                                                                                                                                                                                                                                                                                                                                                                                                                                                                                                                                                                                                                                                                                                                                                                                                                                                                                                                                                                                                                                                                                                                                                                                                                                                                                                                                                                                                                                                                                                                                                                                                                       
                                                                                                                                                                                                                                                                                     CGGGCTTC                                                                                                                                                                                                                                                                                                                                                                                                                                                                                                                                                                                                                                                                                                                                                                                                                                                                                                                                                                                                                                                                                                                                                                                                                                                                                                                                                                                                                                                                                                                                                                                                                                                                                                                                                                                                                                             
                                                                                                                                                                                                                                                                                                                                                                                      AGGACTGCG                                                                                                                                                                                                                                                                                                                                                                                                                                                                                                                                                                                                                                                                                                                                                                                                                                                                                                                                                                                                                                                                                                                                                                                                                                                                                                                                                                                                                                                                                                                                                                                                                                                                                                                                           
                                                                                                                                                                                                                                                                                                                                                                                                                                                                                                                                                                                                                            ATCTGGAG                                                                                                                                                                                                                                                                                                                                                                                                                                                                                                                                                                                                                                                                                                                                                                                                                                                                                                                                                                                                                                                                                                                                                                                                                                                                                                                                                                                                                                                                                                      
                                                                                                                                                                                                                                                                                                                                                                                                                                                                                                                                                                                                                                                                                                                                                                                                                                                                                                                                                                                                                                                                                                                                                                                                                                                                                                                                                                                                                                                                                                                                                                                                                                                                        TTGGACGTGGG                                                                                                                                                                                                                                                                                                                                                                                                                                                       
                                                                                                                                                                                                                                                                                     CGGGCTTT                                                                                                                                                                                                                                                                                                                                                                                                                                                                                                                                                                                                                                                                                                                                                                                                                                                                                                                                                                                                                                                                                                                                                                                                                                                                                                                                                                                                                                                                                                                                                                                                                                                                                                                                                                                                                                             
                                                                                                                                                                                                                                                                                                                                                                                                                                                                                                                                                                                                                                                                                                                                                                                                                                                                                                                                                                                                                                                                                                                                                                                                                                                                                                                                                                                                                                                                                                                                                                                                                                                                         TGGACGTGGG                                                                                                                                                                                                                                                                                                                                                                                                                                                       
                                                                                                                                                                                                                                                                                                                                                                                                                                                                                                                                                                                                                                                                                                                                                                                                                                                                                                                                                                                                                                                                                                                                                                                                                                                                                                                                                                                                                                                                                                                                                                                                                                                                                                                                                                                                                                GAAGTCGGA                                                                                                                                                                                                                                                                                                 
                                                                                                                                                                                                                                                                                     GGGGCTTG                                                                                                                                                                                                                                                                                                                                                                                                                                                                                                                                                                                                                                                                                                                                                                                                                                                                                                                                                                                                                                                                                                                                                                                                                                                                                                                                                                                                                                                                                                                                                                                                                                                                                                                                                                                                                                             
                                                                                                                                                                                                                                                                                                                                                                                                                                                                                                                                                                                                                                                                                                                                                                                                                                                                                                                                                                                                                                                                                                                                                                                                                                                                                                                                                                                                                                                                                                                                                                                                                                                                                                                                                                                                                                                                                                                                                                                                                                                                                             TGTGGACTG                                    
                                                                                                                                                                                                                                                                                                                                                                                      AGGACTGCA                                                                                                                                                                                                                                                                                                                                                                                                                                                                                                                                                                                                                                                                                                                                                                                                                                                                                                                                                                                                                                                                                                                                                                                                                                                                                                                                                                                                                                                                                                                                                                                                                                                                                                                                           
                                                                                                                                                                                                                                                                                                                                                                                                                                                                                                                                                                                                                                                                                                                                                                                                                                                                                                                                                                                                                                                                                                                                                                                                                                                                                                                                                                                                                                                                                                                                                                                                                                                                        TTGGACGTGGA                                                                                                                                                                                                                                                                                                                                                                                                                                                       
                                                                                                                                                                                                                                                                                                                                                                                                                                                        TGCCGCCCGTT                                                                                                                                                                                                                                                                                                                                                                                                                                                                                                                                                                                                                                                                                                                                                                                                                                                                                                                                                                                                                                                                                                                                                                                                                                                                                                                                                                                                                                                                                                                                                                                                                                                                       
                                                                                                                                                                                                                                                                                                                                                                                                                                                                                                                                                                                                                            ATCTGGAA                                                                                                                                                                                                                                                                                                                                                                                                                                                                                                                                                                                                                                                                                                                                                                                                                                                                                                                                                                                                                                                                                                                                                                                                                                                                                                                                                                                                                                                                                                      

quinone oxidoreductase
ATGGCCAAGCGCGTCCAGTTCGCTGCCTATGGCAGCCCCGAAGTCCTCGAATACCGCGACTACCAGCCCGCCGAACCGGGTCCCCGGGAAGTCCGCGTGCGCAACCGCGCGATCGGCCTGAACTTCATCGACACCTACTACCGCAGCGGCCTCTATCCGGCGCCCGGCCTGCCCTCGGGGCTGGGCAGCGAAGGCGCCGGCGAGGTCGAGGCGGTGGGCAGCGCGGTGACCCGCTTCCAGGTCGGTGACCGCGTCGCCTATGCCACCGGCCCGCTGGGTGCCTACAGCGAGCTGCACGTGCTGGCCGAGGACAACCTGGTGCGCCTGCCCGAGGCCATCGATTTCGAGCAGGCCGCCGCGATGATGCTCAAGGGCCTCACCACCCAGTACCTGCTGCGCCAGACCTACGAACTGCAGAGCGGCGAGACCATCCTCTTCCATGCCGCCGCCGGCGGTGTCGGGCTGTTCGCCTGCCAGTGGGCAAAAGCCCTGGGAGTGAAACTGATCGGCACCGTCAGTTCGCCGGAAAAGGCTCGCCTGGCCAGGCAACACGGCGCCTGGGAGACCATCGACTACAGTCATGAGAACGTGGCCAAGCGGGTGCTCGAGCTGACCGACGGGAAGAAATGCCCGGTGGTCTACGACTCGGTGGGCAAGGACACCTGGGAGACCTCGCTGGACTGCGTGGCGCCACGCGGCCTGCTGGTGAGCTTCGGCAACGCCTCGGGGCCGGTGACCGGAGTCAACCTGGGCGTTCTCTCGCAGAAGGGCTCGCTGTACGTGACCCGGCCGACCCTGGGCAGCTACGCGAACACCCCGGAAAAACTCCAGGCGATGGCCGACGAACTGTTCGGGCTGGTCGAGCGCGGCGCCATCCGCATCGAGATCAACCAACGCTTCGCCCTGGTCGACGCGGCCCAGGCGCATACCGAGCTGGCCGCGCGCCGGACCACCGGCTCGACTGTCCTGCTACCCTGA
                                                                                                                                                                              TCGGGGCTG                                                                                                                                                                                                                                                                                                                                                                                                                                                                                                                                                                                                                                                                                                                                                                                                                           
                                                                                                                                                                             TTCGGGGCTG                                                                                                                                                                                                                                                                                                                                                                                                                                                                                                                                                                                                                                                                                                                                                                                                                           
                                                                                                                                                                             TTCGGGGCTGA                                                                                                                                                                                                                                                                                                                                                                                                                                                                                                                                                                                                                                                                                                                                                                                                                          
                                                                                                                                                                              TCGGGGCTGA                                                                                                                                                                                                                                                                                                                                                                                                                                                                                                                                                                                                                                                                                                                                                                                                                          
                                                                                                                                                                              TCGGGGCTA                                                                                                                                                                                                                                                                                                                                                                                                                                                                                                                                                                                                                                                                                                                                                                                                                           
                                                                                                                                                                             TTCGGGGCTA                                                                                                                                                                                                                                                                                                                                                                                                                                                                                                                                                                                                                                                                                                                                                                                                                           
                                                                                                                                                                                                                                                                                                                                                                                                                                                                                                                                                                                                                                                                                                    AGGACTGCGA                                                                                                                                                                                                                                                                                                    
                                                                                                                                                                             TTCGGGGCTC                                                                                                                                                                                                                                                                                                                                                                                                                                                                                                                                                                                                                                                                                                                                                                                                                           
                                                                                                                                                                             TTCGGGGCTGG                                                                                                                                                                                                                                                                                                                                                                                                                                                                                                                                                                                                                                                                                                                                                                                                                          
                                                                                                                                                                              TCGGGGCTGG                                                                                                                                                                                                                                                                                                                                                                                                                                                                                                                                                                                                                                                                                                                                                                                                                          
                                                                                                                                                                                                                                                                                                                                                                                                                                                                                                                                                                                                                                                                                                                                                                            CGGGCGTTC                                                                                                                                                                                                                             
                                                                                                                                                                              TCGGGGCTT                                                                                                                                                                                                                                                                                                                                                                                                                                                                                                                                                                                                                                                                                                                                                                                                                           
                                                                                                                                                                             TTCGGGGCTT                                                                                                                                                                                                                                                                                                                                                                                                                                                                                                                                                                                                                                                                                                                                                                                                                           
                                                                                                                                                                                                                                                                                                                                                                                                                                                                    AGGTGTCGGA                                                                                                                                                                                                                                                                                                                                                                                                                                                                                                                                    

site-specific recombinase, phage integrase family
ATGTGTATCCTTCATTTTGGAAACGGTTTGGCCAGCCACTCTGGCTATATGCGAGAGCGCGTAGGGATTTATTTTGATGATAATCATAACGTCCTTGAAGCACCGACCATGTGGGCGATGGCTGTCTCGAAGATACGTTCAAGGAGTGATGAAACGACAAGAAACTATGCGAATATCCTGAGAAGGTTTTTGCAGTGGTTGGACGATAGCCCAATCGAAGGGGCTGAAGTTGTATTTGGCGCGCAGAACTGGCAGTTGGTGGATGAGGATGTTTTTGATGCCTTCCTTGTTCACATAGCATCTCCAACGGATGCGCTTCCTGATGGTCCGTCTCACAAAACCATGTATCACATTGCGGCAAGGGTCTGGAGCTTCTATCAGTGGGCCGAAAAGCAGGGCTATAAACACTATTTGGATATCAGTAGGACTGATATCCGATACATGCTGAAAGACCAGAAACTCCTGGCCCATATCAACCCAGTGGTTAAAGTTACTACCTTGGGATTTAATCTGCCCAGTGGTAGACCAGCAATGCATCAACGAGAAATGCAGAAATTTGTAAGGCAAACTGATTATGAAATAGCTCTCAGCGTGTTGAATGATCCTGTTTATCAAATTATCGCAGCGATCATACGAATTACCGGGCTTAGACCGATTGATCTTTTTCAATTGCCTTACCGAGGGAGAAATGAAAATTATGGATTCATTCCTTATGATGAGGGTGAGTACCCAGAAGGGTTAGATAATGGCGCGATCTATTATTATTTTAGGTCCAAGGGAAAATGGCGCTCCATAGACTTTCCAGGGAAGCTGTGGAGAGTTATTTGCGAGTATTATTTACCCTTAAGGCGGCAACGAGCGAAGCTATATGAGGCTAAGCATGGCATTCCACCAAGGAATAGCGACTTGTTTCTTTCCGCTCGTGGTGATGTTGTTACTCATGGAATGCTTGGTTATAACTTTAGCAAGGTGGTTTCTGCAGCGAAGAACTCCGAGAGCGCTACTGATTTTAAAGCCATACGATTCAATGCACGAATGCTCAGGCACACCTGTGCGACATATTTTGTTTATGAGGCGTTGAAAGCCCAGAATAGACTTGGAAGGAGTTTTGTTTACGATGCAGCGCTCGACGAAGATCTCAGGAAAATGCTGGGCCACACTGATGTTAGAACTACACTTGAATACTATGTTCATCTAGTCAACCGATATGTGCACGACAATCTTCTGACTGATCTTCATCGTTCGCGCGTTGATGCTGGTTTGTCCGCTATTTTAGACCGACATAATTACTCTGAGATTGTGGTATAG
                                                                                                                      CGGCTGTCTG                                                                                                                                                                                                                                                                                                                                                                                                                                                                                                                                                                                                                                                                                                                                                                                                                                                                                                                                                                                                                                                                                                                                                                                                                            
                                                                                                                                                                                                                                                                                                                                                                                                                                                                                                                                                                                                                                                                                                                                                                                                                                                                                                                                                                                                                                                                                                                                                                                                                                                                      ATCTGACTG                                                                             
                                                                                                                      CGGCTGTCTA                                                                                                                                                                                                                                                                                                                                                                                                                                                                                                                                                                                                                                                                                                                                                                                                                                                                                                                                                                                                                                                                                                                                                                                                                            
                                                                                                                                                                                                                                                                                                                                                                                                                                                                                                                                                                                                                                                                                                                                                                                                                                                                                                                                                                                                                                                                                                                                                                                                                                                                      ATCTGACTA                                                                             
                                                                                                                                                                                                                                                                                                                                                                                                                                                                                                                                                                                                                                                                                                                                                                                                                                                                                                                                                                                                                                                                                                                                                                                                                                                                      ATCTGACTGT                                                                            
                                                                                                                                                                                                     GTTGGACGT                                                                                                                                                                                                                                                                                                                                                                                                                                                                                                                                                                                                                                                                                                                                                                                                                                                                                                                                                                                                                                                                                                                                              
                                                                                                                                                                                                                                                                                                                                                                                                                                      GAGGACTGC                                                                                                                                                                                                                                                                                                                                                                                                                                                                                                                                                                                                                                                                                                                                                                                                                                                                                                             
                                                                                                                      CGGCTGTCTC                                                                                                                                                                                                                                                                                                                                                                                                                                                                                                                                                                                                                                                                                                                                                                                                                                                                                                                                                                                                                                                                                                                                                                                                                            
                                                                                                                                                                                                                                                                                                                                                                                                                                                                                                                                                                                                                                                                                                                                                                                                                                                                                                                                                                                                                                                                                                                                                                                                                                                                      ATCTGACTGC                                                                            
                                                                                                                                                                                                                                                                                                                                                                                                                                                                                                                                                                                                                                                                                                                                                                                                                                                                                                                                                                                                                                                                                                                                                                                                                                                                      ATCTGACTC                                                                             
                                                                                                                                                                                                                                                                                                                                                                                                                                                                                                                                                                                                                                                                                                                                                                                                                                                                                                                                                                                                                                                                                                                                                                                                                                                                      ATCTGACTGA                                                                            
                                                                                                                                                                                                                                                                                                                                                                                                                                                                                                                                                                                                                                                                                                                                                                                                                                                                                                                                                                                                                                                                                                                                                                                                                                                                      ATCTGACTT                                                                             
                                                                                                                                                                                                                                                                                                                                                                                                                                                                                                                                                                                                                                                                                                                                                                                                                                                                                                                                                                                                                                                                                                                                                                                                                                                                      ATCTGACTGG                                                                            
                                                                                                                      CGGCTGTCTT                                                                                                                                                                                                                                                                                                                                                                                                                                                                                                                                                                                                                                                                                                                                                                                                                                                                                                                                                                                                                                                                                                                                                                                                                            

putative acyltransferase
ATGTCGACAGTGCAGGCCATCAGAACCGTCCTCTTTTACCTGCTGCTGTCCTCCAGCGCGTTCGTCTGGGGCACCCTCAGCTTCTTCATCGCGCCGTTCCTGCCGTTTCGCGCCCGCTACCGCTTCGTGGTGCGGAGCTGGTGCCGCTTCGCGATCTGGCTGACCCGCGTGGTCGCCGGCATCCGCTACGAGGTACGCGGCCTGGAGAACGTACCCGAGCAACCCTGCGTGATCCTCTCCAAGCACCAGAGCACCTGGGAAACCTTCTTCCTCTCCGGCTTCTTCGAACCGCTCAGCCAGGTGCTCAAGCGCGAGTTGCTCTACGTGCCGTTCTTCGGCTGGGCCCTGGCCCTGCTCAAGCCCATCGCCATCGACCGCAGCCAACCCAAGCTGGCCCTCAAGCAACTGGCCAAGCAGGGCGACGAGTGCCTGAAGAAAGGCGCCTGGGTACTGATCTTCCCGGAGGGTACGCGCATTCCGGTGGGGCAGATGGGCAAGTTCTCCCGCGGCGGCACCGCCCTGGCGGTCAACGCCGGGCTGCCGGTACTGCCGATCGCCCACAACGCCGGGCAGTTTTGGCCCAAGGCCGGATGGGCCAAGTACCCGGGCACCATCCAGGTGGTGATCGGCCCGGCTATGCACGCCGAAGGCGAAGGCCCGCGCGCCATCGCCGAGCTCAACCAGCGCGCCGAGGCCTGGGTCAGCGAGACCATGGCCGAGATCAGCCCCACCCAGCAGCGGGTCAGCCATCCGGAGCCGTCTGTGGTTTCGTGA
                                                                                                                                    CGGAGCTGGA                                                                                                                                                                                                                                                                                                                                                                                                                                                                                                                                                                                                                                                        
                                                                                                                                   GCGGAGCTGGA                                                                                                                                                                                                                                                                                                                                                                                                                                                                                                                                                                                                                                                        
                                                                                                                                  AGCGGAGCTGGA                                                                                                                                                                                                                                                                                                                                                                                                                                                                                                                                                                                                                                                        
                                                                                                                                                                                                                                                                                                                                                                                                                                                                                                                                                                                                                                                                                                                                                                                     GGTCTGTGA        
                                                                                                                                    CGGAGCTGGG                                                                                                                                                                                                                                                                                                                                                                                                                                                                                                                                                                                                                                                        
                                                                                                                                   GCGGAGCTGG                                                                                                                                                                                                                                                                                                                                                                                                                                                                                                                                                                                                                                                         
                                                                                                                                  AGCGGAGCTGG                                                                                                                                                                                                                                                                                                                                                                                                                                                                                                                                                                                                                                                         
                                                                                                                                   GCGGAGCTGGG                                                                                                                                                                                                                                                                                                                                                                                                                                                                                                                                                                                                                                                        
                                                                                                                                                                                                                                                                                                                                                                                                                                                                                                                                                                                                                                                                                                                     CCCTGGGTCC                                                                       
                                                                         TCCTCAGA                                                                                                                                                                                                                                                                                                                                                                                                                                                                                                                                                                                                                                                                                                                     
                                                                                                                                  AGCGGAGCTGGG                                                                                                                                                                                                                                                                                                                                                                                                                                                                                                                                                                                                                                                        
                                                                                                                                                                                                                                                                                                                          CTTGCTCTG                                                                                                                                                                                                                                                                                                                                                                                                                                                                   
                                                                                                                                                                                                                                                                                                                                                                                                                                                                                                                                                                                                                                                                                                                                                                                     GGTCTGTGG        

integrase
ATGACCACCACCCCATTGCACAAGCAAGTGTTAAGTCGTTATTCCAGTGTACAAGCTTGGCTGGAGCTCTTGGGTAATCTGGGGCGTGCGCCGGCCACCCTTGACGCCTATGGCCGTGCCCTTGCGCATTACTTATTGCATTGCGAAGGGAGTGGGCTGAAACCCGAATCCGCGACATTCGAACAAGTCACGCTCTACATCCGTGAGCTGCTACCTGGCGCAAAGAGCGCGGTGGCGAATTCAACCTTGCACCAGCGGCTTACTGCTATCCGGTTGTGGTACGACCACCTCGTTTTTCAGGGTCTTTGCGAGCACAACCCCGTGCCCCGCGGACAGCATGGTCGGCTGGCCCAAGTGCCTGGACATGGAGGGTTTGTCAGGGGCTTGCTCCCACGGCTGATTAAGTTGCCAGACATTCCCACCGATGAGCAGTGGCGACACTTTCTCAGTATTGCGGCCAGGTCGTCTATCCGTGATCGACTAATGCTGTCGTTGGCGTATTTCGGGGCTCTTCGCCGTGCCGAGTTGGTGGCCTTGCGTATTGAGGATTTAGACGTTGCACACCGACTGATCTCGGTGCGAGCGGAAACGACCAAAGGCAAACGCAGCCGCGTCGTGTGCTACAGCCCAGACATTGCACCTGTCTTGATAGAGCATCTACATGCTCTTCGCGGCGCTGGCTGGATGCGAGGTTCGTTGTTTCGATCAGCATCAGATCGTAATCGAGGCTCGCCACTGTCCCGTTGGGCGTGGAGTAAAACGGTTGAAGGGTGGGCCAAGGAAGCGAAACTATCGCACCTGAGCACTCATACCTTTCGCCACCTTCGGCTTACCCATCTGGCCCGTGCGGGCTGGAAGCTCCATGAACTGACCACGTATGCTGGACATCGAGACCCCAAAACCACTTTGATTTACCTGCACCTATCTGGCGCGGATTTAACCGCAAAGATGGCGCACTCCGTCGGCAGTCTCGAAGCTCGGATGTTCTGTGAACTCTTTGGGTCTGAGGCATTGCTATGA
                                                                                                                                                                                                                                                                                                                                                                                                                                                                                                                                                                                                                                                                                                                                                                                                                                                                                                                                                                                                               CCTCGGATC                                    
                                                                                                                                                                                                                                                                                                                                                                                                                                                                                                                                                                                                                                                                                                                                                                                                                                                                                                                                                                                            CTCCGTCGGG                                                      
                                                                                                                                                                                                                                                                                                                                                                                                                                                                                                                                                                                                                                                                                                                                                                                                                                                                                                                                                                                                               CCTCGGATT                                    
                                                                                                                                                                                                                                                                                                                                                                                                                                                                                                                                                                                                                                                                                                                                                                                                                                                                                                                                                                                                               CCTCGGATA                                    
                                                                                                                                                                                                                                                                                                                                                                                                                                                                                                                                                                                                                                                                                                                                                                                                                                                                                                                                                                                            CTCCGTCGGA                                                      
                                                                                                                                                                                                                                                                                                                                                                                          TGGGGCTTGCTC                                                                                                                                                                                                                                                                                                                                                                                                                                                                                                                                                                                                                                                      
                                                                                                                                                                                                                                                                                                                                                                                                                                                                                                                                                                                                                                                                                                                                                                                                                                                                                                                                                                                           ACTCCGTCGGG                                                      
                                                                                                                                                                                                                                                                                                                                                                                                                                                                                                                                                                                                                                                                                                                                                                                                                                                                                                                                                                                                               CCTCGGATG                                    
                                                                                                                                                                                                                                                                                                                                                                                           GGGGCTTGCTC                                                                                                                                                                                                                                                                                                                                                                                                                                                                                                                                                                                                                                                      
                                                                                                                                                                                                                                                                                                                                                                                                                                                                                                                                                                                                                                                                                                                                                                                                                                                                                                                                                                                            CTCCGTCGGC                                                      
                                                                                                                                                                                                                                                                                                                                                                                                                                                                                                                                                                                                                                                                                                                                                                                                                                                                                                                                                                                                                               GACTCTTTGA                   

putative permease of ABC transporter
ATGGACATCGATCTGCTGAACAACCTGCTGTTCGCCATGGTCCGCACCGGTACGCCGCTGCTGCTGGTGGCGCTGGGCGAACTGGTCTGCGAGAGGAGCGGGGTGCTCAACCTCGGCCAGGAAGGGATGATGCTGTTCGGCGCGGTGATCGGCTTCATGGTCGCCTTCTCCAGCGGCAGCCTGTGGCTCGGCGTGCTACTCGCGGTGCTCGCCGGGATGCTGCTGGCGGCGCTGTTCGCCGGGGTCGCCCTGTACCTGAACGCCAACCAGGTGGCCTGCGGCCTGGCGCTGACCATCTTCGGCGTCGGCCTGTCGTCGTTCGTCGGCGCCGCCTGGGTCGGCAAGCCACTGCAGGGCTTCGCCCCGCTGGCGCTGCCGGTGCTGGGTGAGTTGCCGCTGCTCGGGCGCATGCTGTTCGCCCAGGACGCGCTGGTCTACCTGAGCCTGGCGCTGTTCGCCGCGGTCGCCTGGATGCTCCTGCGCAGCCGTGCCGGGCTGGTCCTCCAGGCGGTCGGCGAGAACCCCGACGCGGCCAGCGCGATGGGCTTGCCGGTACTGCGCGTGCGCACCCTGGCGGTGCTCTTCGGCGGGGCCATGGCCGGCCTGGCCGGCGCCTACCTGTCGCTGGCCTATACGCCGATGTGGGCGGAGAACATGACCGCCGGGCGTGGCTGGATCGCCCTGGCGCTGGTGGTGTTCGCCAGTTGGCGGGTATTCCGCGTGCTGCTCGGCGCCTGGCTGTTCGGCCTGGCCAGCATCCTGCACCTGGTGGCCCAGGGGGTCGGCCTGGCGATTCCGGCCAACCTGCTGGCGATGCTGCCCTACGTGGCGACCATCCTGGTGCTGGTCCTGCTCTCCCGCGACGCCTTGCGCACCCGGCTCTACGCCCCGGTTTCCCTGGGCCAGCCGTGGAAGGCGGGTCTCTGA
        CGATCTGCTGA                                                                                                                                                                                                                                                                                                                                                                                                                                                                                                                                                                                                                                                                                                                                                                                                                                                                                                                                            
        CGATCTGCTGG                                                                                                                                                                                                                                                                                                                                                                                                                                                                                                                                                                                                                                                                                                                                                                                                                                                                                                                                            
       ACGATCTGCTGA                                                                                                                                                                                                                                                                                                                                                                                                                                                                                                                                                                                                                                                                                                                                                                                                                                                                                                                                            
        CGATCTGCTGAG                                                                                                                                                                                                                                                                                                                                                                                                                                                                                                                                                                                                                                                                                                                                                                                                                                                                                                                                           
        CGATCTGCTGT                                                                                                                                                                                                                                                                                                                                                                                                                                                                                                                                                                                                                                                                                                                                                                                                                                                                                                                                            
        CGATCTGCTGC                                                                                                                                                                                                                                                                                                                                                                                                                                                                                                                                                                                                                                                                                                                                                                                                                                                                                                                                            
       ACGATCTGCTGG                                                                                                                                                                                                                                                                                                                                                                                                                                                                                                                                                                                                                                                                                                                                                                                                                                                                                                                                            
        CGATCTGCTGAA                                                                                                                                                                                                                                                                                                                                                                                                                                                                                                                                                                                                                                                                                                                                                                                                                                                                                                                                           
       ACGATCTGCTG                                                                                                                                                                                                                                                                                                                                                                                                                                                                                                                                                                                                                                                                                                                                                                                                                                                                                                                                             
       ACGATCTGCTGT                                                                                                                                                                                                                                                                                                                                                                                                                                                                                                                                                                                                                                                                                                                                                                                                                                                                                                                                            

succinate dehydrogenase, cytochrome b556 subunit
ATGAATAAAAAGCGGCCGGTTAATCTTGATATTCGAACCATTCAGCTTCCTCTCACGGCGCTTACATCGATTCTGCACCGGATTTCAGGAATTATGCTCTTTATTTTTCTGGGACTGATACTGTATATGCTGAGCAAATCGTTGGAGTCAGAAAAGGGTTTTAATGAAGTCAAGGAGATTTTTTCTTCACCTTTCGGCAAAGTTAGTTTCTGGTTGGTATACTCTTCATTTATTTATCATCTCGTAGCCGGAATTCGACACCTAGTTATGGATGTGGGTGTTGGTCATACTTTGAAAGGCAGCAATCGCGCCTCTACTATTGTTTTAGTAGTGTCGGGTGTTTTAATGGTTGCTGGCGCCGTATGGATTTGGTAG
                                                                                                            CTGGGACTGA                                                                                                                                                                                                                                                                 
                                                                                                           GCTGGGACTGA                                                                                                                                                                                                                                                                 
                                                                                                            CTGGGACTGAG                                                                                                                                                                                                                                                                
                                                                                                             TGGGACTGAG                                                                                                                                                                                                                                                                
                                                                                                            CTGGGACTGG                                                                                                                                                                                                                                                                 
                                                                                                           GCTGGGACTGAG                                                                                                                                                                                                                                                                
                                                                                                            CTGGGACTGAA                                                                                                                                                                                                                                                                
                                                                                                             TGGGACTGAA                                                                                                                                                                                                                                                                
                                                                                                           GCTGGGACTGG                                                                                                                                                                                                                                                                 
                                                                                                            CTGGGACTGT                                                                                                                                                                                                                                                                 

putative 2-OH-lauroyltransferase
GTGGAGAAATTCAAAGGTGCCCTGGTGGTGGGTGCCCTGCGCCTGTTCGCATTGTTGCCCTGGCGCGCCGTACAGGGCGTCGGGGCCGGTATTGGCTGGCTGATGTGGAAGCTGCCGAACCGGTCACGGGAGGTCGTTAGGATCAACCTGTCCAAGTGCTTCCCGGAACTGTCCGAGGCTGAGCTGGAGAAGCTGGTCGGGCAGAGCCTGATGGACATCGGCAAGACGCTCACCGAAAGCGCCTGCGCCTGGATCTGGCCGCCGGAGAAGTCGCTGAAGTACATCCGTGAAGTCGAGGGCATGGAGGTGCTGGAAGAGGCCCTGGCGTCCGGCGACGGCCTGGTAGGCATCACCAGTCACCTGGGCAACTGGGAAGTGCTCAACCACTTCTATTGCTCCTATGCCAAGCCGATCATTTTCTATCGTCCGCCGAAGCTGAAGGCGGTGGACGAACTGTTGAAGAAGCAGCGCGTCCAGCTGGGCAATCGGGTTGCACCCTCGACCCCGGAAGGCATCCTCAGCGTGATCAAGGAAGTGAAGAGAGGCGGTTGCGTGGGTATTCCCGCCGACCCGGAACCGGCGCGCACTGCCGGTCTCTTCGTGCCCTACCTCGGCACCACGGCGTTGATCAGCAAGTTCGTCCCGCAGCTGCTATCGCGTGGCAAGGCGCGCGGGGTGTTCTTCCATGCGGTACGCCTGCCCGATGGCAGCGGCTACAAGGTGATCCTCGAAGCGGCGCCGGCGGACATGTACGACAAGGACCTGGATGTCTCGGTGGCCGCCATGAGCCGCGAACTGGCCAAGTATGTACGGGCCTATCCGAGCCAGTACATGTGGAGCATGAAGCGCTTCAAGAACCGCCCGGACGGCGAGAAGAAGTGGTACTGA
                                                                                                                                                                                                                                                                                                                                                                                                                                                                                                                                                                                                                                                                                                                                                                                                                                                                                            GCCGGACGGT                  
                                                                                                                                                                                                                                                                                                                                                                                                                                                                                                                                                                                                                                                                                                                                                                                                                                                                                             CCGGACGGT                  
                                                                                                                                                                                                                                                                                                                                                                                                                                                                                                                                                                                                                                                                                                                                                                                                                                                                                            GCCGGACGGC                  
                                                                                                                                                                                                                                                                                                                                                                                                                                                                                                                                                                                                                                                                                                                                                                                                                                                                                            GCCGGACGGA                  
                                                                                                                                                                                                                                                                                                                                                                                                                                                                                                                                                                                                                                                                                                                                                                                                                                                                                            GCCGGACGGG                  
                                                                                                                                                                                                                                                                                                                                                                                                                                                                                                                                                                                                                                                                                                                                                                                                                                                                                             CCGGACGGC                  
                                                                                                                                                                                                                                                                                                                                                                                                                                                                                                                                                                                                                                                                                                                                                                                                                                                                                             CCGGACGGA                  
                                                                              TTCGGGGCT                                                                                                                                                                                                                                                                                                                                                                                                                                                                                                                                                                                                                                                                                                                                                                                                                                 
                                                                               TCGGGGCCG                                                                                                                                                                                                                                                                                                                                                                                                                                                                                                                                                                                                                                                                                                                                                                                                                                
                                                                                CGGGGCCGA                                                                                                                                                                                                                                                                                                                                                                                                                                                                                                                                                                                                                                                                                                                                                                                                                               

lipoprotein, putative
ATGAGTCATCGCGCCAAGAAAGCACTACTGCCGCTCCTCGCCGCCGCCACCCTGGCCGGCCTGGCGGGCTGCGCCACCGAGACCTCCACCGCGTTGCCGGTACAGCAGGTCGAGAGCGTCAACCGACCCTACAGCGGCGTGCGTTCGCCGATCGCGGTGGGCAAGTTCGACAACCGCTCCAGCTACATGCGCGGGATCTTTTCCGATGGCGTCGACCGCCTCGGCGGCCAGGCCAAGACCATTCTCATCACCCACCTGCAGCAGACCAATCGCTTCAACGTGCTGGACCGCGACAACATGAGCGAGATCCAGCAGGAAGCGGCGATCAAGGGCCAGGCCCAGCGCCTGAAGGGTGCCGACTACGTGGTGACCGGCGACGTCACCGAGTTCGGCCGCAAGGAAGTCGGCGACCGCCAGCTGTTCGGCATCCTCGGCCGCGGCAAGTCGCAGATCGCCTACGCCAAGGTGGCGCTGAACATCGTCAACATCTCTACCTCGGAGGTCGTCTATTCGACCCAGGGCGCTGGCGAGTACGCCCTGTCCAACCGCGAGGTGATCGGCTTCGGCGGCACCGCCAGCTACGACTCGACCCTCAACGGCAAGGTCCTCGACCTGGCCATGCGCGAGGCGGTGAACAAGTTGGTCAACGCGGTCGATAGCGGCGCCTGGAAGCCACAGAACCAATAA
                                                                                                                                                                                                                                                                                                                                                                                                             TGGAAGTCGGA                                                                                                                                                                                                                                                                                       
                                                                                                                                                                                                                                                                                                                                                                                                              GGAAGTCGGA                                                                                                                                                                                                                                                                                       
                                                                                                                                                                                                                                                                                                                                                                                                                                                                                                            TCCTCGGAGC                                                                                                                                                                                         
                                                                                                                                                                                                                                                                                                                                                                                                              GGAAGTCGGC                                                                                                                                                                                                                                                                                       
                                                                                                                                                                                                                                                                                                                                                                                                             GGGAAGTCGGCA                                                                                                                                                                                                                                                                                      
                                                                                                                                                                                                                                                                                                                                                                                                             GGGAAGTCGGC                                                                                                                                                                                                                                                                                       
                                                                                                                                                                                                                                                                                                                                                                                                              GGAAGTCGGCA                                                                                                                                                                                                                                                                                      
                                                                                                                                                                                                                                                                                                                                                                                                              GGAAGTCGGT                                                                                                                                                                                                                                                                                       
                                                                                                                                                                                                                                                                                                                                                                                                                                                                                                            TCCTCGGAGT                                                                                                                                                                                         
                                                                                                                                                                                                                                                                                                                                                                                                                                                                                                            TCCTCGGAGA                                                                                                                                                                                         

hypothetical protein
GTGCTGGATGTACCCGTTTTGCTGGCCGCCGTAGCCCCGGACTCGCCCTGTGGCGAGGACCTGGAGTACGACGCCGCCTTCCTCGAGCTCGAACGCATCGCCCAGGGCCAGCCCGAGCGGCAGATGGGCGACGCCGTGTTGCCCGCCGAACCGCCGGAGTGGCCGCGCGTGCGCGCGCTGGCCTGCGAGCTGTTCGGCCGCAGCAAGGACCTGCGGGTGGCCAACCTGCTGCTGCAGAGCAATGTCGCCCTCGACGGCCTGGACGGGCTCGCCGAGGGCCTGTTGCTGGTCCGCGAACTGCTCGACCAGTACTGGGACGGGGTCTATCCGCTGCTCGACGCCGATGACGACAACGACCCCACCTTCCGCATCAACGCCCTCACCGGCCTGGTCGCCGAGCCGCTGCTGCAACTGGTCTGGGCGATCCCGCTGGTGCGCTCGCGGGCGTTCGGCCCGGTCAACCTGCGCGCCGCGCTGAACGCCGCCGGCCTGCAACGCTTCGCCAGCGAGACCCTGAGCCCCGAGCAGATCGCCGGCGCCTTCGCCGATGCCGACGCCGATGCGCTGGCCGCCACCCGGCGCGCCCTGGAAGGCGCCCAGGAACATGCCCTGGCCATCGAGGGCGGTGTCGCCGAACGGGTCGGCTCGGCCCAGGGCCTCGACCTCGCCCCCCTTCGCCAACTGCTTCGCCAGGCCCTCCAGGTGTTCGACCTGTACGGCCCGCAGGGCGCCGGCGCATCCGTCGTGCCGGGCGCCGAAGCGGCCCCCGCCGAAGAGCCCGGCGCAGCGCCTGTCGCCGCCGCCGTGCCGGCAGCGCGCGCCAGCGGCGAGATCGGCAACCGCGAGGATGTCCTGCGCCAGCTCGACCGCCTGCTCGAGTATTACGTTCGCCACGAGCCATCGAGCCCGGTGCCGGTGCTGCTCAAGCGCGCCAAGACGCTGGTGACGGCGGACTTCGCCGAAATCGTGAGAAATCTCATCCCCGATGGGATCACTCAGTTCGAAACCCTGCGGGGCCCGGAGAACGAGTAA
                                                                                                                                                                                                                                                                                                                                                                                                                                                                                                                                                                                                                                                                                                                                                                 CTCCGTCGTG                                                                                                                                                                                                                                                                                             
                                                                                                                                                                                                                                                                                                                                                                                                                                                                                                                                                                                                                                                                                                                                                                 CTCCGTCGTA                                                                                                                                                                                                                                                                                             
                                                                                                                                                                                                                                                                                                                                                                                                                                                                                                                                                                                                                                                                                                                                                                 CTCCGTCGTC                                                                                                                                                                                                                                                                                             
                                                                                                                                                                                                                                                                                                                                                                                                                                                                                                                                                                                                                                                                                                                                                                 CTCCGTCGTT                                                                                                                                                                                                                                                                                             
                                                                                                                                                                                                                                                                                                                                                                                                                                                                                                                                                                                                                                                                                                                                                                 CTCCGTCGTGC                                                                                                                                                                                                                                                                                            
                                                                                                                                                                                                                                                                                                                                                                                                                                                                                                                                                                                                                                                                                                                                                                 CTCCGTCGTGA                                                                                                                                                                                                                                                                                            
                                                                                                                                                                                                                                                                                                                                                                                                                                                                                                                                                                                                                                                                                                                                                                 CTCCGTCGTGT                                                                                                                                                                                                                                                                                            
                                                                                                                                                                                                                                                                                                                                                                                                                                                                                                                                                                                                                                                                                                                                                                 CTCCGTCGTGCT                                                                                                                                                                                                                                                                                           

putative ATP-binding component of ABC transporter
ATGACTACTGTTTCCTCCCCCGCGCCGCCGCGCCTCGAATTGCGCGGGATCAGCAAGCGCTATCCGGGTTGCCTGGCGAACGACCGCATCGACCTGCGCATCGACGCTGGCGAGATCCATGCCCTGCTCGGTGAGAACGGCGCCGGCAAGAGCACGCTGATGAAGATCATCTACGGTGTGACCCGGCCGGACGCCGGTGAGATCCTCTGGCAGGGCGAGCCGGTGCGGGTGCGCGACCCGGCCGGCGCGCGGGCGCTGGGGATCGGCATGGTGTTCCAGCATTTCTCCCTGTTCGAGACCCTCAGCGTGGCGCAGAACATCGCCCTTGCCCTGGGCACCGAGGCGGGCGGCCCGCGCCGGCTGGAGGCGCGCATCCGCGAGGTCTCGCAGCGCTACGGCATGCCGCTGGAGCCGCGCCGGCTGGTCCATGGATTGTCCATCGGCGAGCGCCAGCGGGTGGAGATCGTGCGCTGCCTGATGCAGGACATCCGCCTGCTGATCCTCGACGAGCCGACCTCGGTGCTGACCCCGCGCGAGGCCGAGGATCTCTTCGTCATCCTGCGCCGTCTGGCGGAGGAGGGGTGCAGTGTCCTCTTCATCAGCCACAAGCTGGCCGAGGTTCGCGCGCTCTGCCGGCGCGCCACGGTGCTGCGCGGTGGGCGGGTGGCCGGGCAGTGCCTGCCGGCGCAATGTTCCGATCTCGAGCTGGCGCGGCTGATGGTGGGCGACGCCGAGGGCCTGGCGGCGGAGTATCCGAAAGTCGCCGGCGGCGCACCTTTCCTCCAGGTGCGCGACCTGTACTGGCGCAACCCGGACCCGTTCGGCGTGTCCTTCGCCGGCCTCGACCTGGAGGTGCGCAGCGGCGAGATCCTCGGTATCGCCGGGGTCGCCGGCAACGGCCAGGATGAATTGCTCGCCCTGCTCAGCGGCGAGGTCCGCCTGCCGCGCGTCCAGGCCGGGCGTATCCGCCTCGGCGGCACTGCCGGCGGACACCTGGCGGCGGATGCGCGGCGCCGCGCCGGCCAGGCCTTCGTTCCCGCCGAGCGGCTGGGGCATGGCGCGGTGCCGGAGATGAGCCTGGCGGACAATACCTTGCTCAGCGCCTTCCAGCGGGGACTGGTGAAGCGCGGGTTGGTCCGGCGGCGCAAGGTGCTGGCGCTGGCCGAGGAGATCATCCGCCGTTTCGCCGTGAAGACCCCGGGAGCCGGGGCGCCGGCACGCAGTCTTTCCGGCGGCAACCTGCAGAAGTTCATCCTCGGCCGCGAGATCCTCCAGAGCCCGCGCCTGCTGGTGGCGGCGCATCCCACCTGGGGCGTGGACGTCGGCGCGGCGGCGCTGATCCACCGCGCGCTGATCGCTTTGCGCGATGCCGGTACGGCGATCCTGGTGGTCTCCGAGGACCTCGACGAGCTGTTCCTGCTCAGCGACCGCATCGCCGCGCTGTGTTCGGGGCGGCTGTCCCCGGCGGTCGCCACCGCGAGCGCTTCGCCGCAGCAGGTCGGCGGCTGGATGGCCGGACAATTCGAGGCGCCGGCGGCGGTCGCCGGCGCTGTTGCCCAAGGGAGCCTGTGA
                                                                                                                                                                                                                                                                                                                                                                                                                                                                                                                                                             CGGATCTCTTG                                                                                                                                                                                                                                                                                                                                                                                                                                                                                                                                                                                                                                                                                                                                                                                                                                                                                                                                                                                                                                                            
                                                                                                                                                                                                                                                                                                                                                                                                                                                                                                                                                                                                                                                                                                                                                                                                                                                                                                                                                                                                                                                                                                                                                                                                                                                                                                                                                                                                                                                                                                                                                                                                                      GAGGGAGCCTGA  
                                                                                                                                                                                                                                                                                                                                                                                                                                                                                                                                                                                                                                                                                                                                                                                                                                                                                                                                                                                                                                                                                                                                                                                                                                                                                                                                                                                                                                                                                                                                                                                                                       AGGGAGCCTGA  
                                                                                                                                                                                                                                                                                                                                                                                                                                                                                                                                                                                                                                                                                                                                                                                                                                                                                                                                                                                                                                                                                                                                                                                                                                                                                                                                                                                                                                                                                                                                                                                                                       AGGGAGCCTG   
                                                                                                                                                                                                                                                                                                                                                                                                                                                                                                                                                                                                                                                                                                                                                                                                                                                                                                                                                                                                                                                                                                                                                                                                                                                                                                                                                                                                                                                                                                                                                                                                                      GAGGGAGCCTG   
                                                                                                                                                                                                                                                                                                                                                                                                                                                                                                                                                                                                                                                                                                                                                                                                                                                                                                                                                                                                                                                                                                                                                                                                                                                                                                                                                                                                                                                                                                                                                                                                                      GAGGGAGCCTGG  
                                                                                                                                                                                                                                                                                                                                                                                                                                                                                                                                                             CGGATCTCTTC                                                                                                                                                                                                                                                                                                                                                                                                                                                                                                                                                                                                                                                                                                                                                                                                                                                                                                                                                                                                                                                            
                                                                                                                                                                                                                                                                                                                                                                                                                                                                                                                                                                                                                                                                                                                                                                                                                                                                                                                                                                                                                                                                                                                                                                                                                                                                                                                                                                                                                                                                                                                                                                                                                       AGGGAGCCTGG  

ThiF family protein
[truncated: 732,717 more chars]
