# Supplementary material for: RNA Sequencing Unveils Very Small RNAs With Potential Regulatory Functions in Bacteria
Source: Front Mol Biosci. 2022 Jun 3;9:914991. doi: 10.3389/fmolb.2022.914991 (PMC9203972; doi:10.3389/fmolb.2022.914991)
Supplement: Supplementary file 1 [file DataSheet1.ZIP › Supplementary_Files/Supplementary_File_D_Alignement/P. aeruginosa(PAO1)_tRNA.txt]

Pseudomonas_aeruginosa_PAO1_tRNA-Ile-GAT-1-1
GGGTCTGTAGCTCAGTTGGTTAGAGCGCACCCCTGATAAGGGTGAGGTCGGCAGTTCGAATCTGCCCAGACCCACCA
GGGTCTGTAGCTC                                                                
GGGTCTGTAGCTT                                                                
GGGTCTGTAGCTA                                                                
GGGTCTGTAGCT                                                                 
GGGTCTGTAGC                                                                  
GGGTCTGTAGCC                                                                 
GGGTCTGTAGT                                                                  
GGGTCTGTAGCA                                                                 
GGGTCTGTAGCTG                                                                
  GTCTGTAGCTC                                                                
GGGTCTGTAGCTCAGTTGGTTAGAGCGCAC                                               
GGGTCTGTAGCTCAGTTGGTTAGAGCGCAT                                               
GGGTCTGTAGCTCAGTTGGTTAGAGCGCAA                                               
GGGTCTGTAGCTCAGTTGGTTAGAGCGCA                                                
GGGTCTGTAGCTCAGTTGGTTAGAGCGCAG                                               
GGGTCTGTAGCTCAGTTGGTTAGAGCGC                                                 
GGGTCTGTAGCTCAGTTGGTTAGAGCGT                                                 
GGGTCTGTAGCTCAGTTGGTTAGAGC                                                   
GGGTCTGTAGCTCAGTTGGTTAGAGT                                                   
AGGTCTGTAGCTCAGTTGGTTAGAGCGCAC                                               
GGGTCTGTAGCTCAGT                                                             
GGGTCTGTAGCTCAGTTGGTTAGAGCGA                                                 
GGGTCTGTAGCTCAGTTGGTTAGAGCG                                                  
GGGTCTGTAGCTCAGTTGGTTAGAGCGCT                                                
TGGTCTGTAGCTCAGTTGGTTAGAGCGCAC                                               
CGGTCTGTAGCTCAGTTGGTTAGAGCGCAC                                               

Pseudomonas_aeruginosa_PAO1_tRNA-Leu-CAG-1-1
GCCCAGGTGGCGGAATTGGTAGACGCACTAGGTTCAGGTCCTAGCGGTGGCAACACCGTGGAAGTTCGAGTCTTCTCCTGGGCACCA
                                                                           CCCTGGGA    
                                                                           CCCTGGGT    
                                                                           TCCTGGGC    
                                                                           TCCTGGGA    
                                                                           CCCTGGGC    
                                                                           CCCTGGGG    
                                                                          ATCCTGGGC    
GCCCAGGTGGCGGAATTGGTAGACG                                                              
GCCCAGGTGGCGGAATTGGTAGACGCACT                                                          
GCCCAGGTGGCGGAATTGGTAGACA                                                              
GCCCAGGTGGCGGAATTGGTAGACGC                                                             
GCCCAGGTGGCGGAATTGGTAGACGT                                                             

Pseudomonas_aeruginosa_PAO1_tRNA-Gly-GCC-1-1
GCGGGAATAGCTCAGTTGGTAGAGCACGACCTTGCCAAGGTCGGGGTCGCGAGTTCGAGTCTCGTTTCCCGCTCCA
                                        CCGGGGTCG                           
                                     CGGTCGGGGG                             
                                     CGGTCGGGG                              
GCGGGAATAGCTC                                                               
GCGGGAATAGCTCA                                                              
GCGGGAATAGCTT                                                               
GCGGGAATAGCTCAG                                                             
GCGGGAATAGCTA                                                               
GCGGGAATAGCT                                                                
GCGGGAATAGCTCAGT                                                            
GCGGGAATAGCTCAGC                                                            
GCGGGAATAGCTCAGTTGGT                                                        

Pseudomonas_aeruginosa_PAO1_tRNA-Asp-GTC-2-1
GCAGCGGTAGTTCAGTCGGTTAGAATACCGGCCTGTCACGCCGGGGGTCGCGGGTTCGAGTCCCGTCCGCTGCGCCA
GCAGCGGTAGTTC                                                                
GCAGCGGTAGTTT                                                                
GCAGCGGTAGTTCA                                                               
GCAGCGGTAGT                                                                  
                                                               CGTCCGCTGCGCCA
GCAGCGGTAGTTCAG                                                              
                                                                GTCCGCTGCGCCA
GCAGCGGTAGTTCAGTCGGTTAGAATA                                                  
GCAGCGGTAGTTCAGTC                                                            
GCAGCGGTAGTTCAGTCGGTTAGAAT                                                   
GCAGCGGTAGTTCAGTCGG                                                          

Pseudomonas_aeruginosa_PAO1_tRNA-Leu-TAG-1-1
GCGGACGTGGTGGAATTGGTAGACACACTGGATTTAGGTTCCAGCGCCGCAAGGCGTGAGAGTTCGAGTCTCTCCGTCCGCACCA
GGCGGACT                                                                              
 TGGACGTG                                                                            
GGCGGACC                                                                              
 TGGACGTGG                                                                           
GGCGGACA                                                                              
GGCGGACG                                                                              
                                                                       CTCCGTCG      
GCGGACGTGGT                                                                          
GCGGACGTGGTGGA                                                                       
GCGGACGTGGTG                                                                         

Pseudomonas_aeruginosa_PAO1_tRNA-His-GTG-1-1
GTGGGCGTAGCTCAGTTGGTAGAGCACAGGATTGTGGCTCCTGGTGTCGTGGGTTCGATTCCCATCGTCCACCCCA
                                                                 CGTCCACC   
                                                               CTCGTCCACC   
GGTGGGCGTAGCTC                                                               
GTGGGCGTAGCTC                                                               
GGTGGGCGTAGCT                                                                
GTGGGCGTAGCTT                                                               
GTGGGCGTAGCTA                                                               
GGTGGGCGTAGC                                                                 
GGTGGGCGTAGCTCA                                                              
GGTGGGCGTAGCTCAGT                                                            

Pseudomonas_aeruginosa_PAO1_tRNA-Pro-CGG-1-1
CGGAGCGTAGCGCAGCTTGGTAGCGCGTCTCGTTCGGGACGAGAAGGTCGCTGGTTCGAATCCAGTCGCTCCGACCA
CGGAGCGTAGCGC                                                                
CGGAGCGTAGCGT                                                                
CGGAGCGTAGCGCA                                                               
CGGAGCGTAGC                                                                  
CGGAGCGTAGCG                                                                 
CGGAGCGTAGT                                                                  
CGGAGCGTAGCGCAG                                                              
CGGAGCGTAGCGCAGCT                                                            
CGGAGCGTAGCGCAGC                                                             
CGGAGCGTAGCGCAGT                                                             

Pseudomonas_aeruginosa_PAO1_tRNA-SeC-TCA-1-1
GGAAGGCAATCACGCCCGGTGGCGTGGCCGGACTTCAAATCCGGTGGGGGACGGCAGCCGTTCCTGGGTGGGTTCGACTCCCACTGCCTTCCGCCA
                           GCGGACTT                                                             
                                         TGGTGGGGC                                              
                          GCCGGACG                                                              
                                               CGGACGGC                                         
                           CCGGACTC                                                             
                                               CGGACGGA                                         
                          TCCGGACT                                                              
                          GCCGGACA                                                              
                                              TGGGACGGA                                         

Pseudomonas_aeruginosa_PAO1_tRNA-Leu-CAA-1-1
GCCTCGGTGGCGGAATCGGTAGACGCGGCGGATTCAAAATCCGTTTCTGGCGACAGAGTGAGAGTTCGAGTCTCTCCCGAGGCACCA
TCCTCGGA                                                                               
TCCTCGGG                                                                               
CCCTCGGA                                                                               
TCCTCGGT                                                                               
TCCTCGGC                                                                               
CCCTCGGG                                                                               
      TTGGCGGA                                                                         
      CTGGCGGA                                                                         

Pseudomonas_aeruginosa_PAO1_tRNA-fMet-CAT-2-1
CGCGGGATGGAGCAGTCTGGTAGCTCGTCGGGCTCATAACCCGAAGGTCGTTGGTTCAAATCCAGCTCCCGCAACCA
TGCGGGATG                                                                    
CGCGGGATGGAGC                                                                
CGCGGGATGGAGT                                                                
CGCGGGATGGAGCA                                                               
CGCGGGATGGAGA                                                                
CGCGGGATGGAGCAGTC                                                            
CGCGGGATGGAGCAGT                                                             
CGCGGGATGGAGCAGTCT                                                           

Pseudomonas_aeruginosa_PAO1_tRNA-Ala-GGC-1-1
GGGGCTATAGCTCAGCTGGGAGAGCGCTTGCATGGCATGCAAGAGGTCGACGGTTCGATCCCGTCTAGCTCCACCA
CGGGGCTA                                                                     
           CCAGCTGGGA                                                       
GGGGCTATAGCTC                                                               
GGGGCTATAGCTT                                                               
GGGGCTATAGCTA                                                               
GGGGCTATAGCT                                                                
                                                             CGTCTAGCTCCACCA

Pseudomonas_aeruginosa_PAO1_tRNA-Gln-TTG-1-1
AGGGGCGTCGCCAAGCGGTAAGGCAGCAGGTTTTGATCCTGCCATGCGTTGGTTCGAATCCAGCCGCCCCTGCCA
 CGGGCGTG                                                                  
CGGGGCGG                                                                   
 CGGGCGTA                                                                  
CGGGGCGA                                                                   
 CGGGCGTC                                                                  
 CGGGCGTT                                                                  
CGGGGCGTG                                                                  

Pseudomonas_aeruginosa_PAO1_tRNA-Asn-GTT-1-1
TCCGCGATAGCTCAGTCGGTAGAGCAAATGACTGTTAATCATTGGGTCCCTGGTTCGAGTCCAGGTCGCGGAGCCA
                                                                   GCGGAGCC 
                           CTGACTGT                                         
                                                                   TCGGAGCC 
                            TGACTGTC                                        
                                                                  CGCGGAGCC 
                           CTGACTGTT                                        
                                                                   CCGGAGCC 

Pseudomonas_aeruginosa_PAO1_tRNA-Arg-CCG-1-1
GCATCCGTAGCTCAGCTGGATAGAGTACTGCCCTCCGAAGGCAGGGGTCGTGGGTTCGAATCCCGCCGGATGCGCCA
                                          CGGGGTCG                           
                                          CGGGGTCGA                          
                                          CGGGGTCA                           
                              TCCTCCGA                                       
                                          CGGGGTCC                           
GCATCCGTAGCTCAGCTGGATAGAGTACTG                                               

Pseudomonas_aeruginosa_PAO1_tRNA-Gly-CCC-1-1
GCGGGCGTCGTATAATGGCATTACCTGAGCTTCCCAAGCTCATGACGAGGGTTCGATTCCCTTCGCCCGCTCCA
    CCGTCGTA                                                              
GCGGGCGTG                                                                 
GCGGGCGTA                                                                 
AGCGGGCGTC                                                                 
AGCGGGCGT                                                                  
                                     GCTCATGT                             

Pseudomonas_aeruginosa_PAO1_tRNA-fMet-CAT-1-1
CGCGGGGTGGAGCAGTCTGGTAGCTCGTCGGGCTCATAACCCGAAGGTCGTTGGTTCAAATCCAGCCCCCGCAACCA
                            CGGGCTCG                                         
                        CCGTCGGG                                             
CGCGGGGTGGAGC                                                                
CGCGGGGTGGAGT                                                                
CGCGGGGTGGAGCA                                                               
CGCGGGGTGGAGA                                                                

Pseudomonas_aeruginosa_PAO1_tRNA-Val-GAC-1-1
AGGCACGTAGCTCAGTTGGTTAGAGCACCACCTTGACATGGTGGGGGTCGTTGGTTCGAATCCAATCGTGCCTACCA
AGGCACGTAGCTC                                                                
AGGCACGTAGCTT                                                                
AGGCACGTAGCTA                                                                
AGGCACGTAGCT                                                                 
AGGCACGTAGCTCAGT                                                             
AGGCACGTAGCTCAGC                                                             

Pseudomonas_aeruginosa_PAO1_tRNA-Thr-CGT-1-1
GCCGGATTAGCTCAGTCGGTAGAGCAGCTCATTCGTAATGAGAAGGTCGGGGGTTCGATTCCTCTATCCGGCACCA
GCCGGATTAGCTC                                                               
GCCGGATTAGCTT                                                               
GCCGGATTAGCTA                                                               
GCCGGATTAGCTCAGTCGGTAGAGCAGCTC                                              
GCCGGATTAGCTCAGTCGGTAGAGCAGCT                                               
GCCGGATTAGCTCAGTCGGTAGAGCAGCTT                                              

Pseudomonas_aeruginosa_PAO1_tRNA-Tyr-GTA-1-1
GGAGGGATTCCCGAGTGGCCAAAGGGATCAGACTGTAAATCTGACGTCATAGACTTCGAAGGTTCGAATCCTTCTCCCTCCACCA
                      GGGGATCA                                                       
                                       TCTGACGG                                      
                                      TTCTGACGT                                      
                                      ATCTGACGG                                      
                                        CTGACGTG                                     

Pseudomonas_aeruginosa_PAO1_tRNA-Arg-ACG-2-1
GGTTCGATAGCTCAGCCTGGTAGAGCAACCATCCACGAAATGGTCTGTCGCGGGTTCGACTCCCGCTCGAACGT
                                                CGCGGGTA                  
                                                 CCGGGTTG                 
                                                 CCGGGTTA                 
                                      TATGGTCG                            
                                      TATGGTCT                            

Pseudomonas_aeruginosa_PAO1_tRNA-Glu-TTC-1-1
GTCCCCTTCGTCTAGTGGCCTAGGACACCGCCCTTTCACGGCGGTAACAGGGGTTCGAGTCCCCTAGGGGACGCCA
                                                CGGGGTTC                    
GTCCCCTTCGTC                                                                
GTCCCCTTCGTT                                                                
                                                               CTAGGGGACGCCA
                                                              CCTAGGGGACGCCA

Pseudomonas_aeruginosa_PAO1_tRNA-Thr-GGT-1-1
GCTCATGTAGCTCAGTTGGTAGAGCACACCCTTGGTAAGGGTGAGGTCAGCGGTTCAAATCCGCTCATGAGCTCCA
GCTCATGTAGCTC                                                               
GCTCATGTAGCTT                                                               
GCTCATGTAGCTA                                                               
GCTCATGTAGCT                                                                
GCTCATGTAGCTG                                                               

Pseudomonas_aeruginosa_PAO1_tRNA-Leu-TAA-1-1
GCCCGGATGGCGAAATCGGTAGACGCAAGGGACTTAAAATCCCTCGGGGGTAACCCCGTGCCGGTTCGACCCCGGCTCCGGGCACCA
                                       TCCCTCGGA                                       
                                                        GGTGCCGGA                      
                           AGGGACTA                                                    
                                       TCCCTCGG                                        

Pseudomonas_aeruginosa_PAO1_tRNA-Pro-GGG-1-1
CGGGGCGTAGCGCAGCCTGGTAGCGCACTTGCATGGGGTGCAAGGGGTCGAGTGTTCGAATCACTCCGTCCCGACCA
TCGGGGCG                                                                      
CGGGGCGTAGCGC                                                                
CGGGGCGTAGCGT                                                                
CGGGGCGTAGCGCA                                                               

Pseudomonas_aeruginosa_PAO1_tRNA-Ala-TGC-1-1
GGGGCCATAGCTCAGCTGGGAGAGCGCCTGCTTTGCACGCAGGAGGTCAGGAGTTCGATCCTCCTTGGCTCCACCA
CGGGGCCA                                                                     
GGGGCCATAGCTC                                                               
GGGGCCATAGCTT                                                               

Pseudomonas_aeruginosa_PAO1_tRNA-Thr-TGT-1-1
GCCGGTATAGCTCAGCTGGTAGAGCAACTGACTTGTAATCAGTAGGTCCCGGGTTCGACTCCTGGTGCCGGCACCA
                          TCTGACTT                                          
                            TGACTTGT                                        
                           ATGACTTGT                                        

Pseudomonas_aeruginosa_PAO1_tRNA-Ile2-CAT-1-1
GGGCCTATAGCTCAGTCGGTTAGAGCAGAGGACTCATAATCCTTTGGTCCACGGTTCGAGTCCGTGTGGGCCCACCA
                           GAGGACTG                                          
                           GAGGACTA                                          

Pseudomonas_aeruginosa_PAO1_tRNA-Phe-GAA-1-1
GCCCAGGTAGCTCAGTTGGTAGAGCAGGGGATTGAAAATCCCCGTGTCGGCGGTTCGATTCCGTCCCTGGGCACCA
                          CGGGATTG                                          
                          GGGGATTG                                          

Pseudomonas_aeruginosa_PAO1_tRNA-Val-TAC-1-1
GGGTGATTAGCTCAGCTGGGAGAGCATCTGCCTTACAAGCAGAGGGTCGGCGGTTCGATCCCGTCATCACCCACCA
                                          AGGGTCGGG                         
                                          AGGGTCGGA                         

Pseudomonas_aeruginosa_PAO1_tRNA-Asp-GTC-1-1
GGAGCGGTAGTTCAGTCGGTTAGAATACCGGCCTGTCACGCCGGGGGTCGCGGGTTCGAGTCCCGTCCGCTCCGCCA
                                                              CCGTCCGA       
                                         CGGGGGTG                            

Pseudomonas_aeruginosa_PAO1_tRNA-Arg-ACG-1-1
GCACTCATAGCTCAGCTGGATAGAGTACTCGGCTACGAACCGAGCGGTCGGAGGTTCGAATCCTCCTGAGTGCGCCA
                                            GGGTCGGG                         
                                            CGGTCGGG                         

Pseudomonas_aeruginosa_PAO1_tRNA-Lys-TTT-1-1
GGGTCGTTAGCTCAGTCGGTAGAGCAGTTGGCTTTTAACCAATTGGTCGTAGGTTCGAATCCTACACGACCCACCA
                                         ATTGGTCGTAGGT                      
GGGTCGTTAGCTCAGTCGGTAGAGCAGTTG                                              

Pseudomonas_aeruginosa_PAO1_tRNA-Gly-TCC-1-1
GCGGGTATAGTTCAGTGGTAGAACCTCAGCCTTCCAAGCTGATGATGCGGGTTCGATTCCCGCTACCCGCTCCA
GCGGGTATAGTTC                                                             
GCGGGTATAGTTCAGT                                                          

Pseudomonas_aeruginosa_PAO1_tRNA-Arg-TCT-1-1
GCGCCCGTAGCTCAGCTGGATAGAGCATCCGCCTTCTAAGCGGATGGTCGCAGGTTCGAGTCCTGCCGGGTGCGCCA
 CGCCCGTC                                                                    

Pseudomonas_aeruginosa_PAO1_tRNA-Arg-CCT-1-1
GTCCCGGTAGCTCAATTGGATAGAGCATCCCCCTCCTAAGGGGAAGGTTGGAGGTTCGACCCCTCTCCGGGACGCCA
                                                                   TGGGACGG  

Pseudomonas_aeruginosa_PAO1_tRNA-Cys-GCA-1-1
GGCTGAGTAGCAGAGTGGTTATGCACCGGATTGCAAATCCGTGAACGCCGGTTCGATTCCGACCTCAGCCTCCA
                         GCGGATTT                                         

Pseudomonas_aeruginosa_PAO1_tRNA-Pro-TGG-1-1
CGGGGTATAGCGCAGTCCGGTAGCGCGCCTGCTTTGGGAGCAGGATGTCGGGAGTTCGAATCTCTCTACCCCGACCA
                                            ATGTCGGGAGT                      

Pseudomonas_aeruginosa_PAO1_tRNA-Leu-GAG-1-1
GCCGAGGTGGTGGAATTGGTAGACACGCTACCTTGAGGTGGTAGTGGCCATAGGCTGTAGGGGTTCGAGTCCCCTCCTCGGTACCA
GCCGAGGTGGTGGAATTGGTAGACACGCT                                                         
