# Supplementary material for: RNA Sequencing Unveils Very Small RNAs With Potential Regulatory Functions in Bacteria
Source: Front Mol Biosci. 2022 Jun 3;9:914991. doi: 10.3389/fmolb.2022.914991 (PMC9203972; doi:10.3389/fmolb.2022.914991)
Supplement: Supplementary file 1 [file DataSheet1.ZIP › Supplementary_Files/Supplementary_File_D_Alignement/S. enterica_tRNA.txt]

Salmonella_enterica_subsp_enterica_serovar_Enteritidis_str_SA20123395_tRNA-Arg-CCG-1-1
GCGCCCGTAGCTCAGCTGGATAGAGCGCTGCCCTCCGGAGGCAGAGGTCTCAGGTTCGAATCCTGTCGGGCGTACCA
                                                                  CGGGCGTG   
 CGCCCGTC                                                                    
                                                                  CGGGCGTA   
 CGCCCGTT                                                                    
 CGCCCGTA                                                                    
CCGCCCGTA                                                                    
                                                                 TCGGGCGT    
                                                                 GCGGGCGTG   
                                                                  CGGGCGTC   
                                                                 GCGGGCGTA   
                                                                  CGGGCGTT   

Salmonella_enterica_subsp_enterica_serovar_Enteritidis_str_SA20123395_tRNA-Arg-CCT-2-1
CCGCCACTAGCTCAGCTGGATAGAGCATCAACCTCCTAAGTTGATGGTGCGAGGTTCGAGGCCTCGGTGGCGGTCCA
                                                            TCCTCGGA         
                                                            CCCTCGGA         
                                                            TCCTCGGT         
                                                            TCCTCGGG         
                                                                  TTGGCGGA   
                                                            TCCTCGGC         
                                                                  CTGGCGGA   
                                                             CCTCGGTA        
                                                            CCCTCGGT         
                                                            CCCTCGGG         

Salmonella_enterica_subsp_enterica_serovar_Enteritidis_str_SA20123395_tRNA-Arg-TCT-2-1
CCGCCATTAGCTCAACCGGATAGAGCATAGAGCTTCTACCTCTAAGGTTCGGGGTTCAATTCCTCGATGGCGGACCA
                                                                    GGCGGACT 
                                                            TCCTCGAA         
                                              CTTCGGGA                       
                                                                    GGCGGACC 
                                                 CGGGGTTG                    
                                                 CGGGGTTC                    
                                                                    GGCGGACA 
                                               TTCGGGGC                      
                                                                    GGCGGACG 
                                                                   AGGCGGACT 

Salmonella_enterica_subsp_enterica_serovar_Enteritidis_str_SA20123395_tRNA-Thr-GGT-2-1
GCTGATATGGCTCAGTTGGTAGAGCGCACCCTTGGTAAGGGTGAGGTCCCCAGTTCGACTCTGGGTATCAGCACCA
                                              TCCCCAGTTC                    
                                              TCCCCAGTTT                    
                                              TCCCCAGTTA                    
                                              TCCCCAGTTCA                   
                                              TCCCCAGTTCG                   
                                               CCCCAGTTC                    
                                              TCCCCAGTT                     
                                               CCCCAGTTT                    
                                              TCCCCAGTTG                    

Salmonella_enterica_subsp_enterica_serovar_Enteritidis_str_SA20123395_tRNA-Asn-GTT-1-1
TCCTCTGTAGTTCAGTCGGTAGAACGGCGGACTGTTAATCCGTATGTCACTGGTTCGAGTCCAGTCAGAGGAGCCA
                          GCGGACTA                                          
                         GGCGGACTA                                          
                            TGACTGTT                                        
                          GCGGACTT                                          
                            TGACTGTA                                        
                          GCGGACTC                                          
                          GCGGACTG                                          
                           AGGACTGT                                         

Salmonella_enterica_subsp_enterica_serovar_Enteritidis_str_SA20123395_tRNA-Met-CAT-1-1
GGCTACGTAGCTCAGTTGGTTAGAGCACATCACTCATAATGATGGGGTCACAGGTTCGAATCCCGTCGTAGCCACCA
                                                              CCGTCGTA       
                                                              CCGTCGTG       
                                                             TCCGTCGTA       
                                                             ACCGTCGTA       
                                                              CCGTCGTC       
                                                              CCGTCGTT       
                                                             CCCGTCGC        

Salmonella_enterica_subsp_enterica_serovar_Enteritidis_str_SA20123395_tRNA-Asp-GTC-1-1
GGAGCGGTAGTTCAGTTGGTTAGAATACCTGCCTGTCACGCAGGGGGTCGCGGGTTCGAGTCCCGTCCGTTCCGCCA
                                                CGCGGGTA                     
                                          CGGGGTCG                           
                                          CGGGGTCGA                          
                                          CGGGGTCA                           
                                                              CCGTCCGA       
                                         CGGGGGTG                            
                                          CGGGGTCC                           

Salmonella_enterica_subsp_enterica_serovar_Enteritidis_str_SA20123395_tRNA-Leu-CAG-1-1
GCGAAGGTGGCGGAATTGGTAGACGCGCTAGCTTCAGGTGTTAGTGTCCTTACGGACGTGGGGGTTCAAGTCCCCCCCCTCGCACCA
                                                                            TCCTCGCA   
                                                    TGGACGTG                           
                              GCTTCAGT                                                 
                                                  TACGGACA                             
                                                                           TCCCTCGG    

Salmonella_enterica_subsp_enterica_serovar_Enteritidis_str_SA20123395_tRNA-Tyr-GTA-1-1
GGTGGGGTTCCCGAGCGGCCAAAGGGAGCAGACTGTAAATCTGCCGTCACAGACTTCGAAGGTTCGAATCCTTCCCCCACCACCA
        TCCCGAGT                                                                     
                            AAGACTGTA                                                
                            CAGACTGA                                                 
        TCCCGAGC                                                                     
TGGTGGGGC                                                                             

Salmonella_enterica_subsp_enterica_serovar_Enteritidis_str_SA20123395_tRNA-His-GTG-1-1
GTGGCTATAGCTCAGTTGGTAGAGCCCTGGATTGTGATTCCAGTTGTCGTGGGTTCGAATCCCATTAGCCACCCCA
                                              TCGTGGGTTC                    
                                              TCGTGGGTTCA                   
                                              TCGTGGGTTT                    
                                               CGTGGGTTA                    
                                              TCGTGGGTTA                    

Salmonella_enterica_subsp_enterica_serovar_Enteritidis_str_SA20123395_tRNA-Cys-GCA-1-1
GGCGCGTTAACAAAGCGGTTATGTAGCGGATTGCAAATCCGTCTAGTCCGGTTCGACTCCGGAACGCGCCTCCA
                         GCGGATTT                                         
                         GCGGATTC                                         
                         GCGGATTA                                         
                                             CTCCGGTTC                    

Salmonella_enterica_subsp_enterica_serovar_Enteritidis_str_SA20123395_tRNA-Und-NNN-3-1
GGGGTTGAAGCGTTAAAACGAATCAGGCTAGTCTGGTAGTGGCGTGTCCGTCCGCAGGTGCCAGGCGAATGTAAAGACTGACTAAGCATGTAGTACCGAGGATGTAGGAATTTCGGACGCGGGTTCAACTCCCGCCAGCTCCACCA
                                                                                                              CTTCGGAC                            
                                                                                                               TTCGGACT                           
                                                                        GAAGACTG                                                                  
                                       GGGCGTGT                                                                                                   

Salmonella_enterica_subsp_enterica_serovar_Enteritidis_str_SA20123395_tRNA-Arg-ACG-1-1
GCATCCGTAGCTCAGCTGGATAGAGTACTCGGCTACGAACCGAGCGGTCGGAGGTTCGAATCCTCCCGGATGCACCA
                                            CGGTCGGG                         
              CCTGGATA                                                       
                                            CGGTCGGA                         
                                            GGGTCGGG                         

Salmonella_enterica_subsp_enterica_serovar_Enteritidis_str_SA20123395_tRNA-Ala-GGC-1-1
GGGGCTATAGCTCAGCTGGGAGAGCGCTTGCATGGCATGCAAGAGGTCAGCGGTTCGATCCCGCTTAGCTCCACCA
            CAGCTGGGA                                                       
CGGGGCTA                                                                     
           CCAGCTGGGA                                                       

Salmonella_enterica_subsp_enterica_serovar_Enteritidis_str_SA20123395_tRNA-Ile-GAT-1-1
AGGCTTGTAGCTCAGGTGGTTAGAGCGCACCCCTGATAAGGGTGAGGTCGGTGGTTCAAGTCCACTCAGGCCTACCA
AGGCTTGTAGCTC                                                                
AGGCTTGTAGCTT                                                                
AGGCTTGTAGCTA                                                                

Salmonella_enterica_subsp_enterica_serovar_Enteritidis_str_SA20123395_tRNA-Leu-TAA-1-1
GCCCGGATGGTGGAATCGGTAGACACAAGGGATTTAAAATCCCTCGGCGTTCGCGCTGTGCGGGTTCAAGTCCCGCTCCGGGTACCA
                                       TCCCTCGGA                                       
                           CGGGATTG                                                    
                           GGGGATTG                                                    

Salmonella_enterica_subsp_enterica_serovar_Enteritidis_str_SA20123395_tRNA-SeC-TCA-1-1
GGAAGATCGTCGTCTCCGGTGAGGCGGCTGGACTTCAAATCCAGTTGGGGCCGCCAGCGGTCCCGGGCAGGTTCGACTCCTGTGATCTTCCGCCA
                                                                             TCCTGTGT          
                        TGGCTGGA                                                               
                                                                             TCCTGTGC          

Salmonella_enterica_subsp_enterica_serovar_Enteritidis_str_SA20123395_tRNA-Gly-GCC-1-1
GCGGGAATAGCTCAGTTGGTAGAGCACGACCTTGCCAAGGTCGGGGTCGCGAGTTCGAGTCTCGTTTCCCGCTCCA
                                    CAGGTCGT                                
                                        CCGGGGTCG                           
                                     CGGTCGGGG                              

Salmonella_enterica_subsp_enterica_serovar_Enteritidis_str_SA20123395_tRNA-Ile2-CAT-1-1
GGCCCCTTAGCTCAGTGGTTAGAGCAGGCGACTCATAATCGCTTGGTCGCTGGTTCAAGTCCAGCAGGGGCCACCA
                                        CCTTGGTA                            
                                                                 CGGGGCCG   
                                                                 CGGGGCCA   

Salmonella_enterica_subsp_enterica_serovar_Enteritidis_str_SA20123395_tRNA-Und-NNN-1-1
GGGCTTAGCCCTGTAGCTCAACGGTAGAGCGGGTGATTCACCTTAACTTGTCGTGCCACCCTATTTTGGCGAATGCCTGTGGATCTACATTTGTTGCGGGTTCGAGACCCGTCAGAGCCCG
                                                                                           GGTTGCGG                      
                                                                         AGCCTGTGGA                                      

Salmonella_enterica_subsp_enterica_serovar_Enteritidis_str_SA20123395_tRNA-Thr-TGT-1-1
GCCGACTTAGCTCAGTAGGTAGAGCAACTGACTTGTAATCAGTAGGTCACCAGTTCGATTCCGGTAGTCGGCACCA
                          TCTGACTA                                          
                          TCTGACTT                                          

Salmonella_enterica_subsp_enterica_serovar_Enteritidis_str_SA20123395_tRNA-Gly-TCC-1-1
GCGGGCATCGTATAATGGCTATTACCTCAGCCTTCCAAGCTGATGATGCGGGTTCGATTCCCGCTGCCCGCTCCA
    CCATCGTA                                                               
 CGGGCATG                                                                  

Salmonella_enterica_subsp_enterica_serovar_Enteritidis_str_SA20123395_tRNA-Gly-CCC-1-1
GCGGGCGTAGTTCAATGGTAGAACGAGAGCTTCCCAAGCTCTATACGAGGGTTCGATTCCCTTCGCCCGCTCCA
AGCGGGCGTA                                                                 
AGCGGGCGT                                                                  

Salmonella_enterica_subsp_enterica_serovar_Enteritidis_str_SA20123395_tRNA-fMet-CAT-1-1
CGCGGGGTGGAGCAGCCTGGTAGCTCGTCGGGCTCATAACCCGAAGGTCGTCGGTTCAAATCCGGCCCCCGCAACCA
                            CGGGCTCG                                         
                        CCGTCGGG                                             

Salmonella_enterica_subsp_enterica_serovar_Enteritidis_str_SA20123395_tRNA-Und-NNN-2-1
NNGGACGGTCTCGAAAACCGGAGTAGGGGCAACTCTACCGGGGGTTCAAATCCCCCTCTCTCCGCCA
 CGGACGGT                                                          

Salmonella_enterica_subsp_enterica_serovar_Enteritidis_str_SA20123395_tRNA-Leu-GAG-1-1
GCCGAGGTGGTGGAATTGGTAGACACGCTACCTTGAGGTGGTAGTGCCCAATAGGGCTTACGGGTTCAAGTCCCGTCCTCGGTACCA
                                                    CGGGCTTA                           

Salmonella_enterica_subsp_enterica_serovar_Enteritidis_str_SA20123395_tRNA-Gln-CTG-1-1
TGGGGTATCGCCAAGCGGTAAGGCACCGGATTCTGATTCCGGCATTCCGAGGTTCGAATCCTCGTACCCCAGCCA
                                                                 TCCCCAGT  

Salmonella_enterica_subsp_enterica_serovar_Enteritidis_str_SA20123395_tRNA-Thr-CGT-1-1
GCCGATATAGCTCAGTTGGTAGAGCAGCGCATTCGTAATGCGAAGGTCGTAGGTTCGACTCCTATTATCGGCACCA
                                          CAGGTCGTA                         

Salmonella_enterica_subsp_enterica_serovar_Enteritidis_str_SA20123395_tRNA-Ser-TGA-1-1
GGAAGTGTGGCCGAGCGGTTGAAGGCACCGGTCTTGAAAACCGGCGACCCGAAAGGGTTCCAGAGTTCGAATCTCTGCGCTTCCGCCA
   CGTGTGGC                                                                             

Salmonella_enterica_subsp_enterica_serovar_Enteritidis_str_SA20123395_tRNA-Leu-TAG-1-1
GCGGGAGTGGCGAAATTGGTAGACGCACCAGATTTAGGTTCTGGCGCCGCAAGGTGTGCGAGTTCAAGTCTCGCCTCCCGCACCA
 CGGGAGTA                                                                            

Salmonella_enterica_subsp_enterica_serovar_Enteritidis_str_SA20123395_tRNA-Glu-TTC-1-1
GTCCCCTTCGTCTAGAGGCCCAGGACACCGCCCTTTCACGGCGGTAACAGGGGTTCGAATCCCCTAGGGGACGCCA
                   CCAGGACT                                                 

Salmonella_enterica_subsp_enterica_serovar_Enteritidis_str_SA20123395_tRNA-Pro-CGG-1-1
CGGTGATTGGCGCAGCCTGGTAGCGCACTTCGTTCGGGACGAAGGGGTCGGAGGTTCGAATCCTCTATCACCGACCA
                                           AGGGTCGGA                         

Salmonella_enterica_subsp_enterica_serovar_Enteritidis_str_SA20123395_tRNA-Ser-GCT-1-1
GGTGAGGTGGCCGAGAGGCTGAAGGCGCTCCCCTGCTAAGGGAGTATGCGGTCAAAAGCTGCATCCGGGGTTCGAATCCCCGCCTCACCGCCA
               TGGCTGAAC                                                                     

Salmonella_enterica_subsp_enterica_serovar_Enteritidis_str_SA20123395_tRNA-Arg-TCT-1-1
GCGCCCTTAGCTCAGTTGGATAGAGCAACGGCCTTCTAAGCCGTGGGTCGCAGGTTCGAATCCTGCAGGGCGCGCCA
                                                                  CGGGCGCG   

Salmonella_enterica_subsp_enterica_serovar_Enteritidis_str_SA20123395_tRNA-Pro-GGG-1-1
CGGCACGTAGCGCAGCCTGGTAGCGCACCGTCATGGGGTGTCGGGGGTCGGAGGTTCAAATCCTCTCGTGCCGACCA
                                    GGTGTCGGA                                
