# Supplementary material for: RNA Sequencing Unveils Very Small RNAs With Potential Regulatory Functions in Bacteria
Source: Front Mol Biosci. 2022 Jun 3;9:914991. doi: 10.3389/fmolb.2022.914991 (PMC9203972; doi:10.3389/fmolb.2022.914991)
Supplement: Supplementary file 1 [file DataSheet1.ZIP › Supplementary_Files/Supplementary_File_F_PANTHER/Supplementary_File_B_PANTHER.xlsx]

## Sheet: GO_Molecular_Function
GO molecular function complete	Homo sapiens - REFLIST (20595)	upload_1 (26)	upload_1 (expected)	upload_1 (over/under)	upload_1 (fold Enrichment)	upload_1 (raw P-value)
metal ion binding (GO:0046872)	4278	13	5.40	+	2.41	8.91E-04
BH3 domain binding (GO:0051434)	6	1	.01	+	> 100	8.79E-03
ion binding (GO:0043167)	6072	16	7.67	+	2.09	8.06E-04
alpha-1,4-glucosidase activity (GO:0004558)	5	1	.01	+	> 100	7.54E-03
sulfate binding (GO:0043199)	4	1	.01	+	> 100	6.29E-03
piRNA binding (GO:0034584)	4	1	.01	+	> 100	6.29E-03
carbohydrate binding (GO:0030246)	275	3	.35	+	8.64	5.01E-03
proteoglycan binding (GO:0043394)	37	1	.05	+	21.41	4.69E-02
disordered domain specific binding (GO:0097718)	37	1	.05	+	21.41	4.69E-02
ADP binding (GO:0043531)	37	1	.05	+	21.41	4.69E-02
hydrolase activity, acting on carbon-nitrogen (but not peptide) bonds, in cyclic amidines (GO:0016814)	36	1	.05	+	22.00	4.56E-02
sulfur compound binding (GO:1901681)	267	2	.34	+	5.93	4.49E-02
acetylgalactosaminyltransferase activity (GO:0008376)	34	1	.04	+	23.30	4.32E-02
phosphatidylinositol phosphate phosphatase activity (GO:0052866)	34	1	.04	+	23.30	4.32E-02
deaminase activity (GO:0019239)	33	1	.04	+	24.00	4.20E-02
protein phosphatase 2A binding (GO:0051721)	33	1	.04	+	24.00	4.20E-02
microfilament motor activity (GO:0000146)	32	1	.04	+	24.75	4.08E-02
calcium- and calmodulin-responsive adenylate cyclase activity (GO:0008294)	2	1	.00	+	> 100	3.78E-03
tRNA-specific adenosine-34 deaminase activity (GO:0052717)	2	1	.00	+	> 100	3.78E-03
ATPase activator activity (GO:0001671)	27	1	.03	+	29.34	3.47E-02
phosphatidylinositol bisphosphate phosphatase activity (GO:0034593)	27	1	.03	+	29.34	3.47E-02
MAP kinase kinase kinase activity (GO:0004709)	27	1	.03	+	29.34	3.47E-02
mRNA 5'-UTR binding (GO:0048027)	26	1	.03	+	30.47	3.35E-02
Notch binding (GO:0005112)	25	1	.03	+	31.68	3.23E-02
phosphorus-oxygen lyase activity (GO:0016849)	24	1	.03	+	33.00	3.11E-02
cyclase activity (GO:0009975)	23	1	.03	+	34.44	2.98E-02
RNA stem-loop binding (GO:0035613)	22	1	.03	+	36.01	2.86E-02
rRNA methyltransferase activity (GO:0008649)	22	1	.03	+	36.01	2.86E-02
catalytic activity, acting on a rRNA (GO:0140102)	22	1	.03	+	36.01	2.86E-02
phosphatase binding (GO:0019902)	199	2	.25	+	7.96	2.64E-02
rRNA (pseudouridine) methyltransferase activity (GO:0070037)	1	1	.00	+	> 100	2.52E-03
sucrose alpha-glucosidase activity (GO:0004575)	1	1	.00	+	> 100	2.52E-03
oligo-1,6-glucosidase activity (GO:0004574)	1	1	.00	+	> 100	2.52E-03
beta-fructofuranosidase activity (GO:0004564)	1	1	.00	+	> 100	2.52E-03
polypeptide N-acetylgalactosaminyltransferase activity (GO:0004653)	19	1	.02	+	41.69	2.49E-02
phosphatidylinositol monophosphate phosphatase activity (GO:0052744)	19	1	.02	+	41.69	2.49E-02
phosphatidylinositol kinase activity (GO:0052742)	19	1	.02	+	41.69	2.49E-02
phosphatidylinositol-3-phosphatase activity (GO:0004438)	18	1	.02	+	44.01	2.37E-02
phosphatidylinositol phosphate kinase activity (GO:0016307)	16	1	.02	+	49.51	2.12E-02
calmodulin binding (GO:0005516)	201	3	.25	+	11.82	2.10E-03
glucosidase activity (GO:0015926)	15	1	.02	+	52.81	2.00E-02
phosphatidylinositol-3,5-bisphosphate phosphatase activity (GO:0106018)	14	1	.02	+	56.58	1.88E-02
adenosine deaminase activity (GO:0004000)	13	1	.02	+	60.93	1.75E-02
phosphatidylinositol 3-kinase activity (GO:0035004)	12	1	.02	+	66.01	1.63E-02
protein phosphatase binding (GO:0019903)	153	2	.19	+	10.35	1.62E-02
phosphatidylinositol-3,5-bisphosphate 3-phosphatase activity (GO:0052629)	11	1	.01	+	72.01	1.50E-02
adenylate cyclase activity (GO:0004016)	11	1	.01	+	72.01	1.50E-02
BH domain binding (GO:0051400)	11	1	.01	+	72.01	1.50E-02
death domain binding (GO:0070513)	11	1	.01	+	72.01	1.50E-02
1-phosphatidylinositol-3-kinase activity (GO:0016303)	10	1	.01	+	79.21	1.38E-02
phosphatidylinositol bisphosphate kinase activity (GO:0052813)	10	1	.01	+	79.21	1.38E-02
phosphatidylinositol-3,4-bisphosphate 5-kinase activity (GO:0052812)	9	1	.01	+	88.01	1.25E-02
tRNA-specific adenosine deaminase activity (GO:0008251)	8	1	.01	+	99.01	1.13E-02
cation binding (GO:0043169)	4369	13	5.52	+	2.36	1.10E-03
phosphatidylinositol-4,5-bisphosphate 3-kinase activity (GO:0046934)	7	1	.01	+	> 100	1.00E-02
alpha-glucosidase activity (GO:0090599)	7	1	.01	+	> 100	1.00E-02
1-phosphatidylinositol-4-phosphate 3-kinase activity (GO:0035005)	7	1	.01	+	> 100	1.00E-02
Analysis Type:	PANTHER Overrepresentation Test (Released 20210224)
Annotation Version and Release Date:	GO Ontology database DOI: 10.5281/zenodo.5228828 Released 2021-08-18
Analyzed List:	upload_1 (Homo sapiens)
Reference List:	Homo sapiens (all genes in database)
Test Type:	FISHER
Correction:	NONE

## Sheet: GO_Biological_Process
GO biological process complete	Homo sapiens - REFLIST (20595)	upload_1 (26)	upload_1 (expected)	upload_1 (over/under)	upload_1 (fold Enrichment)	upload_1 (raw P-value)
response to alkaloid (GO:0043279)	117	2	.15	+	13.54	9.80E-03
regulation of phosphatidylinositol dephosphorylation (GO:0060304)	6	1	.01	+	> 100	8.79E-03
metanephric glomerulus vasculature development (GO:0072239)	6	1	.01	+	> 100	8.79E-03
glomerular mesangial cell differentiation (GO:0072008)	6	1	.01	+	> 100	8.79E-03
regulation of macrophage colony-stimulating factor production (GO:1901256)	6	1	.01	+	> 100	8.79E-03
neural crest cell migration involved in autonomic nervous system development (GO:1901166)	6	1	.01	+	> 100	8.79E-03
regulation of mitochondrial ATP synthesis coupled electron transport (GO:1905446)	6	1	.01	+	> 100	8.79E-03
positive regulation of long-term synaptic depression (GO:1900454)	6	1	.01	+	> 100	8.79E-03
B cell chemotaxis (GO:0035754)	6	1	.01	+	> 100	8.79E-03
extracellular exosome biogenesis (GO:0097734)	6	1	.01	+	> 100	8.79E-03
response to cycloheximide (GO:0046898)	6	1	.01	+	> 100	8.79E-03
positive regulation of odontogenesis (GO:0042482)	6	1	.01	+	> 100	8.79E-03
mast cell migration (GO:0097531)	6	1	.01	+	> 100	8.79E-03
neuroinflammatory response (GO:0150076)	6	1	.01	+	> 100	8.79E-03
neutrophil extravasation (GO:0072672)	6	1	.01	+	> 100	8.79E-03
regulation of cellular response to stress (GO:0080135)	637	4	.80	+	4.97	8.02E-03
positive regulation of establishment of protein localization (GO:1904951)	326	3	.41	+	7.29	7.97E-03
negative regulation of metabolic process (GO:0009892)	2952	9	3.73	+	2.41	7.94E-03
mast cell chemotaxis (GO:0002551)	5	1	.01	+	> 100	7.54E-03
regulation of granulocyte colony-stimulating factor production (GO:0071655)	5	1	.01	+	> 100	7.54E-03
modulation by virus of host cellular process (GO:0019054)	5	1	.01	+	> 100	7.54E-03
cellular response to isoquinoline alkaloid (GO:0071317)	5	1	.01	+	> 100	7.54E-03
cellular response to morphine (GO:0071315)	5	1	.01	+	> 100	7.54E-03
positive regulation of neutrophil apoptotic process (GO:0033031)	5	1	.01	+	> 100	7.54E-03
modification of postsynaptic actin cytoskeleton (GO:0098885)	5	1	.01	+	> 100	7.54E-03
positive regulation of blood-brain barrier permeability (GO:1905605)	5	1	.01	+	> 100	7.54E-03
carbohydrate mediated signaling (GO:0009756)	5	1	.01	+	> 100	7.54E-03
chorionic trophoblast cell differentiation (GO:0060718)	5	1	.01	+	> 100	7.54E-03
regulation of mitochondrial electron transport, NADH to ubiquinone (GO:1902956)	5	1	.01	+	> 100	7.54E-03
cellular developmental process (GO:0048869)	3463	10	4.37	+	2.29	7.05E-03
positive regulation of protein transport (GO:0051222)	310	3	.39	+	7.67	6.95E-03
endothelium development (GO:0003158)	93	2	.12	+	17.03	6.35E-03
activation of protein kinase A activity (GO:0034199)	4	1	.01	+	> 100	6.29E-03
compartment pattern specification (GO:0007386)	4	1	.01	+	> 100	6.29E-03
calcium-independent cell-matrix adhesion (GO:0007161)	4	1	.01	+	> 100	6.29E-03
positive regulation of granulocyte colony-stimulating factor production (GO:0071657)	4	1	.01	+	> 100	6.29E-03
modulation by symbiont of host programmed cell death (GO:0052040)	4	1	.01	+	> 100	6.29E-03
polysaccharide digestion (GO:0044245)	4	1	.01	+	> 100	6.29E-03
positive regulation of macrophage colony-stimulating factor production (GO:1901258)	4	1	.01	+	> 100	6.29E-03
heterochromatin assembly by small RNA (GO:0031048)	4	1	.01	+	> 100	6.29E-03
cell differentiation (GO:0030154)	3403	10	4.30	+	2.33	6.21E-03
glucose mediated signaling pathway (GO:0010255)	3	1	.00	+	> 100	5.03E-03
sugar mediated signaling pathway (GO:0010182)	3	1	.00	+	> 100	5.03E-03
mast cell differentiation (GO:0060374)	3	1	.00	+	> 100	5.03E-03
metanephric glomerular mesangium development (GO:0072223)	3	1	.00	+	> 100	5.03E-03
glomerular endothelium development (GO:0072011)	3	1	.00	+	> 100	5.03E-03
positive regulation of acylglycerol transport (GO:1901508)	3	1	.00	+	> 100	5.03E-03
regulation of acylglycerol transport (GO:1901506)	3	1	.00	+	> 100	5.03E-03
positive regulation of triglyceride transport (GO:1905885)	3	1	.00	+	> 100	5.03E-03
regulation of triglyceride transport (GO:1905883)	3	1	.00	+	> 100	5.03E-03
hexose mediated signaling (GO:0009757)	3	1	.00	+	> 100	5.03E-03
natural killer cell chemotaxis (GO:0035747)	3	1	.00	+	> 100	5.03E-03
positive regulation of viral transcription (GO:0050434)	3	1	.00	+	> 100	5.03E-03
positive regulation of glial cell-derived neurotrophic factor production (GO:1900168)	3	1	.00	+	> 100	5.03E-03
regulation of glial cell-derived neurotrophic factor production (GO:1900166)	3	1	.00	+	> 100	5.03E-03
positive regulation of substrate-dependent cell migration, cell attachment to substrate (GO:1904237)	3	1	.00	+	> 100	5.03E-03
regulation of substrate-dependent cell migration, cell attachment to substrate (GO:1904235)	3	1	.00	+	> 100	5.03E-03
primary sex determination (GO:0007538)	3	1	.00	+	> 100	5.03E-03
regulation of phospholipid metabolic process (GO:1903725)	39	1	.05	+	20.31	4.93E-02
regulation of angiogenesis (GO:0045765)	280	2	.35	+	5.66	4.88E-02
anatomical structure homeostasis (GO:0060249)	278	2	.35	+	5.70	4.82E-02
phosphatidylinositol 3-kinase signaling (GO:0014065)	38	1	.05	+	20.85	4.81E-02
positive regulation of morphogenesis of an epithelium (GO:1905332)	38	1	.05	+	20.85	4.81E-02
prostate gland development (GO:0030850)	38	1	.05	+	20.85	4.81E-02
tissue development (GO:0009888)	1597	5	2.02	+	2.48	4.70E-02
regulation of intrinsic apoptotic signaling pathway in response to DNA damage (GO:1902229)	37	1	.05	+	21.41	4.69E-02
rRNA modification (GO:0000154)	37	1	.05	+	21.41	4.69E-02
cell-substrate junction organization (GO:0150115)	37	1	.05	+	21.41	4.69E-02
positive regulation of telomere maintenance via telomere lengthening (GO:1904358)	37	1	.05	+	21.41	4.69E-02
negative regulation of cytokine production (GO:0001818)	271	2	.34	+	5.85	4.61E-02
positive regulation of nervous system development (GO:0051962)	271	2	.34	+	5.85	4.61E-02
sex differentiation (GO:0007548)	271	2	.34	+	5.85	4.61E-02
cell-substrate junction assembly (GO:0007044)	36	1	.05	+	22.00	4.56E-02
protein transmembrane import into intracellular organelle (GO:0044743)	36	1	.05	+	22.00	4.56E-02
heterochromatin organization (GO:0070828)	36	1	.05	+	22.00	4.56E-02
positive regulation of insulin secretion involved in cellular response to glucose stimulus (GO:0035774)	36	1	.05	+	22.00	4.56E-02
DNA conformation change (GO:0071103)	269	2	.34	+	5.89	4.55E-02
embryo development ending in birth or egg hatching (GO:0009792)	633	3	.80	+	3.75	4.49E-02
negative regulation of extrinsic apoptotic signaling pathway in absence of ligand (GO:2001240)	35	1	.04	+	22.63	4.44E-02
peptide cross-linking (GO:0018149)	35	1	.04	+	22.63	4.44E-02
negative regulation of signal transduction in absence of ligand (GO:1901099)	35	1	.04	+	22.63	4.44E-02
maintenance of blood-brain barrier (GO:0035633)	35	1	.04	+	22.63	4.44E-02
developmental process (GO:0032502)	5565	12	7.03	+	1.71	4.35E-02
regulation of protein secretion (GO:0050708)	262	2	.33	+	6.05	4.34E-02
positive regulation of telomerase activity (GO:0051973)	34	1	.04	+	23.30	4.32E-02
response to isoquinoline alkaloid (GO:0014072)	34	1	.04	+	23.30	4.32E-02
positive regulation of telomere maintenance via telomerase (GO:0032212)	34	1	.04	+	23.30	4.32E-02
epithelial cell differentiation involved in kidney development (GO:0035850)	34	1	.04	+	23.30	4.32E-02
response to morphine (GO:0043278)	34	1	.04	+	23.30	4.32E-02
long-term memory (GO:0007616)	34	1	.04	+	23.30	4.32E-02
cellular component organization or biogenesis (GO:0071840)	5496	12	6.94	+	1.73	4.24E-02
regulation of glial cell proliferation (GO:0060251)	33	1	.04	+	24.00	4.20E-02
regulation of endoplasmic reticulum stress-induced intrinsic apoptotic signaling pathway (GO:1902235)	33	1	.04	+	24.00	4.20E-02
negative regulation of protein localization to membrane (GO:1905476)	33	1	.04	+	24.00	4.20E-02
regulation of aerobic respiration (GO:1903715)	33	1	.04	+	24.00	4.20E-02
chordate embryonic development (GO:0043009)	613	3	.77	+	3.88	4.14E-02
metanephric nephron development (GO:0072210)	32	1	.04	+	24.75	4.08E-02
leukocyte degranulation (GO:0043299)	32	1	.04	+	24.75	4.08E-02
response to alcohol (GO:0097305)	253	2	.32	+	6.26	4.07E-02
heterocycle metabolic process (GO:0046483)	2625	7	3.31	+	2.11	4.01E-02
positive regulation of animal organ morphogenesis (GO:0110110)	31	1	.04	+	25.55	3.96E-02
regulation of execution phase of apoptosis (GO:1900117)	31	1	.04	+	25.55	3.96E-02
phosphatidylinositol dephosphorylation (GO:0046856)	31	1	.04	+	25.55	3.96E-02
T cell migration (GO:0072678)	31	1	.04	+	25.55	3.96E-02
chromatin remodeling (GO:0006338)	247	2	.31	+	6.41	3.90E-02
negative regulation of intrinsic apoptotic signaling pathway in response to DNA damage (GO:1902230)	30	1	.04	+	26.40	3.84E-02
cellular response to gamma radiation (GO:0071480)	30	1	.04	+	26.40	3.84E-02
establishment of endothelial barrier (GO:0061028)	30	1	.04	+	26.40	3.84E-02
germ-line sex determination (GO:0018992)	2	1	.00	+	> 100	3.78E-03
negative regulation by symbiont of host apoptotic process (GO:0033668)	2	1	.00	+	> 100	3.78E-03
metanephric glomerular mesangial cell differentiation (GO:0072254)	2	1	.00	+	> 100	3.78E-03
metanephric mesangial cell differentiation (GO:0072209)	2	1	.00	+	> 100	3.78E-03
male germ-line sex determination (GO:0019100)	2	1	.00	+	> 100	3.78E-03
modulation by symbiont of host apoptotic process (GO:0052150)	2	1	.00	+	> 100	3.78E-03
negative regulation by symbiont of host programmed cell death (GO:0052041)	2	1	.00	+	> 100	3.78E-03
negative regulation of mitochondrial ATP synthesis coupled electron transport (GO:1905447)	2	1	.00	+	> 100	3.78E-03
nucleologenesis (GO:0017126)	2	1	.00	+	> 100	3.78E-03
mesangial cell-matrix adhesion (GO:0035759)	2	1	.00	+	> 100	3.78E-03
negative regulation of mitochondrial electron transport, NADH to ubiquinone (GO:1902957)	2	1	.00	+	> 100	3.78E-03
primary sex determination, germ-line (GO:0007542)	2	1	.00	+	> 100	3.78E-03
negative regulation of extrinsic apoptotic signaling pathway via death domain receptors (GO:1902042)	29	1	.04	+	27.31	3.72E-02
positive regulation of p38MAPK cascade (GO:1900745)	29	1	.04	+	27.31	3.72E-02
epithelial cell apoptotic process (GO:1904019)	29	1	.04	+	27.31	3.72E-02
phospholipid biosynthetic process (GO:0008654)	240	2	.30	+	6.60	3.71E-02
positive regulation of leukocyte apoptotic process (GO:2000108)	28	1	.04	+	28.29	3.60E-02
nucleic acid metabolic process (GO:0090304)	2007	6	2.53	+	2.37	3.59E-02
biological process involved in symbiotic interaction (GO:0044403)	234	2	.30	+	6.77	3.54E-02
tissue homeostasis (GO:0001894)	232	2	.29	+	6.83	3.49E-02
signal transduction in absence of ligand (GO:0038034)	27	1	.03	+	29.34	3.47E-02
negative regulation of protein localization to cell periphery (GO:1904376)	27	1	.03	+	29.34	3.47E-02
negative regulation of transposition (GO:0010529)	27	1	.03	+	29.34	3.47E-02
regulation of transposition (GO:0010528)	27	1	.03	+	29.34	3.47E-02
negative regulation of ATP metabolic process (GO:1903579)	27	1	.03	+	29.34	3.47E-02
extrinsic apoptotic signaling pathway in absence of ligand (GO:0097192)	27	1	.03	+	29.34	3.47E-02
embryo development (GO:0009790)	991	4	1.25	+	3.20	3.46E-02
leukocyte migration (GO:0050900)	229	2	.29	+	6.92	3.40E-02
negative regulation of interleukin-2 production (GO:0032703)	26	1	.03	+	30.47	3.35E-02
rRNA methylation (GO:0031167)	26	1	.03	+	30.47	3.35E-02
regulation of telomere capping (GO:1904353)	26	1	.03	+	30.47	3.35E-02
glycerolipid biosynthetic process (GO:0045017)	225	2	.28	+	7.04	3.30E-02
developmental process involved in reproduction (GO:0003006)	977	4	1.23	+	3.24	3.30E-02
mesenchyme development (GO:0060485)	224	2	.28	+	7.07	3.27E-02
positive regulation of neurogenesis (GO:0050769)	224	2	.28	+	7.07	3.27E-02
negative regulation of protein localization to plasma membrane (GO:1903077)	25	1	.03	+	31.68	3.23E-02
regulation of myeloid cell apoptotic process (GO:0033032)	25	1	.03	+	31.68	3.23E-02
regulation of anoikis (GO:2000209)	25	1	.03	+	31.68	3.23E-02
heterochromatin assembly (GO:0031507)	25	1	.03	+	31.68	3.23E-02
development of primary sexual characteristics (GO:0045137)	221	2	.28	+	7.17	3.19E-02
mast cell activation (GO:0045576)	24	1	.03	+	33.00	3.11E-02
endothelial cell proliferation (GO:0001935)	24	1	.03	+	33.00	3.11E-02
stem cell proliferation (GO:0072089)	24	1	.03	+	33.00	3.11E-02
biological adhesion (GO:0022610)	958	4	1.21	+	3.31	3.10E-02
cellular component biogenesis (GO:0044085)	2481	7	3.13	+	2.23	3.06E-02
gonad development (GO:0008406)	215	2	.27	+	7.37	3.04E-02
cell adhesion (GO:0007155)	952	4	1.20	+	3.33	3.04E-02
regulation of establishment of protein localization (GO:0070201)	541	3	.68	+	4.39	3.03E-02
nucleobase-containing compound metabolic process (GO:0006139)	2474	7	3.12	+	2.24	3.02E-02
organic cyclic compound biosynthetic process (GO:1901362)	948	4	1.20	+	3.34	3.00E-02
cyclic purine nucleotide metabolic process (GO:0052652)	23	1	.03	+	34.44	2.98E-02
glomerular epithelium development (GO:0072010)	23	1	.03	+	34.44	2.98E-02
vascular endothelial growth factor signaling pathway (GO:0038084)	23	1	.03	+	34.44	2.98E-02
regulation of oxidative phosphorylation (GO:0002082)	23	1	.03	+	34.44	2.98E-02
positive regulation of long-term synaptic potentiation (GO:1900273)	23	1	.03	+	34.44	2.98E-02
negative regulation of execution phase of apoptosis (GO:1900118)	23	1	.03	+	34.44	2.98E-02
cyclic nucleotide biosynthetic process (GO:0009190)	23	1	.03	+	34.44	2.98E-02
negative regulation of neuron death (GO:1901215)	210	2	.27	+	7.54	2.91E-02
RNA metabolic process (GO:0016070)	1403	5	1.77	+	2.82	2.91E-02
positive regulation of cell population proliferation (GO:0008284)	935	4	1.18	+	3.39	2.87E-02
respiratory burst (GO:0045730)	22	1	.03	+	36.01	2.86E-02
cAMP metabolic process (GO:0046058)	22	1	.03	+	36.01	2.86E-02
mast cell mediated immunity (GO:0002448)	22	1	.03	+	36.01	2.86E-02
release of cytochrome c from mitochondria (GO:0001836)	22	1	.03	+	36.01	2.86E-02
positive regulation of transforming growth factor beta production (GO:0071636)	22	1	.03	+	36.01	2.86E-02
mitochondrial transport (GO:0006839)	207	2	.26	+	7.65	2.83E-02
organelle organization (GO:0006996)	3360	9	4.24	+	2.12	2.78E-02
response to glucagon (GO:0033762)	21	1	.03	+	37.72	2.74E-02
mitochondrion morphogenesis (GO:0070584)	21	1	.03	+	37.72	2.74E-02
glycerophospholipid biosynthetic process (GO:0046474)	203	2	.26	+	7.80	2.73E-02
biosynthetic process (GO:0009058)	2420	7	3.06	+	2.29	2.71E-02
regulation of protein transport (GO:0051223)	516	3	.65	+	4.61	2.68E-02
cell-cell adhesion (GO:0098609)	515	3	.65	+	4.61	2.67E-02
positive regulation of transport (GO:0051050)	909	4	1.15	+	3.49	2.63E-02
mast cell activation involved in immune response (GO:0002279)	20	1	.03	+	39.61	2.62E-02
positive regulation of CREB transcription factor activity (GO:0032793)	20	1	.03	+	39.61	2.62E-02
negative regulation of endoplasmic reticulum stress-induced intrinsic apoptotic signaling pathway (GO:1902236)	20	1	.03	+	39.61	2.62E-02
negative regulation of release of cytochrome c from mitochondria (GO:0090201)	20	1	.03	+	39.61	2.62E-02
mast cell degranulation (GO:0043303)	20	1	.03	+	39.61	2.62E-02
regulation of viral transcription (GO:0046782)	20	1	.03	+	39.61	2.62E-02
kidney vasculature development (GO:0061440)	20	1	.03	+	39.61	2.62E-02
renal system vasculature development (GO:0061437)	20	1	.03	+	39.61	2.62E-02
protein import into mitochondrial matrix (GO:0030150)	20	1	.03	+	39.61	2.62E-02
regulation of anatomical structure morphogenesis (GO:0022603)	908	4	1.15	+	3.49	2.62E-02
extracellular exosome assembly (GO:0071971)	1	1	.00	+	> 100	2.52E-03
apoptotic process in bone marrow cell (GO:0071839)	1	1	.00	+	> 100	2.52E-03
suppression by virus of host apoptotic process (GO:0019050)	1	1	.00	+	> 100	2.52E-03
negative regulation of cellular response to heat (GO:1900035)	1	1	.00	+	> 100	2.52E-03
modulation by virus of host apoptotic process (GO:0039526)	1	1	.00	+	> 100	2.52E-03
inflammatory response (GO:0006954)	502	3	.63	+	4.73	2.50E-02
sex determination (GO:0007530)	19	1	.02	+	41.69	2.49E-02
response to ketone (GO:1901654)	193	2	.24	+	8.21	2.49E-02
regulation of cell development (GO:0060284)	495	3	.62	+	4.80	2.41E-02
cellular component organization (GO:0016043)	5298	12	6.69	+	1.79	2.38E-02
negative regulation of anoikis (GO:2000811)	18	1	.02	+	44.01	2.37E-02
positive regulation of glial cell proliferation (GO:0060252)	18	1	.02	+	44.01	2.37E-02
cell differentiation involved in metanephros development (GO:0072202)	18	1	.02	+	44.01	2.37E-02
glomerulus vasculature development (GO:0072012)	18	1	.02	+	44.01	2.37E-02
modulation by symbiont of host process (GO:0044003)	18	1	.02	+	44.01	2.37E-02
paraxial mesoderm development (GO:0048339)	18	1	.02	+	44.01	2.37E-02
protein localization to cell-cell junction (GO:0150105)	18	1	.02	+	44.01	2.37E-02
negative regulation of gene expression (GO:0010629)	879	4	1.11	+	3.60	2.36E-02
organic substance biosynthetic process (GO:1901576)	2354	7	2.97	+	2.36	2.36E-02
organophosphate biosynthetic process (GO:0090407)	490	3	.62	+	4.85	2.35E-02
cell-substrate adhesion (GO:0031589)	183	2	.23	+	8.66	2.26E-02
regulation of vasculogenesis (GO:2001212)	17	1	.02	+	46.60	2.25E-02
angiogenesis involved in wound healing (GO:0060055)	17	1	.02	+	46.60	2.25E-02
phosphatidylinositol-3-phosphate biosynthetic process (GO:0036092)	17	1	.02	+	46.60	2.25E-02
positive regulation of vascular permeability (GO:0043117)	17	1	.02	+	46.60	2.25E-02
regulation of cellular response to heat (GO:1900034)	17	1	.02	+	46.60	2.25E-02
regulation of odontogenesis (GO:0042481)	17	1	.02	+	46.60	2.25E-02
positive regulation of telomere capping (GO:1904355)	17	1	.02	+	46.60	2.25E-02
DNA packaging (GO:0006323)	180	2	.23	+	8.80	2.19E-02
cell junction organization (GO:0034330)	477	3	.60	+	4.98	2.19E-02
negative regulation of biological process (GO:0048519)	5187	12	6.55	+	1.83	2.16E-02
regulation of protein localization (GO:0032880)	853	4	1.08	+	3.71	2.14E-02
regulation of multicellular organismal development (GO:2000026)	1294	5	1.63	+	3.06	2.14E-02
response to UV-C (GO:0010225)	16	1	.02	+	49.51	2.12E-02
negative regulation of nitric oxide biosynthetic process (GO:0045019)	16	1	.02	+	49.51	2.12E-02
nucleosome positioning (GO:0016584)	16	1	.02	+	49.51	2.12E-02
negative regulation of nitric oxide metabolic process (GO:1904406)	16	1	.02	+	49.51	2.12E-02
renal filtration (GO:0097205)	16	1	.02	+	49.51	2.12E-02
multicellular organismal process (GO:0032501)	6584	14	8.31	+	1.68	2.09E-02
cellular biosynthetic process (GO:0044249)	2293	7	2.89	+	2.42	2.07E-02
glomerular filtration (GO:0003094)	15	1	.02	+	52.81	2.00E-02
natural killer cell differentiation (GO:0001779)	15	1	.02	+	52.81	2.00E-02
hematopoietic stem cell proliferation (GO:0071425)	15	1	.02	+	52.81	2.00E-02
T cell chemotaxis (GO:0010818)	15	1	.02	+	52.81	2.00E-02
anatomical structure development (GO:0048856)	5001	12	6.31	+	1.90	1.90E-02
aromatic compound biosynthetic process (GO:0019438)	821	4	1.04	+	3.86	1.89E-02
regulation of killing of cells of other organism (GO:0051709)	14	1	.02	+	56.58	1.88E-02
regulation of long-term synaptic depression (GO:1900452)	14	1	.02	+	56.58	1.88E-02
reproductive system development (GO:0061458)	418	4	.53	+	7.58	1.81E-03
heterocycle biosynthetic process (GO:0018130)	809	4	1.02	+	3.92	1.80E-02
male sex differentiation (GO:0046661)	161	2	.20	+	9.84	1.78E-02
multicellular organism development (GO:0007275)	4525	11	5.71	+	1.93	1.77E-02
reproductive structure development (GO:0048608)	415	4	.52	+	7.63	1.76E-03
positive regulation of angiogenesis (GO:0045766)	160	2	.20	+	9.90	1.76E-02
positive regulation of vasculature development (GO:1904018)	160	2	.20	+	9.90	1.76E-02
negative regulation of transforming growth factor beta production (GO:0071635)	13	1	.02	+	60.93	1.75E-02
nucleolus organization (GO:0007000)	13	1	.02	+	60.93	1.75E-02
modification of synaptic structure (GO:0099563)	13	1	.02	+	60.93	1.75E-02
regulation of nervous system development (GO:0051960)	438	3	.55	+	5.43	1.75E-02
regulation of cell shape (GO:0008360)	155	2	.20	+	10.22	1.66E-02
chromatin assembly or disassembly (GO:0006333)	154	2	.19	+	10.29	1.64E-02
positive regulation of vasculogenesis (GO:2001214)	12	1	.02	+	66.01	1.63E-02
establishment of endothelial intestinal barrier (GO:0090557)	12	1	.02	+	66.01	1.63E-02
regulation of cellular response to hypoxia (GO:1900037)	12	1	.02	+	66.01	1.63E-02
male sex determination (GO:0030238)	12	1	.02	+	66.01	1.63E-02
hepatocyte apoptotic process (GO:0097284)	12	1	.02	+	66.01	1.63E-02
phosphatidylinositol metabolic process (GO:0046488)	153	2	.19	+	10.35	1.62E-02
protein activation cascade (GO:0072376)	11	1	.01	+	72.01	1.50E-02
modulation by virus of host process (GO:0019048)	11	1	.01	+	72.01	1.50E-02
cellular response to glucagon stimulus (GO:0071377)	11	1	.01	+	72.01	1.50E-02
rRNA base methylation (GO:0070475)	11	1	.01	+	72.01	1.50E-02
modulation by symbiont of host cellular process (GO:0044068)	11	1	.01	+	72.01	1.50E-02
placenta development (GO:0001890)	144	2	.18	+	11.00	1.45E-02
RNA biosynthetic process (GO:0032774)	407	3	.51	+	5.84	1.45E-02
cellular response to alkaloid (GO:0071312)	42	2	.05	+	37.72	1.40E-03
metanephric glomerulus development (GO:0072224)	10	1	.01	+	79.21	1.38E-02
cAMP biosynthetic process (GO:0006171)	10	1	.01	+	79.21	1.38E-02
positive regulation of synaptic plasticity (GO:0031915)	10	1	.01	+	79.21	1.38E-02
cellular response to forskolin (GO:1904322)	10	1	.01	+	79.21	1.38E-02
response to forskolin (GO:1904321)	10	1	.01	+	79.21	1.38E-02
extraembryonic membrane development (GO:1903867)	10	1	.01	+	79.21	1.38E-02
prostate gland growth (GO:0060736)	10	1	.01	+	79.21	1.38E-02
development of primary male sexual characteristics (GO:0046546)	139	2	.18	+	11.40	1.36E-02
regulation of transforming growth factor beta production (GO:0071634)	41	2	.05	+	38.64	1.34E-03
positive regulation of protein secretion (GO:0050714)	138	2	.17	+	11.48	1.34E-02
male gonad development (GO:0008584)	138	2	.17	+	11.48	1.34E-02
transcription, DNA-templated (GO:0006351)	394	3	.50	+	6.03	1.33E-02
nucleic acid-templated transcription (GO:0097659)	395	3	.50	+	6.02	1.33E-02
nucleobase-containing compound biosynthetic process (GO:0034654)	738	4	.93	+	4.29	1.32E-02
chromatin assembly (GO:0031497)	134	2	.17	+	11.82	1.27E-02
integrin activation (GO:0033622)	9	1	.01	+	88.01	1.25E-02
blood coagulation, fibrin clot formation (GO:0072378)	9	1	.01	+	88.01	1.25E-02
positive regulation of myeloid cell apoptotic process (GO:0033034)	9	1	.01	+	88.01	1.25E-02
pericyte cell differentiation (GO:1904238)	9	1	.01	+	88.01	1.25E-02
respiratory burst involved in defense response (GO:0002679)	8	1	.01	+	99.01	1.13E-02
glomerular mesangium development (GO:0072109)	8	1	.01	+	99.01	1.13E-02
negative regulation of cellular respiration (GO:1901856)	8	1	.01	+	99.01	1.13E-02
positive regulation of cell migration by vascular endothelial growth factor signaling pathway (GO:0038089)	8	1	.01	+	99.01	1.13E-02
G protein-coupled opioid receptor signaling pathway (GO:0038003)	8	1	.01	+	99.01	1.13E-02
regulation of neutrophil apoptotic process (GO:0033029)	8	1	.01	+	99.01	1.13E-02
extracellular vesicle biogenesis (GO:0140112)	8	1	.01	+	99.01	1.13E-02
regulation of blood-brain barrier permeability (GO:1905603)	8	1	.01	+	99.01	1.13E-02
modification of postsynaptic structure (GO:0099010)	8	1	.01	+	99.01	1.13E-02
positive regulation of epithelial tube formation (GO:1905278)	8	1	.01	+	99.01	1.13E-02
regulation of epithelial tube formation (GO:1905276)	8	1	.01	+	99.01	1.13E-02
chorion development (GO:0060717)	8	1	.01	+	99.01	1.13E-02
vascular wound healing (GO:0061042)	8	1	.01	+	99.01	1.13E-02
cell-matrix adhesion (GO:0007160)	126	2	.16	+	12.57	1.13E-02
phosphatidylinositol biosynthetic process (GO:0006661)	126	2	.16	+	12.57	1.13E-02
animal organ development (GO:0048513)	3079	9	3.89	+	2.32	1.04E-02
regulation of neurogenesis (GO:0050767)	359	3	.45	+	6.62	1.03E-02
transdifferentiation (GO:0060290)	7	1	.01	+	> 100	1.00E-02
mesangial cell differentiation (GO:0072007)	7	1	.01	+	> 100	1.00E-02
paracrine signaling (GO:0038001)	7	1	.01	+	> 100	1.00E-02
negative regulation of oxidative phosphorylation (GO:0090324)	7	1	.01	+	> 100	1.00E-02
negative regulation of cellular response to hypoxia (GO:1900038)	7	1	.01	+	> 100	1.00E-02
Analysis Type:	PANTHER Overrepresentation Test (Released 20210224)
Annotation Version and Release Date:	GO Ontology database DOI: 10.5281/zenodo.5228828 Released 2021-08-18
Analyzed List:	upload_1 (Homo sapiens)
Reference List:	Homo sapiens (all genes in database)
Test Type:	FISHER
Correction:	NONE

## Sheet: GO_Cellular_Component
GO cellular component complete	Homo sapiens - REFLIST (20595)	upload_1 (26)	upload_1 (expected)	upload_1 (over/under)	upload_1 (fold Enrichment)	upload_1 (raw P-value)
Bcl-2 family protein complex (GO:0097136)	6	1	.01	+	> 100	8.79E-03
PAM complex, Tim23 associated import motor (GO:0001405)	5	1	.01	+	> 100	7.54E-03
myosin II filament (GO:0097513)	3	1	.00	+	> 100	5.03E-03
RNA-directed RNA polymerase complex (GO:0031379)	3	1	.00	+	> 100	5.03E-03
small-subunit processome (GO:0032040)	39	1	.05	+	20.31	4.93E-02
basal part of cell (GO:0045178)	279	2	.35	+	5.68	4.85E-02
hippocampal mossy fiber to CA3 synapse (GO:0098686)	34	1	.04	+	23.30	4.32E-02
centrosome (GO:0005813)	622	3	.79	+	3.82	4.30E-02
basal plasma membrane (GO:0009925)	260	2	.33	+	6.09	4.28E-02
cell body membrane (GO:0044298)	31	1	.04	+	25.55	3.96E-02
transferase complex, transferring phosphorus-containing groups (GO:0061695)	246	2	.31	+	6.44	3.87E-02
RSF complex (GO:0031213)	2	1	.00	+	> 100	3.78E-03
nuclear RNA-directed RNA polymerase complex (GO:0031380)	2	1	.00	+	> 100	3.78E-03
phosphatidylinositol 3-kinase complex (GO:0005942)	28	1	.04	+	28.29	3.60E-02
neuronal cell body membrane (GO:0032809)	28	1	.04	+	28.29	3.60E-02
pore complex (GO:0046930)	26	1	.03	+	30.47	3.35E-02
myosin filament (GO:0032982)	22	1	.03	+	36.01	2.86E-02
myosin II complex (GO:0016460)	20	1	.03	+	39.61	2.62E-02
intracellular anatomical structure (GO:0005622)	14830	24	18.72	+	1.28	2.59E-02
glomerular endothelium fenestra (GO:0036053)	1	1	.00	+	> 100	2.52E-03
apical part of cell (GO:0045177)	439	4	.55	+	7.22	2.16E-03
plasma membrane region (GO:0098590)	1258	5	1.59	+	3.15	1.91E-02
TIM23 mitochondrial import inner membrane translocase complex (GO:0005744)	14	1	.02	+	56.58	1.88E-02
ISWI-type complex (GO:0031010)	11	1	.01	+	72.01	1.50E-02
apical plasma membrane (GO:0016324)	372	4	.47	+	8.52	1.18E-03
fibrinogen complex (GO:0005577)	8	1	.01	+	99.01	1.13E-02
Analysis Type:	PANTHER Overrepresentation Test (Released 20210224)
Annotation Version and Release Date:	GO Ontology database DOI: 10.5281/zenodo.5228828 Released 2021-08-18
Analyzed List:	upload_1 (Homo sapiens)
Reference List:	Homo sapiens (all genes in database)
Test Type:	FISHER
Correction:	NONE
